# Supplementary material for: Inhibition of the Glycogen Synthase Kinase 3 Family by the Bikinin Alleviates the Long-Term Effects of Salinity in Barley
Source: Int J Mol Sci. 2022 Oct 1;23(19):11644. doi: 10.3390/ijms231911644 (PMC9569769; doi:10.3390/ijms231911644)
Supplement: Supplementary file 1 [file ijms-23-11644-s001.zip › Table S1.xlsx]

## Sheet: 2a
Subtier number	HSD Tukeya test for the shoot length; MS 3,4220, df = 60,000
	Genotype	Condition	Treatment	{1}	{2}	{3}	{4}	{5}	{6}	{7}	{8}	{9}	{10}	{11}	{12}
1	Golden Promise	Optimal	NT		0.145236	0.390463	0.0611331	0.0286038	0.995293	0.000159294	0.954881	0.390463	0.183978	1	0.958204
2	Golden Promise	NaCl	NT	0.145236		0.999996	1	0.99996	0.752159	0.000122816	0.92135	0.999996	1	0.267246	0.0028283
3	Golden Promise	NaCl	CK	0.390463	0.999996		0.999189	0.990471	0.961348	0.000122816	0.996351	1	1	0.588126	0.013869
4	Golden Promise	NaCl	BK10	0.0611331	1	0.999189		1	0.513234	0.000122816	0.752159	0.999189	0.999998	0.126138	0.000902506
5	Golden Promise	NaCl	BK50	0.0286038	0.99996	0.990471	1		0.33446	0.000122816	0.56668	0.990471	0.999811	0.0636403	0.000415334
6	Golden Promise	NaCl	BK100	0.995293	0.752159	0.961348	0.513234	0.33446		0.000123162	1	0.961348	0.814409	0.999769	0.38083
7	Haruna Nijo	Optimal	NT	0.000159294	0.000122816	0.000122816	0.000122816	0.000122816	0.000123162		0.000122877	0.000122816	0.000122816	0.000133447	0.00617401
8	Haruna Nijo	NaCl	NT	0.954881	0.92135	0.996351	0.752159	0.56668	1	0.000122877		0.996351	0.951371	0.992387	0.196349
9	Haruna Nijo	NaCl	CK	0.390463	0.999996	1	0.999189	0.990471	0.961348	0.000122816	0.996351		1	0.588126	0.013869
10	Haruna Nijo	NaCl	BK10	0.183978	1	1	0.999998	0.999811	0.814409	0.000122816	0.951371	1		0.325571	0.00398515
11	Haruna Nijo	NaCl	BK50	1	0.267246	0.588126	0.126138	0.0636403	0.999769	0.000133447	0.992387	0.588126	0.325571		0.860712
12	Haruna Nijo	NaCl	BK100	0.958204	0.0028283	0.013869	0.000902506	0.000415334	0.38083	0.00617401	0.196349	0.013869	0.00398515	0.860712

## Sheet: 2b
Subtier number	HSD Tukeya test for the shoot FW; MS 0,07277, df = 60,000
	Genotype	Condition	Treatment	{1}	{2}	{3}	{4}	{5}	{6}	{7}	{8}	{9}	{10}	{11}	{12}
1	Golden Promise	Optimal	NT		0.052606	0.0038427	0.00721053	0.0354268	0.019737	0.00913766	0.0870319	0.340635	0.608253	1	0.999998
2	Golden Promise	NaCl	NT	0.052606		0.999027	0.999917	1	1	0.000122823	1	0.999382	0.981359	0.1367	0.168221
3	Golden Promise	NaCl	CK	0.0038427	0.999027		1	0.999823	0.999993	0.000122816	0.994156	0.842806	0.592117	0.0127627	0.0168812
4	Golden Promise	NaCl	BK10	0.00721053	0.999917	1		0.999993	1	0.000122816	0.999079	0.923967	0.726493	0.0230995	0.030159
5	Golden Promise	NaCl	BK50	0.0354268	1	0.999823	0.999993		1	0.000122819	1	0.997312	0.958305	0.0970709	0.121286
6	Golden Promise	NaCl	BK100	0.019737	1	0.999993	1	1		0.000122817	0.999991	0.986888	0.898438	0.0578619	0.07362
7	Haruna Nijo	Optimal	NT	0.00913766	0.000122823	0.000122816	0.000122816	0.000122819	0.000122817		0.000122835	0.000123274	0.00012576	0.00271896	0.00202181
8	Haruna Nijo	NaCl	NT	0.0870319	1	0.994156	0.999079	1	0.999991	0.000122835		0.999953	0.995358	0.20901	0.251802
9	Haruna Nijo	NaCl	CK	0.340635	0.999382	0.842806	0.923967	0.997312	0.986888	0.000123274	0.999953		1	0.595059	0.659002
10	Haruna Nijo	NaCl	BK10	0.608253	0.981359	0.592117	0.726493	0.958305	0.898438	0.00012576	0.995358	1		0.844885	0.886726
11	Haruna Nijo	NaCl	BK50	1	0.1367	0.0127627	0.0230995	0.0970709	0.0578619	0.00271896	0.20901	0.595059	0.844885		1
12	Haruna Nijo	NaCl	BK100	0.999998	0.168221	0.0168812	0.030159	0.121286	0.07362	0.00202181	0.251802	0.659002	0.886726	1

## Sheet: 2c
Subtier number	HSD Tukeya test for the shoot DW; MS 0,07277, df = 60,000
	Genotype	Condition	Treatment	{1}	{2}	{3}	{4}	{5}	{6}	{7}	{8}	{9}	{10}	{11}	{12}
1	Golden Promise	Optimal	NT		0.00382534	0.159647	0.0260374	0.0694149	0.0849482	0.00492426	0.288304	0.157649	0.0427879	0.000146421	0.000160708
2	Golden Promise	NaCl	NT	0.00382534		0.968205	0.999963	0.997213	0.994529	1	0.884561	0.969176	0.99958	0.967211	0.98308
3	Golden Promise	NaCl	CK	0.159647	0.968205		0.999878	1	1	0.979837	1	1	0.999993	0.247736	0.306889
4	Golden Promise	NaCl	BK10	0.0260374	0.999963	0.999878		1	0.999999	0.999991	0.996908	0.999887	1	0.69658	0.768307
5	Golden Promise	NaCl	BK50	0.0694149	0.997213	1	1		1	0.9987	0.999955	1	1	0.450669	0.528344
6	Golden Promise	NaCl	BK100	0.0849482	0.994529	1	0.999999	1		0.997213	0.999988	1	1	0.398621	0.47363
7	Haruna Nijo	Optimal	NT	0.00492426	1	0.979837	0.999991	0.9987	0.997213		0.91475	0.980521	0.999846	0.950854	0.972823
8	Haruna Nijo	NaCl	NT	0.288304	0.884561	1	0.996908	0.999955	0.999988	0.91475		1	0.999488	0.13339	0.172043
9	Haruna Nijo	NaCl	CK	0.157649	0.969176	1	0.999887	1	1	0.980521	1		0.999994	0.250501	0.310053
10	Haruna Nijo	NaCl	BK10	0.0427879	0.99958	0.999993	1	1	1	0.999846	0.999488	0.999994		0.575906	0.654607
11	Haruna Nijo	NaCl	BK50	0.000146421	0.967211	0.247736	0.69658	0.450669	0.398621	0.950854	0.13339	0.250501	0.575906		1
12	Haruna Nijo	NaCl	BK100	0.000160708	0.98308	0.306889	0.768307	0.528344	0.47363	0.972823	0.172043	0.310053	0.654607	1

## Sheet: 2d
Subtier number	HSD Tukeya test for the root length; MS 13,504, df = 60,000
	Genotype	Condition	Treatment	{1}	{2}	{3}	{4}	{5}	{6}	{7}	{8}	{9}	{10}	{11}	{12}
1	Golden Promise	Optimal	NT		0.983927	0.999999	1	0.545677	0.999999	0.898475	0.999701	0.424731	0.999983	0.999991	0.999999
2	Golden Promise	NaCl	NT	0.983927		0.879703	0.992399	0.997621	0.999729	0.188665	0.999999	0.98993	0.999957	0.999923	0.999639
3	Golden Promise	NaCl	CK	0.999999	0.879703		0.999994	0.282038	0.999137	0.988174	0.986178	0.198123	0.996828	0.997784	0.999328
4	Golden Promise	NaCl	BK10	1	0.992399	0.999994		0.621121	1	0.851698	0.999931	0.497459	0.999998	0.999999	1
5	Golden Promise	NaCl	BK50	0.545677	0.997621	0.282038	0.621121		0.832509	0.015109	0.952728	1	0.892436	0.876387	0.820404
6	Golden Promise	NaCl	BK100	0.999999	0.999729	0.999137	1	0.832509		0.647733	1	0.72969	1	1	1
7	Haruna Nijo	Optimal	NT	0.898475	0.188665	0.988174	0.851698	0.015109	0.647733		0.424731	0.00875985	0.556464	0.583462	0.66353
8	Haruna Nijo	NaCl	NT	0.999701	0.999999	0.986178	0.999931	0.952728	1	0.424731		0.898475	1	1	1
9	Haruna Nijo	NaCl	CK	0.424731	0.98993	0.198123	0.497459	1	0.72969	0.00875985	0.898475		0.807863	0.786077	0.714821
10	Haruna Nijo	NaCl	BK10	0.999983	0.999957	0.996828	0.999998	0.892436	1	0.556464	1	0.807863		1	1
11	Haruna Nijo	NaCl	BK50	0.999991	0.999923	0.997784	0.999999	0.876387	1	0.583462	1	0.786077	1		1
12	Haruna Nijo	NaCl	BK100	0.999999	0.999639	0.999328	1	0.820404	1	0.66353	1	0.714821	1	1

## Sheet: 2e
Subtier number	HSD Tukeya test for the root FW; MS 0,01292, df = 60,000
	Genotype	Condition	Treatment	{1}	{2}	{3}	{4}	{5}	{6}	{7}	{8}	{9}	{10}	{11}	{12}
1	Golden Promise	Optimal	NT		0.999977	0.999999	0.999981	1	1	0.973079	0.987769	0.999967	0.99998	0.820546	0.389889
2	Golden Promise	NaCl	NT	0.999977		1	1	0.999949	1	0.999877	0.813842	0.984079	0.986921	0.988778	0.785862
3	Golden Promise	NaCl	CK	0.999999	1		1	0.999996	1	0.999273	0.883517	0.994329	0.995554	0.972311	0.695618
4	Golden Promise	NaCl	BK10	0.999981	1	1		0.999956	1	0.999859	0.819217	0.985082	0.987769	0.987974	0.78005
5	Golden Promise	NaCl	BK50	1	0.999949	0.999996	0.999956		1	0.964633	0.991395	0.999986	0.999992	0.793028	0.358979
6	Golden Promise	NaCl	BK100	1	1	1	1	1		0.994098	0.95439	0.999312	0.999509	0.91911	0.542578
7	Haruna Nijo	Optimal	NT	0.973079	0.999877	0.999273	0.999859	0.964633	0.994098		0.352951	0.724859	0.743788	0.999999	0.99201
8	Haruna Nijo	NaCl	NT	0.987769	0.813842	0.883517	0.819217	0.991395	0.95439	0.352951		0.999989	0.999981	0.1423	0.0257412
9	Haruna Nijo	NaCl	CK	0.999967	0.984079	0.994329	0.985082	0.999986	0.999312	0.724859	0.999989		1	0.41556	0.112041
10	Haruna Nijo	NaCl	BK10	0.99998	0.986921	0.995554	0.987769	0.999992	0.999509	0.743788	0.999981	1		0.435166	0.120351
11	Haruna Nijo	NaCl	BK50	0.820546	0.988778	0.972311	0.987974	0.793028	0.91911	0.999999	0.1423	0.41556	0.435166		0.999938
12	Haruna Nijo	NaCl	BK100	0.389889	0.785862	0.695618	0.78005	0.358979	0.542578	0.99201	0.0257412	0.112041	0.120351	0.999938

## Sheet: 2f
Subtier number	HSD Tukeya test for the root DW; MS 0,00022, df = 60,000
	Genotype	Condition	Treatment	{1}	{2}	{3}	{4}	{5}	{6}	{7}	{8}	{9}	{10}	{11}	{12}
1	Golden Promise	Optimal	NT		0.273602	0.833558	0.605193	0.605193	0.99295	0.0830277	0.999983	0.977527	0.337285	0.0189039	0.00995799
2	Golden Promise	NaCl	NT	0.273602		0.998934	0.999994	0.999994	0.92204	0.999992	0.645034	0.96545	1	0.993913	0.974869
3	Golden Promise	NaCl	CK	0.833558	0.998934		1	1	0.999957	0.949159	0.989282	0.999998	0.999717	0.696811	0.551545
4	Golden Promise	NaCl	BK10	0.605193	0.999994	1		1	0.99677	0.994771	0.92204	0.999439	1	0.894473	0.79194
5	Golden Promise	NaCl	BK50	0.605193	0.999994	1	1		0.99677	0.994771	0.92204	0.999439	1	0.894473	0.79194
6	Golden Promise	NaCl	BK100	0.99295	0.92204	0.999957	0.99677	0.99677		0.631824	0.999994	1	0.953662	0.283661	0.185747
7	Haruna Nijo	Optimal	NT	0.0830277	0.999992	0.949159	0.994771	0.994771	0.631824		0.293944	0.746087	0.999942	0.999992	0.999778
8	Haruna Nijo	NaCl	NT	0.999983	0.645034	0.989282	0.92204	0.92204	0.999994	0.293944		0.999898	0.721821	0.0913662	0.0530312
9	Haruna Nijo	NaCl	CK	0.977527	0.96545	0.999998	0.999439	0.999439	1	0.746087	0.999898		0.982196	0.383904	0.263774
10	Haruna Nijo	NaCl	BK10	0.337285	1	0.999717	1	1	0.953662	0.999942	0.721821	0.982196		0.986087	0.953662
11	Haruna Nijo	NaCl	BK50	0.0189039	0.993913	0.696811	0.894473	0.894473	0.283661	0.999992	0.0913662	0.383904	0.986087		1
12	Haruna Nijo	NaCl	BK100	0.00995799	0.974869	0.551545	0.79194	0.79194	0.185747	0.999778	0.0530312	0.263774	0.953662	1

## Sheet: 2g
Nr podkl.	HSD Tukeya test for the leaf length; MS 2,9452, df = 240,00
	Genotype	Condition	Treatment	Leaf	{1}	{2}	{3}	{4}	{5}	{6}	{7}	{8}	{9}	{10}	{11}	{12}	{13}	{14}	{15}	{16}	{17}	{18}	{19}	{20}	{21}	{22}	{23}	{24}	{25}	{26}	{27}	{28}	{29}	{30}	{31}	{32}	{33}	{34}	{35}	{36}	{37}	{38}	{39}	{40}	{41}	{42}	{43}	{44}	{45}
1	Golden Promise	Optimal	NT	I		5.01206e-05	5.01206e-05	5.01206e-05	1	5.01206e-05	5.01206e-05	5.01206e-05	1	5.01206e-05	5.01206e-05	5.01222e-05	1	5.01206e-05	5.01206e-05	5.01206e-05	1	5.01206e-05	5.01206e-05	5.01206e-05	1	5.01206e-05	5.01206e-05	5.01206e-05	5.72361e-05	5.01206e-05	5.01206e-05	5.01206e-05	5.01208e-05	5.01206e-05	5.01206e-05	5.01206e-05	5.03839e-05	5.01206e-05	5.01206e-05	5.01206e-05	7.06505e-05	5.01206e-05	5.01206e-05	5.01206e-05	5.05042e-05	5.01206e-05	5.01206e-05	5.01206e-05	0.000111386
2	Golden Promise	Optimal	NT	II	5.01206e-05		5.0545e-05	0.000823081	5.01209e-05	1	5.01288e-05	1	5.0121e-05	1	5.01904e-05	1	5.01206e-05	1	5.06391e-05	0.999994	5.01206e-05	1	0.000762851	0.999859	5.01209e-05	1	5.01206e-05	0.999633	0.898466	0.000109346	5.01206e-05	5.01206e-05	1	0.000206992	5.01421e-05	0.999998	0.996694	0.0186319	5.03292e-05	1	0.797069	0.196421	5.16287e-05	0.0058615	0.994543	0.000158157	5.0123e-05	5.335e-05	0.649861
3	Golden Promise	Optimal	NT	III	5.01206e-05	5.0545e-05		1	5.01206e-05	0.000139262	1	5.78284e-05	5.01206e-05	0.000535064	1	5.01206e-05	5.01206e-05	5.01256e-05	1	0.00461361	5.01206e-05	5.58123e-05	1	0.0109525	5.01206e-05	5.49303e-05	0.648122	0.0147785	5.01206e-05	1	0.999911	0.0789315	5.01207e-05	1	1	0.00346881	5.01206e-05	0.999266	1	0.00193024	5.01206e-05	0.869833	1	0.999985	5.01206e-05	1	1	1	5.01206e-05
4	Golden Promise	Optimal	NT	IV	5.01206e-05	0.000823081	1		5.01206e-05	0.0334527	0.999911	0.00629759	5.01206e-05	0.0989167	0.999999	5.02514e-05	5.01206e-05	7.8048e-05	1	0.346014	5.01206e-05	0.0050995	1	0.513052	5.01206e-05	0.00453534	0.0204524	0.577272	5.01206e-05	1	0.566407	0.000387133	5.10325e-05	1	0.999987	0.298978	5.01213e-05	1	1	0.218377	5.01206e-05	1	1	1	5.01211e-05	1	0.999327	1	5.01206e-05
5	Golden Promise	NaCl	NT	I	1	5.01209e-05	5.01206e-05	5.01206e-05		5.01206e-05	5.01206e-05	5.01206e-05	1	5.01206e-05	5.01206e-05	5.89534e-05	1	5.01534e-05	5.01206e-05	5.01206e-05	1	5.01206e-05	5.01206e-05	5.01206e-05	1	5.01206e-05	5.01206e-05	5.01206e-05	0.0048203	5.01206e-05	5.01206e-05	5.01206e-05	5.15889e-05	5.01206e-05	5.01206e-05	5.01206e-05	0.000473367	5.01206e-05	5.01206e-05	5.01206e-05	0.010143	5.01206e-05	5.01206e-05	5.01206e-05	0.000610521	5.01206e-05	5.01206e-05	5.01206e-05	0.0216063
6	Golden Promise	NaCl	NT	II	5.01206e-05	1	0.000139262	0.0334527	5.01206e-05		5.35593e-05	1	5.01206e-05	1	7.03207e-05	0.984997	5.01206e-05	1	0.000155142	1	5.01206e-05	1	0.0315041	1	5.01206e-05	1	5.01206e-05	1	0.249815	0.00477756	5.01209e-05	5.01206e-05	0.998853	0.0100716	5.77559e-05	1	0.652321	0.293444	9.98869e-05	1	0.156501	0.849624	0.000301096	0.139998	0.605318	0.00757343	5.13679e-05	0.000515511	0.0883149
7	Golden Promise	NaCl	NT	III	5.01206e-05	5.01288e-05	1	0.999911	5.01206e-05	5.35593e-05		5.03355e-05	5.01206e-05	7.39564e-05	1	5.01206e-05	5.01206e-05	5.01207e-05	1	0.000372418	5.01206e-05	5.02732e-05	0.999929	0.000959734	5.01206e-05	5.02468e-05	0.960755	0.00135463	5.01206e-05	1	1	0.352458	5.01206e-05	1	1	0.000278697	5.01206e-05	0.938469	1	0.000164544	5.01206e-05	0.442854	1	0.990361	5.01206e-05	1	1	1	5.01206e-05
8	Golden Promise	NaCl	NT	IV	5.01206e-05	1	5.78284e-05	0.00629759	5.01206e-05	1	5.03355e-05		5.01206e-05	1	5.1622e-05	0.999767	5.01206e-05	1	5.93591e-05	1	5.01206e-05	1	0.00587442	1	5.01206e-05	1	5.01206e-05	1	0.577421	0.000702558	5.01206e-05	5.01206e-05	0.999997	0.00159502	5.06361e-05	1	0.922463	0.0920567	5.4172e-05	1	0.427117	0.522678	7.43674e-05	0.0351535	0.89933	0.00116163	5.01913e-05	9.8309e-05	0.284625
9	Golden Promise	NaCl	CK	I	1	5.0121e-05	5.01206e-05	5.01206e-05	1	5.01206e-05	5.01206e-05	5.01206e-05		5.01206e-05	5.01206e-05	6.20235e-05	1	5.01675e-05	5.01206e-05	5.01206e-05	1	5.01206e-05	5.01206e-05	5.01206e-05	1	5.01206e-05	5.01206e-05	5.01206e-05	0.00595685	5.01206e-05	5.01206e-05	5.01206e-05	5.21387e-05	5.01206e-05	5.01206e-05	5.01206e-05	0.000594216	5.01206e-05	5.01206e-05	5.01206e-05	0.0124029	5.01206e-05	5.01206e-05	5.01206e-05	0.000767747	5.01206e-05	5.01206e-05	5.01206e-05	0.0260628
10	Golden Promise	NaCl	CK	II	5.01206e-05	1	0.000535064	0.0989167	5.01206e-05	1	7.39564e-05	1	5.01206e-05		0.000173353	0.902126	5.01206e-05	0.999939	0.000613934	1	5.01206e-05	1	0.0939757	1	5.01206e-05	1	5.01206e-05	1	0.102527	0.0178378	5.01247e-05	5.01206e-05	0.980958	0.0347812	0.00010013	1	0.382986	0.547645	0.000333622	1	0.0577058	0.969885	0.00130285	0.318881	0.340896	0.0269879	5.93978e-05	0.00225032	0.0292991
11	Golden Promise	NaCl	CK	III	5.01206e-05	5.01904e-05	1	0.999999	5.01206e-05	7.03207e-05	1	5.1622e-05	5.01206e-05	0.000173353		5.01206e-05	5.01206e-05	5.01212e-05	1	0.0014264	5.01206e-05	5.12094e-05	1	0.00363718	5.01206e-05	5.10315e-05	0.840855	0.00502086	5.01206e-05	1	0.999999	0.172621	5.01206e-05	1	1	0.00105299	5.01206e-05	0.990978	1	0.00057928	5.01206e-05	0.690365	1	0.999434	5.01206e-05	1	1	1	5.01206e-05
12	Golden Promise	NaCl	CK	IV	5.01222e-05	1	5.01206e-05	5.02514e-05	5.89534e-05	0.984997	5.01206e-05	0.999767	6.20235e-05	0.902126	5.01206e-05		5.01446e-05	1	5.01206e-05	0.566853	5.02035e-05	0.999879	5.02373e-05	0.393967	5.97827e-05	0.999917	5.01206e-05	0.337088	1	5.01243e-05	5.01206e-05	5.01206e-05	1	5.01347e-05	5.01206e-05	0.623303	1	6.37726e-05	5.01206e-05	0.729033	1	0.000725378	5.01206e-05	5.25057e-05	1	5.0129e-05	5.01206e-05	5.01207e-05	0.999999
13	Golden Promise	NaCl	BK10	I	1	5.01206e-05	5.01206e-05	5.01206e-05	1	5.01206e-05	5.01206e-05	5.01206e-05	1	5.01206e-05	5.01206e-05	5.01446e-05		5.01206e-05	5.01206e-05	5.01206e-05	1	5.01206e-05	5.01206e-05	5.01206e-05	1	5.01206e-05	5.01206e-05	5.01206e-05	0.000107149	5.01206e-05	5.01206e-05	5.01206e-05	5.01234e-05	5.01206e-05	5.01206e-05	5.01206e-05	5.28371e-05	5.01206e-05	5.01206e-05	5.01206e-05	0.000201139	5.01206e-05	5.01206e-05	5.01206e-05	5.3968e-05	5.01206e-05	5.01206e-05	5.01206e-05	0.000460865
14	Golden Promise	NaCl	BK10	II	5.01206e-05	1	5.01256e-05	7.8048e-05	5.01534e-05	1	5.01207e-05	1	5.01675e-05	0.999939	5.01212e-05	1	5.01206e-05		5.01268e-05	0.989569	5.01207e-05	1	7.55137e-05	0.957689	5.01571e-05	1	5.01206e-05	0.936143	0.998897	5.15358e-05	5.01206e-05	5.01206e-05	1	5.44791e-05	5.01208e-05	0.993915	1	0.00131117	5.01228e-05	0.998181	0.993897	0.0267108	5.01417e-05	0.000356112	0.999999	5.2952e-05	5.01206e-05	5.01709e-05	0.974343
15	Golden Promise	NaCl	BK10	III	5.01206e-05	5.06391e-05	1	1	5.01206e-05	0.000155142	1	5.93591e-05	5.01206e-05	0.000613934	1	5.01206e-05	5.01206e-05	5.01268e-05		0.00524477	5.01206e-05	5.69566e-05	1	0.0123599	5.01206e-05	5.59037e-05	0.622862	0.0166264	5.01206e-05	1	0.999866	0.0716046	5.01207e-05	1	1	0.00395015	5.01206e-05	0.999481	1	0.00221029	5.01206e-05	0.885177	1	0.999991	5.01206e-05	1	1	1	5.01206e-05
16	Golden Promise	NaCl	BK10	IV	5.01206e-05	0.999994	0.00461361	0.346014	5.01206e-05	1	0.000372418	1	5.01206e-05	1	0.0014264	0.566853	5.01206e-05	0.989569	0.00524477		5.01206e-05	1	0.333932	1	5.01206e-05	1	5.01206e-05	1	0.0196795	0.0947422	5.0251e-05	5.01206e-05	0.796361	0.160498	0.00067183	1	0.114783	0.89187	0.00290195	1	0.00970759	0.999559	0.0103601	0.707311	0.0968111	0.131732	0.000189142	0.016728	0.00434028
17	Golden Promise	NaCl	BK50	I	1	5.01206e-05	5.01206e-05	5.01206e-05	1	5.01206e-05	5.01206e-05	5.01206e-05	1	5.01206e-05	5.01206e-05	5.02035e-05	1	5.01207e-05	5.01206e-05	5.01206e-05		5.01206e-05	5.01206e-05	5.01206e-05	1	5.01206e-05	5.01206e-05	5.01206e-05	0.000196989	5.01206e-05	5.01206e-05	5.01206e-05	5.01308e-05	5.01206e-05	5.01206e-05	5.01206e-05	5.80086e-05	5.01206e-05	5.01206e-05	5.01206e-05	0.0004231	5.01206e-05	5.01206e-05	5.01206e-05	6.11459e-05	5.01206e-05	5.01206e-05	5.01206e-05	0.00101904
18	Golden Promise	NaCl	BK50	II	5.01206e-05	1	5.58123e-05	0.0050995	5.01206e-05	1	5.02732e-05	1	5.01206e-05	1	5.12094e-05	0.999879	5.01206e-05	1	5.69566e-05	1	5.01206e-05		0.0047528	1	5.01206e-05	1	5.01206e-05	0.999999	0.619922	0.000558931	5.01206e-05	5.01206e-05	0.999999	0.00127009	5.04901e-05	1	0.939803	0.0785794	5.30909e-05	1	0.468179	0.480404	6.82608e-05	0.0293178	0.920203	0.000923585	5.01702e-05	8.64648e-05	0.318758
19	Golden Promise	NaCl	BK50	III	5.01206e-05	0.000762851	1	1	5.01206e-05	0.0315041	0.999929	0.00587442	5.01206e-05	0.0939757	1	5.02373e-05	5.01206e-05	7.55137e-05	1	0.333932	5.01206e-05	0.0047528		0.499027	5.01206e-05	0.00422522	0.0217779	0.563131	5.01206e-05	1	0.580544	0.000416863	5.09394e-05	1	0.99999	0.287855	5.01212e-05	1	1	0.209309	5.01206e-05	1	1	1	5.0121e-05	1	0.999443	1	5.01206e-05
20	Golden Promise	NaCl	BK50	IV	5.01206e-05	0.999859	0.0109525	0.513052	5.01206e-05	1	0.000959734	1	5.01206e-05	1	0.00363718	0.393967	5.01206e-05	0.957689	0.0123599	1	5.01206e-05	1	0.499027		5.01206e-05	1	5.01207e-05	1	0.008613	0.17377	5.0653e-05	5.01206e-05	0.636045	0.273828	0.00173979	1	0.0592803	0.962807	0.00711148	1	0.00406109	0.999974	0.0233634	0.851024	0.0490225	0.231317	0.000460865	0.0363822	0.00171932
21	Golden Promise	NaCl	BK100	I	1	5.01209e-05	5.01206e-05	5.01206e-05	1	5.01206e-05	5.01206e-05	5.01206e-05	1	5.01206e-05	5.01206e-05	5.97827e-05	1	5.01571e-05	5.01206e-05	5.01206e-05	1	5.01206e-05	5.01206e-05	5.01206e-05		5.01206e-05	5.01206e-05	5.01206e-05	0.00513735	5.01206e-05	5.01206e-05	5.01206e-05	5.17363e-05	5.01206e-05	5.01206e-05	5.01206e-05	0.000506617	5.01206e-05	5.01206e-05	5.01206e-05	0.0107769	5.01206e-05	5.01206e-05	5.01206e-05	0.000653845	5.01206e-05	5.01206e-05	5.01206e-05	0.0228637
22	Golden Promise	NaCl	BK100	II	5.01206e-05	1	5.49303e-05	0.00453534	5.01206e-05	1	5.02468e-05	1	5.01206e-05	1	5.10315e-05	0.999917	5.01206e-05	1	5.59037e-05	1	5.01206e-05	1	0.00422522	1	5.01206e-05		5.01206e-05	0.999999	0.64304	0.000493187	5.01206e-05	5.01206e-05	0.999999	0.00111977	5.04278e-05	1	0.948069	0.0718896	5.26207e-05	1	0.491237	0.457479	6.55607e-05	0.0264875	0.930332	0.000813913	5.01614e-05	8.11928e-05	0.338482
23	Golden Promise	NaCl	BK100	III	5.01206e-05	5.01206e-05	0.648122	0.0204524	5.01206e-05	5.01206e-05	0.960755	5.01206e-05	5.01206e-05	5.01206e-05	0.840855	5.01206e-05	5.01206e-05	5.01206e-05	0.622862	5.01206e-05	5.01206e-05	5.01206e-05	0.0217779	5.01207e-05	5.01206e-05	5.01206e-05		5.01207e-05	5.01206e-05	0.110307	1	1	5.01206e-05	0.0624672	0.921139	5.01206e-05	5.01206e-05	0.000920635	0.732638	5.01206e-05	5.01206e-05	6.86334e-05	0.483327	0.00334969	5.01206e-05	0.0784038	0.986436	0.385414	5.01206e-05
24	Golden Promise	NaCl	BK100	IV	5.01206e-05	0.999633	0.0147785	0.577272	5.01206e-05	1	0.00135463	1	5.01206e-05	1	0.00502086	0.337088	5.01206e-05	0.936143	0.0166264	1	5.01206e-05	0.999999	0.563131	1	5.01206e-05	0.999999	5.01207e-05		0.00630219	0.212049	5.09931e-05	5.01206e-05	0.572213	0.324931	0.00244014	1	0.045839	0.976857	0.00969384	1	0.00290642	0.999992	0.0308707	0.890469	0.0376485	0.277549	0.000649167	0.0474164	0.0012205
25	Haruna Nijo	Optimal	NT	I	5.72361e-05	0.898466	5.01206e-05	5.01206e-05	0.0048203	0.249815	5.01206e-05	0.577421	0.00595685	0.102527	5.01206e-05	1	0.000107149	0.998897	5.01206e-05	0.0196795	0.000196989	0.619922	5.01206e-05	0.008613	0.00513735	0.64304	5.01206e-05	0.00630219		5.01206e-05	5.01206e-05	5.01206e-05	1	5.01206e-05	5.01206e-05	0.0252807	1	5.01244e-05	5.01206e-05	0.0405715	1	5.07453e-05	5.01206e-05	5.0121e-05	1	5.01206e-05	5.01206e-05	5.01206e-05	1
26	Haruna Nijo	Optimal	NT	II	5.01206e-05	0.000109346	1	1	5.01206e-05	0.00477756	1	0.000702558	5.01206e-05	0.0178378	1	5.01243e-05	5.01206e-05	5.15358e-05	1	0.0947422	5.01206e-05	0.000558931	1	0.17377	5.01206e-05	0.000493187	0.110307	0.212049	5.01206e-05		0.907934	0.0035991	5.0152e-05	1	1	0.0767953	5.01206e-05	1	1	0.0497622	5.01206e-05	0.999745	1	1	5.01206e-05	1	1	1	5.01206e-05
27	Haruna Nijo	Optimal	NT	III	5.01206e-05	5.01206e-05	0.999911	0.566407	5.01206e-05	5.01209e-05	1	5.01206e-05	5.01206e-05	5.01247e-05	0.999999	5.01206e-05	5.01206e-05	5.01206e-05	0.999866	5.0251e-05	5.01206e-05	5.01206e-05	0.580544	5.0653e-05	5.01206e-05	5.01206e-05	1	5.09931e-05	5.01206e-05	0.907934		0.998019	5.01206e-05	0.811189	1	5.02027e-05	5.01206e-05	0.105794	0.999981	5.01531e-05	5.01206e-05	0.00779506	0.999028	0.233946	5.01206e-05	0.853605	1	0.996716	5.01206e-05
28	Haruna Nijo	Optimal	NT	IV	5.01206e-05	5.01206e-05	0.0789315	0.000387133	5.01206e-05	5.01206e-05	0.352458	5.01206e-05	5.01206e-05	5.01206e-05	0.172621	5.01206e-05	5.01206e-05	5.01206e-05	0.0716046	5.01206e-05	5.01206e-05	5.01206e-05	0.000416863	5.01206e-05	5.01206e-05	5.01206e-05	1	5.01206e-05	5.01206e-05	0.0035991	0.998019		5.01206e-05	0.00160896	0.26285	5.01206e-05	5.01206e-05	5.58609e-05	0.109604	5.01206e-05	5.01206e-05	5.01702e-05	0.0410229	8.12238e-05	5.01206e-05	0.00220167	0.480258	0.0265046	5.01206e-05
29	Haruna Nijo	NaCl	NT	I	5.01208e-05	1	5.01207e-05	5.10325e-05	5.15889e-05	0.998853	5.01206e-05	0.999997	5.21387e-05	0.980958	5.01206e-05	1	5.01234e-05	1	5.01207e-05	0.796361	5.01308e-05	0.999999	5.09394e-05	0.636045	5.17363e-05	0.999999	5.01206e-05	0.572213	1	5.0152e-05	5.01206e-05	5.01206e-05		5.02323e-05	5.01206e-05	0.838775	1	0.000121395	5.01206e-05	0.905924	0.999994	0.00270305	5.01209e-05	6.40418e-05	1	5.01893e-05	5.01206e-05	5.01214e-05	0.999887
30	Haruna Nijo	NaCl	NT	II	5.01206e-05	0.000206992	1	1	5.01206e-05	0.0100716	1	0.00159502	5.01206e-05	0.0347812	1	5.01347e-05	5.01206e-05	5.44791e-05	1	0.160498	5.01206e-05	0.00127009	1	0.273828	5.01206e-05	0.00111977	0.0624672	0.324931	5.01206e-05	1	0.811189	0.00160896	5.02323e-05		1	0.132937	5.01207e-05	1	1	0.0896786	5.01206e-05	0.99998	1	1	5.01206e-05	1	0.999991	1	5.01206e-05
31	Haruna Nijo	NaCl	NT	III	5.01206e-05	5.01421e-05	1	0.999987	5.01206e-05	5.77559e-05	1	5.06361e-05	5.01206e-05	0.00010013	1	5.01206e-05	5.01206e-05	5.01208e-05	1	0.00067183	5.01206e-05	5.04901e-05	0.99999	0.00173979	5.01206e-05	5.04278e-05	0.921139	0.00244014	5.01206e-05	1	1	0.26285	5.01206e-05	1		0.000496313	5.01206e-05	0.970956	1	0.000278697	5.01206e-05	0.552558	1	0.996857	5.01206e-05	1	1	1	5.01206e-05
32	Haruna Nijo	NaCl	NT	IV	5.01206e-05	0.999998	0.00346881	0.298978	5.01206e-05	1	0.000278697	1	5.01206e-05	1	0.00105299	0.623303	5.01206e-05	0.993915	0.00395015	1	5.01206e-05	1	0.287855	1	5.01206e-05	1	5.01206e-05	1	0.0252807	0.0767953	5.02027e-05	5.01206e-05	0.838775	0.132937	0.000496313		0.139439	0.85772	0.00215909	1	0.0126817	0.99906	0.00789675	0.653477	0.118418	0.10817	0.000147305	0.0128855	0.00575488
33	Haruna Nijo	NaCl	CK	I	5.03839e-05	0.996694	5.01206e-05	5.01213e-05	0.000473367	0.652321	5.01206e-05	0.922463	0.000594216	0.382986	5.01206e-05	1	5.28371e-05	1	5.01206e-05	0.114783	5.80086e-05	0.939803	5.01212e-05	0.0592803	0.000506617	0.948069	5.01206e-05	0.045839	1	5.01206e-05	5.01206e-05	5.01206e-05	1	5.01207e-05	5.01206e-05	0.139439		5.02777e-05	5.01206e-05	0.199405	1	6.55134e-05	5.01206e-05	5.01413e-05	1	5.01206e-05	5.01206e-05	5.01206e-05	1
34	Haruna Nijo	NaCl	CK	II	5.01206e-05	0.0186319	0.999266	1	5.01206e-05	0.293444	0.938469	0.0920567	5.01206e-05	0.547645	0.990978	6.37726e-05	5.01206e-05	0.00131117	0.999481	0.89187	5.01206e-05	0.0785794	1	0.962807	5.01206e-05	0.0718896	0.000920635	0.976857	5.01244e-05	1	0.105794	5.58609e-05	0.000121395	1	0.970956	0.85772	5.02777e-05		0.997776	0.774707	5.01215e-05	1	0.999938	1	5.02273e-05	1	0.87066	0.99999	5.01208e-05
35	Haruna Nijo	NaCl	CK	III	5.01206e-05	5.03292e-05	1	1	5.01206e-05	9.98869e-05	1	5.4172e-05	5.01206e-05	0.000333622	1	5.01206e-05	5.01206e-05	5.01228e-05	1	0.00290195	5.01206e-05	5.30909e-05	1	0.00711148	5.01206e-05	5.26207e-05	0.732638	0.00969384	5.01206e-05	1	0.999981	0.109604	5.01206e-05	1	1	0.00215909	5.01206e-05	0.997776		0.00119547	5.01206e-05	0.807076	1	0.999925	5.01206e-05	1	1	1	5.01206e-05
36	Haruna Nijo	NaCl	CK	IV	5.01206e-05	1	0.00193024	0.218377	5.01206e-05	1	0.000164544	1	5.01206e-05	1	0.00057928	0.729033	5.01206e-05	0.998181	0.00221029	1	5.01206e-05	1	0.209309	1	5.01206e-05	1	5.01206e-05	1	0.0405715	0.0497622	5.01531e-05	5.01206e-05	0.905924	0.0896786	0.000278697	1	0.199405	0.774707	0.00119547		0.0210709	0.996514	0.00456581	0.543031	0.171721	0.0718081	9.74223e-05	0.00758984	0.00987406
37	Haruna Nijo	NaCl	BK10	I	7.06505e-05	0.797069	5.01206e-05	5.01206e-05	0.010143	0.156501	5.01206e-05	0.427117	0.0124029	0.0577058	5.01206e-05	1	0.000201139	0.993897	5.01206e-05	0.00970759	0.0004231	0.468179	5.01206e-05	0.00406109	0.0107769	0.491237	5.01206e-05	0.00290642	1	5.01206e-05	5.01206e-05	5.01206e-05	0.999994	5.01206e-05	5.01206e-05	0.0126817	1	5.01215e-05	5.01206e-05	0.0210709		5.03089e-05	5.01206e-05	5.01207e-05	1	5.01206e-05	5.01206e-05	5.01206e-05	1
38	Haruna Nijo	NaCl	BK10	II	5.01206e-05	0.196421	0.869833	1	5.01206e-05	0.849624	0.442854	0.522678	5.01206e-05	0.969885	0.690365	0.000725378	5.01206e-05	0.0267108	0.885177	0.999559	5.01206e-05	0.480404	1	0.999974	5.01206e-05	0.457479	6.86334e-05	0.999992	5.07453e-05	0.999745	0.00779506	5.01702e-05	0.00270305	0.99998	0.552558	0.99906	6.55134e-05	1	0.807076	0.996514	5.03089e-05		0.948217	1	6.11802e-05	0.999942	0.319742	0.974891	5.01698e-05
39	Haruna Nijo	NaCl	BK10	III	5.01206e-05	5.16287e-05	1	1	5.01206e-05	0.000301096	1	7.43674e-05	5.01206e-05	0.00130285	1	5.01206e-05	5.01206e-05	5.01417e-05	1	0.0103601	5.01206e-05	6.82608e-05	1	0.0233634	5.01206e-05	6.55607e-05	0.483327	0.0308707	5.01206e-05	1	0.999028	0.0410229	5.01209e-05	1	1	0.00789675	5.01206e-05	0.999938	1	0.00456581	5.01206e-05	0.948217		1	5.01206e-05	1	1	1	5.01206e-05
40	Haruna Nijo	NaCl	BK10	IV	5.01206e-05	0.0058615	0.999985	1	5.01206e-05	0.139998	0.990361	0.0351535	5.01206e-05	0.318881	0.999434	5.25057e-05	5.01206e-05	0.000356112	0.999991	0.707311	5.01206e-05	0.0293178	1	0.851024	5.01206e-05	0.0264875	0.00334969	0.890469	5.0121e-05	1	0.233946	8.12238e-05	6.40418e-05	1	0.996857	0.653477	5.01413e-05	1	0.999925	0.543031	5.01207e-05	1	1		5.01343e-05	1	0.970114	1	5.01206e-05
41	Haruna Nijo	NaCl	BK50	I	5.05042e-05	0.994543	5.01206e-05	5.01211e-05	0.000610521	0.605318	5.01206e-05	0.89933	0.000767747	0.340896	5.01206e-05	1	5.3968e-05	0.999999	5.01206e-05	0.0968111	6.11459e-05	0.920203	5.0121e-05	0.0490225	0.000653845	0.930332	5.01206e-05	0.0376485	1	5.01206e-05	5.01206e-05	5.01206e-05	1	5.01206e-05	5.01206e-05	0.118418	1	5.02273e-05	5.01206e-05	0.171721	1	6.11802e-05	5.01206e-05	5.01343e-05		5.01206e-05	5.01206e-05	5.01206e-05	1
42	Haruna Nijo	NaCl	BK50	II	5.01206e-05	0.000158157	1	1	5.01206e-05	0.00757343	1	0.00116163	5.01206e-05	0.0269879	1	5.0129e-05	5.01206e-05	5.2952e-05	1	0.131732	5.01206e-05	0.000923585	1	0.231317	5.01206e-05	0.000813913	0.0784038	0.277549	5.01206e-05	1	0.853605	0.00220167	5.01893e-05	1	1	0.10817	5.01206e-05	1	1	0.0718081	5.01206e-05	0.999942	1	1	5.01206e-05		0.999997	1	5.01206e-05
43	Haruna Nijo	NaCl	BK50	III	5.01206e-05	5.0123e-05	1	0.999327	5.01206e-05	5.13679e-05	1	5.01913e-05	5.01206e-05	5.93978e-05	1	5.01206e-05	5.01206e-05	5.01206e-05	1	0.000189142	5.01206e-05	5.01702e-05	0.999443	0.000460865	5.01206e-05	5.01614e-05	0.986436	0.000649167	5.01206e-05	1	1	0.480258	5.01206e-05	0.999991	1	0.000147305	5.01206e-05	0.87066	1	9.74223e-05	5.01206e-05	0.319742	1	0.970114	5.01206e-05	0.999997		1	5.01206e-05
44	Haruna Nijo	NaCl	BK50	IV	5.01206e-05	5.335e-05	1	1	5.01206e-05	0.000515511	1	9.8309e-05	5.01206e-05	0.00225032	1	5.01207e-05	5.01206e-05	5.01709e-05	1	0.016728	5.01206e-05	8.64648e-05	1	0.0363822	5.01206e-05	8.11928e-05	0.385414	0.0474164	5.01206e-05	1	0.996716	0.0265046	5.01214e-05	1	1	0.0128855	5.01206e-05	0.99999	1	0.00758984	5.01206e-05	0.974891	1	1	5.01206e-05	1	1		5.01206e-05
45	Haruna Nijo	NaCl	BK100	I	0.000111386	0.649861	5.01206e-05	5.01206e-05	0.0216063	0.0883149	5.01206e-05	0.284625	0.0260628	0.0292991	5.01206e-05	0.999999	0.000460865	0.974343	5.01206e-05	0.00434028	0.00101904	0.318758	5.01206e-05	0.00171932	0.0228637	0.338482	5.01206e-05	0.0012205	1	5.01206e-05	5.01206e-05	5.01206e-05	0.999887	5.01206e-05	5.01206e-05	0.00575488	1	5.01208e-05	5.01206e-05	0.00987406	1	5.01698e-05	5.01206e-05	5.01206e-05	1	5.01206e-05	5.01206e-05	5.01206e-05
46	Haruna Nijo	NaCl	BK100	II	5.01206e-05	0.0479334	0.991311	1	5.01206e-05	0.492852	0.812776	0.194181	5.01206e-05	0.758732	0.949248	0.000110212	5.01206e-05	0.00417814	0.993208	0.972827	5.01206e-05	0.169771	1	0.994232	5.01206e-05	0.15734	0.00028673	0.997071	5.01463e-05	1	0.0454518	5.12531e-05	0.000333877	1	0.886874	0.959202	5.10071e-05	1	0.980935	0.91858	5.01275e-05	1	0.998528	1	5.07353e-05	1	0.695398	0.999619	5.01222e-05
47	Haruna Nijo	NaCl	BK100	III	5.01206e-05	5.01206e-05	1	0.876541	5.01206e-05	5.01293e-05	1	5.01209e-05	5.01206e-05	5.02107e-05	1	5.01206e-05	5.01206e-05	5.01206e-05	1	5.22766e-05	5.01206e-05	5.01208e-05	0.884835	5.79016e-05	5.01206e-05	5.01208e-05	0.999998	6.23223e-05	5.01206e-05	0.993906	1	0.95036	5.01206e-05	0.976533	1	5.15343e-05	5.01206e-05	0.323443	1	5.07269e-05	5.01206e-05	0.0399272	0.999998	0.553154	5.01206e-05	0.985539	1	0.999983	5.01206e-05
48	Haruna Nijo	NaCl	BK100	IV	5.01206e-05	5.01206e-05	0.967021	0.145896	5.01206e-05	5.01206e-05	0.999805	5.01206e-05	5.01206e-05	5.01206e-05	0.995342	5.01206e-05	5.01206e-05	5.01206e-05	0.960472	5.0122e-05	5.01206e-05	5.01206e-05	0.152878	5.01274e-05	5.01206e-05	5.01206e-05	1	5.01326e-05	5.01206e-05	0.46022	1	1	5.01206e-05	0.321466	0.99908	5.01214e-05	5.01206e-05	0.0118623	0.9836	5.01209e-05	5.01206e-05	0.000500645	0.90697	0.0352416	5.01206e-05	0.372676	0.99998	0.845886	5.01206e-05
[truncated: 3 more columns]

## Sheet: 2h
Nr podkl.	HSD Tukeya test for the leaf area; MS 2,8591, df = 240,00
	Genotype	Condition	Treatment	Leaf	{1}	{2}	{3}	{4}	{5}	{6}	{7}	{8}	{9}	{10}	{11}	{12}	{13}	{14}	{15}	{16}	{17}	{18}	{19}	{20}	{21}	{22}	{23}	{24}	{25}	{26}	{27}	{28}	{29}	{30}	{31}	{32}	{33}	{34}	{35}	{36}	{37}	{38}	{39}	{40}	{41}	{42}	{43}	{44}	{45}
1	Golden Promise	Optimal	NT	I		0.00375721	5.01206e-05	5.01206e-05	1	0.000190136	5.01206e-05	0.000546338	1	0.00355372	5.01206e-05	0.447737	1	0.0412108	5.01206e-05	5.53093e-05	1	0.090335	5.01206e-05	0.000269282	1	0.0427769	5.01206e-05	0.103631	5.02223e-05	5.01206e-05	5.01206e-05	5.01206e-05	5.0121e-05	5.01206e-05	5.01206e-05	0.0021213	5.10014e-05	5.01206e-05	5.01206e-05	0.000613165	5.01323e-05	5.01206e-05	5.01206e-05	5.01206e-05	5.0124e-05	5.01206e-05	5.01206e-05	5.01206e-05	6.5859e-05
2	Golden Promise	Optimal	NT	II	0.00375721		5.01206e-05	5.04723e-05	0.00707464	1	5.03808e-05	1	0.0208732	1	5.28772e-05	1	7.06833e-05	1	5.10707e-05	1	7.46406e-05	1	0.0147704	1	8.71999e-05	1	5.01243e-05	1	0.999925	5.01207e-05	5.01206e-05	5.01206e-05	0.937471	5.78991e-05	5.01294e-05	1	1	9.77478e-05	5.01206e-05	1	0.997438	5.11454e-05	5.01209e-05	0.32742	0.989249	5.01263e-05	5.01206e-05	0.00731799	1
3	Golden Promise	Optimal	NT	III	5.01206e-05	5.01206e-05		0.999997	5.01206e-05	5.01208e-05	0.999999	5.01206e-05	5.01206e-05	5.01206e-05	0.999628	5.01206e-05	5.01206e-05	5.01206e-05	0.999961	5.01411e-05	5.01206e-05	5.01206e-05	0.207319	5.01207e-05	5.01206e-05	5.01206e-05	1	5.01206e-05	5.13877e-05	1	0.298687	0.999997	0.000152766	0.997661	1	5.01206e-05	5.02707e-05	0.971998	1	5.01206e-05	5.83508e-05	0.999953	1	0.00679862	7.20333e-05	1	1	0.314907	5.01258e-05
4	Golden Promise	Optimal	NT	IV	5.01206e-05	5.04723e-05	0.999997		5.01206e-05	7.29957e-05	1	5.54746e-05	5.01206e-05	5.0504e-05	1	5.01206e-05	5.01206e-05	5.01252e-05	1	0.000559253	5.01206e-05	5.01213e-05	0.999488	6.40701e-05	5.01206e-05	5.01249e-05	1	5.01211e-05	0.00808972	1	0.00070595	0.447883	0.116123	1	1	5.09397e-05	0.0020177	1	1	5.4706e-05	0.0263508	1	1	0.708897	0.047761	1	0.999997	0.999947	0.000246921
5	Golden Promise	NaCl	NT	I	1	0.00707464	5.01206e-05	5.01206e-05		0.000356458	5.01206e-05	0.00108276	1	0.00670392	5.01206e-05	0.573818	1	0.0684954	5.01206e-05	6.28584e-05	1	0.141329	5.01206e-05	0.000521431	1	0.0709147	5.01206e-05	0.160166	5.04035e-05	5.01206e-05	5.01206e-05	5.01206e-05	5.01219e-05	5.01206e-05	5.01206e-05	0.00411931	5.24107e-05	5.01206e-05	5.01206e-05	0.00121569	5.01554e-05	5.01206e-05	5.01206e-05	5.01206e-05	5.01309e-05	5.01206e-05	5.01206e-05	5.01206e-05	8.73488e-05
6	Golden Promise	NaCl	NT	II	0.000190136	1	5.01208e-05	7.29957e-05	0.000356458		6.77577e-05	1	0.00122457	1	0.000184425	0.997412	5.04314e-05	1	0.000103966	1	5.05018e-05	1	0.145231	1	5.07365e-05	1	5.05567e-05	0.999999	1	5.0139e-05	5.01206e-05	5.01206e-05	0.999801	0.000375679	5.10599e-05	1	1	0.0015534	5.01282e-05	1	1	0.000107585	5.01677e-05	0.848578	0.999997	5.07606e-05	5.01209e-05	0.0862111	1
7	Golden Promise	NaCl	NT	III	5.01206e-05	5.03808e-05	0.999999	1	5.01206e-05	6.77577e-05		5.41882e-05	5.01206e-05	5.04045e-05	1	5.01206e-05	5.01206e-05	5.01239e-05	1	0.000456516	5.01206e-05	5.01211e-05	0.999149	6.08213e-05	5.01206e-05	5.01236e-05	1	5.0121e-05	0.00671879	1	0.000866886	0.485078	0.101411	1	1	5.07315e-05	0.00164847	1	1	5.35989e-05	0.0222887	1	1	0.672953	0.0408527	1	0.999999	0.9999	0.000205443
8	Golden Promise	NaCl	NT	IV	0.000546338	1	5.01206e-05	5.54746e-05	0.00108276	1	5.41882e-05		0.00368068	1	8.49973e-05	0.999836	5.1662e-05	1	6.33608e-05	1	5.19912e-05	1	0.0686943	1	5.30695e-05	1	5.02028e-05	1	1	5.01236e-05	5.01206e-05	5.01206e-05	0.997013	0.000139485	5.0305e-05	1	1	0.0005082	5.01218e-05	1	0.999989	6.43046e-05	5.01285e-05	0.67483	0.999868	5.02437e-05	5.01206e-05	0.0379171	1
9	Golden Promise	NaCl	CK	I	1	0.0208732	5.01206e-05	5.01206e-05	1	0.00122457	5.01206e-05	0.00368068		0.0198723	5.01206e-05	0.789304	1	0.15627	5.01206e-05	0.000110421	1	0.285531	5.01206e-05	0.00180023	1	0.160954	5.01206e-05	0.315774	5.17942e-05	5.01206e-05	5.01206e-05	5.01206e-05	5.01306e-05	5.01206e-05	5.01206e-05	0.0126811	6.21327e-05	5.01206e-05	5.01206e-05	0.00410371	5.03519e-05	5.01206e-05	5.01206e-05	5.01206e-05	5.01941e-05	5.01206e-05	5.01206e-05	5.01206e-05	0.000214914
10	Golden Promise	NaCl	CK	II	0.00355372	1	5.01206e-05	5.0504e-05	0.00670392	1	5.04045e-05	1	0.0198723		5.31088e-05	1	6.9196e-05	1	5.11537e-05	1	7.28791e-05	1	0.0155372	1	8.4579e-05	1	5.01246e-05	1	0.999938	5.01207e-05	5.01206e-05	5.01206e-05	0.941568	5.85277e-05	5.01303e-05	1	1	0.00010132	5.01206e-05	1	0.99774	5.12346e-05	5.01209e-05	0.336723	0.990277	5.01269e-05	5.01206e-05	0.00772023	1
11	Golden Promise	NaCl	CK	III	5.01206e-05	5.28772e-05	0.999628	1	5.01206e-05	0.000184425	1	8.49973e-05	5.01206e-05	5.31088e-05		5.01207e-05	5.01206e-05	5.01686e-05	1	0.00237939	5.01206e-05	5.01292e-05	0.999995	0.000135023	5.01206e-05	5.01651e-05	1	5.01268e-05	0.028058	1	0.000177598	0.223485	0.272163	1	1	5.6188e-05	0.00799584	1	1	8.03149e-05	0.0792342	1	1	0.906925	0.13159	1	0.999657	1	0.00102717
12	Golden Promise	NaCl	CK	IV	0.447737	1	5.01206e-05	5.01206e-05	0.573818	0.997412	5.01206e-05	0.999836	0.789304	1	5.01207e-05		0.0247046	1	5.01206e-05	0.882245	0.0276583	1	5.94487e-05	0.998906	0.0359808	1	5.01206e-05	1	0.427122	5.01206e-05	5.01206e-05	5.01206e-05	0.059153	5.01208e-05	5.01206e-05	0.999999	0.695695	5.01232e-05	5.01206e-05	0.999883	0.218727	5.01206e-05	5.01206e-05	0.00187208	0.13955	5.01206e-05	5.01206e-05	5.3352e-05	0.952368
21	Golden Promise	NaCl	BK100	I	1	7.06833e-05	5.01206e-05	5.01206e-05	1	5.04314e-05	5.01206e-05	5.1662e-05	1	6.9196e-05	5.01206e-05	0.0247046		0.000592704	5.01206e-05	5.01257e-05	1	0.00174076	5.01206e-05	5.06674e-05	1	0.000622156	5.01206e-05	0.00212635	5.01207e-05	5.01206e-05	5.01206e-05	5.01206e-05	5.01206e-05	5.01206e-05	5.01206e-05	5.98006e-05	5.01212e-05	5.01206e-05	5.01206e-05	5.19313e-05	5.01206e-05	5.01206e-05	5.01206e-05	5.01206e-05	5.01206e-05	5.01206e-05	5.01206e-05	5.01206e-05	5.01408e-05
22	Golden Promise	NaCl	BK100	II	0.0412108	1	5.01206e-05	5.01252e-05	0.0684954	1	5.01239e-05	1	0.15627	1	5.01686e-05	1	0.000592704		5.01349e-05	0.99992	0.000681212	1	0.00108715	1	0.000949415	1	5.01206e-05	1	0.971425	5.01206e-05	5.01206e-05	5.01206e-05	0.536049	5.0277e-05	5.01207e-05	1	0.997794	5.1362e-05	5.01206e-05	1	0.86671	5.01362e-05	5.01206e-05	0.0602846	0.76094	5.01207e-05	5.01206e-05	0.000490973	0.999996
23	Golden Promise	NaCl	BK100	III	5.01206e-05	5.10707e-05	0.999961	1	5.01206e-05	0.000103966	1	6.33608e-05	5.01206e-05	5.11537e-05	1	5.01206e-05	5.01206e-05	5.01349e-05		0.00111571	5.01206e-05	5.0123e-05	0.999926	8.35207e-05	5.01206e-05	5.01338e-05	1	5.01223e-05	0.0148424	1	0.000357016	0.331099	0.178259	1	1	5.22744e-05	0.00395076	1	1	6.15185e-05	0.0453068	1	1	0.817415	0.0789204	1	0.999964	0.999995	0.00047817
24	Golden Promise	NaCl	BK100	IV	5.53093e-05	1	5.01411e-05	0.000559253	6.28584e-05	1	0.000456516	1	0.000110421	1	0.00237939	0.882245	5.01257e-05	0.99992	0.00111571		5.0127e-05	0.998608	0.529112	1	5.01316e-05	0.999908	6.60396e-05	0.997817	1	5.10917e-05	5.01206e-05	5.01206e-05	1	0.00499807	8.14018e-05	1	1	0.0177563	5.05629e-05	1	1	0.00117697	5.23527e-05	0.995386	1	7.24409e-05	5.01421e-05	0.386318	1
17	Golden Promise	NaCl	BK50	I	1	7.46406e-05	5.01206e-05	5.01206e-05	1	5.05018e-05	5.01206e-05	5.19912e-05	1	7.28791e-05	5.01206e-05	0.0276583	1	0.000681212	5.01206e-05	5.0127e-05		0.00199693	5.01206e-05	5.07888e-05	1	0.00071517	5.01206e-05	0.0024364	5.01207e-05	5.01206e-05	5.01206e-05	5.01206e-05	5.01206e-05	5.01206e-05	5.01206e-05	6.17239e-05	5.01213e-05	5.01206e-05	5.01206e-05	5.23157e-05	5.01206e-05	5.01206e-05	5.01206e-05	5.01206e-05	5.01206e-05	5.01206e-05	5.01206e-05	5.01206e-05	5.01458e-05
18	Golden Promise	NaCl	BK50	II	0.090335	1	5.01206e-05	5.01213e-05	0.141329	1	5.01211e-05	1	0.285531	1	5.01292e-05	1	0.00174076	1	5.0123e-05	0.998608	0.00199693		0.000371863	1	0.00275874	1	5.01206e-05	1	0.898927	5.01206e-05	5.01206e-05	5.01206e-05	0.345648	5.01503e-05	5.01206e-05	1	0.983903	5.0383e-05	5.01206e-05	1	0.707921	5.01232e-05	5.01206e-05	0.0262301	0.570042	5.01206e-05	5.01206e-05	0.000179427	0.999842
19	Golden Promise	NaCl	BK50	III	5.01206e-05	0.0147704	0.207319	0.999488	5.01206e-05	0.145231	0.999149	0.0686943	5.01206e-05	0.0155372	0.999995	5.94487e-05	5.01206e-05	0.00108715	0.999926	0.529112	5.01206e-05	0.000371863		0.11339	5.01206e-05	0.00103553	0.92177	0.000305985	0.933294	0.628324	5.01229e-05	0.000361797	0.999911	1	0.957918	0.0241394	0.75913	1	0.526401	0.0631947	0.990277	0.999938	0.733465	1	0.99774	0.941732	0.210855	1	0.377442
20	Golden Promise	NaCl	BK50	IV	0.000269282	1	5.01207e-05	6.40701e-05	0.000521431	1	6.08213e-05	1	0.00180023	1	0.000135023	0.998906	5.06674e-05	1	8.35207e-05	1	5.07888e-05	1	0.11339		5.1191e-05	1	5.03674e-05	1	1	5.01305e-05	5.01206e-05	5.01206e-05	0.999439	0.000259945	5.06598e-05	1	1	0.00105503	5.01246e-05	1	0.999999	8.58126e-05	5.01462e-05	0.795231	0.999987	5.04854e-05	5.01207e-05	0.0655697	1
13	Golden Promise	NaCl	BK10	I	1	8.71999e-05	5.01206e-05	5.01206e-05	1	5.07365e-05	5.01206e-05	5.30695e-05	1	8.4579e-05	5.01206e-05	0.0359808	1	0.000949415	5.01206e-05	5.01316e-05	1	0.00275874	5.01206e-05	5.1191e-05		0.000996792	5.01206e-05	0.00335518	5.01207e-05	5.01206e-05	5.01206e-05	5.01206e-05	5.01206e-05	5.01206e-05	5.01206e-05	6.78857e-05	5.01219e-05	5.01206e-05	5.01206e-05	5.35723e-05	5.01206e-05	5.01206e-05	5.01206e-05	5.01206e-05	5.01206e-05	5.01206e-05	5.01206e-05	5.01206e-05	5.0163e-05
14	Golden Promise	NaCl	BK10	II	0.0427769	1	5.01206e-05	5.01249e-05	0.0709147	1	5.01236e-05	1	0.160954	1	5.01651e-05	1	0.000622156	1	5.01338e-05	0.999908	0.00071517	1	0.00103553	1	0.000996792		5.01206e-05	1	0.96945	5.01206e-05	5.01206e-05	5.01206e-05	0.527003	5.0266e-05	5.01207e-05	1	0.997554	5.128e-05	5.01206e-05	1	0.860947	5.0135e-05	5.01206e-05	0.0581778	0.753142	5.01206e-05	5.01206e-05	0.000467957	0.999995
15	Golden Promise	NaCl	BK10	III	5.01206e-05	5.01243e-05	1	1	5.01206e-05	5.05567e-05	1	5.02028e-05	5.01206e-05	5.01246e-05	1	5.01206e-05	5.01206e-05	5.01206e-05	1	6.60396e-05	5.01206e-05	5.01206e-05	0.92177	5.03674e-05	5.01206e-05	5.01206e-05		5.01206e-05	0.00047588	1	0.0115022	0.910137	0.0123808	1	1	5.01302e-05	0.000128613	1	1	5.01894e-05	0.00187956	1	1	0.219219	0.00394176	1	1	0.970153	5.53714e-05
16	Golden Promise	NaCl	BK10	IV	0.103631	1	5.01206e-05	5.01211e-05	0.160166	0.999999	5.0121e-05	1	0.315774	1	5.01268e-05	1	0.00212635	1	5.01223e-05	0.997817	0.0024364	1	0.000305985	1	0.00335518	1	5.01206e-05		0.877618	5.01206e-05	5.01206e-05	5.01206e-05	0.313794	5.01421e-05	5.01206e-05	1	0.978095	5.03146e-05	5.01206e-05	1	0.67223	5.01225e-05	5.01206e-05	0.0222144	0.532127	5.01206e-05	5.01206e-05	0.000151883	0.999721
25	Haruna Nijo	Optimal	NT	I	5.02223e-05	0.999925	5.13877e-05	0.00808972	5.04035e-05	1	0.00671879	1	5.17942e-05	0.999938	0.028058	0.427122	5.01207e-05	0.971425	0.0148424	1	5.01207e-05	0.898927	0.933294	1	5.01207e-05	0.96945	0.00047588	0.877618		8.7611e-05	5.01206e-05	5.01206e-05	1	0.0511699	0.000811043	0.999989	1	0.13688	6.89617e-05	1	1	0.0155372	0.000127628	0.999998	1	0.000619645	5.1442e-05	0.854939	1
26	Haruna Nijo	Optimal	NT	II	5.01206e-05	5.01207e-05	1	1	5.01206e-05	5.0139e-05	1	5.01236e-05	5.01206e-05	5.01207e-05	1	5.01206e-05	5.01206e-05	5.01206e-05	1	5.10917e-05	5.01206e-05	5.01206e-05	0.628324	5.01305e-05	5.01206e-05	5.01206e-05	1	5.01206e-05	8.7611e-05		0.0611815	0.995458	0.00178162	0.999999	1	5.01209e-05	5.58083e-05	0.999866	1	5.0123e-05	0.000244194	1	1	0.0570122	0.000506164	1	1	0.765822	5.04059e-05
27	Haruna Nijo	Optimal	NT	III	5.01206e-05	5.01206e-05	0.298687	0.00070595	5.01206e-05	5.01206e-05	0.000866886	5.01206e-05	5.01206e-05	5.01206e-05	0.000177598	5.01206e-05	5.01206e-05	5.01206e-05	0.000357016	5.01206e-05	5.01206e-05	5.01206e-05	5.01229e-05	5.01206e-05	5.01206e-05	5.01206e-05	0.0115022	5.01206e-05	5.01206e-05	0.0611815		0.999923	5.01206e-05	0.000100615	0.00713738	5.01206e-05	5.01206e-05	5.84034e-05	0.090135	5.01206e-05	5.01206e-05	0.000339107	0.0390782	5.01206e-05	5.01206e-05	0.00909305	0.294263	5.0129e-05	5.01206e-05
28	Haruna Nijo	Optimal	NT	IV	5.01206e-05	5.01206e-05	0.999997	0.447883	5.01206e-05	5.01206e-05	0.485078	5.01206e-05	5.01206e-05	5.01206e-05	0.223485	5.01206e-05	5.01206e-05	5.01206e-05	0.331099	5.01206e-05	5.01206e-05	5.01206e-05	0.000361797	5.01206e-05	5.01206e-05	5.01206e-05	0.910137	5.01206e-05	5.01206e-05	0.995458	0.999923		5.01227e-05	0.141759	0.852534	5.01206e-05	5.01206e-05	0.0533454	0.998564	5.01206e-05	5.01207e-05	0.322759	0.98689	5.11029e-05	5.01208e-05	0.883733	0.999996	0.000795391	5.01206e-05
29	Haruna Nijo	NaCl	NT	I	5.0121e-05	0.937471	0.000152766	0.116123	5.01219e-05	0.999801	0.101411	0.997013	5.01306e-05	0.941568	0.272163	0.059153	5.01206e-05	0.536049	0.178259	1	5.01206e-05	0.345648	0.999911	0.999439	5.01206e-05	0.527003	0.0123808	0.313794	1	0.00178162	5.01206e-05	5.01227e-05		0.39307	0.0195528	0.96992	1	0.653295	0.00103218	0.996224	1	0.183943	0.00318504	1	1	0.0155695	0.000156471	0.999221	1
30	Haruna Nijo	NaCl	NT	II	5.01206e-05	5.78991e-05	0.997661	1	5.01206e-05	0.000375679	1	0.000139485	5.01206e-05	5.85277e-05	1	5.01208e-05	5.01206e-05	5.0277e-05	1	0.00499807	5.01206e-05	5.01503e-05	1	0.000259945	5.01206e-05	5.0266e-05	1	5.01421e-05	0.0511699	0.999999	0.000100615	0.141759	0.39307		1	6.67479e-05	0.0157645	1	0.999993	0.00012793	0.132744	1	1	0.961541	0.209229	1	0.997806	1	0.00221237
31	Haruna Nijo	NaCl	NT	III	5.01206e-05	5.01294e-05	1	1	5.01206e-05	5.10599e-05	1	5.0305e-05	5.01206e-05	5.01303e-05	1	5.01206e-05	5.01206e-05	5.01207e-05	1	8.14018e-05	5.01206e-05	5.01206e-05	0.957918	5.06598e-05	5.01206e-05	5.01207e-05	1	5.01206e-05	0.000811043	1	0.00713738	0.852534	0.0195528	1		5.01432e-05	0.00019774	1	1	5.02757e-05	0.00316282	1	1	0.290822	0.00647014	1	1	0.986559	6.07427e-05
32	Haruna Nijo	NaCl	NT	IV	0.0021213	1	5.01206e-05	5.09397e-05	0.00411931	1	5.07315e-05	1	0.0126811	1	5.6188e-05	0.999999	5.98006e-05	1	5.22744e-05	1	6.17239e-05	1	0.0241394	1	6.78857e-05	1	5.01302e-05	1	0.999989	5.01209e-05	5.01206e-05	5.01206e-05	0.96992	6.67479e-05	5.01432e-05		1	0.000146646	5.01207e-05	1	0.999329	5.24389e-05	5.01214e-05	0.425123	0.996338	5.01353e-05	5.01206e-05	0.0123198	1
33	Haruna Nijo	NaCl	CK	I	5.10014e-05	1	5.02707e-05	0.0020177	5.24107e-05	1	0.00164847	1	6.21327e-05	1	0.00799584	0.695695	5.01212e-05	0.997794	0.00395076	1	5.01213e-05	0.983903	0.75913	1	5.01219e-05	0.997554	0.000128613	0.978095	1	5.58083e-05	5.01206e-05	5.01206e-05	1	0.0157645	0.00019774	1		0.0495816	5.28348e-05	1	1	0.00415383	6.25554e-05	0.999771	1	0.000157803	5.02776e-05	0.620575	1
34	Haruna Nijo	NaCl	CK	II	5.01206e-05	9.77478e-05	0.971998	1	5.01206e-05	0.0015534	1	0.0005082	5.01206e-05	0.00010132	1	5.01232e-05	5.01206e-05	5.1362e-05	1	0.0177563	5.01206e-05	5.0383e-05	1	0.00105503	5.01206e-05	5.128e-05	1	5.03146e-05	0.13688	0.999866	5.84034e-05	0.0533454	0.653295	1	1	0.000146646	0.0495816		0.999407	0.00045325	0.297967	1	0.99998	0.996193	0.421702	1	0.973148	1	0.00847558
35	Haruna Nijo	NaCl	CK	III	5.01206e-05	5.01206e-05	1	1	5.01206e-05	5.01282e-05	1	5.01218e-05	5.01206e-05	5.01206e-05	1	5.01206e-05	5.01206e-05	5.01206e-05	1	5.05629e-05	5.01206e-05	5.01206e-05	0.526401	5.01246e-05	5.01206e-05	5.01206e-05	1	5.01206e-05	6.89617e-05	1	0.090135	0.998564	0.00103218	0.999993	1	5.01207e-05	5.28348e-05	0.999407		5.01216e-05	0.000152471	1	1	0.0376316	0.000297205	1	1	0.673098	5.02465e-05
36	Haruna Nijo	NaCl	CK	IV	0.000613165	1	5.01206e-05	5.4706e-05	0.00121569	1	5.35989e-05	1	0.00410371	1	8.03149e-05	0.999883	5.19313e-05	1	6.15185e-05	1	5.23157e-05	1	0.0631947	1	5.35723e-05	1	5.01894e-05	1	1	5.0123e-05	5.01206e-05	5.01206e-05	0.996224	0.00012793	5.02757e-05	1	1	0.00045325	5.01216e-05		0.999983	6.23359e-05	5.01271e-05	0.654028	0.999815	5.02239e-05	5.01206e-05	0.0346358	1
45	Haruna Nijo	NaCl	BK100	I	5.01323e-05	0.997438	5.83508e-05	0.0263508	5.01554e-05	1	0.0222887	0.999989	5.03519e-05	0.99774	0.0792342	0.218727	5.01206e-05	0.86671	0.0453068	1	5.01206e-05	0.707921	0.990277	0.999999	5.01206e-05	0.860947	0.00187956	0.67223	1	0.000244194	5.01206e-05	5.01207e-05	1	0.132744	0.00316282	0.999329	1	0.297967	0.000152471	0.999983		0.0471802	0.000430734	1	1	0.00243833	5.86809e-05	0.967336	1
46	Haruna Nijo	NaCl	BK100	II	5.01206e-05	5.11454e-05	0.999953	1	5.01206e-05	0.000107585	1	6.43046e-05	5.01206e-05	5.12346e-05	1	5.01206e-05	5.01206e-05	5.01362e-05	1	0.00117697	5.01206e-05	5.01232e-05	0.999938	8.58126e-05	5.01206e-05	5.0135e-05	1	5.01225e-05	0.0155372	1	0.000339107	0.322759	0.183943	1	1	5.24389e-05	0.00415383	1	1	6.23359e-05	0.0471802		1	0.824812	0.0819203	1	0.999958	0.999996	0.000504138
47	Haruna Nijo	NaCl	BK100	III	5.01206e-05	5.01209e-05	1	1	5.01206e-05	5.01677e-05	1	5.01285e-05	5.01206e-05	5.01209e-05	1	5.01206e-05	5.01206e-05	5.01206e-05	1	5.23527e-05	5.01206e-05	5.01206e-05	0.733465	5.01462e-05	5.01206e-05	5.01206e-05	1	5.01206e-05	0.000127628	1	0.0390782	0.98689	0.00318504	1	1	5.01214e-05	6.25554e-05	0.99998	1	5.01271e-05	0.000430734	1		0.0871786	0.000918333	1	1	0.850614	5.07989e-05
48	Haruna Nijo	NaCl	BK100	IV	5.01206e-05	0.32742	0.00679862	0.708897	5.01206e-05	0.848578	0.672953	0.67483	5.01206e-05	0.336723	0.906925	0.00187208	5.01206e-05	0.0602846	0.817415	0.995386	5.01206e-05	0.0262301	1	0.795231	5.01206e-05	0.0581778	0.219219	0.0222144	0.999998	0.0570122	5.01206e-05	5.11029e-05	1	0.961541	0.290822	0.425123	0.999771	0.996193	0.0376316	0.654028	1	0.824812	0.0871786		1	0.253177	0.00698664	1	0.980319
41	Haruna Nijo	NaCl	BK50	I	5.0124e-05	0.989249	7.20333e-05	0.047761	5.01309e-05	0.999997	0.0408527	0.999868	5.01941e-05	0.990277	0.13159	0.13955	5.01206e-05	0.76094	0.0789204	1	5.01206e-05	0.570042	0.99774	0.999987	5.01206e-05	0.753142	0.00394176	0.532127	1	0.000506164	5.01206e-05	5.01208e-05	1	0.209229	0.00647014	0.996338	1	0.421702	0.000297205	0.999815	1	0.0819203	0.000918333	1		0.00505093	7.28791e-05	0.989667	1
42	Haruna Nijo	NaCl	BK50	II	5.01206e-05	5.01263e-05	1	1	5.01206e-05	5.07606e-05	1	5.02437e-05	5.01206e-05	5.01269e-05	1	5.01206e-05	5.01206e-05	5.01207e-05	1	7.24409e-05	5.01206e-05	5.01206e-05	0.941732	5.04854e-05	5.01206e-05	5.01206e-05	1	5.01206e-05	0.000619645	1	0.00909305	0.883733	0.0155695	1	1	5.01353e-05	0.000157803	1	1	5.02239e-05	0.00243833	1	1	0.253177	0.00505093		1	0.97959	5.75901e-05
43	Haruna Nijo	NaCl	BK50	III	5.01206e-05	5.01206e-05	1	0.999997	5.01206e-05	5.01209e-05	0.999999	5.01206e-05	5.01206e-05	5.01206e-05	0.999657	5.01206e-05	5.01206e-05	5.01206e-05	0.999964	5.01421e-05	5.01206e-05	5.01206e-05	0.210855	5.01207e-05	5.01206e-05	5.01206e-05	1	5.01206e-05	5.1442e-05	1	0.294263	0.999996	0.000156471	0.997806	1	5.01206e-05	5.02776e-05	0.973148	1	5.01206e-05	5.86809e-05	0.999958	1	0.00698664	7.28791e-05	1		0.319505	5.0126e-05
44	Haruna Nijo	NaCl	BK50	IV	5.01206e-05	0.00731799	0.314907	0.999947	5.01206e-05	0.0862111	0.9999	0.0379171	5.01206e-05	0.00772023	1	5.3352e-05	5.01206e-05	0.000490973	0.999995	0.386318	5.01206e-05	0.000179427	1	0.0655697	5.01206e-05	0.000467957	0.970153	0.000151883	0.854939	0.765822	5.0129e-05	0.000795391	0.999221	1	0.986559	0.0123198	0.620575	1	0.673098	0.0346358	0.967336	0.999996	0.850614	1	0.989667	0.97959	0.319505		0.256445
37	Haruna Nijo	NaCl	BK10	I	6.5859e-05	1	5.01258e-05	0.000246921	8.73488e-05	1	0.000205443	1	0.000214914	1	0.00102717	0.952368	5.01408e-05	0.999996	0.00047817	1	5.01458e-05	0.999842	0.377442	1	5.0163e-05	0.999995	5.53714e-05	0.999721	1	5.04059e-05	5.01206e-05	5.01206e-05	1	0.00221237	6.07427e-05	1	1	0.00847558	5.02465e-05	1	1	0.000504138	5.07989e-05	0.980319	1	5.75901e-05	5.0126e-05	0.256445
38	Haruna Nijo	NaCl	BK10	II	5.01206e-05	0.000122314	0.955991	1	5.01206e-05	0.00217757	1	0.00071517	5.01206e-05	0.000127628	1	5.01252e-05	5.01206e-05	5.21213e-05	1	0.0236014	5.01206e-05	5.05541e-05	1	0.001485	5.01206e-05	5.19912e-05	1	5.04427e-05	0.168911	0.999652	5.53828e-05	0.0411595	0.713762	1	1	0.00019457	0.0638283	1	0.998651	0.000636925	0.351135	1	0.999938	0.99814	0.483296	1	0.957615	1	0.0114859
39	Haruna Nijo	NaCl	BK10	III	5.01206e-05	5.01206e-05	1	0.996094	5.01206e-05	5.01206e-05	0.997429	5.01206e-05	5.01206e-05	5.01206e-05	0.959405	5.01206e-05	5.01206e-05	5.01206e-05	0.986523	5.01209e-05	5.01206e-05	5.01206e-05	0.0389802	5.01206e-05	5.01206e-05	5.01206e-05	0.999999	5.01206e-05	5.01523e-05	1	0.734004	1	5.46025e-05	0.902941	0.999995	5.01206e-05	5.01235e-05	0.706664	1	5.01206e-05	5.03802e-05	0.985317	1	0.000608721	5.09027e-05	0.999998	1	0.0704658	5.01207e-05
40	Haruna Nijo	NaCl	BK10	IV	5.01206e-05	5.24884e-05	0.999724	1	5.01206e-05	0.000168031	1	8.04986e-05	5.01206e-05	5.26885e-05	1	5.01207e-05	5.01206e-05	5.01609e-05	1	0.00213481	5.01206e-05	5.01278e-05	0.999992	0.000124454	5.01206e-05	5.0158e-05	1	5.01257e-05	0.0256505	1	0.000195254	0.237452	0.256883	1	1	5.53544e-05	0.00723247	1	1	7.63986e-05	0.0732793	1	1	0.896192	0.122574	1	0.999746	1	0.000919079
[truncated: 3 more columns]
