# Supplementary material for: Inhibition of the Glycogen Synthase Kinase 3 Family by the Bikinin Alleviates the Long-Term Effects of Salinity in Barley
Source: Int J Mol Sci. 2022 Oct 1;23(19):11644. doi: 10.3390/ijms231911644 (PMC9569769; doi:10.3390/ijms231911644)
Supplement: Supplementary file 1 [file ijms-23-11644-s001.zip › Table S2.xlsx]

## Sheet: 3a
Subtier number	HSD Tukeya test for the RWC; Mean square = 1,0469, df = 60,000
	Genotype	Condition	Treatment	{1}	{2}	{3}	{4}	{5}	{6}	{7}	{8}	{9}	{10}	{11}	{12}
1	Golden Promise	Optimal	NT		0.000123216	0.000122839	0.000212665	0.000130977	0.000125704	1	0.000122816	0.000122816	0.000122819	0.000122816	0.000122831
2	Golden Promise	NaCl	NT	0.000123216		0.999983	0.981556	0.999935	0.999999	0.000124159	0.916929	0.0453725	0.997222	0.52714	0.99994
3	Golden Promise	NaCl	CK	0.000122839	0.999983		0.788353	0.981262	0.996648	0.000122901	0.997826	0.185888	1	0.880381	1
4	Golden Promise	NaCl	BK10	0.000212665	0.981556	0.788353		0.999984	0.99954	0.000389378	0.20063	0.00100503	0.518997	0.0385064	0.741024
5	Golden Promise	NaCl	BK50	0.000130977	0.999935	0.981262	0.999984		1	0.000147452	0.535433	0.00638237	0.874225	0.1624	0.970362
6	Golden Promise	NaCl	BK100	0.000125704	0.999999	0.996648	0.99954	1		0.000131872	0.696847	0.0132145	0.952192	0.263599	0.993617
7	Haruna Nijo	Optimal	NT	1	0.000124159	0.000122901	0.000389378	0.000147452	0.000131872		0.000122817	0.000122816	0.000122827	0.000122816	0.000122873
8	Haruna Nijo	NaCl	NT	0.000122816	0.916929	0.997826	0.20063	0.535433	0.696847	0.000122817		0.76711	0.99999	0.999922	0.99901
9	Haruna Nijo	NaCl	CK	0.000122816	0.0453725	0.185888	0.00100503	0.00638237	0.0132145	0.000122816	0.76711		0.397574	0.987463	0.219035
10	Haruna Nijo	NaCl	BK10	0.000122819	0.997222	1	0.518997	0.874225	0.952192	0.000122827	0.99999	0.397574		0.982856	1
11	Haruna Nijo	NaCl	BK50	0.000122816	0.52714	0.880381	0.0385064	0.1624	0.263599	0.000122816	0.999922	0.987463	0.982856		0.910996
12	Haruna Nijo	NaCl	BK100	0.000122831	0.99994	1	0.741024	0.970362	0.993617	0.000122873	0.99901	0.219035	1	0.910996

## Sheet: 3b
Subtier number	HSD Tukeya test for the RT; Mean square = 3,5883, df = 60,000
	Genotype	Condition	Treatment	{1}	{2}	{3}	{4}	{5}	{6}	{7}	{8}	{9}	{10}	{11}	{12}
1	Golden Promise	Optimal	NT		0.000122816	0.000122816	0.000122816	0.000122816	0.000122816	0.00418298	0.000122816	0.000122816	0.000122816	0.000122816	0.000122816
2	Golden Promise	NaCl	NT	0.000122816		0.213162	0.807626	0.000281944	0.000122816	0.000122816	0.00146278	0.000123035	0.000122816	0.000370743	0.000122816
3	Golden Promise	NaCl	CK	0.000122816	0.213162		0.997723	0.437875	0.000207918	0.000122816	0.818058	0.0121914	0.000158543	0.506307	0.000122819
4	Golden Promise	NaCl	BK10	0.000122816	0.807626	0.997723		0.0567251	0.000124172	0.000122816	0.221688	0.000590223	0.000123316	0.0737936	0.000122816
5	Golden Promise	NaCl	BK50	0.000122816	0.000281944	0.437875	0.0567251		0.154507	0.000122816	0.999983	0.928483	0.0936028	1	0.000264445
6	Golden Promise	NaCl	BK100	0.000122816	0.000122816	0.000207918	0.000124172	0.154507		0.000122816	0.0357396	0.955982	1	0.12262	0.518904
7	Haruna Nijo	Optimal	NT	0.00418298	0.000122816	0.000122816	0.000122816	0.000122816	0.000122816		0.000122816	0.000122816	0.000122816	0.000122816	0.000122816
8	Haruna Nijo	NaCl	NT	0.000122816	0.00146278	0.818058	0.221688	0.999983	0.0357396	0.000122816		0.61798	0.019342	0.999998	0.000135483
9	Haruna Nijo	NaCl	CK	0.000122816	0.000123035	0.0121914	0.000590223	0.928483	0.955982	0.000122816	0.61798		0.890236	0.892997	0.023814
10	Haruna Nijo	NaCl	BK10	0.000122816	0.000122816	0.000158543	0.000123316	0.0936028	1	0.000122816	0.019342	0.890236		0.0726235	0.666685
11	Haruna Nijo	NaCl	BK50	0.000122816	0.000370743	0.506307	0.0737936	1	0.12262	0.000122816	0.999998	0.892997	0.0726235		0.000214348
12	Haruna Nijo	NaCl	BK100	0.000122816	0.000122816	0.000122819	0.000122816	0.000264445	0.518904	0.000122816	0.000135483	0.023814	0.666685	0.000214348

## Sheet: 3c
Subtier number	HSD Tukeya test for the WD; Mean square = 3,5883, df = 60,000
	Genotype	Condition	Treatment	{1}	{2}	{3}	{4}	{5}	{6}	{7}	{8}	{9}	{10}	{11}	{12}
1	Golden Promise	Optimal	NT		0.000122816	0.000122816	0.000122816	0.000122816	0.000122816	0.00418298	0.000122816	0.000122816	0.000122816	0.000122816	0.000122816
2	Golden Promise	NaCl	NT	0.000122816		0.213162	0.807626	0.000281944	0.000122816	0.000122816	0.00146278	0.000123035	0.000122816	0.000370743	0.000122816
3	Golden Promise	NaCl	CK	0.000122816	0.213162		0.997723	0.437875	0.000207918	0.000122816	0.818058	0.0121914	0.000158543	0.506307	0.000122819
4	Golden Promise	NaCl	BK10	0.000122816	0.807626	0.997723		0.0567251	0.000124172	0.000122816	0.221688	0.000590223	0.000123316	0.0737936	0.000122816
5	Golden Promise	NaCl	BK50	0.000122816	0.000281944	0.437875	0.0567251		0.154507	0.000122816	0.999983	0.928483	0.0936028	1	0.000264445
6	Golden Promise	NaCl	BK100	0.000122816	0.000122816	0.000207918	0.000124172	0.154507		0.000122816	0.0357396	0.955982	1	0.12262	0.518904
7	Haruna Nijo	Optimal	NT	0.00418298	0.000122816	0.000122816	0.000122816	0.000122816	0.000122816		0.000122816	0.000122816	0.000122816	0.000122816	0.000122816
8	Haruna Nijo	NaCl	NT	0.000122816	0.00146278	0.818058	0.221688	0.999983	0.0357396	0.000122816		0.61798	0.019342	0.999998	0.000135483
9	Haruna Nijo	NaCl	CK	0.000122816	0.000123035	0.0121914	0.000590223	0.928483	0.955982	0.000122816	0.61798		0.890236	0.892997	0.023814
10	Haruna Nijo	NaCl	BK10	0.000122816	0.000122816	0.000158543	0.000123316	0.0936028	1	0.000122816	0.019342	0.890236		0.0726235	0.666685
11	Haruna Nijo	NaCl	BK50	0.000122816	0.000370743	0.506307	0.0737936	1	0.12262	0.000122816	0.999998	0.892997	0.0726235		0.000214348
12	Haruna Nijo	NaCl	BK100	0.000122816	0.000122816	0.000122819	0.000122816	0.000264445	0.518904	0.000122816	0.000135483	0.023814	0.666685	0.000214348
