# Supplementary material for: Inhibition of the Glycogen Synthase Kinase 3 Family by the Bikinin Alleviates the Long-Term Effects of Salinity in Barley
Source: Int J Mol Sci. 2022 Oct 1;23(19):11644. doi: 10.3390/ijms231911644 (PMC9569769; doi:10.3390/ijms231911644)
Supplement: Supplementary file 1 [file ijms-23-11644-s001.zip › Table S3.xlsx]

## Sheet: GP_CK vs HN_CK
GENE IDENTIFIERS	mean normalised counts, averaged over all samples from both conditions	the logarithm (to basis 2) of the fold change	standard error estimate for the log2 fold change estimate	wald statistic	p value for the statistical significance of this change	p value adjusted for multiple testing with the Benjamini-Hochberg procedure which controls false discovery rate (FDR)
HORVU0Hr1G003020	7581.51	7.01666	0.163217	42.9897	0	0
HORVU1Hr1G010250	4129.88	-8.54321	0.210035	-40.6752	0	0
HORVU3Hr1G083990	2603.77	5.51479	0.148085	37.2407	1.49677e-303	1.31856e-299
HORVU5Hr1G050240	2646.8	4.16817	0.127078	32.8	5.88152e-236	3.88592e-232
HORVU1Hr1G047220	4401.79	-3.72699	0.117037	-31.8446	1.56133e-222	8.25255e-219
HORVU6Hr1G090280	8414.14	7.86087	0.247685	31.7374	4.73974e-221	2.0877e-217
HORVU3Hr1G082320	3570.19	5.3396	0.175159	30.4844	4.20102e-204	1.58607e-200
HORVU6Hr1G016880	19518.6	-3.74548	0.124972	-29.9705	2.3808e-197	7.86496e-194
HORVU1Hr1G018080	1176.17	6.71245	0.231826	28.9547	2.44936e-184	7.19242e-181
HORVU2Hr1G063800	1157.81	5.90932	0.208646	28.3223	1.83738e-176	4.85583e-173
HORVU1Hr1G010230	1650.81	-8.77021	0.313775	-27.9506	6.48432e-172	1.55789e-168
HORVU5Hr1G046090	1466.85	4.5748	0.165232	27.6872	9.96181e-169	2.19392e-165
HORVU6Hr1G016890	48094.2	-4.91084	0.183592	-26.7487	1.28015e-157	2.60245e-154
HORVU7Hr1G107980	1342.01	8.44083	0.316205	26.6942	5.49655e-157	1.03759e-153
HORVU4Hr1G052270	2513.51	-3.78285	0.146958	-25.741	4.06251e-146	7.1576e-143
HORVU5Hr1G086660	954.321	7.23634	0.287903	25.1346	2.08258e-139	3.4399e-136
HORVU6Hr1G038750	1592.98	9.53328	0.381101	25.0151	4.1889e-138	6.51202e-135
HORVU4Hr1G086050	2297.62	3.2451	0.131179	24.7379	4.18171e-135	6.13968e-132
HORVU2Hr1G125210	1506.31	9.4286	0.384427	24.5264	7.73048e-133	1.07527e-129
HORVU1Hr1G013880	1047.41	8.79367	0.369813	23.7787	5.54829e-125	7.33151e-122
HORVU5Hr1G095140	663.787	-5.27082	0.222996	-23.6364	1.62846e-123	2.04938e-120
HORVU3Hr1G054120	1070.76	3.84096	0.163988	23.4221	2.54294e-121	3.05477e-118
HORVU7Hr1G001220	589.368	5.52384	0.236106	23.3955	4.74348e-121	5.45047e-118
HORVU3Hr1G052500	935.552	-8.50143	0.36349	-23.3883	5.61914e-121	6.18761e-118
HORVU5Hr1G027710	907.384	4.10601	0.176665	23.2418	1.72204e-119	1.8204e-116
HORVU7Hr1G109340	972.385	3.86472	0.166606	23.1968	4.90921e-119	4.99003e-116
HORVU7Hr1G028970	870.21	8.31971	0.360487	23.0791	7.5153e-118	7.35609e-115
HORVU7Hr1G036000	1222.89	2.56751	0.112244	22.8743	8.37239e-116	7.90234e-113
HORVU5Hr1G103130	721.573	7.90218	0.349684	22.5981	4.52862e-113	4.12698e-110
HORVU3Hr1G107240	666.257	5.87006	0.261146	22.4781	6.80102e-112	5.99125e-109
HORVU1Hr1G052230	448.527	5.11628	0.228414	22.3992	4.01042e-111	3.41895e-108
HORVU5Hr1G088570	488.825	-7.10162	0.3209	-22.1303	1.61497e-108	1.33376e-105
HORVU6Hr1G092010	614.742	7.36527	0.332964	22.1203	2.01659e-108	1.61498e-105
HORVU6Hr1G068640	1476.79	-3.34698	0.151626	-22.0739	5.63103e-108	4.37697e-105
HORVU2Hr1G085270	1826.61	-4.87046	0.222177	-21.9215	1.62046e-106	1.22359e-103
HORVU7Hr1G115990	806.686	8.65891	0.395926	21.87	5.01259e-106	3.6798e-103
HORVU6Hr1G047970	485.44	6.07995	0.279231	21.7739	4.09788e-105	2.92699e-102
HORVU6Hr1G063480	834.411	-3.81465	0.175741	-21.7061	1.79591e-104	1.24901e-101
HORVU1Hr1G048670	932.795	8.70977	0.40169	21.6828	2.98011e-104	2.01945e-101
HORVU5Hr1G044920	690.861	-8.5899	0.397959	-21.5849	2.48963e-103	1.6449e-100
HORVU7Hr1G029040	692.252	8.09096	0.375069	21.5719	3.29804e-103	2.12587e-100
HORVU3Hr1G002210	416.423	5.67586	0.263706	21.5234	9.40198e-103	5.91608e-100
HORVU7Hr1G116000	682.638	8.48004	0.397379	21.3399	4.8385e-101	2.97376e-98
HORVU1Hr1G088900	8052.28	-4.1745	0.197999	-21.0834	1.12907e-98	6.7816e-96
HORVU6Hr1G093840	1237.46	2.36939	0.113552	20.8661	1.08833e-96	6.39162e-94
HORVU2Hr1G019070	665.161	8.38503	0.402282	20.8436	1.74106e-96	1.00028e-93
HORVU3Hr1G073450	476.992	5.60055	0.269608	20.7729	7.61059e-96	4.27942e-93
HORVU1Hr1G078380	26844.7	-2.32531	0.112007	-20.7604	9.88072e-96	5.44016e-93
HORVU1Hr1G000660	391.444	-6.64629	0.320967	-20.7071	2.99025e-95	1.61278e-92
HORVU5Hr1G082120	3239.86	-2.74037	0.132634	-20.6611	7.75158e-95	4.09718e-92
HORVU4Hr1G000280	737.714	5.0086	0.24268	20.6387	1.23305e-94	6.38964e-92
HORVU6Hr1G041590	1585.94	2.90044	0.141031	20.5659	5.54125e-94	2.81624e-91
HORVU6Hr1G016850	9988.11	-2.54555	0.12484	-20.3906	2.02847e-92	1.01148e-89
HORVU4Hr1G081390	1329.38	-4.68321	0.231906	-20.1944	1.09629e-90	5.36532e-88
HORVU2Hr1G042370	17411.4	-2.76791	0.13718	-20.1772	1.55346e-90	7.4645e-88
HORVU3Hr1G027590	3073.93	2.74829	0.136242	20.172	1.72454e-90	8.13858e-88
HORVU3Hr1G067060	519.685	8.12174	0.404637	20.0717	1.30543e-89	6.05262e-87
HORVU3Hr1G031980	1131.86	3.43945	0.171391	20.0679	1.40804e-89	6.41579e-87
HORVU2Hr1G126930	513.506	8.10316	0.405161	19.9998	5.52481e-89	2.47474e-86
HORVU7Hr1G040370	6986.46	-2.24436	0.112741	-19.9072	3.52368e-88	1.55206e-85
HORVU7Hr1G095830	335.195	-6.23975	0.315929	-19.7504	7.95063e-87	3.44458e-84
HORVU2Hr1G064160	909.336	-3.16	0.160351	-19.7067	1.88728e-86	8.04467e-84
HORVU7Hr1G001600	767.536	-3.794	0.19435	-19.5215	7.20212e-85	3.02123e-82
HORVU3Hr1G104070	561.776	-4.35345	0.223289	-19.4969	1.16636e-84	4.81635e-82
HORVU3Hr1G043250	451.338	7.94278	0.408083	19.4636	2.23425e-84	9.08413e-82
HORVU3Hr1G002570	744.614	8.1842	0.421904	19.3983	7.98275e-84	3.19649e-81
HORVU7Hr1G021860	653.286	-3.11462	0.160958	-19.3505	2.01828e-83	7.96106e-81
HORVU5Hr1G030290	528.443	7.99341	0.414491	19.2849	7.19366e-83	2.7958e-80
HORVU3Hr1G021610	388.864	5.03001	0.261197	19.2576	1.22016e-82	4.6734e-80
HORVU1Hr1G045360	1021.04	-2.7847	0.145758	-19.1049	2.29696e-81	8.67203e-79
HORVU3Hr1G067020	2580.21	-2.79063	0.147454	-18.9254	7.04093e-80	2.62081e-77
HORVU7Hr1G078960	261.479	-4.81708	0.25526	-18.8713	1.96546e-79	7.21434e-77
HORVU5Hr1G109250	65311.9	-3.47515	0.184386	-18.8472	3.09788e-79	1.12152e-76
HORVU4Hr1G004820	595.397	7.96264	0.423381	18.8073	6.58465e-79	2.35161e-76
HORVU7Hr1G022330	364.706	-7.61349	0.405811	-18.7612	1.56914e-78	5.52923e-76
HORVU1Hr1G035100	492.084	7.85569	0.41938	18.7317	2.73267e-78	9.50251e-76
HORVU5Hr1G035350	356.986	-7.7453	0.414221	-18.6985	5.09468e-78	1.7486e-75
HORVU2Hr1G033420	339.016	5.96031	0.319766	18.6396	1.53414e-77	5.19799e-75
HORVU2Hr1G107970	496.813	3.5298	0.189928	18.585	4.2526e-77	1.42263e-74
HORVU5Hr1G040370	363.485	-7.71555	0.417419	-18.4839	2.78093e-76	9.1868e-74
HORVU1Hr1G040700	345.052	-7.6848	0.416294	-18.46	4.33019e-76	1.40117e-73
HORVU2Hr1G122660	10959	-1.68393	0.0912211	-18.4598	4.34751e-76	1.40117e-73
HORVU3Hr1G017330	670.058	-3.28799	0.179133	-18.355	3.00951e-75	9.58258e-73
HORVU2Hr1G090310	1367.03	-2.90778	0.159464	-18.2347	2.73845e-74	8.61567e-72
HORVU1Hr1G088920	31176.5	-2.36768	0.130693	-18.1164	2.36701e-73	7.35945e-71
HORVU4Hr1G089330	327.291	-7.57973	0.420289	-18.0345	1.04347e-72	3.20661e-70
HORVU3Hr1G050870	349.953	5.59482	0.310378	18.0258	1.2214e-72	3.71026e-70
HORVU6Hr1G045770	282.312	-6.32425	0.35111	-18.0122	1.56391e-72	4.69669e-70
HORVU1Hr1G000170	1077.58	-3.53352	0.19692	-17.944	5.34631e-72	1.58384e-69
HORVU6Hr1G071380	273.431	-7.16938	0.399553	-17.9435	5.39373e-72	1.58384e-69
HORVU2Hr1G010490	598.353	-2.74321	0.153072	-17.9211	8.07668e-72	2.34561e-69
HORVU4Hr1G003700	313.271	7.45506	0.419205	17.7838	9.4326e-71	2.70962e-68
HORVU1Hr1G046260	371.706	7.53238	0.42433	17.7512	1.68564e-70	4.79011e-68
HORVU7Hr1G067860	289.929	6.9696	0.393252	17.723	2.78744e-70	7.83687e-68
HORVU1Hr1G008130	9271.48	1.88251	0.106348	17.7015	4.08592e-70	1.13666e-67
HORVU2Hr1G006830	4192.46	4.31786	0.243945	17.7002	4.18115e-70	1.15103e-67
HORVU1Hr1G044770	915.156	-3.16418	0.178903	-17.6865	5.32784e-70	1.45159e-67
HORVU3Hr1G002550	398.905	7.55062	0.427213	17.6741	6.63789e-70	1.79006e-67
HORVU5Hr1G027130	364.052	-5.1518	0.291684	-17.6622	8.19243e-70	2.18696e-67
HORVU6Hr1G057110	1412.05	-2.73801	0.155054	-17.6585	8.75461e-70	2.31367e-67
HORVU5Hr1G042540	290.199	-7.44117	0.422539	-17.6106	2.04202e-69	5.34322e-67
HORVU6Hr1G081950	1987.97	3.19709	0.182548	17.5137	1.12597e-68	2.91737e-66
HORVU2Hr1G019850	277.874	-6.98396	0.3989	-17.5081	1.24368e-68	3.19107e-66
HORVU7Hr1G111580	1149.2	3.67369	0.211147	17.3987	8.44089e-68	2.14496e-65
HORVU5Hr1G059310	254.063	6.31706	0.363568	17.3752	1.27164e-67	3.20066e-65
HORVU5Hr1G030830	331.065	-7.45531	0.429296	-17.3664	1.48296e-67	3.69732e-65
HORVU7Hr1G073090	278.65	4.30904	0.25031	17.2148	2.05545e-66	5.07676e-64
HORVU3Hr1G107310	280.54	7.27553	0.424994	17.1191	1.0686e-65	2.6149e-63
HORVU2Hr1G123590	441.823	-3.62878	0.212076	-17.1108	1.23305e-65	2.98964e-63
HORVU7Hr1G058120	267694	-2.40593	0.141212	-17.0378	4.30864e-65	1.03517e-62
HORVU6Hr1G000480	261.01	-7.27193	0.427789	-16.9989	8.37118e-65	1.9931e-62
HORVU7Hr1G001170	234.512	-7.20929	0.425645	-16.9373	2.38716e-64	5.63285e-62
HORVU6Hr1G081800	206.318	-5.67907	0.335838	-16.9102	3.78624e-64	8.85512e-62
HORVU5Hr1G079670	1400.99	-2.80192	0.166662	-16.812	1.99495e-63	4.62479e-61
HORVU3Hr1G107350	282.127	-4.28609	0.255293	-16.7889	2.94378e-63	6.76507e-61
HORVU6Hr1G068660	285.143	-7.26823	0.433154	-16.7798	3.43115e-63	7.81711e-61
HORVU4Hr1G081040	835.09	-3.79052	0.226543	-16.732	7.66379e-63	1.7311e-60
HORVU4Hr1G075090	322.627	-7.28215	0.438914	-16.5913	8.05538e-62	1.80413e-59
HORVU4Hr1G077310	223.831	-5.78782	0.350637	-16.5066	3.29051e-61	7.30771e-59
HORVU5Hr1G031070	212.287	-7.0616	0.429945	-16.4244	1.27878e-60	2.8163e-58
HORVU4Hr1G082620	392.773	3.48958	0.212995	16.3833	2.51503e-60	5.49317e-58
HORVU7Hr1G000630	247.702	7.05489	0.432802	16.3005	9.78763e-60	2.12023e-57
HORVU2Hr1G125180	233.636	7.02642	0.431245	16.2933	1.1006e-59	2.36477e-57
HORVU6Hr1G086790	252.945	3.9184	0.24148	16.2266	3.26908e-59	6.96736e-57
HORVU2Hr1G064150	742.454	-3.06374	0.189428	-16.1737	7.73699e-59	1.63579e-56
HORVU1Hr1G063450	972.23	2.78363	0.172539	16.1334	1.4866e-58	3.11809e-56
HORVU3Hr1G089290	836.44	-2.32675	0.144241	-16.131	1.5457e-58	3.21651e-56
HORVU5Hr1G092100	654.394	-5.98724	0.371476	-16.1174	1.92398e-58	3.97242e-56
HORVU4Hr1G075720	474.611	-2.62704	0.163108	-16.1061	2.30978e-58	4.732e-56
HORVU6Hr1G000490	192.095	-4.78011	0.298966	-15.9888	1.52903e-57	3.10839e-55
HORVU0Hr1G027130	25386.9	-1.26285	0.0790194	-15.9815	1.71936e-57	3.46865e-55
HORVU3Hr1G003220	295.083	7.06293	0.441986	15.98	1.76247e-57	3.52867e-55
HORVU2Hr1G012140	215.681	5.41654	0.339975	15.9322	3.78922e-57	7.52944e-55
HORVU3Hr1G090050	502.999	2.85885	0.180219	15.8632	1.13907e-56	2.24652e-54
HORVU1Hr1G089180	40431.4	-1.94389	0.122684	-15.8447	1.5285e-56	2.99224e-54
HORVU7Hr1G038120	183.473	-6.86391	0.43501	-15.7787	4.35741e-56	8.46747e-54
HORVU1Hr1G057860	1153.25	4.02869	0.257555	15.642	3.76528e-55	7.26342e-53
HORVU7Hr1G037090	170.49	-5.33635	0.341395	-15.631	4.47772e-55	8.57517e-53
HORVU3Hr1G085980	199.105	6.66383	0.427067	15.6037	6.86999e-55	1.30619e-52
HORVU2Hr1G002010	199.709	6.81389	0.436712	15.6027	6.97604e-55	1.31688e-52
HORVU2Hr1G103490	573.531	-4.18491	0.269286	-15.5408	1.8374e-54	3.44388e-52
HORVU5Hr1G044830	1317.22	3.0621	0.197583	15.4978	3.5915e-54	6.68424e-52
HORVU5Hr1G110180	3170.68	-2.31023	0.149575	-15.4453	8.11191e-54	1.49917e-51
HORVU5Hr1G051280	225.693	4.15437	0.269027	15.4422	8.5128e-54	1.56234e-51
HORVU1Hr1G006020	775.105	-3.85097	0.249553	-15.4315	1.0058e-53	1.83319e-51
HORVU7Hr1G007990	604.72	-2.09698	0.135916	-15.4284	1.054e-53	1.90789e-51
HORVU0Hr1G038450	223.098	6.82229	0.442498	15.4177	1.24505e-53	2.23838e-51
HORVU1Hr1G086980	3942.18	1.92802	0.125211	15.3981	1.68442e-53	3.00783e-51
HORVU3Hr1G050350	192.894	4.78124	0.311305	15.3587	3.09787e-53	5.49467e-51
HORVU5Hr1G115360	445.145	2.9126	0.19062	15.2796	1.04557e-52	1.84216e-50
HORVU6Hr1G053330	192.13	6.72589	0.440576	15.2661	1.28552e-52	2.24991e-50
HORVU7Hr1G117360	166.432	-6.19644	0.406059	-15.2599	1.41412e-52	2.45871e-50
HORVU6Hr1G076710	180.702	6.68882	0.439592	15.216	2.77053e-52	4.7856e-50
HORVU1Hr1G006940	162.466	-6.68512	0.440351	-15.1814	4.70005e-52	8.06577e-50
HORVU7Hr1G028930	175.212	6.65897	0.439863	15.1387	8.99376e-52	1.53347e-49
HORVU7Hr1G074370	175.033	6.65472	0.440089	15.1213	1.17211e-51	1.98567e-49
HORVU2Hr1G026610	167.374	-4.8111	0.318255	-15.1171	1.24892e-51	2.10232e-49
HORVU7Hr1G010470	185.189	-4.23416	0.283314	-14.9451	1.67596e-50	2.80331e-48
HORVU5Hr1G092150	411.161	-5.84908	0.392513	-14.9016	3.21762e-50	5.34813e-48
HORVU2Hr1G087090	2383.53	1.84278	0.124107	14.8483	7.13895e-50	1.17918e-47
HORVU3Hr1G074350	438.362	-2.66231	0.179687	-14.8164	1.14821e-49	1.88478e-47
HORVU7Hr1G019280	833.876	-3.69085	0.249357	-14.8015	1.43264e-49	2.33715e-47
HORVU5Hr1G088060	587.338	-2.40808	0.16292	-14.7808	1.94904e-49	3.16008e-47
HORVU3Hr1G087010	2804.98	2.60817	0.176615	14.7676	2.37023e-49	3.81954e-47
HORVU3Hr1G073930	161.372	6.52738	0.444254	14.6929	7.15768e-49	1.14644e-46
HORVU1Hr1G071910	1912.19	-2.40164	0.163869	-14.6559	1.23548e-48	1.96694e-46
HORVU2Hr1G006120	273.786	-4.71785	0.323971	-14.5625	4.86107e-48	7.69272e-46
HORVU3Hr1G092520	26962.2	1.40749	0.0966606	14.5611	4.96299e-48	7.80726e-46
HORVU4Hr1G075320	151.226	6.46639	0.444762	14.539	6.85989e-48	1.07274e-45
HORVU5Hr1G104980	369.514	2.8073	0.194759	14.4142	4.21194e-47	6.54783e-45
HORVU4Hr1G070970	379.815	-5.69741	0.396108	-14.3835	6.57071e-47	1.0155e-44
HORVU3Hr1G104600	232.239	-6.6297	0.461795	-14.3564	9.71993e-47	1.49348e-44
HORVU2Hr1G107250	627.703	-2.41193	0.168052	-14.3523	1.03073e-46	1.57457e-44
HORVU4Hr1G071740	131.656	-6.41259	0.447166	-14.3405	1.22109e-46	1.84862e-44
HORVU5Hr1G007870	157.442	5.74625	0.400705	14.3404	1.22412e-46	1.84862e-44
HORVU5Hr1G074000	9855.34	-1.8532	0.129258	-14.3372	1.28146e-46	1.92422e-44
HORVU0Hr1G017230	2372.62	3.0072	0.210664	14.2749	3.13842e-46	4.686e-44
HORVU5Hr1G112570	339.8	4.49957	0.315388	14.2668	3.52602e-46	5.23515e-44
HORVU7Hr1G120660	27759.2	-1.23686	0.0875889	-14.1212	2.81093e-45	4.15012e-43
HORVU5Hr1G048150	132.09	6.03544	0.427639	14.1134	3.14052e-45	4.61099e-43
HORVU6Hr1G005950	190.923	-4.09546	0.290466	-14.0996	3.81764e-45	5.57417e-43
HORVU2Hr1G099450	4164.44	-2.98033	0.211491	-14.092	4.25291e-45	6.1756e-43
HORVU6Hr1G013610	226.945	3.54847	0.251847	14.0898	4.38911e-45	6.33855e-43
HORVU0Hr1G006080	127.26	-5.38637	0.382432	-14.0845	4.72827e-45	6.79124e-43
HORVU3Hr1G002350	216.715	4.81508	0.342131	14.0738	5.5049e-45	7.86397e-43
HORVU7Hr1G087150	154.971	-6.40304	0.456422	-14.0288	1.03944e-44	1.4769e-42
HORVU2Hr1G125230	223.617	-4.90298	0.349817	-14.0158	1.24756e-44	1.76313e-42
HORVU0Hr1G031810	133.236	6.29259	0.44963	13.995	1.67135e-44	2.34949e-42
HORVU4Hr1G069100	343.312	-4.20916	0.300877	-13.9896	1.80325e-44	2.5215e-42
HORVU5Hr1G110220	2773.48	-2.37409	0.169711	-13.989	1.81981e-44	2.53127e-42
HORVU3Hr1G043870	129.41	6.26911	0.449617	13.9432	3.45955e-44	4.78685e-42
HORVU2Hr1G020640	188.842	3.3717	0.2421	13.9269	4.34823e-44	5.98516e-42
HORVU2Hr1G021730	276.127	3.87952	0.278996	13.9053	5.88098e-44	8.05298e-42
HORVU3Hr1G053760	2912.22	-1.57265	0.113265	-13.8847	7.84175e-44	1.06826e-41
HORVU6Hr1G093940	22703.4	-1.52748	0.110169	-13.8648	1.03492e-43	1.40261e-41
HORVU3Hr1G001510	132.984	-6.30615	0.454866	-13.8638	1.05019e-43	1.41604e-41
HORVU3Hr1G030020	481.234	2.71606	0.196559	13.818	1.98452e-43	2.66228e-41
HORVU4Hr1G073090	119.2	-6.23198	0.453967	-13.7278	6.91601e-43	9.23113e-41
HORVU5Hr1G030780	112.007	-6.20015	0.452789	-13.6933	1.11409e-42	1.47215e-40
HORVU6Hr1G081270	418.435	4.97816	0.363545	13.6934	1.11217e-42	1.47215e-40
HORVU7Hr1G006840	187.014	6.33527	0.464035	13.6526	1.94845e-42	2.56187e-40
HORVU7Hr1G051560	241.173	4.14012	0.303739	13.6305	2.63661e-42	3.44952e-40
HORVU6Hr1G071500	187.624	5.16655	0.379278	13.622	2.96158e-42	3.8556e-40
HORVU6Hr1G091650	16584	-1.99899	0.146798	-13.6173	3.16169e-42	4.09594e-40
HORVU2Hr1G012320	142.721	5.86479	0.431437	13.5936	4.36928e-42	5.63275e-40
HORVU2Hr1G094740	124.013	6.16987	0.454104	13.5869	4.78819e-42	6.14283e-40
HORVU5Hr1G122000	346.968	-3.15199	0.232231	-13.5726	5.81912e-42	7.42935e-40
HORVU6Hr1G092500	137.193	6.20391	0.457207	13.5692	6.10151e-42	7.75244e-40
HORVU1Hr1G087240	125.379	6.15923	0.455423	13.5242	1.12549e-41	1.42318e-39
HORVU5Hr1G050480	713.059	-1.91794	0.141856	-13.5204	1.18525e-41	1.49161e-39
HORVU5Hr1G046130	123.278	6.14791	0.455273	13.5038	1.48548e-41	1.86058e-39
HORVU7Hr1G091250	1595.12	1.77276	0.131391	13.4922	1.73894e-41	2.16777e-39
HORVU4Hr1G062330	270.439	-2.6355	0.196334	-13.4235	4.40322e-41	5.4633e-39
HORVU2Hr1G014610	104.858	-6.10729	0.455541	-13.4067	5.52552e-41	6.82375e-39
HORVU7Hr1G111250	119.556	6.11269	0.45601	13.4047	5.67268e-41	6.97291e-39
HORVU6Hr1G081930	821.751	2.90326	0.216642	13.4012	5.94815e-41	7.27767e-39
HORVU3Hr1G089190	3965.12	-1.88828	0.141323	-13.3614	1.01629e-40	1.23772e-38
HORVU5Hr1G052670	114.521	5.69367	0.426164	13.3603	1.0319e-40	1.25096e-38
HORVU1Hr1G013360	125.909	6.11224	0.458782	13.3228	1.70684e-40	2.05975e-38
HORVU7Hr1G068440	114.335	5.79747	0.435805	13.3029	2.22703e-40	2.67528e-38
HORVU6Hr1G091660	14500.2	-2.00983	0.151597	-13.2577	4.07398e-40	4.87182e-38
HORVU1Hr1G079290	618.496	-3.73046	0.282089	-13.2244	6.34107e-40	7.54873e-38
HORVU2Hr1G100980	138.895	4.33048	0.327982	13.2034	8.38752e-40	9.94015e-38
HORVU2Hr1G073370	33244	-1.85773	0.14077	-13.1969	9.13639e-40	1.07793e-37
HORVU7Hr1G115670	502.037	2.42001	0.18369	13.1744	1.23139e-39	1.44636e-37
HORVU5Hr1G052690	114.854	5.25857	0.39942	13.1655	1.38581e-39	1.62054e-37
HORVU1Hr1G084260	1962.35	1.63189	0.123989	13.1616	1.4593e-39	1.69896e-37
HORVU6Hr1G073100	7028.19	-1.79626	0.136644	-13.1455	1.80642e-39	2.09387e-37
HORVU3Hr1G105290	559.437	-4.17656	0.317904	-13.1378	1.99984e-39	2.30794e-37
HORVU0Hr1G000340	1470.02	-3.37351	0.256938	-13.1297	2.22664e-39	2.55851e-37
HORVU3Hr1G000160	212.273	-3.61179	0.275113	-13.1284	2.26509e-39	2.59142e-37
HORVU5Hr1G025280	104.855	5.85332	0.445946	13.1256	2.34797e-39	2.67466e-37
HORVU7Hr1G000700	110.819	6.0164	0.458461	13.123	2.42977e-39	2.75597e-37
HORVU2Hr1G003470	1992.9	-3.50267	0.26715	-13.1112	2.83992e-39	3.20741e-37
HORVU3Hr1G107360	182.951	4.85577	0.371067	13.086	3.96136e-39	4.45493e-37
HORVU1Hr1G044800	112.109	6.01068	0.459477	13.0816	4.19706e-39	4.69999e-37
HORVU3Hr1G090690	815.581	1.6435	0.125811	13.0633	5.3393e-39	5.95388e-37
HORVU5Hr1G106640	1693.3	5.65005	0.432526	13.0629	5.36516e-39	5.95759e-37
HORVU2Hr1G020560	185.171	3.09148	0.236836	13.0533	6.08803e-39	6.73199e-37
HORVU4Hr1G001900	186.475	-3.9593	0.303409	-13.0494	6.40529e-39	7.0533e-37
HORVU3Hr1G104260	338.581	-2.49272	0.19153	-13.0148	1.0083e-38	1.1057e-36
HORVU6Hr1G080670	3146.46	-1.53248	0.117946	-12.993	1.34104e-38	1.46451e-36
HORVU6Hr1G080290	108.932	5.59763	0.430863	12.9917	1.36439e-38	1.48387e-36
HORVU4Hr1G000350	96.8776	-5.70964	0.440131	-12.9726	1.7503e-38	1.89577e-36
HORVU0Hr1G025820	144.091	4.01424	0.309701	12.9617	2.01777e-38	2.17656e-36
HORVU7Hr1G043920	173.192	-3.93956	0.304315	-12.9456	2.48665e-38	2.67143e-36
HORVU7Hr1G118130	2967.96	1.81256	0.140665	12.8857	5.41712e-38	5.7961e-36
HORVU4Hr1G023730	674.783	-3.65573	0.283966	-12.8738	6.32124e-38	6.7362e-36
HORVU7Hr1G092070	91.5094	-5.92578	0.460611	-12.865	7.07971e-38	7.51416e-36
HORVU2Hr1G015430	3140.5	2.03828	0.158882	12.8289	1.12987e-37	1.19441e-35
HORVU6Hr1G068100	1029.1	2.04305	0.15983	12.7826	2.04991e-37	2.15837e-35
HORVU7Hr1G007900	98.5083	5.88907	0.460808	12.7799	2.12412e-37	2.22763e-35
HORVU3Hr1G025690	106.363	5.91462	0.463148	12.7705	2.39658e-37	2.50343e-35
HORVU4Hr1G012720	96.0351	5.87198	0.460631	12.7477	3.21042e-37	3.34035e-35
HORVU7Hr1G037600	7161.87	-1.6866	0.13266	-12.7137	4.96387e-37	5.14452e-35
HORVU6Hr1G041090	97.0656	5.86208	0.461893	12.6914	6.59746e-37	6.81085e-35
HORVU5Hr1G019820	682.098	-2.92097	0.230404	-12.6776	7.87209e-37	8.07831e-35
HORVU5Hr1G124890	98.793	5.8647	0.462609	12.6774	7.88635e-37	8.07831e-35
HORVU6Hr1G012270	869.804	-2.11997	0.167538	-12.6536	1.06841e-36	1.0902e-34
HORVU2Hr1G000510	99.0595	-4.86591	0.385381	-12.6262	1.51352e-36	1.53843e-34
HORVU3Hr1G090560	1725.71	-1.40716	0.111666	-12.6015	2.07101e-36	2.09703e-34
HORVU6Hr1G005460	146.013	-3.68217	0.292452	-12.5907	2.37616e-36	2.39684e-34
HORVU5Hr1G028860	97.8465	5.83048	0.464433	12.554	3.78021e-36	3.79861e-34
HORVU6Hr1G033600	12367.5	-1.14843	0.0917538	-12.5164	6.07272e-36	6.07916e-34
HORVU6Hr1G029180	100.608	5.45986	0.437427	12.4818	9.38828e-36	9.36277e-34
HORVU7Hr1G088360	92.2329	5.78947	0.464151	12.4733	1.04469e-35	1.03793e-33
HORVU4Hr1G000310	83.6428	-5.79308	0.464874	-12.4616	1.20918e-35	1.19687e-33
HORVU3Hr1G050590	407.356	-2.3271	0.186852	-12.4543	1.32585e-35	1.30744e-33
HORVU2Hr1G122590	95.6217	5.79355	0.465681	12.441	1.56492e-35	1.53746e-33
HORVU4Hr1G083950	7951.45	1.00438	0.0808848	12.4175	2.10102e-35	2.05651e-33
HORVU7Hr1G000150	407.533	2.55406	0.205766	12.4124	2.23724e-35	2.18176e-33
HORVU7Hr1G012280	83.6022	-5.77988	0.465745	-12.41	2.30773e-35	2.24223e-33
HORVU7Hr1G086170	2527.47	-1.63564	0.131922	-12.3986	2.66015e-35	2.57518e-33
HORVU4Hr1G083930	2458.5	2.24727	0.181356	12.3914	2.90804e-35	2.80487e-33
HORVU7Hr1G122690	2399.14	1.78863	0.144468	12.3808	3.32104e-35	3.19158e-33
HORVU2Hr1G088270	1808.37	1.58998	0.128474	12.3758	3.53217e-35	3.38218e-33
HORVU4Hr1G023760	572.835	-3.50188	0.283014	-12.3735	3.63565e-35	3.4687e-33
HORVU5Hr1G087330	123.795	-5.49292	0.4444	-12.3603	4.28516e-35	4.07367e-33
HORVU2Hr1G099330	1507.58	1.3842	0.112094	12.3485	4.96223e-35	4.70042e-33
HORVU5Hr1G091420	846.905	2.40576	0.195312	12.3175	7.29158e-35	6.88221e-33
HORVU2Hr1G118050	240.265	-3.34842	0.272045	-12.3084	8.16753e-35	7.68155e-33
HORVU5Hr1G122250	96.5546	5.76199	0.46826	12.3051	8.50278e-35	7.96849e-33
HORVU3Hr1G002470	85.0986	-5.75709	0.468113	-12.2985	9.22571e-35	8.61545e-33
HORVU0Hr1G018690	373.507	2.63181	0.21414	12.2901	1.02354e-34	9.52467e-33
HORVU5Hr1G125350	94.4579	5.08174	0.413867	12.2787	1.17913e-34	1.09341e-32
HORVU5Hr1G022790	1088.47	-2.16613	0.176586	-12.2667	1.36686e-34	1.26306e-32
HORVU2Hr1G107220	81.3394	-5.73052	0.46764	-12.2541	1.59674e-34	1.47033e-32
HORVU5Hr1G006180	511.124	-2.35	0.19206	-12.2357	2.00283e-34	1.83788e-32
HORVU5Hr1G118590	197.168	-4.43963	0.363266	-12.2215	2.38771e-34	2.18347e-32
HORVU2Hr1G101730	15468	-1.3214	0.108347	-12.196	3.26544e-34	2.97582e-32
HORVU3Hr1G098650	92.1758	5.71767	0.468856	12.1949	3.30764e-34	3.00393e-32
HORVU7Hr1G050030	9613.73	1.49443	0.12269	12.1806	3.94439e-34	3.56995e-32
HORVU7Hr1G002820	2294.54	3.11869	0.256135	12.176	4.17487e-34	3.76565e-32
HORVU1Hr1G085960	170.939	-3.74637	0.308023	-12.1626	4.91442e-34	4.41763e-32
HORVU7Hr1G114700	392.179	3.29793	0.272252	12.1135	8.95634e-34	8.02366e-32
HORVU3Hr1G019750	259.578	-2.37315	0.196042	-12.1053	9.90065e-34	8.83967e-32
HORVU1Hr1G015210	179.095	-5.12635	0.424336	-12.0809	1.33272e-33	1.18589e-31
HORVU4Hr1G052350	1057.89	1.29929	0.107553	12.0804	1.34089e-33	1.18917e-31
HORVU5Hr1G067490	1792.18	-2.6875	0.222567	-12.075	1.43171e-33	1.26546e-31
HORVU5Hr1G122540	91.3756	-5.71397	0.474212	-12.0494	1.95368e-33	1.72106e-31
HORVU2Hr1G118060	1290.15	-1.85586	0.154357	-12.0232	2.6827e-33	2.35543e-31
HORVU5Hr1G094100	191.728	3.36393	0.280222	12.0045	3.3642e-33	2.94401e-31
HORVU4Hr1G083940	670.071	2.26286	0.188872	11.9809	4.47341e-33	3.90176e-31
HORVU7Hr1G029260	98.425	-4.96612	0.414775	-11.973	4.92017e-33	4.27731e-31
HORVU6Hr1G063490	50188.4	-1.3054	0.109164	-11.9582	5.88178e-33	5.09651e-31
HORVU5Hr1G110380	1165.47	-2.04276	0.170863	-11.9556	6.07111e-33	5.24337e-31
HORVU2Hr1G089540	897.824	-2.21503	0.185837	-11.9193	9.39432e-33	8.08707e-31
HORVU4Hr1G023260	2353.54	-2.22278	0.186504	-11.9182	9.51872e-33	8.16756e-31
HORVU1Hr1G091150	170.843	-3.59944	0.302326	-11.9058	1.10364e-32	9.43912e-31
HORVU6Hr1G058750	21936.2	-0.89593	0.0752565	-11.905	1.11434e-32	9.49992e-31
HORVU5Hr1G011540	1668.63	1.84329	0.155234	11.8743	1.61071e-32	1.36874e-30
HORVU1Hr1G000120	3060.55	1.52122	0.128183	11.8676	1.74495e-32	1.47806e-30
HORVU2Hr1G127130	357.29	2.81222	0.237143	11.8588	1.93815e-32	1.63647e-30
HORVU1Hr1G080500	116.109	3.79961	0.32053	11.8542	2.04787e-32	1.72361e-30
HORVU3Hr1G092390	445.909	-2.55952	0.216196	-11.8389	2.45724e-32	2.06159e-30
HORVU6Hr1G092210	311.052	-2.38	0.201166	-11.8311	2.69718e-32	2.25573e-30
HORVU5Hr1G114960	185.449	-2.63059	0.222462	-11.8249	2.90208e-32	2.41944e-30
HORVU5Hr1G120920	4333.35	-1.23655	0.104785	-11.8008	3.86658e-32	3.2134e-30
HORVU4Hr1G089520	199.961	-4.19666	0.355713	-11.7979	4.00268e-32	3.31607e-30
HORVU2Hr1G015360	1743.29	-2.37757	0.20203	-11.7684	5.67852e-32	4.68975e-30
HORVU7Hr1G097630	2533.03	1.71866	0.146168	11.7581	6.41566e-32	5.28203e-30
HORVU5Hr1G007770	6174.6	-1.51486	0.12932	-11.7141	1.07967e-31	8.86138e-30
HORVU5Hr1G082420	210768	-1.24432	0.106352	-11.7	1.27383e-31	1.04225e-29
HORVU1Hr1G077590	207.742	-3.45699	0.295614	-11.6943	1.36367e-31	1.11232e-29
HORVU4Hr1G086300	3411.38	-2.29355	0.19691	-11.6477	2.35813e-31	1.91756e-29
HORVU2Hr1G107550	3359.4	1.06722	0.0916549	11.6439	2.46624e-31	1.99932e-29
HORVU1Hr1G045590	31303.1	-1.40531	0.120752	-11.638	2.6425e-31	2.13566e-29
HORVU7Hr1G041470	1052.83	-2.96316	0.254889	-11.6253	3.06412e-31	2.46886e-29
HORVU7Hr1G023030	183.928	4.50814	0.388118	11.6154	3.44234e-31	2.76518e-29
HORVU2Hr1G005820	164.852	3.59064	0.309998	11.5828	5.03718e-31	4.03402e-29
HORVU6Hr1G019510	1069.33	-1.51611	0.130999	-11.5734	5.6209e-31	4.48789e-29
HORVU7Hr1G087860	77.2697	5.49194	0.475017	11.5616	6.45152e-31	5.13556e-29
HORVU6Hr1G092630	170.382	5.70307	0.493501	11.5563	6.85688e-31	5.44185e-29
HORVU6Hr1G082240	82.9797	5.51222	0.477075	11.5542	7.03108e-31	5.5634e-29
HORVU5Hr1G066250	11655	2.60238	0.225308	11.5503	7.35528e-31	5.80255e-29
HORVU7Hr1G101700	111.374	-4.84552	0.419543	-11.5495	7.42222e-31	5.83793e-29
HORVU7Hr1G010680	155.72	4.55481	0.3949	11.5341	8.88135e-31	6.96487e-29
HORVU6Hr1G084630	75.426	5.47238	0.475137	11.5175	1.07709e-30	8.42172e-29
HORVU2Hr1G118080	363.148	-3.06163	0.265922	-11.5133	1.1309e-30	8.81635e-29
HORVU2Hr1G005110	258.969	-2.62294	0.228138	-11.4972	1.36338e-30	1.05974e-28
HORVU3Hr1G001570	71.8372	-5.4846	0.477568	-11.4844	1.57958e-30	1.2242e-28
HORVU5Hr1G122990	415.531	2.71978	0.23693	11.4792	1.67739e-30	1.2962e-28
HORVU3Hr1G003140	902.619	-2.12126	0.184941	-11.47	1.86727e-30	1.43872e-28
HORVU7Hr1G088770	78.7314	5.47005	0.477264	11.4613	2.06498e-30	1.58644e-28
HORVU6Hr1G082430	77.1517	5.46396	0.476755	11.4607	2.07774e-30	1.59161e-28
HORVU6Hr1G020570	290.711	-3.18985	0.278366	-11.4592	2.11404e-30	1.61474e-28
HORVU2Hr1G005600	5235.31	1.14764	0.100175	11.4564	2.18421e-30	1.66352e-28
HORVU6Hr1G077150	78.0292	5.46011	0.477457	11.4358	2.76917e-30	2.10298e-28
HORVU1Hr1G021680	530.111	2.76957	0.242198	11.4351	2.79068e-30	2.11324e-28
HORVU1Hr1G092650	348.678	-3.8076	0.333733	-11.4091	3.76585e-30	2.84354e-28
HORVU5Hr1G013880	273.356	-2.16371	0.190007	-11.3875	4.82394e-30	3.63211e-28
HORVU3Hr1G067300	4089.15	1.27984	0.112641	11.3622	6.44991e-30	4.84256e-28
HORVU5Hr1G017930	92.2048	-3.96165	0.348883	-11.3553	6.98327e-30	5.22815e-28
HORVU6Hr1G006860	316.77	2.55821	0.226602	11.2894	1.48004e-29	1.10493e-27
HORVU3Hr1G070540	1790.02	2.30997	0.204626	11.2888	1.49094e-29	1.10993e-27
HORVU4Hr1G069760	3273.02	1.09007	0.0966021	11.2841	1.5717e-29	1.16676e-27
HORVU1Hr1G086310	125.654	-3.5921	0.319064	-11.2582	2.10914e-29	1.56136e-27
HORVU1Hr1G088930	834.409	-2.2319	0.19847	-11.2455	2.43627e-29	1.79848e-27
HORVU3Hr1G069830	1179.8	-1.32395	0.117736	-11.2451	2.44881e-29	1.8027e-27
HORVU7Hr1G031020	7804.39	1.3817	0.12295	11.238	2.65466e-29	1.94882e-27
HORVU4Hr1G012290	62.971	-5.37594	0.478411	-11.2371	2.68162e-29	1.95773e-27
HORVU5Hr1G057210	74.1723	5.38979	0.479637	11.2372	2.67618e-29	1.95773e-27
HORVU5Hr1G063590	5540.67	2.17582	0.193726	11.2314	2.85825e-29	2.08093e-27
HORVU2Hr1G065450	518.62	-2.37433	0.211587	-11.2215	3.19757e-29	2.32158e-27
HORVU4Hr1G050210	1210.97	-2.71023	0.241592	-11.2182	3.31857e-29	2.40283e-27
HORVU7Hr1G100500	11236.1	-0.869303	0.0775233	-11.2134	3.50295e-29	2.5294e-27
HORVU3Hr1G093830	1426.15	1.97085	0.175785	11.2117	3.57131e-29	2.57173e-27
HORVU4Hr1G059270	381.34	-3.88396	0.347518	-11.1763	5.32855e-29	3.82671e-27
HORVU4Hr1G000230	4570.19	-1.18465	0.106048	-11.1709	5.66019e-29	4.05386e-27
HORVU7Hr1G117020	5376.96	-0.884064	0.0793234	-11.1451	7.5686e-29	5.40603e-27
HORVU4Hr1G055300	303.316	2.34488	0.210474	11.1409	7.93074e-29	5.64942e-27
HORVU0Hr1G018710	331.312	2.66557	0.239388	11.1349	8.48134e-29	6.0254e-27
HORVU3Hr1G096600	403.101	1.86552	0.167576	11.1324	8.72747e-29	6.18364e-27
HORVU2Hr1G127500	2244.37	1.43498	0.128959	11.1274	9.23251e-29	6.52397e-27
HORVU5Hr1G109390	65.8654	5.32283	0.478377	11.1268	9.28653e-29	6.54465e-27
HORVU2Hr1G093570	951.827	1.40583	0.126459	11.1169	1.03766e-28	7.2934e-27
HORVU6Hr1G030170	69.1645	5.33394	0.479984	11.1128	1.08747e-28	7.62327e-27
HORVU3Hr1G071370	102.152	-5.46788	0.492389	-11.1048	1.18875e-28	8.31119e-27
HORVU5Hr1G029080	1469.65	1.14854	0.103573	11.0892	1.41618e-28	9.86728e-27
HORVU5Hr1G053950	13343.2	-1.47244	0.132784	-11.089	1.41879e-28	9.86728e-27
HORVU2Hr1G014450	3193.22	-1.22141	0.110187	-11.0849	1.48566e-28	1.03053e-26
HORVU6Hr1G015480	2599.4	2.11956	0.191285	11.0806	1.5579e-28	1.0778e-26
HORVU7Hr1G004350	8825.1	-0.941994	0.0851416	-11.0639	1.87854e-28	1.29624e-26
HORVU5Hr1G110420	613.68	-2.84081	0.257213	-11.0446	2.32872e-28	1.60269e-26
HORVU3Hr1G087100	70.4534	5.31831	0.481752	11.0395	2.46331e-28	1.69092e-26
HORVU7Hr1G024610	71.3294	5.31527	0.482488	11.0164	3.18569e-28	2.18112e-26
HORVU6Hr1G061990	112.883	3.79103	0.34423	11.0131	3.30539e-28	2.25723e-26
HORVU6Hr1G085320	134.15	-3.45389	0.314023	-10.9988	3.87077e-28	2.63651e-26
HORVU5Hr1G032870	65.0947	5.2809	0.480569	10.9889	4.32388e-28	2.93757e-26
HORVU3Hr1G088850	478.233	-2.51799	0.229155	-10.9882	4.35735e-28	2.95272e-26
HORVU1Hr1G070190	2192.24	-1.22029	0.111154	-10.9784	4.85698e-28	3.28287e-26
HORVU3Hr1G077930	12170.4	0.947071	0.0862857	10.976	4.98606e-28	3.35296e-26
HORVU7Hr1G074640	1808.22	-2.52421	0.229973	-10.9761	4.9793e-28	3.35296e-26
HORVU4Hr1G043680	2902.49	-1.61224	0.146973	-10.9696	5.35008e-28	3.58863e-26
HORVU5Hr1G121730	6448.22	1.13965	0.104364	10.9199	9.25485e-28	6.19208e-26
HORVU3Hr1G002270	73.959	5.28971	0.485612	10.8929	1.24625e-27	8.31715e-26
HORVU3Hr1G079180	209.934	-3.8992	0.358494	-10.8766	1.4902e-27	9.92013e-26
HORVU2Hr1G099370	613.472	-2.80636	0.258076	-10.8742	1.53035e-27	1.01618e-25
HORVU6Hr1G006810	1794.22	-1.20917	0.111208	-10.873	1.54981e-27	1.02653e-25
HORVU5Hr1G101820	982.03	-3.12698	0.287756	-10.8668	1.6599e-27	1.09669e-25
HORVU3Hr1G003330	85.4284	5.31675	0.489819	10.8545	1.898e-27	1.25088e-25
HORVU7Hr1G022700	60.7268	5.21775	0.481404	10.8386	2.25871e-27	1.48491e-25
HORVU1Hr1G083160	4130.64	1.25504	0.115859	10.8325	2.4157e-27	1.58417e-25
HORVU6Hr1G083960	10737.6	-2.56368	0.237435	-10.7974	3.54082e-27	2.31626e-25
HORVU2Hr1G021260	469.944	1.70968	0.158498	10.7868	3.97353e-27	2.5929e-25
HORVU1Hr1G045220	11019	2.05074	0.190443	10.7683	4.86073e-27	3.16402e-25
HORVU2Hr1G126550	60.066	-5.22685	0.485611	-10.7635	5.12084e-27	3.32515e-25
HORVU4Hr1G089200	538.19	-1.57725	0.146588	-10.7597	5.33369e-27	3.45487e-25
HORVU6Hr1G085370	131.307	-3.38122	0.314544	-10.7496	5.9532e-27	3.84672e-25
HORVU3Hr1G032060	1062.82	1.52254	0.141646	10.7489	5.99426e-27	3.86381e-25
HORVU7Hr1G009800	2089.37	-1.61944	0.150689	-10.7469	6.1296e-27	3.94143e-25
HORVU5Hr1G034180	1352.99	-1.60645	0.149627	-10.7364	6.86992e-27	4.40675e-25
HORVU1Hr1G037460	1201.04	1.40514	0.130913	10.7333	7.09834e-27	4.54225e-25
HORVU2Hr1G103350	69.8088	-5.05156	0.470785	-10.7301	7.35349e-27	4.69416e-25
HORVU2Hr1G066920	7515.84	1.30138	0.121294	10.7292	7.42746e-27	4.72995e-25
HORVU3Hr1G062430	419.766	-2.89333	0.269716	-10.7273	7.57439e-27	4.81192e-25
HORVU2Hr1G029270	91.8705	-3.73541	0.348389	-10.7219	8.03059e-27	5.08951e-25
HORVU2Hr1G125790	1132.36	1.67617	0.156459	10.7132	8.83036e-27	5.58298e-25
HORVU3Hr1G065240	2232.84	1.98014	0.18515	10.6948	1.07677e-26	6.7916e-25
HORVU3Hr1G012760	60.8872	5.176	0.484168	10.6905	1.12744e-26	7.09431e-25
HORVU5Hr1G088760	5331.38	-1.36919	0.12824	-10.6768	1.30679e-26	8.20332e-25
HORVU4Hr1G068400	55.8991	-5.05657	0.47438	-10.6593	1.57763e-26	9.88e-25
HORVU5Hr1G065370	9551.86	1.38535	0.130193	10.6408	1.92558e-26	1.20306e-24
HORVU2Hr1G036960	189700	-1.2112	0.113884	-10.6354	2.03935e-26	1.27113e-24
HORVU3Hr1G069300	399.41	2.21097	0.208032	10.628	2.20699e-26	1.37239e-24
HORVU4Hr1G052450	4501.05	1.42181	0.133853	10.6222	2.35029e-26	1.45806e-24
HORVU3Hr1G066310	243.752	3.3149	0.312097	10.6214	2.37023e-26	1.46699e-24
HORVU2Hr1G093680	265.396	-3.19246	0.300655	-10.6184	2.44822e-26	1.51172e-24
HORVU2Hr1G118910	1200.17	2.09421	0.197396	10.6091	2.70246e-26	1.66481e-24
HORVU7Hr1G003510	54.0887	-5.15164	0.48576	-10.6053	2.81505e-26	1.73014e-24
HORVU7Hr1G008880	768.981	1.4004	0.1325	10.5691	4.14399e-26	2.54101e-24
HORVU2Hr1G048590	163.724	3.13684	0.296902	10.5652	4.31935e-26	2.6424e-24
HORVU7Hr1G107210	159.607	-3.96276	0.375171	-10.5625	4.44516e-26	2.71308e-24
HORVU5Hr1G113040	309.732	2.16334	0.205556	10.5244	6.67189e-26	4.06278e-24
HORVU2Hr1G022620	356.425	-2.06789	0.196507	-10.5233	6.74988e-26	4.10082e-24
HORVU5Hr1G062010	1099.68	1.64758	0.156667	10.5165	7.25461e-26	4.39736e-24
HORVU4Hr1G009140	1829.05	1.48933	0.141662	10.5133	7.50565e-26	4.53911e-24
HORVU7Hr1G009380	2241.87	-2.30716	0.219475	-10.5122	7.5924e-26	4.5811e-24
HORVU3Hr1G001020	262.237	-3.80773	0.362684	-10.4988	8.75249e-26	5.26904e-24
HORVU7Hr1G050680	289.839	-2.79548	0.266356	-10.4953	9.08131e-26	5.45457e-24
HORVU1Hr1G056570	554.971	-3.67655	0.350672	-10.4843	1.02016e-25	6.11353e-24
HORVU5Hr1G090640	55.8176	5.08756	0.485921	10.4699	1.18715e-25	7.0982e-24
HORVU6Hr1G057380	8099.12	-1.25763	0.120162	-10.4661	1.23665e-25	7.37747e-24
HORVU4Hr1G018150	25360.1	-1.24569	0.119052	-10.4634	1.27265e-25	7.57512e-24
HORVU4Hr1G088110	371.947	-2.59053	0.248066	-10.4429	1.57859e-25	9.37504e-24
HORVU5Hr1G034930	60.9922	5.10328	0.488802	10.4404	1.62154e-25	9.60851e-24
HORVU7Hr1G000120	3505.8	-0.963913	0.0923759	-10.4347	1.72188e-25	1.01803e-23
HORVU5Hr1G034820	6619.85	0.973396	0.0933022	10.4327	1.7577e-25	1.03689e-23
HORVU5Hr1G109260	60333.3	-1.59066	0.152488	-10.4314	1.7827e-25	1.04929e-23
HORVU0Hr1G010770	841.675	1.49607	0.143514	10.4246	1.91564e-25	1.12503e-23
HORVU2Hr1G040830	534.91	-3.37585	0.323876	-10.4233	1.94151e-25	1.1377e-23
HORVU0Hr1G022070	693.646	-2.69055	0.258142	-10.4228	1.9518e-25	1.1412e-23
HORVU1Hr1G084720	298.218	-3.66696	0.352212	-10.4112	2.20317e-25	1.28533e-23
HORVU5Hr1G083280	60.1488	5.08873	0.489031	10.4058	2.334e-25	1.35865e-23
HORVU7Hr1G037580	53.3591	-5.08859	0.489098	-10.404	2.37675e-25	1.3805e-23
HORVU3Hr1G077010	204.543	-2.76488	0.265895	-10.3984	2.52138e-25	1.4613e-23
HORVU7Hr1G043620	1412.03	-1.53446	0.147654	-10.3923	2.68833e-25	1.55464e-23
HORVU5Hr1G122460	57.012	-5.10118	0.491012	-10.3891	2.7796e-25	1.60392e-23
HORVU1Hr1G035720	112306	-1.28977	0.124302	-10.3761	3.18578e-25	1.83429e-23
HORVU5Hr1G096560	165.463	-2.33796	0.225379	-10.3735	3.2735e-25	1.8807e-23
HORVU4Hr1G088160	371.317	-2.59035	0.24975	-10.3718	3.33291e-25	1.91068e-23
HORVU6Hr1G038760	69.6762	5.11657	0.493348	10.3711	3.35573e-25	1.91959e-23
HORVU6Hr1G082220	60.2067	5.0783	0.48978	10.3685	3.4479e-25	1.96806e-23
HORVU7Hr1G003170	1751.04	-1.26231	0.121791	-10.3645	3.59527e-25	2.04775e-23
HORVU1Hr1G002460	974.838	-2.18694	0.211408	-10.3447	4.42378e-25	2.50928e-23
HORVU5Hr1G113500	60.9174	-5.1045	0.493443	-10.3447	4.42457e-25	2.50928e-23
HORVU2Hr1G010670	27456.7	-1.75768	0.169923	-10.344	4.45606e-25	2.52173e-23
HORVU5Hr1G063320	2709.71	1.51115	0.146172	10.3381	4.7374e-25	2.67521e-23
HORVU3Hr1G070660	823.986	1.6614	0.160878	10.3271	5.31249e-25	2.99357e-23
HORVU7Hr1G100300	704.935	-2.21333	0.214616	-10.313	6.15575e-25	3.46136e-23
HORVU2Hr1G076880	449.565	-2.05664	0.199545	-10.3066	6.5773e-25	3.69055e-23
HORVU1Hr1G047100	229.776	-2.08044	0.202012	-10.2986	7.14898e-25	4.00282e-23
HORVU7Hr1G021700	402.074	-2.59249	0.251746	-10.2981	7.18992e-25	4.01724e-23
HORVU1Hr1G015000	3223.57	-1.75836	0.171008	-10.2823	8.46449e-25	4.7194e-23
HORVU7Hr1G114890	3032.9	-1.43874	0.139948	-10.2806	8.62072e-25	4.79639e-23
HORVU6Hr1G012170	423.193	-3.10117	0.301676	-10.2798	8.69245e-25	4.82614e-23
HORVU3Hr1G026990	2956.01	1.2519	0.12182	10.2767	8.97919e-25	4.96448e-23
HORVU6Hr1G058740	3326.29	-1.03252	0.100471	-10.2768	8.96493e-25	4.96448e-23
HORVU2Hr1G102380	54.0877	5.02148	0.488677	10.2757	9.07221e-25	4.99501e-23
HORVU6Hr1G022020	372.756	2.09551	0.203927	10.2758	9.06293e-25	4.99501e-23
HORVU5Hr1G067760	2292.49	-2.71019	0.263956	-10.2676	9.8621e-25	5.41862e-23
HORVU2Hr1G123610	848.498	-1.74492	0.170161	-10.2545	1.12911e-24	6.19087e-23
HORVU2Hr1G008220	84.6294	-5.14823	0.502145	-10.2525	1.15357e-24	6.31192e-23
HORVU5Hr1G101990	946.332	-1.61758	0.158025	-10.2362	1.36436e-24	7.44986e-23
HORVU3Hr1G076400	332.831	2.03877	0.199248	10.2323	1.42062e-24	7.74105e-23
HORVU6Hr1G092540	79.1751	4.67416	0.456887	10.2305	1.44839e-24	7.87615e-23
HORVU2Hr1G079920	125518	-1.21116	0.118595	-10.2126	1.7409e-24	9.44734e-23
HORVU6Hr1G026700	49.4903	-5.01032	0.4907	-10.2106	1.77852e-24	9.63173e-23
HORVU3Hr1G078670	21311	1.01778	0.0997085	10.2076	1.83404e-24	9.91205e-23
HORVU3Hr1G022220	51.9753	4.98948	0.48897	10.2041	1.90166e-24	1.02565e-22
HORVU1Hr1G079150	1541.43	-2.12109	0.207966	-10.1992	1.9986e-24	1.07574e-22
HORVU2Hr1G107360	58.6557	5.01417	0.492497	10.1811	2.40744e-24	1.29317e-22
HORVU7Hr1G055330	225.561	-2.48622	0.244228	-10.1799	2.43776e-24	1.3068e-22
HORVU3Hr1G078360	2467.28	1.78731	0.17559	10.1789	2.46407e-24	1.31823e-22
HORVU5Hr1G024500	814.118	1.35914	0.133652	10.1693	2.71957e-24	1.45197e-22
HORVU5Hr1G086120	568.645	1.73643	0.170812	10.1657	2.81993e-24	1.50252e-22
HORVU6Hr1G057270	763.035	1.55316	0.152803	10.1645	2.85686e-24	1.51914e-22
HORVU3Hr1G021490	340.429	2.27134	0.223627	10.1568	3.08986e-24	1.63974e-22
HORVU0Hr1G005140	159.401	-2.64848	0.260768	-10.1565	3.10151e-24	1.64262e-22
HORVU1Hr1G071620	2074.12	1.30628	0.12865	10.1538	3.18849e-24	1.68531e-22
HORVU5Hr1G013910	53.8059	4.97742	0.491162	10.134	3.90485e-24	2.05983e-22
HORVU3Hr1G114840	53.0099	4.97344	0.490824	10.1328	3.9504e-24	2.07971e-22
HORVU7Hr1G106480	1589.57	2.4617	0.243604	10.1053	5.23112e-24	2.74847e-22
HORVU7Hr1G112470	177.322	-3.55368	0.351772	-10.1022	5.39914e-24	2.83112e-22
HORVU1Hr1G061830	17886.5	-1.22738	0.121819	-10.0754	7.0936e-24	3.71227e-22
HORVU2Hr1G019010	138.813	-3.74542	0.37175	-10.0751	7.11846e-24	3.71792e-22
HORVU6Hr1G005940	327.769	1.86118	0.184762	10.0734	7.24266e-24	3.76789e-22
HORVU6Hr1G086860	2266.53	1.51727	0.150619	10.0735	7.23492e-24	3.76789e-22
HORVU1Hr1G081300	401.985	-2.90555	0.288925	-10.0564	8.60614e-24	4.46843e-22
HORVU1Hr1G080520	210.332	-2.80132	0.278566	-10.0562	8.62392e-24	4.46888e-22
HORVU5Hr1G058640	53.3777	4.95037	0.492529	10.0509	9.10058e-24	4.70666e-22
HORVU1Hr1G046940	2501.51	-1.34366	0.133739	-10.0469	9.48193e-24	4.89431e-22
HORVU3Hr1G064180	306.546	-3.28732	0.327674	-10.0323	1.09922e-23	5.6628e-22
HORVU3Hr1G017440	98.8825	3.49955	0.34924	10.0205	1.239e-23	6.37047e-22
HORVU5Hr1G091880	125.12	-2.87955	0.287476	-10.0167	1.28772e-23	6.60812e-22
HORVU3Hr1G070790	198.437	-3.39425	0.339146	-10.0082	1.40258e-23	7.18358e-22
HORVU3Hr1G111580	258.209	-2.71134	0.271404	-9.99004	1.68513e-23	8.61402e-22
HORVU4Hr1G065250	157.171	-3.17021	0.317426	-9.98724	1.73336e-23	8.8435e-22
HORVU6Hr1G053490	2487.31	1.56058	0.156286	9.98542	1.76558e-23	8.9905e-22
HORVU7Hr1G028710	55.219	4.93741	0.494618	9.98226	1.82269e-23	9.26347e-22
HORVU6Hr1G059420	7113.98	1.08871	0.109073	9.98141	1.8383e-23	9.32486e-22
HORVU2Hr1G010630	22531.8	-1.81095	0.181442	-9.98088	1.84822e-23	9.35725e-22
HORVU0Hr1G014360	69.7191	-4.28777	0.429697	-9.97859	1.89134e-23	9.55724e-22
HORVU1Hr1G070700	261.053	-3.53807	0.355109	-9.96334	2.20527e-23	1.11223e-21
HORVU1Hr1G058810	7454.07	-1.43998	0.144741	-9.94869	2.55513e-23	1.28623e-21
HORVU7Hr1G056060	114.786	4.46623	0.449366	9.93896	2.81752e-23	1.41561e-21
HORVU3Hr1G070850	11544	-1.27695	0.128553	-9.93324	2.9839e-23	1.49637e-21
HORVU1Hr1G078250	45.8163	-4.90395	0.493965	-9.92774	3.1533e-23	1.57832e-21
HORVU3Hr1G003480	1377.78	-1.37999	0.139009	-9.9273	3.16727e-23	1.58232e-21
HORVU7Hr1G058250	321.139	2.08773	0.210524	9.91683	3.51751e-23	1.75398e-21
HORVU7Hr1G076030	13814.5	-0.925304	0.0934416	-9.90249	4.0603e-23	2.02082e-21
HORVU2Hr1G043960	17463.6	-1.16609	0.117826	-9.89672	4.30131e-23	2.13675e-21
HORVU4Hr1G082870	447.603	1.64836	0.166582	9.89516	4.36906e-23	2.16633e-21
HORVU2Hr1G020000	343.6	-2.23389	0.225948	-9.88678	4.75068e-23	2.35114e-21
HORVU2Hr1G004820	196.217	-2.64665	0.268066	-9.87314	5.44339e-23	2.68893e-21
HORVU1Hr1G026650	3951.28	-1.05818	0.107205	-9.87059	5.58356e-23	2.75303e-21
HORVU5Hr1G030720	46.0199	-4.88706	0.49515	-9.86985	5.62459e-23	2.76809e-21
HORVU4Hr1G075830	1950.72	1.23885	0.125521	9.86966	5.63574e-23	2.76843e-21
HORVU2Hr1G090980	8885.61	1.71897	0.174244	9.8653	5.88587e-23	2.88594e-21
HORVU2Hr1G066000	342.558	-1.77497	0.180001	-9.8609	6.14972e-23	3.00972e-21
HORVU5Hr1G110490	70.3789	-4.21433	0.427467	-9.85886	6.27582e-23	3.06575e-21
HORVU2Hr1G079780	1340.9	-1.73842	0.176341	-9.8583	6.31092e-23	3.07722e-21
HORVU6Hr1G028150	392.659	-2.81755	0.285849	-9.85679	6.4064e-23	3.11802e-21
HORVU7Hr1G117570	132.22	2.50423	0.254085	9.85587	6.4652e-23	3.14085e-21
HORVU2Hr1G030090	111.971	-3.98619	0.405156	-9.83868	7.67133e-23	3.71996e-21
HORVU2Hr1G126290	98.953	-3.89051	0.395961	-9.82548	8.7454e-23	4.23303e-21
HORVU3Hr1G080500	1522.37	-2.65864	0.271007	-9.81023	1.01732e-22	4.91511e-21
HORVU1Hr1G001090	57.8255	4.89285	0.498926	9.80677	1.05288e-22	5.07763e-21
HORVU3Hr1G052510	7159.12	-2.39474	0.244341	-9.8008	1.11699e-22	5.37701e-21
HORVU6Hr1G033610	122.357	3.28318	0.33512	9.79705	1.1592e-22	5.57008e-21
HORVU1Hr1G058250	1868.48	1.65454	0.168922	9.79467	1.18679e-22	5.6923e-21
HORVU1Hr1G002470	1196.5	-2.1472	0.21923	-9.79425	1.19179e-22	5.70592e-21
HORVU2Hr1G033730	226.385	2.33183	0.238388	9.78168	1.34946e-22	6.4491e-21
HORVU7Hr1G010300	176	-4.15996	0.425391	-9.77914	1.38382e-22	6.60139e-21
HORVU0Hr1G003270	55462.4	-1.23196	0.126146	-9.7661	1.5739e-22	7.49461e-21
HORVU7Hr1G055410	18814	-1.40592	0.143964	-9.76578	1.57893e-22	7.50501e-21
HORVU5Hr1G075660	187.149	-2.99081	0.306367	-9.76216	1.63626e-22	7.76358e-21
HORVU0Hr1G038960	101.472	3.27126	0.335217	9.75865	1.69396e-22	8.02293e-21
HORVU6Hr1G044140	81.7301	4.64977	0.476909	9.7498	1.84834e-22	8.73844e-21
HORVU2Hr1G007080	1114.33	1.64251	0.168477	9.74915	1.86018e-22	8.77873e-21
HORVU5Hr1G112720	104.641	-2.84087	0.29158	-9.74303	1.9758e-22	9.30774e-21
HORVU5Hr1G040000	1544.83	-0.995297	0.102175	-9.74112	2.01317e-22	9.46691e-21
HORVU4Hr1G071000	1964.39	1.81685	0.186768	9.72784	2.29421e-22	1.07693e-20
HORVU5Hr1G110940	1601.6	-1.52933	0.157289	-9.72302	2.40539e-22	1.12712e-20
HORVU5Hr1G005290	9584.54	-2.30855	0.237702	-9.71196	2.68135e-22	1.25421e-20
HORVU7Hr1G002130	1942.53	-2.34227	0.241278	-9.7078	2.79304e-22	1.30414e-20
HORVU3Hr1G070560	325.085	2.57214	0.265041	9.70469	2.87962e-22	1.3422e-20
HORVU3Hr1G002240	54.2987	4.45805	0.459453	9.70294	2.92925e-22	1.36293e-20
HORVU6Hr1G015770	24041.3	-1.14387	0.11807	-9.68804	3.38965e-22	1.57437e-20
HORVU6Hr1G095260	62.32	-4.48328	0.462994	-9.68323	3.55309e-22	1.64739e-20
HORVU7Hr1G090280	3978.53	1.65779	0.17121	9.68278	3.56889e-22	1.65182e-20
HORVU2Hr1G000560	110.113	-3.40485	0.351675	-9.68182	3.60256e-22	1.66448e-20
HORVU3Hr1G052490	9290.71	-2.37019	0.244882	-9.67888	3.70747e-22	1.7087e-20
HORVU3Hr1G067290	3005.14	1.54107	0.159221	9.67878	3.7112e-22	1.7087e-20
HORVU4Hr1G010390	14324.1	1.17691	0.121599	9.67858	3.71841e-22	1.70905e-20
HORVU7Hr1G003300	44.1137	-4.81594	0.497719	-9.67603	3.81229e-22	1.74915e-20
HORVU3Hr1G104770	239.626	-1.77771	0.183935	-9.66486	4.25188e-22	1.94746e-20
HORVU6Hr1G016940	37340.9	-1.36648	0.141501	-9.65705	4.58888e-22	2.09818e-20
HORVU4Hr1G085590	1109.43	-1.81572	0.188025	-9.6568	4.60003e-22	2.09965e-20
HORVU3Hr1G003050	20595.1	-0.79364	0.0822597	-9.64799	5.01289e-22	2.28415e-20
HORVU0Hr1G005360	4476.62	1.56707	0.162582	9.63861	5.49285e-22	2.49854e-20
HORVU2Hr1G127100	182.479	2.98943	0.310197	9.63722	5.56728e-22	2.52804e-20
HORVU2Hr1G114220	163.352	4.26085	0.443015	9.61785	6.72201e-22	3.04716e-20
HORVU7Hr1G118090	1135.28	-2.7241	0.283436	-9.61098	7.18619e-22	3.252e-20
HORVU7Hr1G030530	2068.74	1.05863	0.110392	9.58973	8.83152e-22	3.98973e-20
HORVU3Hr1G116740	6991.16	2.19548	0.229173	9.57998	9.7065e-22	4.37753e-20
HORVU6Hr1G001350	84.0216	-4.54301	0.47475	-9.56927	1.0766e-21	4.84708e-20
HORVU4Hr1G059150	264.201	-3.8806	0.405546	-9.56881	1.08145e-21	4.86065e-20
HORVU5Hr1G095580	798.201	2.87866	0.300865	9.56797	1.09025e-21	4.89187e-20
HORVU4Hr1G000770	891.096	-1.46572	0.153195	-9.56768	1.0933e-21	4.89726e-20
HORVU3Hr1G094820	19348.5	-1.1103	0.116055	-9.567	1.10054e-21	4.92135e-20
HORVU1Hr1G060960	883.39	-1.4044	0.146919	-9.55898	1.18921e-21	5.30888e-20
HORVU1Hr1G000030	453.335	1.32975	0.139136	9.55718	1.21007e-21	5.39287e-20
HORVU2Hr1G057700	241148	-0.991884	0.103837	-9.55231	1.26836e-21	5.64316e-20
HORVU0Hr1G020590	2566.2	-1.54862	0.162318	-9.54067	1.41915e-21	6.30343e-20
HORVU6Hr1G012020	538.29	1.62714	0.170553	9.5404	1.42281e-21	6.30907e-20
HORVU7Hr1G002260	59.9485	4.46538	0.46816	9.53814	1.45418e-21	6.43738e-20
HORVU2Hr1G101990	756.662	-2.70341	0.283816	-9.52523	1.64677e-21	7.27772e-20
HORVU5Hr1G124940	408.063	1.54981	0.162771	9.5214	1.70863e-21	7.53849e-20
HORVU2Hr1G098890	48.4431	-4.77396	0.503379	-9.48383	2.45118e-21	1.07966e-19
HORVU0Hr1G001490	83318.4	-1.07509	0.113444	-9.47678	2.62258e-21	1.15324e-19
HORVU7Hr1G098170	2429.21	-1.85144	0.195649	-9.46307	2.99025e-21	1.31273e-19
HORVU7Hr1G028910	28094.8	0.99518	0.10518	9.46171	3.02941e-21	1.32772e-19
HORVU3Hr1G005250	67.1081	-3.86739	0.409224	-9.45054	3.37082e-21	1.4749e-19
HORVU5Hr1G043780	1588.32	-1.55485	0.164536	-9.44992	3.39106e-21	1.4813e-19
HORVU6Hr1G092260	89.6272	-2.9054	0.307654	-9.44374	3.59699e-21	1.56867e-19
HORVU7Hr1G038900	182.417	2.51349	0.266955	9.41541	4.71229e-21	2.05167e-19
HORVU2Hr1G103760	1264.91	1.77806	0.188976	9.40896	5.0108e-21	2.17805e-19
HORVU4Hr1G080110	308.195	-2.17154	0.230944	-9.40287	5.30966e-21	2.30417e-19
HORVU2Hr1G095890	2636.32	1.08883	0.115838	9.3996	5.47694e-21	2.36898e-19
HORVU5Hr1G062510	7479.27	1.03119	0.109705	9.39964	5.47479e-21	2.36898e-19
HORVU5Hr1G044190	537.825	1.46164	0.155519	9.39849	5.53498e-21	2.39017e-19
HORVU2Hr1G086020	435.399	1.60238	0.170609	9.39216	5.87839e-21	2.53432e-19
HORVU0Hr1G001430	254.902	-2.61226	0.278748	-9.37142	7.15656e-21	3.08035e-19
HORVU0Hr1G017380	3558.56	1.60624	0.171473	9.36729	7.44189e-21	3.19796e-19
HORVU2Hr1G107520	2024.44	1.04796	0.11194	9.36186	7.83446e-21	3.36119e-19
HORVU1Hr1G018340	41.5392	-4.69714	0.502265	-9.35193	8.60647e-21	3.68642e-19
HORVU2Hr1G020270	7290.67	1.01993	0.1091	9.34857	8.8841e-21	3.79917e-19
HORVU3Hr1G065580	17871.5	-0.921502	0.0986444	-9.34165	9.48434e-21	4.04931e-19
HORVU6Hr1G071710	1878.66	1.23503	0.13252	9.31955	1.16835e-20	4.9802e-19
HORVU5Hr1G113020	734.622	-2.51008	0.26951	-9.31346	1.23729e-20	5.26556e-19
HORVU2Hr1G120260	1724.43	2.43708	0.261717	9.31191	1.25552e-20	5.33456e-19
HORVU2Hr1G044520	384.891	-2.66238	0.286539	-9.29152	1.52097e-20	6.45206e-19
HORVU2Hr1G040780	108787	-1.32716	0.142917	-9.28622	1.59862e-20	6.77058e-19
HORVU4Hr1G073150	68.6882	-3.27811	0.353378	-9.27649	1.75146e-20	7.40603e-19
HORVU5Hr1G117670	135.548	-2.36123	0.254706	-9.27041	1.85438e-20	7.82867e-19
HORVU1Hr1G082330	357.343	1.91467	0.206846	9.25647	2.11303e-20	8.9064e-19
HORVU4Hr1G084740	199.148	-2.21795	0.239755	-9.25089	2.2263e-20	9.36891e-19
HORVU1Hr1G039820	504.391	-1.83831	0.198788	-9.24759	2.29605e-20	9.64704e-19
HORVU7Hr1G086520	4197.25	0.98171	0.106332	9.2325	2.64389e-20	1.10909e-18
HORVU6Hr1G084290	303.145	-2.5506	0.276343	-9.22984	2.71038e-20	1.13518e-18
HORVU7Hr1G009890	1056.26	-1.88563	0.204422	-9.22419	2.8571e-20	1.19474e-18
HORVU2Hr1G091720	2358.05	1.15128	0.124929	9.21541	3.10085e-20	1.29462e-18
HORVU3Hr1G011620	5143.53	-1.53863	0.16726	-9.19901	3.61257e-20	1.50588e-18
HORVU7Hr1G009360	90.5558	-2.87097	0.312288	-9.19335	3.80793e-20	1.58482e-18
HORVU5Hr1G046350	282.862	-1.55493	0.169405	-9.17873	4.36201e-20	1.81257e-18
HORVU5Hr1G042600	1107.15	1.19566	0.130544	9.15901	5.23752e-20	2.17295e-18
HORVU1Hr1G018770	47.0254	-4.65077	0.50885	-9.13975	6.25954e-20	2.5929e-18
HORVU7Hr1G117350	406.815	-2.08525	0.22822	-9.13703	6.41926e-20	2.6549e-18
HORVU6Hr1G078430	42.5368	-4.62933	0.506809	-9.13428	6.58413e-20	2.71883e-18
HORVU6Hr1G074820	45.7153	4.61889	0.505732	9.13308	6.65776e-20	2.74495e-18
HORVU1Hr1G087100	4524.25	1.17588	0.128808	9.12896	6.91587e-20	2.84692e-18
HORVU1Hr1G095410	3641.9	1.85708	0.203599	9.12125	7.42632e-20	3.0523e-18
HORVU2Hr1G102620	9278.36	0.845225	0.0926705	9.12075	7.4605e-20	3.06158e-18
HORVU3Hr1G089370	3188.1	-1.29743	0.142341	-9.115	7.86706e-20	3.22342e-18
HORVU2Hr1G043860	707.11	-1.36389	0.149681	-9.11198	8.0889e-20	3.30919e-18
HORVU3Hr1G029200	6192.91	-1.10588	0.12139	-9.11017	8.22558e-20	3.3599e-18
HORVU7Hr1G117540	1085.46	-1.73132	0.190203	-9.10252	8.82628e-20	3.59971e-18
HORVU3Hr1G068170	182.935	2.36366	0.259761	9.09933	9.08888e-20	3.70109e-18
HORVU7Hr1G081620	62.3351	4.04657	0.444824	9.09703	9.28394e-20	3.77471e-18
HORVU5Hr1G124750	4225.83	-1.77297	0.194992	-9.09253	9.6758e-20	3.92799e-18
HORVU6Hr1G095230	2520.57	0.86285	0.0949476	9.08765	1.01204e-19	4.10218e-18
HORVU3Hr1G022140	40.2907	4.57604	0.503633	9.08606	1.02695e-19	4.15623e-18
HORVU3Hr1G002330	174.807	-2.17797	0.239709	-9.08586	1.02879e-19	4.1573e-18
HORVU6Hr1G033160	134368	-0.990479	0.109089	-9.07955	1.09026e-19	4.39901e-18
HORVU6Hr1G074940	997.495	1.64828	0.181637	9.07455	1.14144e-19	4.59847e-18
HORVU2Hr1G123290	250.553	-2.16018	0.238109	-9.07222	1.16616e-19	4.69091e-18
HORVU3Hr1G072900	883.256	1.40262	0.154703	9.06649	1.22909e-19	4.93652e-18
HORVU5Hr1G105900	1740.42	-1.90425	0.210197	-9.05937	1.31207e-19	5.26181e-18
HORVU5Hr1G044200	409.768	1.55123	0.171321	9.05449	1.37208e-19	5.49412e-18
HORVU4Hr1G018180	2207.63	-1.25814	0.138959	-9.05405	1.37761e-19	5.50794e-18
HORVU4Hr1G085800	241.512	-2.47756	0.273666	-9.05322	1.38807e-19	5.54138e-18
HORVU7Hr1G058860	1089.31	-1.54327	0.170495	-9.05172	1.40737e-19	5.60994e-18
HORVU5Hr1G014060	122.537	-2.61262	0.288791	-9.04677	1.47262e-19	5.86122e-18
HORVU2Hr1G039640	120.208	2.34611	0.259381	9.04501	1.49646e-19	5.94714e-18
HORVU6Hr1G077410	471.933	1.64531	0.181915	9.04442	1.50456e-19	5.97037e-18
HORVU1Hr1G016200	1820.68	1.45516	0.16093	9.04219	1.53561e-19	6.08444e-18
HORVU7Hr1G000530	2336.26	1.51168	0.167384	9.03121	1.69781e-19	6.71702e-18
HORVU1Hr1G079250	346.388	-3.57464	0.395918	-9.02875	1.73651e-19	6.85985e-18
HORVU6Hr1G014370	40.514	4.5579	0.504856	9.02811	1.7466e-19	6.88942e-18
HORVU4Hr1G090720	3016.68	-1.95904	0.217355	-9.01308	2.00354e-19	7.89115e-18
HORVU4Hr1G000420	51.1139	4.18831	0.465021	9.00671	2.12328e-19	8.3503e-18
HORVU7Hr1G007610	5358.8	-0.828057	0.0919476	-9.00575	2.142e-19	8.41139e-18
HORVU6Hr1G010700	229.679	-2.21917	0.246451	-9.00451	2.16622e-19	8.49388e-18
HORVU6Hr1G022660	398.949	1.77758	0.197471	9.00174	2.22169e-19	8.6985e-18
HORVU5Hr1G096490	76.2112	-3.83359	0.425968	-8.99972	2.26299e-19	8.84707e-18
HORVU3Hr1G030080	168.705	2.20133	0.245079	8.98211	2.65623e-19	1.03691e-17
HORVU3Hr1G022060	40.1397	4.53981	0.505574	8.97952	2.7195e-19	1.06004e-17
HORVU3Hr1G001030	161.717	-2.37486	0.264616	-8.97471	2.84089e-19	1.10573e-17
HORVU3Hr1G017580	6035.18	0.820707	0.0915077	8.96872	2.99991e-19	1.16461e-17
HORVU3Hr1G055200	267.645	-1.65993	0.18508	-8.96868	3.00098e-19	1.16461e-17
HORVU5Hr1G120850	8185.56	1.50745	0.168479	8.94742	3.63903e-19	1.41015e-17
HORVU2Hr1G040270	121.119	-2.50789	0.28037	-8.94494	3.72155e-19	1.44002e-17
HORVU3Hr1G070690	6209.69	1.7152	0.191819	8.94175	3.83071e-19	1.48009e-17
HORVU4Hr1G004170	2010.79	-2.58097	0.289016	-8.9302	4.2524e-19	1.64062e-17
HORVU6Hr1G038800	41.9831	4.53024	0.507625	8.92438	4.48202e-19	1.72669e-17
HORVU2Hr1G036570	1011.16	-2.15507	0.241637	-8.91866	4.71968e-19	1.8156e-17
HORVU1Hr1G000830	48.8462	4.06346	0.455965	8.91176	5.0228e-19	1.9294e-17
HORVU7Hr1G040430	27431.6	-1.23396	0.138489	-8.91017	5.09545e-19	1.95446e-17
HORVU7Hr1G043540	206.478	-4.16236	0.467193	-8.90931	5.13504e-19	1.9668e-17
HORVU6Hr1G024940	54.3396	-4.24101	0.476195	-8.90605	5.2885e-19	2.02264e-17
HORVU4Hr1G057040	42.8107	4.52109	0.508792	8.88594	6.33828e-19	2.42064e-17
HORVU7Hr1G040970	5207.91	1.31842	0.148455	8.88093	6.63051e-19	2.52859e-17
HORVU7Hr1G068990	293.913	1.71507	0.193205	8.87696	6.87138e-19	2.61667e-17
HORVU1Hr1G000320	42.5053	4.51424	0.508922	8.8702	7.30164e-19	2.77652e-17
HORVU1Hr1G011800	2609.08	-1.90585	0.214926	-8.86745	7.48389e-19	2.84173e-17
HORVU3Hr1G033230	131.076	2.74595	0.309693	8.86671	7.53381e-19	2.85658e-17
HORVU2Hr1G118880	118.206	2.55046	0.287704	8.86488	7.65848e-19	2.89969e-17
HORVU3Hr1G112020	54.238	-3.47011	0.391684	-8.85945	8.04105e-19	3.04018e-17
HORVU2Hr1G124230	37.3557	4.4833	0.50617	8.85729	8.19811e-19	3.09514e-17
HORVU1Hr1G080720	523.357	-1.53476	0.173323	-8.85491	8.37482e-19	3.15734e-17
HORVU2Hr1G003840	1011.62	-1.32142	0.149354	-8.84756	8.94556e-19	3.36771e-17
HORVU2Hr1G077630	623.273	-2.52936	0.286597	-8.82551	1.08964e-18	4.09629e-17
HORVU7Hr1G121210	14967.8	-0.635009	0.072029	-8.81603	1.18595e-18	4.45202e-17
HORVU4Hr1G009060	753.117	1.7978	0.203986	8.81334	1.21474e-18	4.55366e-17
HORVU7Hr1G090340	412.612	-1.62803	0.184797	-8.8098	1.25368e-18	4.69295e-17
HORVU7Hr1G122750	3993.85	-0.944386	0.10724	-8.80625	1.29397e-18	4.83692e-17
HORVU6Hr1G066340	513.03	-1.81056	0.205614	-8.8056	1.30156e-18	4.85841e-17
HORVU6Hr1G029810	8752.42	-1.28384	0.14584	-8.80313	1.33057e-18	4.95969e-17
HORVU4Hr1G087980	45.208	-4.28308	0.486662	-8.80093	1.35682e-18	5.05042e-17
HORVU5Hr1G102620	4030.35	-2.12043	0.241136	-8.79349	1.44988e-18	5.38924e-17
HORVU7Hr1G087900	485.767	1.63936	0.186451	8.79245	1.46331e-18	5.43152e-17
HORVU6Hr1G060020	2330.19	-1.84323	0.209665	-8.79133	1.47801e-18	5.47836e-17
HORVU3Hr1G066960	2679.06	-1.03803	0.118125	-8.78757	1.52836e-18	5.65706e-17
HORVU6Hr1G092150	91.5955	-3.11475	0.354617	-8.78341	1.58597e-18	5.86209e-17
HORVU7Hr1G028370	8956.45	1.17915	0.13432	8.77865	1.65448e-18	6.10679e-17
HORVU2Hr1G065430	1049.41	-1.62112	0.184682	-8.77787	1.66592e-18	6.14045e-17
HORVU6Hr1G087970	191.657	1.79388	0.204439	8.77465	1.7144e-18	6.31033e-17
HORVU5Hr1G051010	395335	-0.950543	0.108349	-8.77299	1.73979e-18	6.39487e-17
HORVU2Hr1G019680	273.526	-3.41341	0.389374	-8.76642	1.84437e-18	6.76986e-17
HORVU6Hr1G011060	507.666	2.0061	0.229182	8.7533	2.07195e-18	7.59467e-17
HORVU7Hr1G114650	11755.2	-1.00065	0.114327	-8.75246	2.08744e-18	7.64083e-17
HORVU7Hr1G021200	115.896	-2.54454	0.290841	-8.74889	2.15468e-18	7.87606e-17
HORVU1Hr1G082820	39.864	-4.4819	0.512355	-8.74765	2.17841e-18	7.95181e-17
HORVU0Hr1G008950	4315.49	1.86622	0.213354	8.74709	2.18922e-18	7.98025e-17
HORVU7Hr1G027830	42.8477	4.47099	0.511431	8.74211	2.28792e-18	8.32852e-17
HORVU4Hr1G088080	150.249	-3.42272	0.391713	-8.73783	2.37633e-18	8.63845e-17
HORVU5Hr1G088030	1986.98	1.3193	0.150991	8.73757	2.38187e-18	8.64673e-17
HORVU2Hr1G000610	63.1683	-3.56773	0.408383	-8.73623	2.4101e-18	8.73718e-17
HORVU7Hr1G071600	10429.5	-0.999561	0.114481	-8.73126	2.5185e-18	9.11764e-17
HORVU6Hr1G077070	1366.66	1.35652	0.155367	8.73108	2.52254e-18	9.11979e-17
HORVU3Hr1G089380	2513.07	-1.45954	0.167333	-8.72239	2.72382e-18	9.83404e-17
HORVU6Hr1G074830	36.2009	4.43067	0.508033	8.72123	2.7519e-18	9.92185e-17
HORVU2Hr1G068630	450.745	-1.26069	0.144588	-8.71919	2.80195e-18	1.00885e-16
HORVU6Hr1G000180	1691.22	1.74231	0.199905	8.71566	2.89082e-18	1.03944e-16
HORVU2Hr1G029870	7008.53	-1.25733	0.144393	-8.7077	3.10093e-18	1.11347e-16
HORVU5Hr1G061760	273.022	3.42985	0.394424	8.69584	3.44278e-18	1.23454e-16
HORVU4Hr1G067970	147.936	-2.70842	0.311479	-8.69535	3.45763e-18	1.23819e-16
HORVU5Hr1G114900	146.981	3.96761	0.456573	8.68998	3.62513e-18	1.29641e-16
HORVU2Hr1G079700	1371.51	1.08787	0.125215	8.68799	3.68892e-18	1.31744e-16
HORVU6Hr1G025350	715.555	-1.65853	0.190944	-8.68595	3.75576e-18	1.3395e-16
HORVU5Hr1G113900	52541.8	-0.969917	0.111695	-8.68364	3.83299e-18	1.36521e-16
HORVU0Hr1G029200	48.2662	-4.1849	0.482404	-8.67509	4.13217e-18	1.46978e-16
HORVU3Hr1G078100	2108.7	1.54449	0.178098	8.67216	4.24001e-18	1.50611e-16
HORVU5Hr1G114540	670.267	-2.07156	0.239049	-8.66584	4.48207e-18	1.58996e-16
HORVU2Hr1G095080	3712.64	-1.5773	0.182154	-8.65917	4.75225e-18	1.68355e-16
HORVU7Hr1G074690	57017.7	0.794506	0.0917981	8.65493	4.93234e-18	1.74501e-16
HORVU3Hr1G088270	101.186	2.87569	0.332375	8.65194	5.06302e-18	1.78884e-16
HORVU5Hr1G103180	2214.56	1.33812	0.154707	8.64936	5.17886e-18	1.82733e-16
HORVU3Hr1G072950	1280.96	-1.04644	0.121077	-8.64278	5.48591e-18	1.93309e-16
HORVU3Hr1G058680	44.2568	-4.46179	0.516297	-8.6419	5.52835e-18	1.94545e-16
HORVU7Hr1G008090	979.387	-1.20088	0.139161	-8.62945	6.16465e-18	2.16648e-16
HORVU7Hr1G000970	70.0055	-3.47336	0.402988	-8.61902	6.75298e-18	2.37009e-16
HORVU2Hr1G036590	5510.73	-3.26304	0.378674	-8.61701	6.87267e-18	2.40571e-16
HORVU2Hr1G097250	888.797	1.57067	0.182273	8.61711	6.86647e-18	2.40571e-16
HORVU2Hr1G013170	325.059	1.60953	0.186866	8.61327	7.10061e-18	2.48221e-16
HORVU2Hr1G041270	33534.2	-0.985633	0.114471	-8.61032	7.28592e-18	2.54362e-16
HORVU7Hr1G034630	149.491	-3.89721	0.452981	-8.60348	7.7337e-18	2.69639e-16
HORVU2Hr1G108290	698.819	-1.6294	0.189562	-8.5956	8.28293e-18	2.88408e-16
HORVU2Hr1G060730	82699.5	1.05341	0.122579	8.59369	8.42226e-18	2.92873e-16
HORVU7Hr1G007920	854.617	1.08165	0.125874	8.5931	8.46556e-18	2.93992e-16
HORVU5Hr1G075670	66.9626	-3.92581	0.456893	-8.5924	8.51679e-18	2.95383e-16
HORVU3Hr1G022250	51.9757	4.15965	0.484133	8.59196	8.54996e-18	2.96144e-16
HORVU4Hr1G082710	3093.83	-1.28157	0.149163	-8.59178	8.56356e-18	2.96227e-16
HORVU1Hr1G072750	1950.86	-0.797111	0.0928779	-8.58236	9.29467e-18	3.21097e-16
HORVU3Hr1G117440	149541	3.56528	0.415587	8.57891	9.57735e-18	3.30431e-16
HORVU1Hr1G089360	84229.8	1.07921	0.125828	8.57691	9.74556e-18	3.35796e-16
HORVU6Hr1G047300	2737.81	-0.91366	0.106571	-8.57326	1.00593e-17	3.46155e-16
HORVU0Hr1G007360	32273.2	-0.952002	0.111054	-8.57242	1.01328e-17	3.47792e-16
HORVU1Hr1G001660	973.204	-2.06167	0.240501	-8.57242	1.01332e-17	3.47792e-16
HORVU2Hr1G123490	352.723	-1.87158	0.218386	-8.57004	1.03445e-17	3.54585e-16
HORVU7Hr1G034060	34.6975	-4.39171	0.51275	-8.56501	1.08065e-17	3.69939e-16
HORVU7Hr1G042890	123.683	2.60093	0.304071	8.5537	1.192e-17	4.07532e-16
HORVU5Hr1G035520	34.4973	4.36308	0.510143	8.55265	1.20292e-17	4.10733e-16
HORVU2Hr1G042240	6254.04	1.55264	0.181544	8.55244	1.20514e-17	4.10959e-16
HORVU1Hr1G086210	34.4812	4.36244	0.510164	8.55105	1.21969e-17	4.15388e-16
HORVU5Hr1G064050	38.5906	4.38282	0.51273	8.54802	1.25218e-17	4.25902e-16
HORVU6Hr1G034490	1372.96	-1.71033	0.20009	-8.54781	1.25447e-17	4.26133e-16
HORVU3Hr1G108540	2754.06	-0.938639	0.109966	-8.53576	1.39238e-17	4.72371e-16
HORVU5Hr1G006550	363.41	-2.54063	0.297952	-8.52698	1.50221e-17	5.08978e-16
HORVU4Hr1G071020	12102.7	-1.90121	0.223099	-8.5218	1.57098e-17	5.31599e-16
HORVU4Hr1G023500	643.539	-1.18747	0.13938	-8.51963	1.60058e-17	5.40921e-16
HORVU4Hr1G007100	34.6573	4.3519	0.510879	8.51845	1.61698e-17	5.45768e-16
HORVU6Hr1G029090	32.3834	-4.35903	0.512328	-8.50829	1.76512e-17	5.95006e-16
HORVU3Hr1G009940	181.997	-2.54109	0.298775	-8.50503	1.81549e-17	6.11208e-16
HORVU6Hr1G085360	293.805	-1.51581	0.178514	-8.49127	2.04395e-17	6.87246e-16
HORVU6Hr1G090250	5844.63	-0.903675	0.106505	-8.48482	2.16054e-17	7.25526e-16
HORVU3Hr1G065320	1549.7	-1.84892	0.217952	-8.48318	2.1912e-17	7.34886e-16
HORVU3Hr1G009210	104838	-0.981355	0.115912	-8.46641	2.53083e-17	8.47714e-16
HORVU1Hr1G024100	48.7974	3.58344	0.423322	8.46505	2.56052e-17	8.56576e-16
HORVU4Hr1G082600	102.942	-3.17725	0.375746	-8.45584	2.77074e-17	9.25728e-16
HORVU5Hr1G087320	33.9913	-4.3473	0.514446	-8.45044	2.90195e-17	9.68342e-16
HORVU1Hr1G004720	2627.4	-1.54464	0.182851	-8.44749	2.97625e-17	9.91884e-16
HORVU7Hr1G023500	34.3416	4.32525	0.512032	8.44722	2.98313e-17	9.92923e-16
HORVU2Hr1G069710	567.913	-1.56684	0.185499	-8.44666	2.99756e-17	9.9647e-16
HORVU7Hr1G087250	610.333	2.26933	0.269249	8.42837	3.50504e-17	1.16371e-15
HORVU5Hr1G038780	39.552	4.34284	0.515434	8.4256	3.58911e-17	1.19013e-15
HORVU5Hr1G121250	8276.97	-1.04956	0.124578	-8.42489	3.61095e-17	1.19587e-15
HORVU5Hr1G096200	1846.95	-1.38282	0.16414	-8.42461	3.61946e-17	1.19719e-15
HORVU4Hr1G049080	34.0625	4.31438	0.512335	8.42103	3.73204e-17	1.23288e-15
HORVU2Hr1G017940	49.229	4.37579	0.519712	8.41965	3.77609e-17	1.24587e-15
HORVU4Hr1G072540	51.517	-4.39805	0.522506	-8.41722	3.85515e-17	1.27037e-15
HORVU2Hr1G025630	301.187	1.53609	0.18265	8.41002	4.09936e-17	1.34916e-15
HORVU7Hr1G011890	1596.31	-0.804903	0.0957524	-8.40609	4.23895e-17	1.39337e-15
HORVU7Hr1G117370	3309.85	-0.951076	0.113167	-8.4042	4.3078e-17	1.41424e-15
HORVU2Hr1G080020	3276.91	-0.919571	0.109481	-8.39938	4.48824e-17	1.47165e-15
HORVU3Hr1G007590	313.813	-2.8678	0.341457	-8.3987	4.51454e-17	1.47844e-15
HORVU6Hr1G033350	5906.54	0.754325	0.0898651	8.39397	4.69991e-17	1.53724e-15
HORVU3Hr1G003540	737.717	-2.91253	0.347056	-8.39211	4.77482e-17	1.55981e-15
HORVU2Hr1G104750	34.2691	-4.32727	0.515666	-8.39162	4.79469e-17	1.56437e-15
HORVU0Hr1G005870	141.607	2.83293	0.337911	8.38365	5.13111e-17	1.67207e-15
HORVU4Hr1G084140	90.7731	-2.86051	0.341209	-8.38345	5.13977e-17	1.67283e-15
HORVU5Hr1G005510	33.8441	-4.32087	0.515601	-8.38025	5.28147e-17	1.71683e-15
HORVU4Hr1G081440	73.6696	-3.58996	0.428415	-8.37963	5.30955e-17	1.72384e-15
HORVU5Hr1G079690	2391.92	1.2726	0.151953	8.37499	5.5227e-17	1.79085e-15
HORVU5Hr1G048030	1222.02	-1.08736	0.129919	-8.36951	5.786e-17	1.87393e-15
HORVU2Hr1G009900	481.787	1.60514	0.191891	8.36485	6.01893e-17	1.94698e-15
HORVU5Hr1G105790	830.919	1.33241	0.159336	8.36226	6.15265e-17	1.9878e-15
HORVU2Hr1G001320	2003.72	-1.01521	0.121433	-8.36023	6.25945e-17	2.01984e-15
HORVU6Hr1G086800	120.51	2.42755	0.29041	8.35904	6.32332e-17	2.03796e-15
HORVU7Hr1G100310	3426.48	0.834554	0.100069	8.33979	7.44208e-17	2.39561e-15
HORVU7Hr1G087170	94.2205	-2.6546	0.318367	-8.33818	7.54446e-17	2.42561e-15
HORVU3Hr1G076960	138.709	2.1138	0.253742	8.3305	8.05041e-17	2.58513e-15
HORVU6Hr1G001480	1994.48	1.28626	0.154515	8.32448	8.47015e-17	2.71661e-15
HORVU2Hr1G087260	34.3774	4.28127	0.514421	8.32249	8.61323e-17	2.75916e-15
HORVU3Hr1G041440	924.711	-0.930672	0.111846	-8.32102	8.72087e-17	2.79025e-15
HORVU1Hr1G013870	154.13	2.24996	0.270438	8.3197	8.81855e-17	2.8181e-15
HORVU3Hr1G050430	2589.32	-0.998159	0.120009	-8.31739	8.9919e-17	2.87002e-15
HORVU5Hr1G050860	32.7011	-4.29039	0.516164	-8.31207	9.40471e-17	2.99816e-15
HORVU0Hr1G007480	76919.7	3.50676	0.42197	8.31046	9.53311e-17	3.03543e-15
HORVU7Hr1G108000	276.38	2.14606	0.258244	8.31021	9.55363e-17	3.03831e-15
HORVU5Hr1G115280	98.3737	-2.75885	0.332124	-8.30671	9.83938e-17	3.12542e-15
HORVU5Hr1G036590	236.828	-2.55933	0.308474	-8.29674	1.0701e-16	3.39503e-15
HORVU1Hr1G072850	1914.75	1.06331	0.128179	8.29552	1.08107e-16	3.42574e-15
HORVU2Hr1G041280	92395.8	-1.05331	0.126979	-8.29518	1.08419e-16	3.42797e-15
HORVU5Hr1G050950	244.158	-2.19121	0.264155	-8.29516	1.08437e-16	3.42797e-15
HORVU5Hr1G069750	78.9128	-2.85778	0.344601	-8.29301	1.10422e-16	3.48653e-15
HORVU4Hr1G051010	3143.92	1.21722	0.146789	8.2923	1.11081e-16	3.50316e-15
HORVU4Hr1G015260	199740	-1.00216	0.120876	-8.29077	1.12516e-16	3.54417e-15
HORVU7Hr1G048670	33.9699	4.26387	0.514953	8.28012	1.23055e-16	3.87153e-15
HORVU3Hr1G069890	123.768	-2.52397	0.30499	-8.27558	1.27834e-16	4.01712e-15
HORVU5Hr1G047190	563.513	1.55969	0.188643	8.26794	1.3629e-16	4.27775e-15
HORVU2Hr1G012400	32.6201	4.24742	0.514544	8.25473	1.52243e-16	4.7728e-15
HORVU5Hr1G022260	35.9117	-4.28429	0.51905	-8.25409	1.5306e-16	4.79272e-15
HORVU2Hr1G084150	33.442	4.25156	0.515103	8.25381	1.53427e-16	4.79854e-15
HORVU7Hr1G002290	33.4824	4.2504	0.51521	8.24984	1.58607e-16	4.95469e-15
HORVU2Hr1G123750	2211.05	-1.02377	0.12412	-8.24821	1.6078e-16	5.01665e-15
HORVU2Hr1G103460	59.2353	3.16996	0.384407	8.24636	1.63287e-16	5.08886e-15
HORVU5Hr1G122960	337.118	2.51289	0.304843	8.24322	1.67632e-16	5.21812e-15
HORVU7Hr1G118010	3796.81	1.19523	0.145099	8.23736	1.76058e-16	5.47395e-15
HORVU5Hr1G075570	1470.93	-1.88314	0.228662	-8.23548	1.78835e-16	5.55376e-15
HORVU1Hr1G077020	2962.61	-0.781493	0.0949645	-8.22932	1.88279e-16	5.84018e-15
HORVU3Hr1G010830	110.196	-2.85277	0.34677	-8.22669	1.92452e-16	5.96263e-15
HORVU3Hr1G106370	84.6727	-2.74551	0.334045	-8.21898	2.05238e-16	6.35131e-15
HORVU1Hr1G089240	259.201	-1.66155	0.202283	-8.21397	2.1399e-16	6.61443e-15
HORVU5Hr1G082160	267.916	-2.80861	0.342126	-8.2093	2.22481e-16	6.86883e-15
HORVU5Hr1G094490	127.971	2.63613	0.321215	8.20674	2.27272e-16	7.00856e-15
HORVU5Hr1G073990	6734.28	1.22843	0.150141	8.18183	2.79562e-16	8.61103e-15
HORVU7Hr1G078670	1776.09	-1.36287	0.166644	-8.17832	2.87835e-16	8.85552e-15
HORVU6Hr1G041230	492.116	1.48745	0.181938	8.1756	2.944e-16	9.04699e-15
HORVU7Hr1G044470	728.389	1.31331	0.160693	8.17282	3.01263e-16	9.24712e-15
HORVU5Hr1G120680	31.1177	4.2094	0.515072	8.17245	3.02184e-16	9.26463e-15
HORVU2Hr1G006900	212.831	-1.82158	0.222992	-8.16883	3.114e-16	9.53614e-15
HORVU7Hr1G080850	921.868	1.30471	0.159831	8.16304	3.26703e-16	9.99317e-15
HORVU6Hr1G018950	32.5096	4.21265	0.516252	8.16007	3.34817e-16	1.02295e-14
HORVU5Hr1G045750	802.138	-2.27486	0.278813	-8.15908	3.3758e-16	1.0302e-14
HORVU3Hr1G092620	127.85	2.32175	0.285189	8.14107	3.91802e-16	1.19429e-14
HORVU3Hr1G093170	42.8107	3.9522	0.485529	8.14	3.95292e-16	1.20355e-14
HORVU3Hr1G085100	383.52	1.47207	0.181448	8.11293	4.94143e-16	1.50279e-14
HORVU2Hr1G117940	484.353	-3.18444	0.392709	-8.10888	5.10869e-16	1.55187e-14
HORVU7Hr1G083670	2898.81	-1.46879	0.181148	-8.10822	5.13648e-16	1.55852e-14
HORVU5Hr1G105650	117.21	2.44974	0.302185	8.10675	5.19898e-16	1.57567e-14
HORVU7Hr1G098600	648.301	-2.30819	0.284891	-8.10201	5.40599e-16	1.63654e-14
HORVU3Hr1G091360	142.283	-1.97374	0.243766	-8.09685	5.64e-16	1.70542e-14
HORVU3Hr1G074290	176.001	-2.99227	0.369665	-8.09454	5.74791e-16	1.73607e-14
HORVU5Hr1G095220	52.6521	-4.27092	0.527715	-8.09323	5.81042e-16	1.75294e-14
HORVU4Hr1G081590	502.096	-1.91992	0.23726	-8.09207	5.86607e-16	1.76771e-14
HORVU1Hr1G065100	2295.73	1.02323	0.126502	8.08866	6.03233e-16	1.81574e-14
HORVU3Hr1G026920	119211	1.43427	0.177476	8.08149	6.39826e-16	1.9237e-14
HORVU3Hr1G079010	1234.04	0.856208	0.10597	8.07973	6.49087e-16	1.94933e-14
HORVU5Hr1G009440	129.945	3.01705	0.373763	8.07209	6.91059e-16	2.07302e-14
HORVU5Hr1G040730	1181.96	1.13635	0.140832	8.06883	7.09722e-16	2.12659e-14
HORVU2Hr1G035910	29.3067	-4.18273	0.518398	-8.06858	7.11187e-16	2.12857e-14
HORVU6Hr1G041490	517.189	-1.16006	0.143821	-8.06601	7.26354e-16	2.1715e-14
HORVU4Hr1G084230	14216	0.982509	0.121893	8.06039	7.60502e-16	2.27102e-14
HORVU3Hr1G002150	487.881	-2.0828	0.258453	-8.05871	7.71038e-16	2.29989e-14
HORVU3Hr1G115610	41999.6	0.85797	0.106539	8.0531	8.0725e-16	2.40519e-14
HORVU5Hr1G062450	252.453	-1.98498	0.246805	-8.04272	8.7864e-16	2.61494e-14
HORVU5Hr1G122530	47.1251	-4.23761	0.526923	-8.04218	8.82563e-16	2.62367e-14
HORVU4Hr1G072150	5636.35	0.896097	0.111505	8.0364	9.25176e-16	2.74725e-14
HORVU7Hr1G043930	29.2868	-4.16915	0.519049	-8.03228	9.5679e-16	2.83794e-14
HORVU3Hr1G088530	1457.54	-1.0746	0.133905	-8.02508	1.0146e-15	3.00603e-14
HORVU2Hr1G093640	129.257	-2.99296	0.373094	-8.02198	1.0405e-15	3.07933e-14
HORVU5Hr1G097870	17479.4	-1.27386	0.159047	-8.00935	1.15319e-15	3.40902e-14
HORVU4Hr1G069260	188.073	1.92156	0.240116	8.00262	1.21798e-15	3.59651e-14
HORVU5Hr1G110300	135.027	3.34643	0.418195	8.00206	1.22353e-15	3.60887e-14
HORVU2Hr1G124200	36.1204	-4.18836	0.523479	-8.001	1.23415e-15	3.63614e-14
HORVU2Hr1G094470	30.168	4.14142	0.517644	8.00051	1.23909e-15	3.64663e-14
HORVU0Hr1G039270	1675.63	-0.804538	0.100647	-7.99369	1.30958e-15	3.84978e-14
HORVU3Hr1G002230	31.1945	4.14361	0.518488	7.99171	1.33077e-15	3.90773e-14
HORVU2Hr1G087970	11824.9	1.02906	0.128785	7.99051	1.34385e-15	3.94177e-14
HORVU1Hr1G017240	708.311	-1.35043	0.169117	-7.98515	1.40348e-15	4.11211e-14
HORVU5Hr1G095410	430.033	1.50238	0.188322	7.97776	1.4901e-15	4.36105e-14
HORVU5Hr1G036670	33.1006	4.14697	0.520012	7.97476	1.52674e-15	4.46334e-14
HORVU2Hr1G124650	2566.83	1.20375	0.150954	7.97426	1.53294e-15	4.47653e-14
HORVU6Hr1G011020	411.304	-2.20064	0.276301	-7.96466	1.65675e-15	4.83274e-14
HORVU7Hr1G046340	919.111	-2.092	0.262681	-7.96402	1.66544e-15	4.85272e-14
HORVU3Hr1G089650	29219.9	-0.901072	0.113153	-7.96328	1.67541e-15	4.8764e-14
HORVU2Hr1G101920	87.014	-2.66839	0.335599	-7.95114	1.848e-15	5.37282e-14
HORVU2Hr1G007130	406.042	1.87532	0.235989	7.94661	1.91683e-15	5.5668e-14
HORVU6Hr1G014650	225.451	-2.2232	0.279797	-7.94578	1.92976e-15	5.5982e-14
HORVU4Hr1G067450	1359.13	-3.43331	0.432141	-7.94488	1.94372e-15	5.63251e-14
HORVU1Hr1G078650	29.65	4.11546	0.518462	7.93782	2.05766e-15	5.95616e-14
HORVU6Hr1G059370	1571.55	0.904548	0.113987	7.93554	2.09576e-15	6.05983e-14
HORVU5Hr1G014170	1056.18	1.44562	0.182179	7.93517	2.10216e-15	6.07167e-14
HORVU7Hr1G042160	37424.5	-0.891281	0.112349	-7.93317	2.13616e-15	6.16314e-14
HORVU3Hr1G083760	82.2125	-3.7895	0.477707	-7.93269	2.14451e-15	6.1805e-14
HORVU5Hr1G076250	3257.24	-1.54923	0.195336	-7.93107	2.17262e-15	6.25467e-14
HORVU4Hr1G086900	56.2643	3.98525	0.502818	7.92581	2.26655e-15	6.51801e-14
HORVU5Hr1G045650	1112.67	1.55262	0.195987	7.92205	2.33623e-15	6.71107e-14
HORVU1Hr1G056500	1821.65	0.933182	0.117816	7.92065	2.36279e-15	6.78001e-14
HORVU5Hr1G020400	1857.73	0.828946	0.104686	7.9184	2.40588e-15	6.89617e-14
HORVU6Hr1G081670	909.536	1.68812	0.213216	7.91743	2.42472e-15	6.94263e-14
HORVU5Hr1G103730	149.902	2.00399	0.253123	7.91709	2.43139e-15	6.95421e-14
HORVU3Hr1G000470	38.9154	4.14442	0.524116	7.90744	2.62737e-15	7.50662e-14
HORVU3Hr1G064410	234.236	1.88768	0.238732	7.90713	2.63401e-15	7.51745e-14
HORVU5Hr1G055740	295.984	1.43315	0.181355	7.90245	2.73469e-15	7.79638e-14
HORVU2Hr1G006910	3869.3	-1.62268	0.205371	-7.90124	2.76142e-15	7.8641e-14
HORVU2Hr1G088030	369.199	1.39812	0.176962	7.90067	2.77399e-15	7.89138e-14
HORVU4Hr1G083650	1865.47	-1.87376	0.237197	-7.89961	2.79767e-15	7.9502e-14
HORVU6Hr1G016360	382.279	1.25407	0.158757	7.8993	2.80477e-15	7.96181e-14
HORVU6Hr1G050960	778.17	-0.976915	0.123715	-7.89651	2.86825e-15	8.13326e-14
HORVU4Hr1G000240	4271.61	-0.98178	0.124523	-7.88432	3.16243e-15	8.95784e-14
HORVU7Hr1G116350	1446.28	0.897966	0.113903	7.88363	3.18015e-15	8.99839e-14
HORVU2Hr1G118820	668.722	1.73196	0.21975	7.88148	3.23523e-15	9.14447e-14
HORVU2Hr1G044510	220.439	-1.68953	0.214372	-7.88128	3.24052e-15	9.14963e-14
HORVU1Hr1G045490	448.238	2.20108	0.279322	7.88009	3.27156e-15	9.2274e-14
HORVU7Hr1G107330	105.113	-3.97343	0.504934	-7.86919	3.56942e-15	1.00568e-13
HORVU4Hr1G053150	145.738	-2.98178	0.379297	-7.86133	3.80091e-15	1.06976e-13
HORVU3Hr1G112920	150.196	-1.88464	0.239754	-7.86071	3.81966e-15	1.07389e-13
HORVU7Hr1G030210	2630.78	-1.40967	0.179358	-7.85955	3.85528e-15	1.08276e-13
HORVU5Hr1G079600	1828.23	-1.22257	0.155584	-7.85796	3.90443e-15	1.09539e-13
HORVU7Hr1G008610	74.6097	-3.36242	0.427935	-7.85732	3.9244e-15	1.09983e-13
HORVU3Hr1G117590	18466.7	-2.03863	0.259556	-7.85428	4.02088e-15	1.12567e-13
HORVU6Hr1G086810	33.7488	4.10232	0.522626	7.84944	4.17914e-15	1.16874e-13
HORVU0Hr1G026650	281.677	1.95386	0.249048	7.84535	4.31758e-15	1.20618e-13
HORVU2Hr1G105740	120.628	-3.24533	0.413708	-7.8445	4.34683e-15	1.21307e-13
HORVU6Hr1G068270	1987.85	-1.4591	0.186389	-7.82824	4.94734e-15	1.3792e-13
HORVU5Hr1G103440	1711.32	-1.74613	0.223411	-7.81579	5.46187e-15	1.52104e-13
HORVU5Hr1G066370	961.162	1.75253	0.224239	7.81545	5.47681e-15	1.52359e-13
HORVU7Hr1G110130	217.003	-2.14919	0.275976	-7.78758	6.83051e-15	1.89818e-13
HORVU1Hr1G090780	1121.58	1.20754	0.155146	7.78329	7.06635e-15	1.96166e-13
HORVU4Hr1G000850	438.471	-1.70527	0.219544	-7.76731	8.01696e-15	2.22321e-13
HORVU1Hr1G018600	410.801	1.32392	0.170554	7.76251	8.32679e-15	2.30671e-13
HORVU2Hr1G093140	308.61	-1.31448	0.169365	-7.76123	8.41094e-15	2.32759e-13
HORVU3Hr1G024210	6385.94	-1.30538	0.168391	-7.75211	9.03814e-15	2.49854e-13
HORVU5Hr1G048810	386.544	1.59316	0.205523	7.75171	9.0664e-15	2.50373e-13
HORVU3Hr1G030650	3744.6	-1.97594	0.254929	-7.75095	9.12061e-15	2.51607e-13
HORVU2Hr1G037680	2959.29	0.759998	0.0980641	7.75001	9.18828e-15	2.53209e-13
HORVU0Hr1G037730	101.021	2.71761	0.350852	7.74576	9.501e-15	2.61555e-13
HORVU7Hr1G063280	5384.94	-0.666678	0.0860734	-7.74546	9.52359e-15	2.61856e-13
HORVU7Hr1G122470	1244.7	-3.40769	0.439966	-7.74535	9.53177e-15	2.61856e-13
HORVU5Hr1G103420	352.789	-2.16982	0.280186	-7.74423	9.61602e-15	2.63732e-13
HORVU7Hr1G036380	800.187	-1.35563	0.175051	-7.74418	9.62002e-15	2.63732e-13
HORVU7Hr1G099580	1392.16	1.37503	0.177561	7.74397	9.63566e-15	2.63887e-13
HORVU2Hr1G127590	397.447	-1.52719	0.197409	-7.73617	1.0246e-14	2.80311e-13
HORVU7Hr1G012300	75.0677	-2.76671	0.35819	-7.72414	1.1261e-14	3.07763e-13
HORVU6Hr1G059100	1316.1	1.09501	0.141828	7.7207	1.15694e-14	3.15864e-13
HORVU5Hr1G024160	3136.94	1.59146	0.206191	7.71837	1.17823e-14	3.21345e-13
HORVU5Hr1G042390	652.3	-1.1836	0.153376	-7.71698	1.1912e-14	3.24547e-13
HORVU3Hr1G074090	578.029	-1.30777	0.169523	-7.71441	1.21541e-14	3.308e-13
HORVU4Hr1G074750	644.543	-3.79095	0.491553	-7.71218	1.23682e-14	3.36282e-13
HORVU5Hr1G034100	836.78	-1.86368	0.241894	-7.70455	1.31302e-14	3.56634e-13
HORVU7Hr1G036370	398.571	-1.60254	0.208004	-7.70437	1.31486e-14	3.56768e-13
HORVU3Hr1G000950	305.759	-1.2975	0.168446	-7.70278	1.33139e-14	3.60881e-13
HORVU3Hr1G001660	1212.13	-0.958532	0.124475	-7.7006	1.35427e-14	3.66708e-13
HORVU7Hr1G082040	2271.11	-1.21014	0.157207	-7.69777	1.38461e-14	3.74538e-13
HORVU1Hr1G014000	78.9151	3.00096	0.389919	7.69637	1.39986e-14	3.78277e-13
HORVU7Hr1G060130	3558.02	-1.84019	0.2393	-7.6899	1.47253e-14	3.97509e-13
HORVU4Hr1G001850	2272.79	-0.718542	0.0934748	-7.68702	1.50606e-14	4.06145e-13
HORVU7Hr1G098370	14051.7	1.54792	0.201376	7.68674	1.50934e-14	4.06615e-13
HORVU2Hr1G079420	121.723	-3.28033	0.427047	-7.68141	1.57343e-14	4.23448e-13
HORVU6Hr1G011090	809.011	-0.963599	0.12549	-7.67871	1.60699e-14	4.3204e-13
HORVU4Hr1G010030	680.319	-1.21883	0.158865	-7.67213	1.69159e-14	4.54323e-13
HORVU4Hr1G056120	120.404	-2.24207	0.292295	-7.67056	1.71245e-14	4.59458e-13
HORVU5Hr1G023700	97.1872	2.90031	0.378212	7.66848	1.74044e-14	4.66493e-13
HORVU3Hr1G104360	1809.93	-0.862262	0.112449	-7.66804	1.74648e-14	4.6764e-13
HORVU4Hr1G079620	86.3574	-3.89465	0.508115	-7.66488	1.78995e-14	4.78794e-13
HORVU6Hr1G091300	681.157	1.20312	0.156974	7.66445	1.79603e-14	4.79935e-13
HORVU7Hr1G089540	1735.13	1.07119	0.139974	7.6528	1.96654e-14	5.24967e-13
HORVU2Hr1G099640	591.178	-2.74247	0.358414	-7.65168	1.98364e-14	5.28997e-13
HORVU7Hr1G100690	1756.78	-1.25582	0.164203	-7.64799	2.04143e-14	5.43859e-13
HORVU6Hr1G076530	189.84	-2.41468	0.315735	-7.64779	2.0446e-14	5.44156e-13
HORVU3Hr1G002520	29.792	4.00563	0.523908	7.64567	2.07856e-14	5.52638e-13
HORVU5Hr1G047930	1446.84	0.973136	0.127351	7.64134	2.14966e-14	5.70966e-13
HORVU2Hr1G107990	1705.27	0.842399	0.110256	7.64039	2.1656e-14	5.74623e-13
HORVU2Hr1G085280	2868.22	-3.57533	0.468094	-7.63807	2.2051e-14	5.84518e-13
HORVU5Hr1G050120	5762.73	-0.97539	0.127759	-7.6346	2.26518e-14	5.99841e-13
HORVU7Hr1G008070	7902.34	-0.8346	0.109398	-7.62899	2.36593e-14	6.25893e-13
HORVU7Hr1G082200	63.7958	-2.62449	0.344136	-7.62632	2.41546e-14	6.38358e-13
HORVU3Hr1G020850	123.206	-2.82363	0.370256	-7.62614	2.41891e-14	6.3863e-13
HORVU1Hr1G029220	120.948	3.62053	0.475207	7.61884	2.55966e-14	6.75116e-13
HORVU7Hr1G000280	548.649	1.28897	0.169221	7.6171	2.59442e-14	6.83601e-13
HORVU3Hr1G049810	366.538	-1.26153	0.165677	-7.61438	2.64955e-14	6.97433e-13
HORVU6Hr1G032760	788.054	0.964727	0.126727	7.61265	2.68524e-14	7.06124e-13
HORVU1Hr1G070460	791.591	1.73102	0.227398	7.6123	2.69259e-14	7.07354e-13
HORVU6Hr1G007830	28.0003	-3.92774	0.516024	-7.61154	2.70848e-14	7.10822e-13
HORVU4Hr1G020710	6461.05	0.668734	0.0879176	7.60638	2.81878e-14	7.39036e-13
HORVU3Hr1G015850	542.489	-2.01425	0.264902	-7.60375	2.87675e-14	7.53486e-13
HORVU5Hr1G006360	387.271	-2.08442	0.274187	-7.6022	2.91129e-14	7.61777e-13
HORVU2Hr1G024120	832.879	1.76558	0.232753	7.58564	3.30844e-14	8.64841e-13
HORVU7Hr1G038440	277.69	-1.89425	0.249972	-7.57782	3.51405e-14	9.1768e-13
HORVU5Hr1G005340	142.626	-2.16702	0.286151	-7.57299	3.64731e-14	9.51541e-13
HORVU2Hr1G087860	723.13	1.13438	0.14983	7.57117	3.69881e-14	9.63553e-13
HORVU3Hr1G056270	1114.11	-2.09702	0.276977	-7.5711	3.70064e-14	9.63553e-13
HORVU1Hr1G068910	4565.88	-1.53163	0.202341	-7.56955	3.74533e-14	9.74227e-13
HORVU2Hr1G012710	10909.2	0.817951	0.108097	7.56685	3.82382e-14	9.93667e-13
HORVU4Hr1G059260	2853.03	1.39228	0.184001	7.56669	3.82854e-14	9.93917e-13
HORVU3Hr1G058610	795.835	-1.67363	0.221209	-7.56583	3.85386e-14	9.99507e-13
HORVU7Hr1G115200	123.8	-1.95	0.257777	-7.5647	3.88775e-14	1.00731e-12
HORVU5Hr1G056670	715.103	-1.17233	0.15501	-7.56294	3.94049e-14	1.01997e-12
HORVU3Hr1G096190	405.989	-1.81605	0.240336	-7.55629	4.1474e-14	1.07248e-12
HORVU7Hr1G111010	6607.71	-1.599	0.211701	-7.55309	4.25062e-14	1.0981e-12
HORVU6Hr1G038620	1178.04	1.01787	0.134934	7.54348	4.57581e-14	1.18095e-12
HORVU5Hr1G086780	271.068	1.75926	0.233248	7.54244	4.61254e-14	1.18927e-12
HORVU2Hr1G014150	1864.98	0.8754	0.116121	7.53868	4.74769e-14	1.22292e-12
HORVU4Hr1G076050	4208.38	-1.23206	0.163534	-7.53395	4.92296e-14	1.26684e-12
HORVU3Hr1G099010	179.445	1.83182	0.24376	7.51486	5.69705e-14	1.46461e-12
HORVU2Hr1G091320	1034.07	-1.17776	0.156756	-7.51335	5.7631e-14	1.48015e-12
HORVU2Hr1G044650	949.362	-1.34835	0.179719	-7.50253	6.25965e-14	1.60612e-12
HORVU5Hr1G050990	245987	-0.821128	0.109531	-7.49674	6.54233e-14	1.67702e-12
HORVU4Hr1G062890	7485	-1.34084	0.178874	-7.49597	6.58093e-14	1.68528e-12
HORVU5Hr1G110920	199.834	2.47311	0.330223	7.48921	6.92875e-14	1.77263e-12
HORVU6Hr1G080540	35.008	3.96196	0.529416	7.48363	7.22947e-14	1.84778e-12
HORVU3Hr1G111040	567.87	-1.42481	0.19043	-7.48207	7.31599e-14	1.86809e-12
HORVU0Hr1G025890	26.45	-3.94196	0.526999	-7.48001	7.43183e-14	1.89583e-12
HORVU5Hr1G048240	1059.61	-1.46331	0.195693	-7.47759	7.57007e-14	1.92924e-12
HORVU2Hr1G091800	875.479	-1.08895	0.145675	-7.47517	7.71017e-14	1.96305e-12
HORVU6Hr1G076210	642.78	-0.959639	0.12849	-7.46859	8.10575e-14	2.06178e-12
HORVU6Hr1G081020	29.7326	3.93489	0.527058	7.46577	8.28158e-14	2.10448e-12
HORVU2Hr1G053260	1255.96	-0.864552	0.115829	-7.46406	8.3899e-14	2.12996e-12
HORVU5Hr1G071920	47674.4	-0.871709	0.116813	-7.46246	8.49207e-14	2.15382e-12
HORVU7Hr1G076290	172.279	-2.24402	0.300821	-7.45964	8.67567e-14	2.19828e-12
HORVU6Hr1G014630	130.613	1.89464	0.254193	7.45356	9.08513e-14	2.29983e-12
HORVU5Hr1G118460	2409.85	-1.03587	0.139004	-7.45214	9.18373e-14	2.32256e-12
HORVU1Hr1G001220	60.0436	-4.00506	0.537646	-7.44924	9.38778e-14	2.3719e-12
HORVU7Hr1G114030	389.27	1.43408	0.192587	7.44642	9.59035e-14	2.42076e-12
HORVU5Hr1G050140	5730.94	-0.93771	0.125938	-7.44581	9.635e-14	2.42971e-12
HORVU4Hr1G079230	21298	-1.06269	0.142851	-7.4391	1.01375e-13	2.55399e-12
HORVU5Hr1G108900	28.5543	-3.93461	0.528925	-7.43887	1.01551e-13	2.55598e-12
HORVU3Hr1G071140	782.055	1.59265	0.214447	7.42677	1.1128e-13	2.79819e-12
HORVU1Hr1G013160	674.682	-1.37716	0.185524	-7.42307	1.14439e-13	2.8749e-12
HORVU4Hr1G002230	683.67	1.09097	0.147214	7.41076	1.25573e-13	3.15161e-12
HORVU1Hr1G087740	2964.91	1.0803	0.14581	7.40897	1.27281e-13	3.19144e-12
HORVU4Hr1G069050	3975.54	0.671643	0.0907366	7.40212	1.34025e-13	3.35735e-12
HORVU2Hr1G125280	752.627	-1.28636	0.173799	-7.40138	1.34772e-13	3.37286e-12
HORVU5Hr1G124120	209.838	-1.93652	0.261812	-7.39661	1.39703e-13	3.49298e-12
HORVU3Hr1G006450	693.988	-2.3223	0.314049	-7.3947	1.41732e-13	3.54036e-12
HORVU4Hr1G087250	213.909	-2.30638	0.312291	-7.38538	1.52023e-13	3.79382e-12
HORVU7Hr1G076310	828.126	1.06836	0.144708	7.38287	1.54912e-13	3.86227e-12
HORVU1Hr1G091520	120.658	-3.21711	0.435993	-7.37882	1.59703e-13	3.97422e-12
HORVU5Hr1G040740	6950.49	0.957817	0.129805	7.37891	1.59586e-13	3.97422e-12
HORVU0Hr1G020860	110.258	2.35889	0.319798	7.37619	1.62882e-13	4.04953e-12
HORVU1Hr1G018370	926.112	0.953539	0.129285	7.3755	1.63728e-13	4.06673e-12
HORVU0Hr1G037720	222.312	2.27783	0.309039	7.37069	1.69741e-13	4.21214e-12
HORVU2Hr1G002840	74.9906	-3.58013	0.485759	-7.37017	1.70412e-13	4.2248e-12
HORVU5Hr1G117680	34.4484	3.71437	0.504064	7.36884	1.7212e-13	4.26315e-12
HORVU7Hr1G002450	216.645	-1.87043	0.253894	-7.36697	1.74551e-13	4.31932e-12
HORVU2Hr1G089940	33458	-1.3643	0.185341	-7.36101	1.8252e-13	4.51228e-12
HORVU2Hr1G005570	56.703	-2.67826	0.36422	-7.35341	1.93213e-13	4.77219e-12
HORVU7Hr1G026680	3779.35	-0.97046	0.131993	-7.35235	1.9475e-13	4.80564e-12
HORVU0Hr1G007470	54199.9	3.03829	0.413336	7.35067	1.97223e-13	4.86213e-12
HORVU6Hr1G015760	289.919	-2.23382	0.303903	-7.35044	1.97562e-13	4.86452e-12
HORVU6Hr1G090220	388.976	1.48467	0.201986	7.35035	1.97688e-13	4.86452e-12
HORVU3Hr1G079050	318.576	-1.41224	0.19218	-7.34855	2.00372e-13	4.92599e-12
HORVU1Hr1G046680	87.6922	-2.36498	0.322127	-7.34174	2.10838e-13	5.17846e-12
HORVU1Hr1G054260	7676.02	1.02293	0.139359	7.34021	2.13263e-13	5.23317e-12
HORVU3Hr1G039930	108786	-0.829035	0.11297	-7.33852	2.15977e-13	5.29483e-12
HORVU3Hr1G017560	6700.07	-0.720638	0.0982078	-7.33789	2.16986e-13	5.31465e-12
HORVU3Hr1G086610	1048.44	-1.7467	0.238067	-7.33701	2.18422e-13	5.34486e-12
HORVU2Hr1G018430	103.29	-3.75729	0.512729	-7.32802	2.33571e-13	5.71027e-12
HORVU3Hr1G051410	27.4627	-3.88484	0.53016	-7.32769	2.34159e-13	5.71935e-12
HORVU3Hr1G117400	50556.5	3.0441	0.415608	7.32446	2.39868e-13	5.85339e-12
HORVU4Hr1G086660	897.888	-2.04803	0.279716	-7.32182	2.44629e-13	5.96408e-12
HORVU3Hr1G038140	1907.84	0.793853	0.108493	7.31712	2.53345e-13	6.17087e-12
HORVU3Hr1G074320	50.7766	-2.6943	0.368627	-7.30901	2.69116e-13	6.54898e-12
HORVU7Hr1G023270	43.491	-3.6582	0.500608	-7.30751	2.72132e-13	6.61629e-12
HORVU5Hr1G019030	2235.77	0.683415	0.0935263	7.30719	2.7278e-13	6.62595e-12
HORVU2Hr1G010050	46.7917	-3.24843	0.444568	-7.30693	2.73325e-13	6.63308e-12
HORVU6Hr1G077120	81.7107	-3.44411	0.471896	-7.29844	2.91119e-13	7.05845e-12
HORVU1Hr1G024090	115.526	2.107	0.28873	7.29748	2.93197e-13	7.1023e-12
HORVU4Hr1G067410	91.689	-2.65537	0.364155	-7.29186	3.05699e-13	7.39837e-12
HORVU6Hr1G072660	370.481	-1.26914	0.174065	-7.2912	3.07205e-13	7.42801e-12
HORVU3Hr1G056370	483.364	-1.47231	0.20215	-7.28322	3.2594e-13	7.87381e-12
HORVU4Hr1G026150	319.243	1.64591	0.226024	7.28202	3.28857e-13	7.93702e-12
HORVU1Hr1G005980	398.29	1.62713	0.223516	7.2797	3.34569e-13	8.06751e-12
HORVU1Hr1G017530	32.7241	3.60528	0.495412	7.27733	3.40493e-13	8.20287e-12
HORVU4Hr1G013420	1831.86	1.20932	0.166201	7.27625	3.43233e-13	8.26135e-12
HORVU5Hr1G075540	45.4685	-3.90736	0.537285	-7.27241	3.53136e-13	8.49198e-12
HORVU1Hr1G044000	798.009	-3.8473	0.52911	-7.27128	3.56108e-13	8.55566e-12
HORVU1Hr1G044740	2924.15	-1.25298	0.172325	-7.27108	3.56635e-13	8.56055e-12
HORVU5Hr1G061770	37809.9	1.03449	0.142393	7.265	3.73037e-13	8.94613e-12
HORVU5Hr1G000640	1450.69	-3.43471	0.473109	-7.25987	3.87449e-13	9.28332e-12
HORVU3Hr1G100030	66.1009	2.86556	0.394967	7.25518	4.0113e-13	9.60242e-12
HORVU7Hr1G046320	173704	-0.915026	0.126131	-7.25459	4.02883e-13	9.63565e-12
HORVU6Hr1G010990	158.567	2.79651	0.385577	7.2528	4.08247e-13	9.75511e-12
HORVU6Hr1G084860	3854.88	-3.30031	0.455219	-7.24994	4.16954e-13	9.95416e-12
HORVU1Hr1G070220	14494.3	1.27102	0.175347	7.24862	4.21049e-13	1.00429e-11
HORVU3Hr1G028000	595.037	-1.30288	0.179749	-7.24835	4.21894e-13	1.00539e-11
HORVU5Hr1G013990	82.9884	-3.13436	0.432602	-7.24535	4.31318e-13	1.02692e-11
HORVU1Hr1G070640	195.05	-2.20133	0.303874	-7.24423	4.34916e-13	1.03456e-11
HORVU5Hr1G062030	2097.52	0.814831	0.112611	7.23581	4.62762e-13	1.09981e-11
HORVU3Hr1G015780	166.282	-2.34052	0.32352	-7.23456	4.67036e-13	1.10897e-11
HORVU2Hr1G060880	43806.1	-0.907864	0.125576	-7.2296	4.84412e-13	1.1492e-11
HORVU1Hr1G018020	25.3201	3.81943	0.5284	7.22829	4.8912e-13	1.15932e-11
HORVU3Hr1G095940	238.537	-1.46526	0.202775	-7.22602	4.9734e-13	1.17775e-11
HORVU3Hr1G117450	27562.6	2.90051	0.401536	7.22353	5.06554e-13	1.1985e-11
HORVU4Hr1G024530	1261.48	-1.10883	0.15358	-7.21987	5.20362e-13	1.23007e-11
HORVU0Hr1G007620	45.8849	-3.12574	0.433357	-7.21285	5.47931e-13	1.29408e-11
HORVU4Hr1G064870	786.209	0.934745	0.129674	7.20843	5.65989e-13	1.33434e-11
HORVU7Hr1G043880	140.545	-3.03386	0.420875	-7.20845	5.65907e-13	1.33434e-11
HORVU1Hr1G013450	287.841	1.31422	0.182387	7.20566	5.77655e-13	1.36063e-11
HORVU1Hr1G065620	193.094	2.87768	0.399473	7.20369	5.86066e-13	1.37921e-11
HORVU1Hr1G049810	596.851	1.20946	0.167929	7.20223	5.92365e-13	1.3928e-11
HORVU2Hr1G028540	4622.18	1.10528	0.15359	7.19628	6.18767e-13	1.45358e-11
HORVU3Hr1G089830	21444.6	-0.913684	0.127014	-7.19358	6.31139e-13	1.48133e-11
HORVU6Hr1G082710	855.89	-1.37029	0.190508	-7.19281	6.34691e-13	1.48834e-11
HORVU7Hr1G038370	2054.56	-0.964003	0.134027	-7.19262	6.35593e-13	1.48914e-11
HORVU3Hr1G000870	110.865	2.31807	0.322716	7.18299	6.82016e-13	1.59648e-11
HORVU4Hr1G004210	7711.84	-0.857824	0.119429	-7.18274	6.83295e-13	1.59806e-11
HORVU1Hr1G045520	7977.24	-0.855505	0.119112	-7.18233	6.85348e-13	1.60145e-11
HORVU7Hr1G036130	3587.95	-0.741192	0.103415	-7.16718	7.65603e-13	1.7874e-11
HORVU7Hr1G006780	23.9368	3.78679	0.528508	7.16505	7.77558e-13	1.81371e-11
HORVU7Hr1G009940	2186.13	-1.33135	0.185962	-7.15928	8.11004e-13	1.89005e-11
HORVU2Hr1G046600	121.113	-2.85227	0.398433	-7.15872	8.14327e-13	1.89613e-11
HORVU5Hr1G062320	68.4982	2.3296	0.325488	7.15725	8.23118e-13	1.91491e-11
HORVU7Hr1G085150	25645.1	0.588508	0.082314	7.14956	8.70594e-13	2.02358e-11
HORVU0Hr1G018830	564.31	1.46367	0.204741	7.14888	8.74875e-13	2.03174e-11
HORVU6Hr1G063540	15075.7	-0.809821	0.113284	-7.14857	8.76851e-13	2.03454e-11
HORVU1Hr1G049960	4832.98	0.81619	0.114311	7.1401	9.32605e-13	2.16201e-11
HORVU7Hr1G000860	204.494	1.763	0.246923	7.13986	9.34256e-13	2.16394e-11
HORVU7Hr1G021940	38.4567	3.13139	0.438748	7.1371	9.53227e-13	2.20594e-11
HORVU5Hr1G100140	125393	-0.825413	0.115669	-7.136	9.60892e-13	2.22174e-11
HORVU7Hr1G100120	31.6503	3.80489	0.53347	7.13234	9.86747e-13	2.27952e-11
HORVU3Hr1G040720	514.174	1.62591	0.228238	7.12378	1.05007e-12	2.42368e-11
HORVU7Hr1G037130	342.351	1.2279	0.172401	7.12237	1.06085e-12	2.44644e-11
HORVU3Hr1G108620	1328.74	0.760862	0.106863	7.12001	1.07917e-12	2.48652e-11
HORVU6Hr1G039890	15787.9	0.654305	0.0920122	7.11107	1.1515e-12	2.65086e-11
HORVU7Hr1G043690	2622.02	-1.02582	0.144261	-7.11088	1.15302e-12	2.65206e-11
HORVU7Hr1G094870	6546.19	0.774146	0.1089	7.10881	1.17047e-12	2.68985e-11
HORVU3Hr1G007420	1573.57	-1.54912	0.218056	-7.10425	1.20976e-12	2.77771e-11
HORVU1Hr1G045090	681.133	-1.22976	0.173289	-7.09662	1.27849e-12	2.93298e-11
HORVU5Hr1G109710	88877.5	-0.913466	0.128756	-7.09455	1.29774e-12	2.97457e-11
HORVU1Hr1G079910	637.831	-1.06838	0.1507	-7.08946	1.34636e-12	3.08333e-11
HORVU2Hr1G000280	7323.26	-0.919733	0.129761	-7.08788	1.36178e-12	3.11594e-11
HORVU2Hr1G109120	3428.31	-2.89871	0.409189	-7.08402	1.40029e-12	3.20129e-11
HORVU2Hr1G094690	5677.66	0.58483	0.082568	7.08301	1.41055e-12	3.22196e-11
HORVU5Hr1G067530	4465.39	-1.59364	0.225018	-7.08227	1.41808e-12	3.23636e-11
HORVU1Hr1G049420	2364.64	-1.21397	0.171529	-7.07736	1.46929e-12	3.35034e-11
HORVU3Hr1G096260	22.3855	-3.75846	0.531157	-7.07599	1.48387e-12	3.38066e-11
HORVU4Hr1G023660	406.511	-1.89824	0.268375	-7.07311	1.51503e-12	3.44869e-11
HORVU1Hr1G022170	23.5116	3.74694	0.529848	7.07173	1.53017e-12	3.48014e-11
HORVU2Hr1G095070	7415.57	-1.21159	0.171393	-7.0691	1.55938e-12	3.54354e-11
HORVU5Hr1G005210	172.048	-3.40239	0.481593	-7.06488	1.60751e-12	3.64977e-11
HORVU5Hr1G106730	4548.09	-1.10319	0.156159	-7.0645	1.61199e-12	3.6568e-11
HORVU4Hr1G065270	113.194	-2.66205	0.377124	-7.05882	1.67926e-12	3.80613e-11
HORVU4Hr1G000030	311.316	-1.95044	0.276453	-7.05522	1.7233e-12	3.9026e-11
HORVU3Hr1G104620	22.2109	-3.74594	0.531514	-7.04768	1.81923e-12	4.11632e-11
HORVU6Hr1G031580	383.429	-2.08719	0.296514	-7.03909	1.93505e-12	4.37463e-11
HORVU2Hr1G018260	10449.6	1.09676	0.155817	7.03874	1.9399e-12	4.38185e-11
HORVU5Hr1G094820	44.8236	3.79077	0.538931	7.03388	2.00873e-12	4.53346e-11
HORVU5Hr1G058070	873.48	-1.12189	0.159609	-7.02898	2.08053e-12	4.69148e-11
HORVU2Hr1G018920	58.1475	-3.58583	0.510165	-7.02878	2.08348e-12	4.69414e-11
HORVU3Hr1G000250	107.889	2.17643	0.309696	7.02764	2.10049e-12	4.72842e-11
HORVU1Hr1G092960	71.0666	-2.66	0.378534	-7.02712	2.1084e-12	4.7422e-11
HORVU1Hr1G087690	4796.77	0.751215	0.106932	7.02516	2.13817e-12	4.80506e-11
HORVU4Hr1G013910	104.862	2.47713	0.352766	7.02202	2.18685e-12	4.91028e-11
HORVU0Hr1G023660	104.568	-2.08866	0.297663	-7.01686	2.26906e-12	5.09055e-11
HORVU5Hr1G092250	1077.89	0.885161	0.126171	7.01557	2.2902e-12	5.13362e-11
HORVU2Hr1G071570	132.614	-3.10267	0.442507	-7.01157	2.35665e-12	5.27809e-11
HORVU4Hr1G090760	124.744	-1.81778	0.259301	-7.01032	2.37779e-12	5.32093e-11
HORVU2Hr1G007070	3505.43	-1.06341	0.151712	-7.00943	2.39297e-12	5.35037e-11
HORVU0Hr1G004140	161.788	1.87343	0.267294	7.00887	2.40247e-12	5.36255e-11
HORVU2Hr1G106200	57.3085	-3.23622	0.461725	-7.00899	2.40045e-12	5.36255e-11
HORVU5Hr1G018690	3095.17	-1.35611	0.193532	-7.00717	2.4318e-12	5.42342e-11
HORVU4Hr1G067430	241.844	2.21888	0.316664	7.00704	2.43421e-12	5.42422e-11
HORVU2Hr1G123850	22.5815	-3.72873	0.532546	-7.0017	2.5287e-12	5.63003e-11
HORVU5Hr1G096010	309.129	-1.46385	0.20913	-6.9997	2.5652e-12	5.70648e-11
HORVU7Hr1G109590	2229.87	-0.733978	0.104897	-6.99712	2.61269e-12	5.80726e-11
HORVU7Hr1G048470	2451.75	-0.794718	0.113617	-6.99471	2.6581e-12	5.90322e-11
HORVU6Hr1G086910	1038.59	1.1437	0.16358	6.99168	2.71622e-12	6.02723e-11
HORVU3Hr1G073960	3853.04	-0.599668	0.085803	-6.98889	2.77078e-12	6.14313e-11
HORVU2Hr1G081590	22.9608	-3.72346	0.533062	-6.98504	2.84768e-12	6.30834e-11
HORVU2Hr1G096410	1452.05	-0.866881	0.12412	-6.9842	2.86474e-12	6.34081e-11
HORVU2Hr1G060480	84826.3	-0.909421	0.130326	-6.97804	2.99334e-12	6.61992e-11
HORVU5Hr1G111620	19318.7	-0.563387	0.0807529	-6.97668	3.02234e-12	6.67847e-11
HORVU5Hr1G063430	337.548	-1.65365	0.237049	-6.97601	3.03691e-12	6.70506e-11
HORVU1Hr1G067300	55999.1	-0.857876	0.123013	-6.97387	3.08345e-12	6.80212e-11
HORVU7Hr1G107740	94912.5	0.719905	0.103235	6.97346	3.09239e-12	6.81616e-11
HORVU6Hr1G076760	1232.25	-2.17659	0.312263	-6.97037	3.16118e-12	6.96197e-11
HORVU6Hr1G071190	4489.52	-1.60918	0.231047	-6.96475	3.28989e-12	7.23941e-11
HORVU3Hr1G078680	7891.65	0.860907	0.123616	6.96434	3.2994e-12	7.25429e-11
HORVU1Hr1G022020	448.624	1.57191	0.225739	6.96338	3.322e-12	7.29792e-11
HORVU3Hr1G013090	10282	0.840075	0.120658	6.96245	3.34402e-12	7.34018e-11
HORVU2Hr1G105190	808.555	-2.00276	0.287678	-6.96182	3.35913e-12	7.36723e-11
HORVU2Hr1G093100	21.9773	-3.70722	0.532845	-6.9574	3.46598e-12	7.59527e-11
HORVU7Hr1G022110	38.6935	-3.05828	0.439648	-6.9562	3.49583e-12	7.65432e-11
HORVU3Hr1G073560	3410.4	0.807556	0.116149	6.95277	3.58188e-12	7.83626e-11
HORVU3Hr1G077980	242.189	-2.11183	0.303802	-6.95136	3.61782e-12	7.90832e-11
HORVU3Hr1G094370	27.6963	-3.72335	0.536301	-6.94265	3.8482e-12	8.40498e-11
HORVU2Hr1G066820	1028.02	-1.05107	0.151442	-6.94043	3.90917e-12	8.5311e-11
HORVU3Hr1G081640	185.325	-1.67748	0.241733	-6.93939	3.93794e-12	8.58679e-11
HORVU1Hr1G060610	9815.57	-1.0301	0.14855	-6.93438	4.08009e-12	8.88942e-11
HORVU1Hr1G050130	7579.83	-1.007	0.145247	-6.93303	4.11931e-12	8.96747e-11
HORVU4Hr1G089090	1286.59	1.04828	0.151269	6.9299	4.21135e-12	9.1603e-11
HORVU6Hr1G002290	1489.59	1.6077	0.232008	6.9295	4.22333e-12	9.17879e-11
HORVU7Hr1G103170	14528.4	-0.942669	0.136109	-6.92584	4.33399e-12	9.41157e-11
HORVU6Hr1G067130	4488.03	-0.741689	0.107107	-6.92475	4.36743e-12	9.47638e-11
HORVU3Hr1G048520	11930.1	0.537124	0.0776139	6.92046	4.5018e-12	9.75993e-11
HORVU3Hr1G055780	6131.65	0.686903	0.0992862	6.91841	4.56727e-12	9.89375e-11
HORVU1Hr1G091060	2757.07	-1.22977	0.177877	-6.91364	4.72373e-12	1.02243e-10
HORVU4Hr1G072360	212.665	-2.26675	0.328024	-6.91032	4.83569e-12	1.04495e-10
HORVU6Hr1G029200	46.7347	-3.15584	0.456685	-6.91032	4.8356e-12	1.04495e-10
HORVU4Hr1G056950	996.399	1.22198	0.17685	6.90971	4.85629e-12	1.04855e-10
HORVU2Hr1G045900	3159.45	-0.981741	0.142165	-6.90563	4.99807e-12	1.07828e-10
HORVU3Hr1G089510	671.75	-1.18142	0.171112	-6.90437	5.04251e-12	1.08698e-10
HORVU2Hr1G090280	1495.01	-1.25287	0.181597	-6.89915	5.23152e-12	1.1268e-10
HORVU1Hr1G090030	1747	-0.921617	0.133601	-6.89826	5.26427e-12	1.13285e-10
HORVU4Hr1G046610	572.196	-1.51572	0.219728	-6.89816	5.26818e-12	1.13285e-10
HORVU2Hr1G030870	1653.91	0.866186	0.125601	6.89633	5.33618e-12	1.14654e-10
HORVU5Hr1G008980	32777.9	-0.540819	0.0784473	-6.89405	5.42277e-12	1.1642e-10
HORVU7Hr1G062930	5071.32	-0.756621	0.109757	-6.89361	5.4395e-12	1.16684e-10
HORVU4Hr1G060670	2116.08	0.794602	0.115289	6.89227	5.49102e-12	1.17694e-10
HORVU6Hr1G002230	2341.48	-0.650627	0.094418	-6.89093	5.54302e-12	1.18712e-10
HORVU3Hr1G096760	658.358	-1.39658	0.202791	-6.88679	5.7067e-12	1.22119e-10
HORVU7Hr1G002670	346.763	1.32768	0.192842	6.88479	5.78727e-12	1.23743e-10
HORVU5Hr1G087980	606.76	1.01575	0.147563	6.88349	5.84039e-12	1.24677e-10
HORVU5Hr1G089780	8234.5	0.869788	0.126358	6.88354	5.83847e-12	1.24677e-10
HORVU6Hr1G087460	34875.4	0.822286	0.119511	6.88044	5.96673e-12	1.27271e-10
HORVU4Hr1G075550	59.2583	-3.24532	0.472521	-6.8681	6.50622e-12	1.38666e-10
HORVU3Hr1G092570	202.627	1.3964	0.203447	6.86369	6.71033e-12	1.42901e-10
HORVU2Hr1G054930	748.776	-1.19729	0.174633	-6.85603	7.08013e-12	1.50655e-10
HORVU0Hr1G005420	246.562	-1.76959	0.258127	-6.85553	7.10506e-12	1.51064e-10
HORVU5Hr1G046520	46262.6	1.0499	0.153177	6.85419	7.1717e-12	1.52286e-10
HORVU6Hr1G090160	13119.7	0.906452	0.132249	6.85414	7.17407e-12	1.52286e-10
HORVU4Hr1G052490	59.8886	-3.03105	0.44224	-6.85386	7.18821e-12	1.52464e-10
HORVU6Hr1G015500	556.234	-0.977154	0.142679	-6.84864	7.45554e-12	1.58007e-10
HORVU7Hr1G028660	24.814	-3.67063	0.536394	-6.84316	7.74668e-12	1.64046e-10
HORVU5Hr1G116870	5315.14	0.799737	0.116878	6.8425	7.78212e-12	1.64664e-10
HORVU2Hr1G074130	789.256	-1.09928	0.160742	-6.83878	7.98681e-12	1.6886e-10
HORVU3Hr1G093100	15821.2	-1.50613	0.220262	-6.83791	8.03573e-12	1.69759e-10
HORVU6Hr1G033310	397.226	-1.3161	0.192478	-6.83769	8.04801e-12	1.69882e-10
HORVU7Hr1G047910	40.0665	-3.59888	0.526461	-6.83598	8.14471e-12	1.71787e-10
HORVU4Hr1G087610	23.2806	-3.66075	0.535681	-6.83383	8.26792e-12	1.74246e-10
HORVU2Hr1G096810	121.856	2.26404	0.331351	6.83275	8.3301e-12	1.75417e-10
HORVU5Hr1G114650	2002.49	0.721322	0.105581	6.8319	8.37973e-12	1.76321e-10
HORVU7Hr1G122120	11070.7	-3.74667	0.548705	-6.82821	8.59826e-12	1.80776e-10
HORVU4Hr1G010250	293.966	1.6492	0.241544	6.82774	8.62638e-12	1.81223e-10
HORVU6Hr1G005400	827.492	1.49119	0.21847	6.82561	8.755e-12	1.83779e-10
HORVU2Hr1G106260	329.616	1.811	0.265653	6.81717	9.28521e-12	1.94754e-10
HORVU6Hr1G087220	2138.86	-1.42307	0.20878	-6.81613	9.35279e-12	1.96016e-10
HORVU3Hr1G085520	7352.08	-0.980188	0.143911	-6.81107	9.68756e-12	2.02871e-10
HORVU5Hr1G033540	86946	-0.809596	0.11895	-6.80618	1.00225e-11	2.09719e-10
HORVU1Hr1G049840	426.322	1.76976	0.260131	6.80336	1.02209e-11	2.13701e-10
HORVU1Hr1G032190	2253.68	0.695653	0.102309	6.79953	1.04961e-11	2.19281e-10
HORVU2Hr1G019820	30876.2	-0.940894	0.138439	-6.79646	1.07223e-11	2.23829e-10
HORVU6Hr1G032170	143.977	2.48508	0.365684	6.79569	1.07793e-11	2.24842e-10
HORVU4Hr1G013840	19741.8	1.65776	0.243954	6.79536	1.0804e-11	2.2518e-10
HORVU5Hr1G019590	29280.8	-0.600354	0.0884006	-6.79129	1.11134e-11	2.31446e-10
HORVU5Hr1G061930	201.42	-2.17543	0.320383	-6.79008	1.12071e-11	2.33214e-10
HORVU5Hr1G109520	2523.63	-0.892098	0.131407	-6.78882	1.13056e-11	2.35078e-10
HORVU3Hr1G032490	49970.8	-0.741724	0.109266	-6.78826	1.13497e-11	2.35811e-10
HORVU0Hr1G016590	349.577	1.69853	0.25026	6.78705	1.14453e-11	2.37609e-10
HORVU5Hr1G001750	1056.87	-1.08804	0.16037	-6.78456	1.16438e-11	2.41541e-10
HORVU1Hr1G077760	720.652	-1.46121	0.215495	-6.78071	1.1959e-11	2.47885e-10
HORVU6Hr1G052850	1240.46	0.706378	0.104194	6.77947	1.20619e-11	2.4982e-10
HORVU5Hr1G010790	25.5341	3.44785	0.508588	6.77927	1.20788e-11	2.49976e-10
HORVU7Hr1G023140	11681.5	-0.874586	0.129088	-6.7751	1.24323e-11	2.57089e-10
HORVU4Hr1G002650	5522.01	-3.44138	0.508018	-6.77414	1.25151e-11	2.58601e-10
HORVU7Hr1G000900	89756.2	-0.888813	0.131226	-6.77317	1.25991e-11	2.60133e-10
HORVU1Hr1G086050	109.949	2.33139	0.344248	6.77242	1.2665e-11	2.61288e-10
HORVU1Hr1G018030	21.363	3.61237	0.533487	6.77124	1.27683e-11	2.63214e-10
HORVU6Hr1G082070	487.403	1.1235	0.166057	6.76576	1.32608e-11	2.73155e-10
HORVU6Hr1G076320	373.794	1.66722	0.246439	6.76525	1.33079e-11	2.7391e-10
HORVU6Hr1G057770	179.618	1.44302	0.213305	6.76507	1.33245e-11	2.74039e-10
HORVU1Hr1G048290	716.617	1.00033	0.147874	6.76478	1.3351e-11	2.74371e-10
HORVU6Hr1G011790	10505.3	-0.737176	0.109049	-6.76006	1.37935e-11	2.83042e-10
HORVU6Hr1G013060	20.7365	-3.61817	0.535228	-6.76005	1.37944e-11	2.83042e-10
HORVU5Hr1G027720	6038.84	-0.584503	0.0864744	-6.75926	1.38697e-11	2.84367e-10
HORVU3Hr1G107970	84.2781	2.26991	0.335931	6.75709	1.40793e-11	2.8844e-10
HORVU7Hr1G077970	91.9314	-2.0708	0.306773	-6.75027	1.4757e-11	3.02089e-10
HORVU2Hr1G065110	11672.6	-0.869266	0.128807	-6.74859	1.49284e-11	3.05362e-10
HORVU7Hr1G042260	664.909	-1.4051	0.208272	-6.74645	1.51505e-11	3.09666e-10
HORVU5Hr1G075650	53.98	-2.38576	0.353779	-6.74363	1.54475e-11	3.15493e-10
HORVU2Hr1G102280	23.3554	3.6067	0.535453	6.7358	1.63027e-11	3.32701e-10
HORVU6Hr1G042160	394.911	1.23748	0.184032	6.72424	1.76515e-11	3.5995e-10
HORVU5Hr1G007780	952.216	1.06854	0.158919	6.72381	1.7703e-11	3.60721e-10
HORVU5Hr1G073800	35.0599	-3.3567	0.499341	-6.72226	1.78924e-11	3.643e-10
HORVU1Hr1G009390	22.1853	3.59572	0.534917	6.72202	1.79217e-11	3.64615e-10
HORVU2Hr1G008140	39.4026	-3.55044	0.528327	-6.72014	1.81546e-11	3.6907e-10
HORVU7Hr1G122210	626.775	-1.29163	0.192234	-6.71906	1.82904e-11	3.71544e-10
HORVU3Hr1G088080	122.575	2.2804	0.339636	6.71425	1.89036e-11	3.83705e-10
HORVU3Hr1G104230	477.323	-0.954852	0.142241	-6.71291	1.90786e-11	3.8696e-10
HORVU6Hr1G009180	97.784	-2.10092	0.313	-6.7122	1.91715e-11	3.88546e-10
HORVU4Hr1G032660	55.9683	-2.59512	0.387039	-6.70506	2.01319e-11	4.07697e-10
HORVU3Hr1G105300	1526.32	-1.89919	0.283299	-6.70383	2.03021e-11	4.10831e-10
HORVU6Hr1G029190	47.4358	-3.08361	0.460871	-6.69082	2.21922e-11	4.48734e-10
HORVU4Hr1G081430	174.059	-2.47959	0.370676	-6.68937	2.24132e-11	4.52856e-10
HORVU2Hr1G008980	445.149	-1.4905	0.222931	-6.68596	2.29417e-11	4.63181e-10
HORVU7Hr1G099700	395.937	1.58132	0.236546	6.68506	2.30836e-11	4.6569e-10
HORVU4Hr1G077140	1626.88	0.647259	0.0968483	6.68323	2.33727e-11	4.71162e-10
HORVU3Hr1G082080	592.317	1.33193	0.199455	6.67785	2.42472e-11	4.88418e-10
HORVU1Hr1G078160	573.879	-1.03647	0.155329	-6.67269	2.51151e-11	5.05516e-10
HORVU4Hr1G024290	1266.6	1.05919	0.158762	6.67159	2.53049e-11	5.08948e-10
HORVU6Hr1G074910	22.6313	3.57446	0.536049	6.66815	2.59057e-11	5.20635e-10
HORVU7Hr1G077200	5543.9	0.601158	0.0901651	6.6673	2.60545e-11	5.23228e-10
HORVU7Hr1G089160	2721.02	-1.81583	0.272388	-6.66633	2.62274e-11	5.26301e-10
HORVU5Hr1G120390	3514.12	-1.34191	0.201358	-6.6643	2.65931e-11	5.33234e-10
HORVU3Hr1G017590	391.002	1.11816	0.167927	6.65862	2.76403e-11	5.53812e-10
HORVU7Hr1G008170	23.3076	-3.58462	0.538353	-6.65849	2.76648e-11	5.53883e-10
HORVU3Hr1G088160	170.723	-1.64234	0.246815	-6.65414	2.8497e-11	5.70113e-10
HORVU2Hr1G018300	5964.65	1.0795	0.162288	6.65173	2.89658e-11	5.79053e-10
HORVU2Hr1G064100	756.023	-1.08826	0.163632	-6.65065	2.91805e-11	5.82905e-10
HORVU3Hr1G105720	256.525	2.10875	0.317103	6.65005	2.92999e-11	5.84847e-10
HORVU5Hr1G125300	581.592	1.06219	0.159829	6.6458	3.01576e-11	6.01512e-10
HORVU2Hr1G031640	23.9107	3.56944	0.537174	6.64485	3.0352e-11	6.04934e-10
HORVU7Hr1G077740	108127	-0.79881	0.120245	-6.64316	3.07024e-11	6.11458e-10
HORVU5Hr1G049180	63.5481	2.46889	0.37195	6.6377	3.18611e-11	6.34056e-10
HORVU7Hr1G056240	4799.58	-0.771785	0.116367	-6.63232	3.30444e-11	6.5711e-10
HORVU7Hr1G012680	21.4435	3.55308	0.535912	6.62996	3.35775e-11	6.67208e-10
HORVU1Hr1G091210	173.821	1.81001	0.273018	6.62965	3.36473e-11	6.68092e-10
HORVU7Hr1G088560	836.467	-0.951575	0.143539	-6.62938	3.37091e-11	6.68816e-10
HORVU2Hr1G013420	863.882	-0.765765	0.115563	-6.62638	3.44018e-11	6.82049e-10
HORVU2Hr1G006180	5220.47	-0.73826	0.111483	-6.62215	3.54019e-11	7.0135e-10
HORVU2Hr1G015410	93.9458	-2.23853	0.338075	-6.62141	3.55792e-11	7.04335e-10
HORVU2Hr1G044450	51.8683	-2.68819	0.406047	-6.62039	3.58257e-11	7.08685e-10
HORVU3Hr1G079210	6090.95	-0.75515	0.114084	-6.61926	3.61009e-11	7.13593e-10
HORVU0Hr1G011720	69.2461	-3.33522	0.503878	-6.6191	3.61383e-11	7.138e-10
HORVU5Hr1G030810	47.733	3.15321	0.476902	6.61187	3.79484e-11	7.48992e-10
HORVU3Hr1G096860	224.896	-2.57138	0.389053	-6.60934	3.8603e-11	7.61343e-10
HORVU3Hr1G057730	2218.8	1.28413	0.194378	6.60638	3.93839e-11	7.76165e-10
HORVU3Hr1G058220	91.4512	2.06328	0.312493	6.60266	4.0385e-11	7.95301e-10
HORVU3Hr1G069030	2212.85	-0.989348	0.149874	-6.60122	4.07795e-11	8.02473e-10
HORVU3Hr1G113070	779.677	-1.00957	0.152994	-6.59878	4.14568e-11	8.15194e-10
HORVU3Hr1G057750	2163.1	1.27462	0.193191	6.59772	4.17521e-11	8.2039e-10
HORVU5Hr1G063440	452.008	-1.442	0.21862	-6.59595	4.22554e-11	8.29663e-10
HORVU3Hr1G027700	1034.5	-1.26093	0.1912	-6.59485	4.25695e-11	8.35208e-10
HORVU5Hr1G084100	5540.82	-1.25729	0.190679	-6.59377	4.2881e-11	8.40697e-10
HORVU7Hr1G082850	268.097	1.38277	0.209847	6.58944	4.41488e-11	8.64911e-10
HORVU1Hr1G094480	5124.58	0.627436	0.0953793	6.57833	4.75757e-11	9.31355e-10
HORVU7Hr1G009620	146.299	1.68261	0.25581	6.57758	4.78156e-11	9.35359e-10
HORVU7Hr1G113560	971.583	-1.19121	0.18116	-6.57548	4.84966e-11	9.47979e-10
HORVU3Hr1G079870	3506.99	-0.799279	0.121562	-6.57505	4.86383e-11	9.50046e-10
HORVU1Hr1G077820	488.192	-1.42938	0.217469	-6.57281	4.93745e-11	9.63715e-10
HORVU5Hr1G038630	191219	-0.818212	0.124495	-6.57227	4.95532e-11	9.66488e-10
HORVU0Hr1G021630	2287.53	-0.872752	0.132826	-6.57062	5.01059e-11	9.76547e-10
HORVU6Hr1G012110	740.73	-3.55404	0.541201	-6.56695	5.13575e-11	1.0002e-09
HORVU1Hr1G008560	297.263	1.34718	0.20517	6.56618	5.16215e-11	1.00408e-09
HORVU5Hr1G102230	196.48	1.30651	0.198976	6.56615	5.16326e-11	1.00408e-09
HORVU1Hr1G088090	20.343	3.52013	0.536189	6.56509	5.20021e-11	1.01052e-09
HORVU6Hr1G066930	2351.28	1.02153	0.155614	6.56452	5.21994e-11	1.01361e-09
HORVU7Hr1G089850	1294.87	-1.17065	0.17834	-6.56413	5.23383e-11	1.01556e-09
HORVU7Hr1G078690	1087.14	-1.24685	0.189972	-6.56335	5.26114e-11	1.02011e-09
HORVU6Hr1G046160	219.607	-1.57371	0.239779	-6.56316	5.26793e-11	1.02068e-09
HORVU4Hr1G089060	41.4154	-2.87485	0.438304	-6.55905	5.41534e-11	1.04847e-09
HORVU6Hr1G080870	235.304	-1.37089	0.209115	-6.55569	5.53833e-11	1.0715e-09
HORVU1Hr1G080510	31.4562	3.35709	0.512229	6.55388	5.60603e-11	1.08381e-09
HORVU5Hr1G109360	19586.7	-1.02603	0.15656	-6.55356	5.61827e-11	1.08538e-09
HORVU5Hr1G048300	1294.06	-1.03222	0.157521	-6.5529	5.64289e-11	1.08934e-09
HORVU1Hr1G000600	2312.49	0.835155	0.127457	6.55245	5.66015e-11	1.09187e-09
HORVU3Hr1G066240	969.99	-0.886194	0.135261	-6.55174	5.68701e-11	1.09625e-09
HORVU6Hr1G054890	3197.56	-1.11928	0.170911	-6.54891	5.79586e-11	1.11642e-09
HORVU2Hr1G005520	1774.25	0.915463	0.139804	6.54817	5.82462e-11	1.12114e-09
HORVU7Hr1G033030	6275.58	-0.98031	0.149922	-6.53882	6.20066e-11	1.19266e-09
HORVU5Hr1G016910	1461.19	0.68619	0.10505	6.53206	6.48723e-11	1.24687e-09
HORVU2Hr1G014600	20.293	-3.51748	0.538551	-6.53138	6.51668e-11	1.25162e-09
HORVU2Hr1G017370	943.919	1.99355	0.305594	6.52352	6.86764e-11	1.31807e-09
HORVU3Hr1G033140	802.56	0.937505	0.143724	6.52294	6.89406e-11	1.32218e-09
HORVU0Hr1G000420	45.1357	-2.80521	0.430075	-6.52259	6.91023e-11	1.32432e-09
HORVU7Hr1G008800	3729.91	-0.752545	0.115435	-6.51923	7.06678e-11	1.35334e-09
HORVU5Hr1G105080	331.997	1.15397	0.17702	6.5189	7.08237e-11	1.35534e-09
HORVU4Hr1G029420	432.334	1.54962	0.23784	6.51541	7.24912e-11	1.38625e-09
HORVU6Hr1G002700	29.8483	3.52803	0.54165	6.51348	7.3429e-11	1.40317e-09
HORVU5Hr1G075700	194.189	-1.96995	0.302572	-6.51068	7.48096e-11	1.42852e-09
HORVU2Hr1G038830	763.757	1.23508	0.189744	6.5092	7.55507e-11	1.44163e-09
HORVU2Hr1G104150	23.8529	-3.51938	0.540765	-6.50815	7.60834e-11	1.45074e-09
HORVU0Hr1G020850	98.8003	2.22533	0.34195	6.50776	7.62808e-11	1.45346e-09
HORVU5Hr1G113880	3925.18	-0.835417	0.128386	-6.50705	7.66395e-11	1.45924e-09
HORVU1Hr1G080080	2501.15	0.575438	0.0884569	6.5053	7.75397e-11	1.47532e-09
HORVU1Hr1G004400	9964.08	-0.730521	0.112308	-6.50462	7.78917e-11	1.48095e-09
HORVU1Hr1G051350	1314.35	0.630609	0.097032	6.49898	8.08676e-11	1.53608e-09
HORVU2Hr1G044460	54.8327	3.55016	0.546271	6.4989	8.09075e-11	1.53608e-09
HORVU6Hr1G075900	88266	-0.639668	0.0984942	-6.49447	8.33263e-11	1.58087e-09
HORVU7Hr1G118340	4928.57	1.16235	0.179084	6.49054	8.55277e-11	1.62147e-09
HORVU3Hr1G092090	765.752	-1.18436	0.182494	-6.48987	8.59116e-11	1.62758e-09
HORVU2Hr1G008090	355.277	1.77356	0.273299	6.48944	8.61574e-11	1.63107e-09
HORVU2Hr1G104740	37.5595	3.09234	0.477	6.4829	8.99774e-11	1.70216e-09
HORVU1Hr1G088280	269.618	1.18669	0.183079	6.48188	9.05869e-11	1.71247e-09
HORVU2Hr1G028590	138.153	-2.18393	0.337017	-6.48017	9.16185e-11	1.73073e-09
HORVU2Hr1G044680	625.298	-1.25819	0.194215	-6.47836	9.27256e-11	1.75039e-09
HORVU2Hr1G089970	6772.64	-1.10768	0.171003	-6.47755	9.3222e-11	1.75851e-09
HORVU5Hr1G076290	357.958	1.23099	0.190221	6.47135	9.7128e-11	1.83088e-09
HORVU6Hr1G004320	360.848	-2.21482	0.342315	-6.47011	9.79327e-11	1.84474e-09
HORVU2Hr1G105930	6243.29	-1.1236	0.173706	-6.46838	9.90583e-11	1.86366e-09
HORVU6Hr1G075000	55.9197	2.60324	0.402458	6.46835	9.90781e-11	1.86366e-09
HORVU2Hr1G116090	3350.25	1.05453	0.163091	6.46592	1.00685e-10	1.89254e-09
HORVU2Hr1G085730	1143.87	0.782167	0.120991	6.46466	1.01529e-10	1.90703e-09
HORVU6Hr1G025840	11043.7	0.885532	0.137136	6.45732	1.06573e-10	2.00036e-09
HORVU2Hr1G078960	1697.92	-1.53536	0.237782	-6.45701	1.06793e-10	2.00166e-09
HORVU4Hr1G002640	53.8352	-3.4256	0.530523	-6.45703	1.06779e-10	2.00166e-09
HORVU2Hr1G113270	8074.29	1.22377	0.189669	6.45216	1.10268e-10	2.06532e-09
HORVU2Hr1G005790	29.0051	3.26376	0.505853	6.452	1.10386e-10	2.06606e-09
HORVU2Hr1G086040	7332.03	0.659677	0.102272	6.45022	1.11687e-10	2.08893e-09
HORVU3Hr1G084220	931.118	-1.45464	0.225614	-6.44747	1.13731e-10	2.12566e-09
HORVU5Hr1G047060	1134.78	1.06109	0.164596	6.4466	1.14385e-10	2.13638e-09
HORVU2Hr1G083410	153.314	2.03967	0.31641	6.44628	1.14632e-10	2.13947e-09
HORVU5Hr1G070640	343.495	-1.15707	0.179654	-6.44052	1.19067e-10	2.22068e-09
HORVU0Hr1G015230	198.787	1.48571	0.230696	6.44012	1.19382e-10	2.22498e-09
HORVU2Hr1G011070	1166.28	-2.03487	0.316121	-6.43699	1.21864e-10	2.26965e-09
HORVU2Hr1G077010	7774.25	0.739316	0.114908	6.434	1.2429e-10	2.31319e-09
HORVU5Hr1G091250	4374.18	-0.711497	0.110594	-6.43342	1.24762e-10	2.32034e-09
HORVU6Hr1G004420	121.637	-2.17964	0.338953	-6.4305	1.27188e-10	2.3638e-09
HORVU5Hr1G050470	2672.24	-0.748967	0.116567	-6.42518	1.3171e-10	2.44612e-09
HORVU7Hr1G079380	6265.48	0.791003	0.12313	6.42413	1.32628e-10	2.46143e-09
HORVU4Hr1G083800	897.162	0.7704	0.119934	6.42352	1.33157e-10	2.46953e-09
HORVU7Hr1G048970	5154.81	-0.790652	0.123107	-6.4225	1.34052e-10	2.48438e-09
HORVU5Hr1G125130	1712.31	0.693447	0.108004	6.42056	1.35774e-10	2.51453e-09
HORVU2Hr1G081330	19.4064	3.45331	0.537879	6.42023	1.36065e-10	2.51815e-09
HORVU3Hr1G056830	60.7782	-2.42403	0.377653	-6.41866	1.37475e-10	2.54104e-09
HORVU6Hr1G050340	20.7502	3.45855	0.538828	6.41864	1.37494e-10	2.54104e-09
HORVU5Hr1G049880	4441.95	-0.658096	0.102571	-6.41598	1.39918e-10	2.58403e-09
HORVU7Hr1G079720	2175.01	-0.699976	0.109171	-6.41174	1.43871e-10	2.65333e-09
HORVU7Hr1G114170	6337.66	0.727544	0.113469	6.41181	1.43798e-10	2.65333e-09
HORVU6Hr1G031530	983.367	-1.16019	0.181005	-6.40971	1.45793e-10	2.6869e-09
HORVU1Hr1G049210	162.27	-2.07141	0.32319	-6.40926	1.46226e-10	2.69301e-09
HORVU7Hr1G116890	2646.56	-1.28565	0.200732	-6.40482	1.50544e-10	2.77059e-09
HORVU7Hr1G111700	316.243	-1.3366	0.208805	-6.40116	1.54197e-10	2.83586e-09
HORVU3Hr1G002530	497.81	1.72932	0.270275	6.39836	1.57053e-10	2.88471e-09
HORVU5Hr1G071270	2381.71	0.778773	0.121715	6.39834	1.57072e-10	2.88471e-09
HORVU6Hr1G068840	30.6499	2.95232	0.461459	6.39781	1.57625e-10	2.89286e-09
HORVU5Hr1G084260	161.664	-1.69974	0.265695	-6.39734	1.58103e-10	2.89962e-09
HORVU7Hr1G095750	1244.1	-0.730142	0.114139	-6.39696	1.58505e-10	2.90497e-09
HORVU6Hr1G039830	31.3431	-3.48325	0.544647	-6.39542	1.60102e-10	2.93221e-09
HORVU5Hr1G053020	287.021	-1.43004	0.223745	-6.39138	1.64399e-10	3.00881e-09
HORVU1Hr1G045640	2181.18	-0.689961	0.108002	-6.38842	1.67604e-10	3.06535e-09
HORVU3Hr1G017630	1043.48	-1.04041	0.16289	-6.38723	1.68913e-10	3.08717e-09
HORVU1Hr1G062110	9933.92	0.553887	0.0867932	6.38169	1.75148e-10	3.19891e-09
HORVU3Hr1G064730	5561.8	-0.774774	0.121411	-6.38141	1.75464e-10	3.20246e-09
HORVU7Hr1G024670	14567.2	-1.33713	0.209649	-6.37794	1.79482e-10	3.27353e-09
HORVU3Hr1G090970	413.344	-1.30547	0.204722	-6.37677	1.80863e-10	3.29645e-09
HORVU2Hr1G084670	1336.58	0.646755	0.101458	6.37459	1.83453e-10	3.34134e-09
HORVU6Hr1G088860	20.7243	3.43738	0.539544	6.37089	1.87934e-10	3.42061e-09
HORVU1Hr1G043920	554.48	-2.03788	0.319884	-6.3707	1.88166e-10	3.42247e-09
HORVU4Hr1G010740	89.6401	-2.45365	0.385278	-6.36851	1.90879e-10	3.46838e-09
HORVU7Hr1G001290	674.674	0.910421	0.142958	6.36845	1.90952e-10	3.46838e-09
HORVU6Hr1G029610	18.4087	-3.43741	0.539791	-6.36804	1.91457e-10	3.47515e-09
HORVU6Hr1G093960	782.464	-1.041	0.16353	-6.36582	1.94252e-10	3.52347e-09
HORVU5Hr1G108670	829.51	-1.6246	0.255309	-6.36327	1.97504e-10	3.58001e-09
HORVU3Hr1G068350	25.9705	3.19546	0.502224	6.36262	1.98339e-10	3.5902e-09
HORVU4Hr1G086250	18.8853	-3.43708	0.540189	-6.36273	1.98204e-10	3.5902e-09
HORVU7Hr1G029400	228.239	-1.35625	0.213307	-6.35819	2.04147e-10	3.69281e-09
HORVU1Hr1G018360	84.1634	1.9187	0.30192	6.35498	2.08454e-10	3.76815e-09
HORVU2Hr1G012760	1050.04	0.803181	0.126435	6.35251	2.11823e-10	3.82642e-09
HORVU3Hr1G092590	1916.86	-1.06333	0.167486	-6.34876	2.1706e-10	3.91836e-09
HORVU3Hr1G105860	1091.35	-1.34704	0.212198	-6.34802	2.18102e-10	3.93447e-09
HORVU6Hr1G091130	16029.1	0.705188	0.111208	6.34117	2.28033e-10	4.11081e-09
HORVU2Hr1G057960	1898.74	0.567175	0.0894641	6.3397	2.30212e-10	4.14728e-09
HORVU7Hr1G084230	475.585	-1.65507	0.261085	-6.33919	2.3098e-10	4.15827e-09
HORVU5Hr1G069730	245.805	-1.67962	0.265084	-6.33619	2.35523e-10	4.23717e-09
HORVU5Hr1G103460	6766.99	-1.24969	0.197292	-6.33425	2.38505e-10	4.2879e-09
HORVU2Hr1G124530	1570.19	1.45174	0.229229	6.33317	2.40173e-10	4.31496e-09
HORVU1Hr1G091600	19467.6	2.36826	0.373998	6.33228	2.41563e-10	4.33697e-09
HORVU7Hr1G042910	104.494	2.04869	0.323658	6.32981	2.45468e-10	4.4041e-09
HORVU4Hr1G022630	1130.88	-0.970454	0.153328	-6.32926	2.46337e-10	4.41668e-09
HORVU2Hr1G022340	17023.6	0.706027	0.111568	6.3282	2.48033e-10	4.44407e-09
HORVU5Hr1G048550	340.399	1.28664	0.203372	6.32653	2.50737e-10	4.48949e-09
HORVU4Hr1G072130	2054.42	0.750006	0.118553	6.32632	2.51071e-10	4.49242e-09
HORVU5Hr1G093700	9696.59	3.00329	0.474752	6.32601	2.51586e-10	4.49859e-09
HORVU1Hr1G054020	577.099	-1.126	0.178078	-6.32306	2.56441e-10	4.58229e-09
HORVU5Hr1G113990	1244.38	0.622746	0.0984998	6.32231	2.57685e-10	4.60142e-09
HORVU6Hr1G004770	104.873	-2.32829	0.36828	-6.32208	2.58067e-10	4.60513e-09
HORVU6Hr1G072540	3928.67	0.636352	0.100679	6.32061	2.60529e-10	4.64593e-09
HORVU2Hr1G034420	788.216	-0.888914	0.140717	-6.31703	2.66645e-10	4.75178e-09
HORVU7Hr1G111960	324.047	1.38058	0.218623	6.31489	2.7035e-10	4.81455e-09
HORVU5Hr1G020410	3314.68	0.606123	0.0959852	6.31476	2.70582e-10	4.81545e-09
HORVU4Hr1G017260	187.482	-2.65172	0.41996	-6.31421	2.71537e-10	4.8292e-09
HORVU2Hr1G019730	14696.3	1.5053	0.238457	6.31266	2.74275e-10	4.8746e-09
HORVU6Hr1G059550	3041.07	-1.07824	0.170948	-6.30742	2.83717e-10	5.03903e-09
HORVU7Hr1G030690	63.7714	-2.47032	0.391741	-6.30598	2.86369e-10	5.08271e-09
HORVU1Hr1G076430	48.9607	-3.28956	0.521678	-6.30572	2.86853e-10	5.08789e-09
HORVU2Hr1G074280	1835.98	-0.733083	0.116277	-6.30463	2.88884e-10	5.12048e-09
HORVU7Hr1G100110	70.7216	-2.13567	0.338848	-6.30275	2.92411e-10	5.17951e-09
HORVU5Hr1G105030	1558.46	0.671415	0.10653	6.30257	2.9275e-10	5.18204e-09
HORVU6Hr1G041680	23.4727	3.41507	0.542015	6.30069	2.96329e-10	5.24189e-09
HORVU7Hr1G038510	6015.75	0.896544	0.142318	6.29959	2.98443e-10	5.27576e-09
HORVU6Hr1G026260	13911.1	-0.644528	0.102333	-6.29832	3.00891e-10	5.31546e-09
HORVU7Hr1G040280	436.75	-1.54379	0.245186	-6.29643	3.04578e-10	5.377e-09
HORVU3Hr1G024500	56.8612	-2.44021	0.387643	-6.29499	3.07416e-10	5.42349e-09
HORVU5Hr1G042230	92.2941	1.8864	0.299699	6.29432	3.08748e-10	5.44336e-09
HORVU2Hr1G098450	950.762	-1.16795	0.185569	-6.29386	3.0966e-10	5.45579e-09
HORVU6Hr1G030880	977.264	1.22075	0.194004	6.29239	3.12617e-10	5.50423e-09
HORVU5Hr1G104960	23.7006	3.31452	0.526774	6.29211	3.13188e-10	5.51062e-09
HORVU4Hr1G080820	27739.6	0.683687	0.108683	6.29065	3.16137e-10	5.55879e-09
HORVU5Hr1G124520	621.201	-1.37415	0.218453	-6.29036	3.16733e-10	5.56557e-09
HORVU0Hr1G004830	195111	-0.8681	0.138051	-6.28823	3.21099e-10	5.63853e-09
HORVU3Hr1G070550	10678.5	0.853774	0.135777	6.28804	3.21489e-10	5.64164e-09
HORVU2Hr1G093400	1939.69	0.653518	0.103959	6.2863	3.25127e-10	5.7017e-09
HORVU5Hr1G051950	211.82	-1.55939	0.24826	-6.28127	3.35818e-10	5.88528e-09
HORVU0Hr1G023480	38.4965	2.64926	0.421856	6.28002	3.38529e-10	5.92886e-09
HORVU5Hr1G023720	78.6708	-2.85174	0.454125	-6.27964	3.39349e-10	5.93928e-09
HORVU5Hr1G066280	72318.8	-0.849101	0.135219	-6.27946	3.39758e-10	5.9425e-09
HORVU1Hr1G055710	214.238	-1.70208	0.271137	-6.27755	3.43948e-10	6.0118e-09
HORVU6Hr1G002520	625.282	0.853001	0.135889	6.27718	3.44763e-10	6.02001e-09
HORVU7Hr1G029420	220.811	-1.5428	0.245781	-6.27713	3.44873e-10	6.02001e-09
HORVU7Hr1G121690	1267.69	-0.642256	0.102344	-6.27547	3.48569e-10	6.08052e-09
HORVU6Hr1G055520	2785.28	1.08003	0.172115	6.27503	3.49559e-10	6.09376e-09
HORVU1Hr1G064070	64.5536	-2.7135	0.4325	-6.27399	3.51907e-10	6.13065e-09
HORVU6Hr1G058170	73.2141	1.98449	0.316326	6.27358	3.52844e-10	6.14292e-09
HORVU6Hr1G050580	410.377	-1.12781	0.179779	-6.27334	3.53389e-10	6.14837e-09
HORVU5Hr1G095080	1401.98	-1.26295	0.201502	-6.26771	3.66391e-10	6.37038e-09
HORVU3Hr1G002400	137.972	-1.4311	0.228452	-6.26433	3.74434e-10	6.50594e-09
HORVU3Hr1G010540	337.849	1.57686	0.25185	6.26112	3.82217e-10	6.63681e-09
HORVU6Hr1G076380	2065.58	0.833695	0.133213	6.25835	3.89062e-10	6.75124e-09
HORVU0Hr1G019680	122.996	-2.14147	0.342185	-6.25822	3.89401e-10	6.75268e-09
HORVU2Hr1G096400	6392.02	-0.569039	0.0909485	-6.25671	3.93177e-10	6.81368e-09
HORVU5Hr1G010950	79.4548	-3.13304	0.500966	-6.254	4.00084e-10	6.92884e-09
HORVU6Hr1G061700	46.3478	3.01384	0.482154	6.25079	4.0838e-10	7.06789e-09
HORVU1Hr1G069400	1245.39	-0.728181	0.116497	-6.25065	4.08741e-10	7.06951e-09
HORVU7Hr1G089270	31.9764	-3.1196	0.499097	-6.25048	4.092e-10	7.07282e-09
HORVU5Hr1G035300	2003.34	0.939501	0.150372	6.24785	4.16145e-10	7.18816e-09
HORVU1Hr1G062740	3749.82	0.623352	0.09979	6.24664	4.19384e-10	7.23937e-09
HORVU1Hr1G091850	7210.49	-0.785783	0.125971	-6.23779	4.43788e-10	7.65563e-09
HORVU5Hr1G010870	92.1339	-2.82821	0.453468	-6.23684	4.46511e-10	7.69758e-09
HORVU3Hr1G060390	3134.7	-0.701667	0.112521	-6.23587	4.49265e-10	7.74001e-09
HORVU5Hr1G109470	8560.51	0.675774	0.108373	6.2356	4.50038e-10	7.74827e-09
HORVU1Hr1G049000	363.795	-1.55771	0.249912	-6.23302	4.57525e-10	7.87206e-09
HORVU2Hr1G079440	55.0216	-3.13337	0.503237	-6.22643	4.77171e-10	8.20473e-09
HORVU6Hr1G076880	39418.3	-0.718326	0.115415	-6.22387	4.85046e-10	8.32931e-09
HORVU7Hr1G040210	240.929	1.69678	0.272623	6.22391	4.84915e-10	8.32931e-09
HORVU7Hr1G031800	182.784	-1.63709	0.263154	-6.22103	4.93896e-10	8.47577e-09
HORVU7Hr1G073860	2274.93	-0.843192	0.135574	-6.21943	4.98956e-10	8.55705e-09
HORVU3Hr1G087850	7100.14	-0.590032	0.0948821	-6.21858	5.01682e-10	8.59822e-09
HORVU6Hr1G014910	3548.33	-1.04004	0.167266	-6.21787	5.03963e-10	8.63171e-09
HORVU5Hr1G082460	1957.8	-0.968339	0.155763	-6.21676	5.07514e-10	8.68691e-09
HORVU5Hr1G103620	223.961	-1.64385	0.264529	-6.21424	5.15724e-10	8.82171e-09
HORVU5Hr1G033980	567.096	0.996293	0.160357	6.21296	5.19959e-10	8.8884e-09
HORVU7Hr1G084310	2959.47	0.701758	0.113038	6.20814	5.36145e-10	9.15917e-09
HORVU6Hr1G074690	93.1128	-2.55911	0.412374	-6.2058	5.44208e-10	9.2909e-09
HORVU1Hr1G081790	744.145	0.758462	0.122267	6.2033	5.52905e-10	9.42112e-09
HORVU4Hr1G009340	619.329	-1.23801	0.199568	-6.20346	5.52337e-10	9.42112e-09
HORVU7Hr1G118020	2698.07	-1.39915	0.225549	-6.20333	5.52798e-10	9.42112e-09
HORVU5Hr1G106720	333.432	-1.67533	0.270076	-6.20318	5.53334e-10	9.42237e-09
HORVU6Hr1G009820	753.056	-0.742514	0.119731	-6.2015	5.59284e-10	9.51756e-09
HORVU7Hr1G001670	328.408	-1.63718	0.264083	-6.19952	5.66373e-10	9.63199e-09
HORVU1Hr1G005870	77.2284	-1.9822	0.319919	-6.19592	5.79438e-10	9.84784e-09
HORVU7Hr1G003440	21.1057	-3.3685	0.543693	-6.1956	5.80651e-10	9.8621e-09
HORVU4Hr1G044460	4089.96	0.663738	0.107148	6.19459	5.84359e-10	9.91872e-09
HORVU6Hr1G003270	637.828	1.02465	0.165445	6.19331	5.89143e-10	9.99349e-09
HORVU3Hr1G080830	3629.51	-0.993375	0.16042	-6.19234	5.92761e-10	1.00484e-08
HORVU6Hr1G025870	18.6375	3.34869	0.54091	6.19084	5.98455e-10	1.01384e-08
HORVU3Hr1G096280	354.054	-1.78292	0.288006	-6.19059	5.99398e-10	1.01453e-08
HORVU7Hr1G100100	70.6293	-2.0768	0.33548	-6.19053	5.99627e-10	1.01453e-08
HORVU6Hr1G011990	8479.41	-0.524367	0.0847272	-6.18889	6.05909e-10	1.0245e-08
HORVU3Hr1G090450	24.5325	3.16863	0.512211	6.18618	6.16404e-10	1.04158e-08
HORVU2Hr1G070140	1624.94	-1.39462	0.225606	-6.18169	6.34207e-10	1.07098e-08
HORVU6Hr1G030390	5625.23	-0.82257	0.133162	-6.17719	6.5251e-10	1.10118e-08
HORVU3Hr1G023460	328.624	-1.55054	0.251215	-6.17216	6.73651e-10	1.13614e-08
HORVU2Hr1G112580	7343.2	1.47482	0.239098	6.16826	6.90455e-10	1.16373e-08
HORVU4Hr1G077800	485.989	0.944376	0.153188	6.16484	7.05556e-10	1.18843e-08
HORVU7Hr1G024210	1197.79	-0.71887	0.116612	-6.16461	7.06562e-10	1.18936e-08
HORVU0Hr1G019700	927.857	-0.861187	0.139764	-6.16173	7.19525e-10	1.21041e-08
HORVU2Hr1G041300	184.537	-2.37845	0.386344	-6.1563	7.44621e-10	1.25184e-08
HORVU7Hr1G034120	4432.06	-1.12029	0.182013	-6.15502	7.50688e-10	1.26123e-08
HORVU0Hr1G009900	175.329	-2.03738	0.331237	-6.15083	7.70762e-10	1.29414e-08
HORVU2Hr1G126510	58.7266	-2.69344	0.437965	-6.14989	7.75363e-10	1.30103e-08
HORVU3Hr1G086180	69.745	-2.43778	0.39645	-6.14901	7.79659e-10	1.30741e-08
HORVU6Hr1G029750	409.204	1.20798	0.196602	6.14431	8.03116e-10	1.34589e-08
HORVU6Hr1G074960	150.099	1.75107	0.285544	6.1324	8.65629e-10	1.44974e-08
HORVU3Hr1G079920	324.63	-1.1248	0.183572	-6.12731	8.9376e-10	1.49573e-08
HORVU5Hr1G046480	2590.01	-1.1387	0.185843	-6.12723	8.94221e-10	1.49573e-08
HORVU3Hr1G017730	18.6514	3.31922	0.541876	6.12542	9.04463e-10	1.5119e-08
HORVU1Hr1G074180	573.101	-1.20598	0.1969	-6.12483	9.07823e-10	1.51656e-08
HORVU2Hr1G030950	9995.26	0.816061	0.133263	6.12367	9.14422e-10	1.52662e-08
HORVU6Hr1G036950	1089.28	-0.797216	0.130201	-6.12296	9.18507e-10	1.53247e-08
HORVU3Hr1G050110	85.6796	-2.0124	0.328736	-6.12162	9.2627e-10	1.54445e-08
HORVU0Hr1G016840	265.934	1.18865	0.194184	6.12128	9.28281e-10	1.54682e-08
HORVU5Hr1G108750	130.006	-1.72484	0.281837	-6.12001	9.35702e-10	1.55821e-08
HORVU3Hr1G004220	17.9805	-3.32342	0.543086	-6.1195	9.38692e-10	1.5622e-08
HORVU5Hr1G122860	201.499	2.61821	0.427866	6.11922	9.40328e-10	1.56394e-08
HORVU5Hr1G068060	1187.57	-1.13651	0.185809	-6.11658	9.56024e-10	1.58904e-08
HORVU6Hr1G085730	1871.59	0.70196	0.114815	6.11383	9.72652e-10	1.61567e-08
HORVU5Hr1G096390	12124.4	0.872717	0.142772	6.11266	9.79816e-10	1.62654e-08
HORVU5Hr1G098640	166.885	-1.80719	0.295705	-6.11145	9.87317e-10	1.63797e-08
HORVU2Hr1G046740	67352.6	-0.73191	0.11978	-6.11045	9.93485e-10	1.64717e-08
HORVU7Hr1G007520	107.93	-3.18239	0.52083	-6.11023	9.94865e-10	1.64842e-08
HORVU5Hr1G103990	3267.16	-1.06756	0.174744	-6.10926	1.00094e-09	1.65744e-08
HORVU2Hr1G004890	552.983	-1.06127	0.173817	-6.10568	1.02362e-09	1.69395e-08
HORVU7Hr1G012120	945.286	1.00661	0.164875	6.1053	1.02609e-09	1.69697e-08
HORVU5Hr1G021310	3601.63	-0.691589	0.113328	-6.10254	1.04398e-09	1.72548e-08
HORVU2Hr1G127090	385.823	1.42269	0.233388	6.0958	1.08889e-09	1.79858e-08
HORVU4Hr1G062920	5875.5	-0.887724	0.145666	-6.09425	1.09952e-09	1.81387e-08
HORVU7Hr1G037350	61.1553	-2.0752	0.340516	-6.09428	1.09931e-09	1.81387e-08
HORVU2Hr1G089820	1233.55	-1.3621	0.223516	-6.094	1.10125e-09	1.81559e-08
HORVU6Hr1G069260	6243.31	0.82033	0.134636	6.09294	1.10856e-09	1.8265e-08
HORVU5Hr1G097740	1269.84	1.04414	0.1714	6.09183	1.11624e-09	1.83801e-08
HORVU1Hr1G063250	446.892	1.02971	0.169108	6.08908	1.13561e-09	1.86873e-08
HORVU2Hr1G017420	49537.2	0.782643	0.128673	6.08244	1.18365e-09	1.94658e-08
HORVU7Hr1G055290	679.477	1.01441	0.166801	6.08153	1.1904e-09	1.95646e-08
HORVU3Hr1G023750	3751.11	0.937121	0.154185	6.07789	1.21771e-09	2.0001e-08
HORVU1Hr1G005110	4130.22	2.51354	0.413899	6.07283	1.25674e-09	2.06293e-08
HORVU2Hr1G021270	407.37	-1.00624	0.165767	-6.07022	1.27738e-09	2.09551e-08
HORVU5Hr1G112390	389.936	1.06932	0.176273	6.06623	1.30948e-09	2.14683e-08
HORVU5Hr1G125340	18.0786	3.28894	0.542428	6.06338	1.33293e-09	2.18393e-08
HORVU6Hr1G013630	644.34	-0.927665	0.153004	-6.063	1.33608e-09	2.18637e-08
HORVU7Hr1G036920	22.2486	-3.30918	0.545794	-6.06306	1.33556e-09	2.18637e-08
HORVU6Hr1G015790	76.1786	-2.40411	0.396565	-6.06233	1.34161e-09	2.19357e-08
HORVU7Hr1G090020	2242.64	-0.613567	0.101211	-6.06227	1.34214e-09	2.19357e-08
HORVU2Hr1G019270	34140.8	-0.752056	0.124082	-6.06093	1.35334e-09	2.21052e-08
HORVU3Hr1G094130	786.012	-0.963175	0.158949	-6.05964	1.36423e-09	2.22692e-08
HORVU5Hr1G098190	11261.7	-0.838028	0.1383	-6.05949	1.36558e-09	2.22774e-08
HORVU5Hr1G007340	466.757	-1.06787	0.176266	-6.05827	1.37592e-09	2.24323e-08
HORVU1Hr1G013970	9139.49	0.830607	0.137153	6.05605	1.39509e-09	2.27308e-08
HORVU5Hr1G098090	420.723	-1.18788	0.196175	-6.05518	1.40265e-09	2.28399e-08
HORVU5Hr1G019600	16219.2	-0.622378	0.102799	-6.05435	1.40989e-09	2.29437e-08
HORVU7Hr1G030810	17127.3	-0.627745	0.103697	-6.05366	1.41595e-09	2.30281e-08
HORVU5Hr1G062490	1812.87	-1.33201	0.220067	-6.05273	1.42409e-09	2.31463e-08
HORVU7Hr1G030090	1273.41	1.09479	0.180937	6.05065	1.44261e-09	2.34329e-08
HORVU0Hr1G023280	1225.35	-0.701546	0.115951	-6.05038	1.44506e-09	2.34438e-08
HORVU1Hr1G057910	69.7931	2.98763	0.493788	6.05043	1.4446e-09	2.34438e-08
HORVU7Hr1G022440	106.016	-1.68469	0.27864	-6.04611	1.48387e-09	2.40588e-08
HORVU7Hr1G097210	280.634	1.44932	0.239782	6.04433	1.50035e-09	2.43109e-08
HORVU4Hr1G003290	57.3259	2.59404	0.42953	6.03925	1.54833e-09	2.50731e-08
HORVU1Hr1G073170	1576.15	-1.00055	0.16578	-6.03541	1.58562e-09	2.56613e-08
HORVU5Hr1G067750	350.269	-1.21683	0.201734	-6.03184	1.62103e-09	2.62182e-08
HORVU2Hr1G025380	1467.48	-1.13476	0.188191	-6.02983	1.64127e-09	2.65294e-08
HORVU2Hr1G027080	1506.1	-0.893644	0.148247	-6.02807	1.65934e-09	2.6805e-08
HORVU1Hr1G001890	7846.56	-0.767174	0.127371	-6.02315	1.71056e-09	2.76156e-08
HORVU3Hr1G065960	5056.36	-0.82575	0.137149	-6.0208	1.73557e-09	2.80022e-08
HORVU6Hr1G084390	1325.68	-0.973085	0.161693	-6.0181	1.76476e-09	2.84559e-08
HORVU7Hr1G075000	1291.27	0.689197	0.114567	6.01569	1.79123e-09	2.8865e-08
HORVU5Hr1G118600	599.622	-1.00056	0.16639	-6.01333	1.81747e-09	2.92701e-08
HORVU5Hr1G095590	52.2099	2.1676	0.360472	6.01321	1.81883e-09	2.9274e-08
HORVU2Hr1G036210	446.376	-1.95632	0.325403	-6.012	1.83249e-09	2.9476e-08
HORVU5Hr1G115250	19.9905	3.27145	0.544244	6.01101	1.84375e-09	2.96391e-08
HORVU0Hr1G006070	131.785	-2.30434	0.383377	-6.01064	1.84798e-09	2.9689e-08
HORVU1Hr1G083220	333.414	-1.43214	0.238296	-6.00992	1.85616e-09	2.98023e-08
HORVU2Hr1G087990	60.6501	2.16065	0.359611	6.00829	1.87494e-09	3.00855e-08
HORVU7Hr1G090610	18.8119	3.21787	0.535674	6.00715	1.88811e-09	3.02785e-08
HORVU2Hr1G025930	679.53	0.778993	0.129692	6.00647	1.89601e-09	3.03867e-08
HORVU2Hr1G090830	37.6774	-2.64302	0.440052	-6.00614	1.89992e-09	3.04309e-08
HORVU5Hr1G005980	53871.7	0.749148	0.124749	6.00522	1.91072e-09	3.05854e-08
HORVU1Hr1G080120	570.93	-1.6094	0.268006	-6.00511	1.912e-09	3.05874e-08
HORVU7Hr1G121510	153.161	-1.99095	0.331589	-6.00428	1.92184e-09	3.07261e-08
HORVU3Hr1G077890	676.526	-1.32791	0.221185	-6.00362	1.9297e-09	3.08332e-08
HORVU7Hr1G107390	17.3702	3.25784	0.542856	6.0013	1.95749e-09	3.12584e-08
HORVU5Hr1G095330	20.6763	-3.23901	0.540055	-5.99755	2.00319e-09	3.19688e-08
HORVU5Hr1G021810	16.5855	-3.26088	0.543952	-5.9948	2.0374e-09	3.24952e-08
HORVU2Hr1G096640	579.19	-1.05153	0.175506	-5.99142	2.08017e-09	3.31573e-08
HORVU6Hr1G052070	17.0692	3.25132	0.542821	5.98967	2.10273e-09	3.34967e-08
HORVU7Hr1G098670	2407.7	-1.07287	0.179206	-5.98681	2.14001e-09	3.40701e-08
HORVU3Hr1G081100	1511.43	-1.15974	0.193728	-5.98644	2.14478e-09	3.41253e-08
HORVU4Hr1G014270	1057.69	-0.958741	0.16019	-5.98504	2.16342e-09	3.44013e-08
HORVU6Hr1G078390	18.4351	-3.26193	0.54514	-5.98366	2.18176e-09	3.46721e-08
HORVU3Hr1G056560	268.09	-1.93833	0.323978	-5.98289	2.19217e-09	3.48166e-08
HORVU3Hr1G038500	545.069	-0.911525	0.152373	-5.9822	2.20141e-09	3.49213e-08
HORVU5Hr1G070720	15636.1	0.751101	0.125554	5.98228	2.20041e-09	3.49213e-08
HORVU4Hr1G072630	775.348	-0.972714	0.16278	-5.97563	2.29207e-09	3.63377e-08
HORVU6Hr1G094880	483.422	1.02756	0.172035	5.97301	2.32909e-09	3.69024e-08
HORVU0Hr1G005250	17.1235	3.24368	0.5431	5.97254	2.33593e-09	3.69886e-08
HORVU5Hr1G114850	863.956	0.903408	0.151327	5.96992	2.37371e-09	3.75643e-08
HORVU3Hr1G027970	664.625	-1.29251	0.216545	-5.96878	2.39039e-09	3.78056e-08
HORVU1Hr1G090730	130.641	1.82381	0.30558	5.96833	2.39689e-09	3.78631e-08
HORVU6Hr1G028690	863.211	1.23054	0.206175	5.96841	2.39574e-09	3.78631e-08
HORVU4Hr1G081310	5731.71	-0.572627	0.0959514	-5.96789	2.40346e-09	3.79442e-08
HORVU6Hr1G038740	921.929	0.744512	0.124799	5.96569	2.43601e-09	3.84352e-08
HORVU1Hr1G045080	1984.73	-0.983568	0.164952	-5.96275	2.48021e-09	3.91055e-08
HORVU5Hr1G008950	851.133	0.69366	0.116334	5.96267	2.48146e-09	3.91055e-08
HORVU7Hr1G098260	817.543	-1.13917	0.191155	-5.9594	2.53161e-09	3.98721e-08
HORVU3Hr1G019670	688.583	1.23418	0.207192	5.95669	2.57392e-09	4.05144e-08
HORVU5Hr1G021300	4900.56	-0.702124	0.117932	-5.95362	2.62283e-09	4.12596e-08
HORVU7Hr1G069930	785.297	-0.945678	0.158888	-5.95187	2.65096e-09	4.16773e-08
HORVU6Hr1G013670	3713.21	-0.731541	0.122982	-5.94834	2.70878e-09	4.25363e-08
HORVU7Hr1G086180	184.344	1.41888	0.238535	5.94834	2.70882e-09	4.25363e-08
HORVU6Hr1G041920	2865.41	0.913046	0.15355	5.94625	2.74361e-09	4.30432e-08
HORVU7Hr1G009370	89.9845	-2.65556	0.446597	-5.9462	2.74435e-09	4.30432e-08
HORVU6Hr1G016710	2228.48	-1.20122	0.202023	-5.94598	2.7481e-09	4.30763e-08
HORVU5Hr1G066750	226.496	-1.43073	0.240856	-5.94018	2.84707e-09	4.46012e-08
HORVU2Hr1G015760	16.9491	3.22662	0.54348	5.93696	2.90362e-09	4.54603e-08
HORVU7Hr1G050660	74.6205	-2.12989	0.35881	-5.93598	2.92096e-09	4.57047e-08
HORVU0Hr1G013030	334.561	1.68759	0.284501	5.93177	2.99682e-09	4.68639e-08
HORVU2Hr1G124400	884.82	0.732642	0.123546	5.9301	3.02748e-09	4.73153e-08
HORVU1Hr1G023220	1476.11	-0.996034	0.168018	-5.92814	3.06388e-09	4.78559e-08
HORVU3Hr1G078760	289.098	-1.17711	0.198585	-5.92747	3.07631e-09	4.80216e-08
HORVU3Hr1G116790	19152.1	-1.16595	0.19678	-5.92515	3.12017e-09	4.86776e-08
HORVU1Hr1G080190	167.187	-1.72615	0.291434	-5.92295	3.16215e-09	4.93034e-08
HORVU2Hr1G046590	436.571	0.835295	0.141148	5.91786	3.26148e-09	5.08222e-08
HORVU2Hr1G091290	297.916	1.03948	0.175682	5.91684	3.28182e-09	5.1109e-08
HORVU0Hr1G010760	67.0409	1.99736	0.337652	5.91543	3.31003e-09	5.15179e-08
HORVU2Hr1G013390	86.5108	1.86948	0.316146	5.91335	3.35212e-09	5.21423e-08
HORVU3Hr1G015880	807.065	0.805876	0.136338	5.91089	3.40269e-09	5.28978e-08
HORVU5Hr1G125180	389.865	0.986194	0.166877	5.90971	3.42712e-09	5.32463e-08
HORVU0Hr1G017690	5526.83	1.15876	0.196086	5.90946	3.43231e-09	5.32956e-08
HORVU3Hr1G006640	247.182	-1.8428	0.311847	-5.90931	3.43539e-09	5.3312e-08
HORVU0Hr1G019590	124.022	2.07464	0.351165	5.90787	3.46563e-09	5.37498e-08
HORVU2Hr1G011180	24.9352	2.98593	0.505548	5.90634	3.498e-09	5.422e-08
HORVU3Hr1G001060	594.087	-1.7382	0.294329	-5.90565	3.51267e-09	5.44156e-08
HORVU6Hr1G077400	328.974	-1.20792	0.204678	-5.90155	3.60108e-09	5.57524e-08
HORVU2Hr1G008390	1509	-1.21157	0.20535	-5.90004	3.63424e-09	5.62012e-08
HORVU4Hr1G054650	689.452	0.853774	0.144707	5.90003	3.63432e-09	5.62012e-08
HORVU4Hr1G077350	250.084	1.79073	0.303755	5.89531	3.73983e-09	5.7799e-08
HORVU1Hr1G079270	4749.14	-0.712006	0.120791	-5.89455	3.75694e-09	5.80295e-08
HORVU1Hr1G039830	3390.88	2.71087	0.460088	5.89207	3.81381e-09	5.88734e-08
HORVU3Hr1G055830	437.048	-1.35653	0.23025	-5.89153	3.82629e-09	5.90317e-08
HORVU2Hr1G093960	158.464	1.41409	0.240088	5.88988	3.86472e-09	5.95898e-08
HORVU2Hr1G034440	1849	-0.833801	0.14161	-5.88802	3.90848e-09	6.01942e-08
HORVU2Hr1G106880	7076.47	-0.81439	0.138313	-5.88802	3.90842e-09	6.01942e-08
HORVU4Hr1G067840	1480.78	-1.07923	0.183419	-5.88397	4.00531e-09	6.16496e-08
HORVU2Hr1G005660	19.066	3.20809	0.545415	5.88193	4.05512e-09	6.23799e-08
HORVU5Hr1G012010	24.7123	-2.86654	0.487465	-5.88051	4.09005e-09	6.28807e-08
HORVU5Hr1G008960	18.3357	3.20492	0.545073	5.87981	4.1074e-09	6.31106e-08
HORVU3Hr1G065280	16.3976	-3.20415	0.545436	-5.87448	4.24168e-09	6.5136e-08
HORVU2Hr1G061080	2896.09	0.835686	0.142266	5.87412	4.251e-09	6.52412e-08
HORVU3Hr1G059840	2316.11	-0.616787	0.105003	-5.87398	4.25462e-09	6.52589e-08
HORVU5Hr1G095530	2570.22	-0.744466	0.126775	-5.87232	4.29728e-09	6.5875e-08
HORVU6Hr1G004860	21371.3	-0.694607	0.118289	-5.8721	4.30303e-09	6.59249e-08
HORVU6Hr1G059860	451.071	-0.890831	0.151718	-5.87162	4.31562e-09	6.60794e-08
HORVU5Hr1G043130	128.902	1.71042	0.291382	5.87002	4.35732e-09	6.66794e-08
HORVU2Hr1G088980	439.714	2.26956	0.386654	5.86973	4.36493e-09	6.67571e-08
HORVU7Hr1G103330	13201.3	-0.79752	0.136001	-5.8641	4.51582e-09	6.90249e-08
HORVU5Hr1G110440	267.36	-1.54414	0.263396	-5.86245	4.56088e-09	6.96733e-08
HORVU1Hr1G008430	19.173	3.19893	0.545713	5.86192	4.57532e-09	6.98535e-08
HORVU1Hr1G051360	801.676	-1.02678	0.175169	-5.86165	4.583e-09	6.99304e-08
HORVU4Hr1G077610	395.192	-1.32659	0.226367	-5.86036	4.61869e-09	7.04343e-08
HORVU2Hr1G065760	17.6996	3.19339	0.545009	5.85933	4.64738e-09	7.0831e-08
HORVU7Hr1G107280	94.6839	-2.88124	0.492017	-5.85597	4.74221e-09	7.22346e-08
HORVU1Hr1G047000	204.179	-1.22574	0.209459	-5.85191	4.85956e-09	7.39796e-08
HORVU3Hr1G031180	185.578	-2.11032	0.360716	-5.85037	4.90484e-09	7.46259e-08
HORVU0Hr1G009740	420.95	-0.965003	0.164953	-5.85017	4.91078e-09	7.46733e-08
HORVU3Hr1G088970	2579.43	0.774528	0.132397	5.85002	4.91502e-09	7.46947e-08
HORVU2Hr1G100660	2718.48	-0.903011	0.154437	-5.84713	5.00114e-09	7.59598e-08
HORVU6Hr1G030780	2135.59	0.714448	0.122214	5.8459	5.03827e-09	7.64799e-08
HORVU6Hr1G013990	409.314	-1.04105	0.178162	-5.84327	5.11849e-09	7.76529e-08
HORVU3Hr1G025390	554.719	-0.960694	0.164472	-5.84108	5.18646e-09	7.8639e-08
HORVU3Hr1G098290	1957.73	-0.762683	0.130632	-5.83843	5.26942e-09	7.98511e-08
HORVU2Hr1G116970	75.4242	-1.99828	0.34228	-5.83814	5.27868e-09	7.99456e-08
HORVU5Hr1G023790	16.8578	3.18032	0.544787	5.83773	5.29174e-09	8.00975e-08
HORVU2Hr1G101190	4507.67	-0.654554	0.112164	-5.83568	5.3573e-09	8.10434e-08
HORVU7Hr1G048690	4259.32	1.11387	0.190913	5.83445	5.39673e-09	8.15931e-08
HORVU3Hr1G069970	12996	-0.738373	0.126618	-5.83152	5.49249e-09	8.29934e-08
HORVU1Hr1G052930	248.042	-1.15438	0.198044	-5.82892	5.57884e-09	8.425e-08
HORVU7Hr1G006790	15.5576	-3.17853	0.545541	-5.82638	5.66431e-09	8.54919e-08
HORVU5Hr1G093310	985.522	-1.14184	0.195997	-5.82579	5.68416e-09	8.57426e-08
HORVU2Hr1G125630	330.851	-1.19359	0.205016	-5.82193	5.81711e-09	8.7698e-08
HORVU0Hr1G005160	5724.63	1.1581	0.199059	5.81789	5.9594e-09	8.977e-08
HORVU2Hr1G080770	48.0352	-2.32001	0.398775	-5.81784	5.96134e-09	8.977e-08
HORVU3Hr1G029350	1306.04	-1.23053	0.211546	-5.81682	5.99775e-09	9.02669e-08
HORVU5Hr1G036250	9034.57	0.699256	0.120223	5.81632	6.01586e-09	9.04878e-08
HORVU7Hr1G057280	5001.63	-0.624201	0.107376	-5.81325	6.12703e-09	9.21076e-08
HORVU7Hr1G040560	32.6222	2.52072	0.43381	5.81066	6.22269e-09	9.34925e-08
HORVU0Hr1G012860	4238.25	-1.04529	0.179903	-5.81031	6.23565e-09	9.35989e-08
HORVU7Hr1G063300	610.628	-0.886044	0.152496	-5.81028	6.23686e-09	9.35989e-08
HORVU6Hr1G066920	771.098	1.00655	0.173289	5.80849	6.30401e-09	9.45529e-08
HORVU1Hr1G066240	2454.68	0.613272	0.105607	5.80713	6.35546e-09	9.52706e-08
HORVU7Hr1G074890	28165.3	-0.714828	0.12311	-5.80642	6.38213e-09	9.56161e-08
HORVU3Hr1G108110	6805.23	-0.788101	0.135773	-5.80456	6.45365e-09	9.66329e-08
HORVU6Hr1G076040	8036.53	-0.676327	0.116575	-5.80164	6.56681e-09	9.82716e-08
HORVU0Hr1G026500	353.945	0.887551	0.153031	5.79983	6.63841e-09	9.92869e-08
HORVU3Hr1G105780	18.7447	-3.05436	0.52664	-5.7997	6.64325e-09	9.93031e-08
HORVU5Hr1G093090	87.2423	-2.53945	0.437891	-5.79927	6.66024e-09	9.95008e-08
HORVU7Hr1G010740	164.993	-2.11717	0.365084	-5.79912	6.66633e-09	9.95355e-08
HORVU6Hr1G054420	1497.28	-0.768737	0.132603	-5.79728	6.73974e-09	1.00575e-07
HORVU2Hr1G030480	23.2873	3.06172	0.528192	5.79661	6.76671e-09	1.0092e-07
HORVU7Hr1G055890	6655.33	-0.970246	0.167463	-5.79379	6.88173e-09	1.02578e-07
HORVU1Hr1G081950	2950.18	-0.832084	0.143653	-5.7923	6.94282e-09	1.0343e-07
HORVU7Hr1G083690	1494.9	-0.805935	0.139149	-5.79187	6.9609e-09	1.03641e-07
HORVU2Hr1G012180	37.9549	-2.65416	0.458395	-5.79011	7.03398e-09	1.0467e-07
HORVU7Hr1G021890	4129.49	0.639895	0.110525	5.78961	7.05511e-09	1.04925e-07
HORVU3Hr1G070240	125.06	-1.79579	0.310368	-5.786	7.20801e-09	1.07139e-07
HORVU2Hr1G032780	287.435	-1.41951	0.245343	-5.78584	7.21524e-09	1.07186e-07
HORVU3Hr1G071880	915.92	-0.653034	0.112878	-5.78531	7.23795e-09	1.07463e-07
HORVU3Hr1G058810	78.2853	-2.4335	0.42069	-5.78453	7.27137e-09	1.07899e-07
HORVU7Hr1G025390	19752.6	0.864989	0.149559	5.7836	7.31197e-09	1.0844e-07
HORVU0Hr1G027060	479.013	0.84848	0.146708	5.78347	7.31749e-09	1.08461e-07
HORVU6Hr1G066350	488.45	-0.814301	0.14081	-5.78298	7.33903e-09	1.0872e-07
HORVU5Hr1G106120	1562.09	-0.907705	0.157019	-5.78086	7.43184e-09	1.10033e-07
HORVU4Hr1G005300	322.081	-1.0041	0.173793	-5.77758	7.57835e-09	1.12139e-07
HORVU0Hr1G001070	934.532	-0.728613	0.12614	-5.77623	7.63915e-09	1.12976e-07
HORVU2Hr1G021280	10530	-0.515508	0.0892482	-5.77611	7.6448e-09	1.12996e-07
HORVU1Hr1G074290	141.68	1.47619	0.255728	5.77251	7.80996e-09	1.15373e-07
HORVU4Hr1G054190	25.815	-2.93787	0.50901	-5.77173	7.84624e-09	1.15844e-07
HORVU7Hr1G110320	58.6977	-2.58083	0.447293	-5.76989	7.9322e-09	1.17047e-07
HORVU2Hr1G089100	18.1612	3.15149	0.546386	5.76788	8.02729e-09	1.18385e-07
HORVU7Hr1G036410	102.773	-1.80694	0.313362	-5.76628	8.104e-09	1.19449e-07
HORVU4Hr1G014110	648.258	0.84108	0.145894	5.76501	8.1654e-09	1.20287e-07
HORVU2Hr1G078990	369.969	1.00705	0.174687	5.76491	8.17035e-09	1.20293e-07
HORVU2Hr1G040000	2473.92	0.555613	0.0963844	5.76455	8.18747e-09	1.20478e-07
HORVU5Hr1G051870	16840.9	0.732012	0.126994	5.76417	8.20625e-09	1.20687e-07
HORVU2Hr1G112120	186.162	-2.76749	0.480159	-5.76369	8.22928e-09	1.20959e-07
HORVU4Hr1G072900	896.839	0.715156	0.124134	5.76118	8.35284e-09	1.22706e-07
HORVU4Hr1G085270	1186.6	0.587426	0.101988	5.75973	8.42488e-09	1.23696e-07
HORVU4Hr1G084390	21778.6	0.587113	0.102007	5.75562	8.63236e-09	1.26672e-07
HORVU5Hr1G109190	275.819	-2.10119	0.365114	-5.75487	8.6706e-09	1.27162e-07
HORVU7Hr1G024570	584.421	0.815093	0.141655	5.75407	8.71209e-09	1.277e-07
HORVU5Hr1G041930	261.392	-1.15992	0.201596	-5.75367	8.73255e-09	1.27929e-07
HORVU2Hr1G035020	1328.88	-0.69654	0.121127	-5.75049	8.89864e-09	1.3029e-07
HORVU3Hr1G017020	1517.47	-1.24134	0.215891	-5.74986	8.93175e-09	1.30702e-07
HORVU2Hr1G072830	1170.99	-0.71887	0.125183	-5.74256	9.32549e-09	1.36389e-07
HORVU2Hr1G023150	275.263	-1.4242	0.24802	-5.74228	9.34109e-09	1.36541e-07
HORVU1Hr1G072170	3483.87	-0.593937	0.103454	-5.74108	9.40724e-09	1.37432e-07
HORVU2Hr1G005060	3127.07	-0.693639	0.120834	-5.74045	9.44238e-09	1.37869e-07
HORVU2Hr1G019650	1651.7	-0.555935	0.0968549	-5.73988	9.47432e-09	1.38183e-07
HORVU3Hr1G019230	390.402	-1.10606	0.192697	-5.7399	9.47341e-09	1.38183e-07
HORVU1Hr1G049100	1562.04	-3.10383	0.540892	-5.73835	9.56008e-09	1.39357e-07
HORVU7Hr1G110630	619.386	-1.07535	0.18749	-5.73548	9.72379e-09	1.41665e-07
HORVU5Hr1G070360	534.184	-2.08432	0.363443	-5.73491	9.75615e-09	1.42058e-07
HORVU5Hr1G113950	1562.36	-1.80587	0.314997	-5.73298	9.86834e-09	1.43613e-07
HORVU2Hr1G115730	15560.4	0.775848	0.135337	5.73272	9.88309e-09	1.43748e-07
HORVU3Hr1G018630	960.275	0.984052	0.171664	5.73242	9.90063e-09	1.43924e-07
HORVU2Hr1G101900	1168.56	-0.639667	0.111758	-5.72367	1.04247e-08	1.51459e-07
HORVU4Hr1G075360	2863.03	0.797847	0.139397	5.72354	1.04326e-08	1.5149e-07
HORVU7Hr1G027860	508.308	-1.30487	0.228253	-5.71674	1.08584e-08	1.57587e-07
HORVU1Hr1G056120	1354.27	0.820982	0.143641	5.71552	1.0937e-08	1.5864e-07
HORVU5Hr1G117800	323.593	-1.19189	0.208555	-5.715	1.09703e-08	1.59037e-07
HORVU7Hr1G059050	2880.53	0.640976	0.112186	5.71351	1.10668e-08	1.60347e-07
HORVU3Hr1G067180	213.459	1.31416	0.230127	5.71059	1.12585e-08	1.63035e-07
HORVU1Hr1G022180	23.8123	2.80252	0.490971	5.70811	1.14234e-08	1.65333e-07
HORVU4Hr1G089910	1651.79	-0.893093	0.156469	-5.7078	1.14444e-08	1.65547e-07
HORVU3Hr1G084420	344.784	0.900888	0.157884	5.70601	1.15653e-08	1.67197e-07
HORVU6Hr1G095080	473.282	1.10175	0.193089	5.70593	1.15712e-08	1.67197e-07
HORVU1Hr1G068650	352.752	1.01223	0.17743	5.70493	1.1639e-08	1.68085e-07
HORVU5Hr1G114220	57.4279	-2.58896	0.453836	-5.70462	1.16603e-08	1.683e-07
HORVU4Hr1G010080	324.667	-0.936543	0.164196	-5.70383	1.17148e-08	1.68995e-07
HORVU3Hr1G068400	23.3212	2.94611	0.516534	5.70362	1.17291e-08	1.69109e-07
HORVU1Hr1G054290	757.919	0.958412	0.168052	5.70306	1.17679e-08	1.69575e-07
HORVU2Hr1G072690	17.4845	-3.12326	0.548022	-5.69915	1.20408e-08	1.73414e-07
HORVU2Hr1G070160	1298.78	-1.3755	0.24138	-5.69849	1.20873e-08	1.73989e-07
HORVU7Hr1G032750	8787.09	0.627922	0.110241	5.69592	1.22709e-08	1.76535e-07
HORVU5Hr1G033420	982.165	-0.797489	0.140051	-5.69427	1.23902e-08	1.78154e-07
HORVU5Hr1G028510	15.6528	3.10864	0.54596	5.69389	1.24176e-08	1.78452e-07
HORVU5Hr1G094380	129.266	-1.75941	0.309023	-5.69346	1.24487e-08	1.78704e-07
HORVU7Hr1G021430	124.054	2.09709	0.368331	5.69348	1.24477e-08	1.78704e-07
HORVU3Hr1G036310	3695.8	0.742866	0.130506	5.69221	1.25407e-08	1.79876e-07
HORVU6Hr1G069310	809.18	-0.82107	0.144246	-5.69216	1.25439e-08	1.79876e-07
HORVU4Hr1G088780	302.105	-1.45095	0.254924	-5.6917	1.2578e-08	1.80266e-07
HORVU7Hr1G077370	27.0008	3.07551	0.540706	5.68795	1.28572e-08	1.84169e-07
HORVU7Hr1G069770	841.54	1.17797	0.207115	5.68751	1.28907e-08	1.84548e-07
HORVU5Hr1G080630	15.1101	-3.1108	0.547007	-5.68695	1.29328e-08	1.8505e-07
HORVU3Hr1G024970	391.941	-1.1227	0.197477	-5.68519	1.30666e-08	1.86863e-07
HORVU7Hr1G115450	586.593	-1.16544	0.205004	-5.685	1.30813e-08	1.86973e-07
HORVU5Hr1G031130	1087.99	0.902715	0.158829	5.68356	1.31923e-08	1.88457e-07
HORVU6Hr1G006560	3294.99	0.700147	0.123262	5.68016	1.34566e-08	1.92129e-07
HORVU3Hr1G068600	13252.3	0.485848	0.0856765	5.67072	1.42196e-08	2.02913e-07
HORVU2Hr1G031490	20.7378	-3.11446	0.54943	-5.66853	1.44029e-08	2.05418e-07
HORVU7Hr1G083230	1004.96	-1.06336	0.187613	-5.66785	1.44599e-08	2.06119e-07
HORVU6Hr1G004340	428.82	-2.07156	0.365528	-5.6673	1.45063e-08	2.0667e-07
HORVU7Hr1G014410	173.351	-1.72648	0.304697	-5.66621	1.45989e-08	2.07877e-07
HORVU4Hr1G069340	29.616	2.8848	0.509364	5.66353	1.48288e-08	2.10933e-07
HORVU5Hr1G109160	4560.98	-0.641089	0.113196	-5.66352	1.48295e-08	2.10933e-07
HORVU7Hr1G068450	15.6132	3.0935	0.546335	5.66228	1.49378e-08	2.12359e-07
HORVU7Hr1G020720	804.792	-0.639628	0.113006	-5.66014	1.51253e-08	2.1491e-07
HORVU0Hr1G000650	275.006	-1.16585	0.206024	-5.65881	1.52424e-08	2.16457e-07
HORVU2Hr1G108520	92.7907	-2.59642	0.458844	-5.65862	1.52593e-08	2.1658e-07
HORVU7Hr1G031990	846.498	0.75129	0.132795	5.65752	1.53579e-08	2.17863e-07
HORVU7Hr1G052680	20.0109	-3.10652	0.549332	-5.65509	1.55761e-08	2.20839e-07
HORVU5Hr1G113330	83.6886	1.63304	0.288778	5.65499	1.55856e-08	2.20856e-07
HORVU1Hr1G091240	99.9416	-2.13106	0.376865	-5.65469	1.56129e-08	2.21125e-07
HORVU1Hr1G001800	854.252	0.718577	0.127113	5.65306	1.57613e-08	2.23107e-07
HORVU6Hr1G081460	5692.46	-0.692111	0.122443	-5.65251	1.58119e-08	2.23702e-07
HORVU2Hr1G099030	368.599	-1.11728	0.197704	-5.65127	1.59264e-08	2.25202e-07
HORVU7Hr1G085060	739.211	-0.879024	0.155548	-5.65115	1.59375e-08	2.25238e-07
HORVU5Hr1G095120	502.298	-1.53318	0.271391	-5.64933	1.61074e-08	2.27518e-07
HORVU7Hr1G031360	18.7722	-3.10128	0.549011	-5.64885	1.61524e-08	2.28032e-07
HORVU2Hr1G072500	27210.3	0.96509	0.170896	5.64723	1.63053e-08	2.30068e-07
HORVU2Hr1G080100	362.687	-1.46675	0.259746	-5.64688	1.63385e-08	2.30413e-07
HORVU6Hr1G032160	63.0318	2.33057	0.413265	5.63941	1.70635e-08	2.40508e-07
HORVU1Hr1G080590	427.847	-0.92254	0.163668	-5.63666	1.7338e-08	2.44248e-07
HORVU3Hr1G013810	902.451	-1.07078	0.189991	-5.63592	1.74122e-08	2.45032e-07
HORVU3Hr1G050440	902.59	-0.847033	0.15029	-5.63598	1.74062e-08	2.45032e-07
HORVU3Hr1G107960	42.8702	2.25322	0.399976	5.63339	1.76706e-08	2.48535e-07
HORVU1Hr1G012490	112.164	-2.26742	0.402589	-5.63209	1.78042e-08	2.50281e-07
HORVU2Hr1G124790	1538.27	0.843218	0.149763	5.63036	1.79831e-08	2.52662e-07
HORVU1Hr1G062190	177.227	1.21132	0.215175	5.62948	1.80749e-08	2.53817e-07
HORVU2Hr1G011300	14.801	-3.08163	0.54754	-5.62814	1.82159e-08	2.5566e-07
HORVU0Hr1G018190	316.109	-1.64061	0.291832	-5.62176	1.89026e-08	2.65018e-07
HORVU5Hr1G018340	1259.17	0.680215	0.120997	5.62176	1.89024e-08	2.65018e-07
HORVU5Hr1G123520	653.484	0.7252	0.129024	5.62067	1.90213e-08	2.66541e-07
HORVU2Hr1G122140	446.946	1.10385	0.196425	5.61969	1.91295e-08	2.67915e-07
HORVU3Hr1G070950	46.3103	2.12368	0.378169	5.61569	1.95782e-08	2.73908e-07
HORVU7Hr1G118450	166.91	1.20529	0.214628	5.6157	1.95763e-08	2.73908e-07
HORVU2Hr1G101070	69.3733	1.84425	0.328429	5.61538	1.96134e-08	2.74256e-07
HORVU3Hr1G093590	182.627	-1.47724	0.263261	-5.61131	2.00798e-08	2.80628e-07
HORVU7Hr1G035190	781.13	-1.51525	0.270291	-5.606	2.07059e-08	2.89073e-07
HORVU7Hr1G085500	910.997	0.786725	0.140335	5.60606	2.06987e-08	2.89073e-07
HORVU6Hr1G088850	3504.58	0.556929	0.0993503	5.60571	2.07401e-08	2.89398e-07
HORVU3Hr1G079890	909.798	0.87939	0.156886	5.60526	2.07942e-08	2.9e-07
HORVU5Hr1G095390	18.3771	-3.05099	0.54439	-5.60442	2.08952e-08	2.91254e-07
HORVU3Hr1G084250	360.894	-1.41143	0.251895	-5.60325	2.10373e-08	2.93081e-07
HORVU5Hr1G014290	1789.2	-0.663211	0.118421	-5.60047	2.13774e-08	2.97662e-07
HORVU5Hr1G037660	10551	-0.935899	0.167212	-5.5971	2.17972e-08	3.03347e-07
HORVU2Hr1G091890	727.109	0.814742	0.145572	5.59685	2.18287e-08	3.03626e-07
HORVU3Hr1G003150	6827.33	0.557388	0.0996022	5.59614	2.19178e-08	3.04705e-07
HORVU6Hr1G026280	10593.9	-0.546396	0.0976505	-5.59543	2.20077e-08	3.05793e-07
HORVU4Hr1G082740	80.6714	-2.15664	0.385514	-5.59418	2.21662e-08	3.07833e-07
HORVU2Hr1G118010	235.686	-2.59246	0.463534	-5.5928	2.23434e-08	3.10133e-07
HORVU7Hr1G098580	1403.5	-1.37229	0.2454	-5.59208	2.24367e-08	3.11264e-07
HORVU5Hr1G038960	15.9212	3.06087	0.547379	5.59187	2.2464e-08	3.11479e-07
HORVU6Hr1G078810	161.152	1.32736	0.237391	5.59146	2.25163e-08	3.12041e-07
HORVU1Hr1G066930	200.3	-1.31371	0.235045	-5.5892	2.28116e-08	3.15967e-07
HORVU3Hr1G106140	3102.13	1.25313	0.224257	5.58792	2.29801e-08	3.18134e-07
HORVU5Hr1G066260	497.95	-1.33069	0.238149	-5.58763	2.30192e-08	3.18508e-07
HORVU4Hr1G066510	2610.67	0.892795	0.159839	5.58559	2.32905e-08	3.22094e-07
HORVU7Hr1G036060	65.6245	2.02914	0.363446	5.58306	2.36319e-08	3.26644e-07
HORVU4Hr1G083170	956.059	-0.935447	0.16756	-5.58276	2.36732e-08	3.27044e-07
HORVU3Hr1G073780	4160.2	-1.25547	0.22489	-5.5826	2.36954e-08	3.27179e-07
HORVU5Hr1G120230	7599.08	-0.645546	0.11566	-5.58139	2.38604e-08	3.29286e-07
HORVU5Hr1G061950	276.779	-1.41209	0.253043	-5.58044	2.39904e-08	3.30908e-07
HORVU5Hr1G028550	1620.72	-0.860008	0.154158	-5.57873	2.42281e-08	3.34011e-07
HORVU4Hr1G088340	5455.55	-0.642652	0.115203	-5.57843	2.42697e-08	3.34411e-07
HORVU3Hr1G077670	142.56	-1.88355	0.337664	-5.5782	2.43025e-08	3.34689e-07
HORVU1Hr1G000090	662.419	-0.871527	0.156243	-5.57802	2.43265e-08	3.34844e-07
HORVU4Hr1G010750	46.594	-2.89473	0.519218	-5.57517	2.47288e-08	3.40204e-07
HORVU3Hr1G109160	172.834	-1.22128	0.219072	-5.57482	2.47791e-08	3.40699e-07
HORVU6Hr1G023070	1219.61	0.979813	0.17576	5.57474	2.47905e-08	3.40699e-07
HORVU6Hr1G021260	79.4447	1.95204	0.350268	5.57299	2.50404e-08	3.43954e-07
HORVU6Hr1G070420	31356.2	-0.417302	0.0749199	-5.56998	2.54767e-08	3.49766e-07
HORVU3Hr1G016360	450.913	-0.952255	0.171057	-5.56688	2.59337e-08	3.55854e-07
HORVU0Hr1G000670	299.77	-1.15233	0.207029	-5.56603	2.60605e-08	3.57224e-07
HORVU2Hr1G097360	159.123	-1.38646	0.249092	-5.56604	2.60586e-08	3.57224e-07
HORVU5Hr1G094280	131.259	-2.51775	0.452425	-5.56501	2.62144e-08	3.59146e-07
HORVU2Hr1G122930	38.7886	-2.52472	0.453798	-5.56353	2.64377e-08	3.62019e-07
HORVU0Hr1G011860	798.418	0.861204	0.154862	5.56109	2.68091e-08	3.66913e-07
HORVU0Hr1G021860	330.735	-1.0607	0.190834	-5.55821	2.72558e-08	3.72835e-07
HORVU2Hr1G119050	1873.75	-3.02005	0.543362	-5.55808	2.72755e-08	3.72911e-07
HORVU6Hr1G005690	283.518	-1.22942	0.221209	-5.55772	2.73325e-08	3.73497e-07
HORVU2Hr1G126810	87.7601	1.93838	0.34883	5.55681	2.74755e-08	3.75257e-07
HORVU1Hr1G068790	24044.1	0.485144	0.0873079	5.5567	2.74915e-08	3.75282e-07
HORVU3Hr1G095930	124.836	-1.49651	0.26936	-5.55579	2.76354e-08	3.76856e-07
HORVU4Hr1G018070	183.399	-1.42816	0.257057	-5.55582	2.76315e-08	3.76856e-07
HORVU1Hr1G073510	533.19	1.03582	0.186447	5.55558	2.76686e-08	3.76922e-07
HORVU7Hr1G083090	25.3386	-2.89549	0.521185	-5.55558	2.76687e-08	3.76922e-07
HORVU5Hr1G023160	1004.62	-1.1213	0.201886	-5.55411	2.7903e-08	3.79918e-07
HORVU7Hr1G017640	337.234	-1.97359	0.355355	-5.55387	2.79415e-08	3.80246e-07
HORVU7Hr1G063290	19.3809	3.04915	0.549274	5.55124	2.83658e-08	3.85822e-07
HORVU1Hr1G061380	370.757	-0.937295	0.168849	-5.55109	2.83893e-08	3.85942e-07
HORVU4Hr1G005870	2516.99	0.695711	0.125333	5.55091	2.84183e-08	3.86139e-07
HORVU6Hr1G064470	11407.8	-0.659728	0.118866	-5.5502	2.85351e-08	3.87526e-07
HORVU0Hr1G000890	175.396	-1.31288	0.236646	-5.54785	2.89196e-08	3.92546e-07
HORVU7Hr1G055370	1738.96	-0.591679	0.106675	-5.54654	2.91371e-08	3.95296e-07
HORVU1Hr1G084800	2044.56	0.934245	0.168466	5.5456	2.92955e-08	3.97241e-07
HORVU2Hr1G097030	391.158	0.965129	0.174047	5.54521	2.93609e-08	3.97923e-07
HORVU4Hr1G000050	859.807	-0.804872	0.145187	-5.54368	2.96174e-08	4.01194e-07
HORVU7Hr1G029170	166.515	1.31726	0.23769	5.54193	2.99162e-08	4.05033e-07
HORVU2Hr1G000430	161.548	-2.12185	0.382954	-5.54076	3.01166e-08	4.07538e-07
HORVU5Hr1G052730	918.428	-1.47024	0.265426	-5.53916	3.03926e-08	4.11062e-07
HORVU2Hr1G052920	625.263	-2.98492	0.539027	-5.5376	3.06636e-08	4.14516e-07
HORVU3Hr1G105870	133.654	-1.77101	0.319869	-5.53669	3.08245e-08	4.16477e-07
HORVU2Hr1G012810	164.395	1.86904	0.337755	5.53374	3.1348e-08	4.23334e-07
HORVU1Hr1G074310	200.309	-2.18116	0.394306	-5.53165	3.17231e-08	4.28181e-07
HORVU1Hr1G049500	3351.4	-0.647239	0.117021	-5.53096	3.18479e-08	4.29645e-07
HORVU6Hr1G066030	473.304	1.11316	0.201306	5.5297	3.20775e-08	4.32523e-07
HORVU5Hr1G006780	42320.4	-0.620605	0.112244	-5.52908	3.21915e-08	4.33838e-07
HORVU3Hr1G017930	482.057	1.37354	0.248446	5.52853	3.22927e-08	4.3498e-07
HORVU3Hr1G001670	1384.78	0.606184	0.109652	5.52823	3.23469e-08	4.35488e-07
HORVU7Hr1G003100	1416.88	0.624179	0.113021	5.5227	3.33831e-08	4.4921e-07
HORVU4Hr1G019570	204671	-0.662819	0.1201	-5.51891	3.41114e-08	4.58776e-07
HORVU5Hr1G062410	949.693	-1.26663	0.229515	-5.51871	3.41507e-08	4.59071e-07
HORVU6Hr1G040040	5162.51	0.583871	0.105817	5.51772	3.43425e-08	4.61416e-07
HORVU1Hr1G076000	576.126	-0.81546	0.147827	-5.51632	3.46169e-08	4.64866e-07
HORVU2Hr1G005630	635.08	-0.956475	0.173547	-5.51134	3.56114e-08	4.77735e-07
HORVU6Hr1G061220	579.825	1.83971	0.3338	5.51141	3.55972e-08	4.77735e-07
HORVU4Hr1G013540	1447.02	0.714239	0.129599	5.51115	3.56492e-08	4.78e-07
HORVU1Hr1G005120	10388	-0.514413	0.0934155	-5.50673	3.65566e-08	4.89703e-07
HORVU4Hr1G081800	441.789	-1.18992	0.216086	-5.50672	3.65591e-08	4.89703e-07
HORVU5Hr1G062240	8926.33	-0.658584	0.119602	-5.50646	3.66124e-08	4.90169e-07
HORVU7Hr1G082830	192.495	1.55582	0.282559	5.50617	3.66726e-08	4.90726e-07
HORVU6Hr1G077610	8461.07	-0.927962	0.168573	-5.50481	3.69561e-08	4.94269e-07
HORVU5Hr1G098780	1199.03	-0.730264	0.132664	-5.50463	3.69936e-08	4.94521e-07
HORVU2Hr1G070440	4978.25	0.709662	0.128926	5.5044	3.70429e-08	4.94928e-07
HORVU5Hr1G009410	16.1465	-3.02398	0.549518	-5.50296	3.73457e-08	4.98722e-07
HORVU7Hr1G046830	653.897	0.875136	0.159073	5.50147	3.76644e-08	5.02724e-07
HORVU3Hr1G096120	193.764	-1.26332	0.229685	-5.50023	3.79299e-08	5.06013e-07
HORVU1Hr1G087320	2857.89	-0.822954	0.149639	-5.49961	3.80639e-08	5.07288e-07
HORVU3Hr1G095580	39.5044	-2.55606	0.464766	-5.49968	3.8048e-08	5.07288e-07
HORVU6Hr1G024110	14.3978	-3.01693	0.548785	-5.49747	3.85271e-08	5.13203e-07
HORVU4Hr1G068680	36.2355	2.394	0.435555	5.49644	3.87544e-08	5.1597e-07
HORVU3Hr1G073740	1520.28	-0.902752	0.164263	-5.49576	3.89022e-08	5.17678e-07
HORVU2Hr1G103120	56.7462	1.96994	0.358462	5.49553	3.89537e-08	5.18102e-07
HORVU5Hr1G025960	6625.09	-0.806302	0.146828	-5.49148	3.9858e-08	5.29642e-07
HORVU7Hr1G053370	120.807	1.38243	0.251742	5.49146	3.98614e-08	5.29642e-07
HORVU4Hr1G061440	204.877	-1.28167	0.233658	-5.48523	4.12942e-08	5.48404e-07
HORVU7Hr1G044510	106.668	1.56359	0.285175	5.48291	4.18388e-08	5.55357e-07
HORVU0Hr1G007770	1045.71	-0.841681	0.153563	-5.48103	4.22862e-08	5.61015e-07
HORVU3Hr1G105600	741.866	-2.95565	0.539398	-5.47954	4.26421e-08	5.65452e-07
HORVU2Hr1G103180	268.101	1.27596	0.232899	5.47858	4.2876e-08	5.68268e-07
HORVU5Hr1G087800	475.027	-1.28934	0.235413	-5.47692	4.32782e-08	5.73311e-07
HORVU4Hr1G008950	268.911	1.32578	0.242119	5.47574	4.35686e-08	5.7687e-07
HORVU0Hr1G000960	2071.51	0.683558	0.124848	5.47511	4.37251e-08	5.78652e-07
HORVU5Hr1G095630	15706.2	0.54466	0.0995125	5.47328	4.41788e-08	5.84362e-07
HORVU2Hr1G099530	285.503	-2.03794	0.372509	-5.47084	4.47901e-08	5.92057e-07
[truncated: 41,051 more rows]

## Sheet: GP_CK vs GP_BK10
GENE IDENTIFIERS	mean normalised counts, averaged over all samples from both conditions	the logarithm (to basis 2) of the fold change	standard error estimate for the log2 fold change estimate	wald statistic	p value for the statistical significance of this change	p value adjusted for multiple testing with the Benjamini-Hochberg procedure which controls false discovery rate (FDR)
HORVU5Hr1G052600	618.756	2.11432	0.153286	13.7933	2.79811e-43	8.38651e-39
HORVU1Hr1G055380	47.7694	-2.15532	0.234591	-9.18757	4.01811e-20	6.02154e-16
HORVU5Hr1G016150	61.7182	2.13364	0.234202	9.11026	8.21817e-20	8.2105e-16
HORVU3Hr1G001020	811.283	-1.04813	0.184023	-5.69561	1.22928e-08	9.21099e-05
HORVU6Hr1G008780	1598.84	1.24117	0.222838	5.56984	2.54978e-08	0.000152844
HORVU6Hr1G085870	2002.53	-1.11843	0.205337	-5.44679	5.12877e-08	0.000256199
HORVU1Hr1G078650	22.8074	-1.16303	0.215651	-5.3931	6.92524e-08	0.000296519
HORVU6Hr1G008720	1790.23	1.15891	0.22372	5.1802	2.21651e-07	0.000830416
HORVU3Hr1G002820	1230.79	0.782059	0.155191	5.03934	4.67148e-07	0.00155571
HORVU4Hr1G064070	29.2921	-1.11919	0.233004	-4.80333	1.56047e-06	0.00467703
HORVU3Hr1G001060	1189.74	-0.68732	0.145314	-4.72988	2.2465e-06	0.0061211
HORVU2Hr1G085270	5327.39	-0.880583	0.195007	-4.51565	6.31227e-06	0.0157659
HORVU5Hr1G069750	273.54	-1.01066	0.227459	-4.44325	8.86106e-06	0.0204295
HORVU2Hr1G107600	41.8026	1.03622	0.23494	4.41058	1.03092e-05	0.0220705
HORVU7Hr1G001020	501.314	0.641323	0.152697	4.19998	2.66935e-05	0.0533371
HORVU4Hr1G090190	122.729	0.966477	0.232121	4.16368	3.13166e-05	0.0586638
HORVU0Hr1G023980	911.465	-0.973248	0.235149	-4.13885	3.49048e-05	0.0615392
HORVU7Hr1G086120	156.758	0.840498	0.215243	3.90487	9.42752e-05	0.156979
HORVU0Hr1G009390	105.049	0.903178	0.235102	3.84165	0.000122211	0.189905
HORVU3Hr1G062430	941.6	-0.629838	0.164331	-3.83274	0.000126722	0.189905
HORVU4Hr1G087980	144.443	-0.830937	0.224104	-3.70782	0.000209049	0.298362
HORVU2Hr1G061080	2415.38	-0.511233	0.141748	-3.60663	0.000310203	0.422609
HORVU3Hr1G076400	175.509	-0.731697	0.204833	-3.57216	0.000354048	0.461371
HORVU3Hr1G063030	78.9452	-0.690292	0.195885	-3.52397	0.000425137	0.530925
HORVU3Hr1G096860	710.859	-0.81627	0.233518	-3.49553	0.000473123	0.545401
HORVU6Hr1G033060	526.882	-0.650657	0.186101	-3.49625	0.000471846	0.545401
HORVU2Hr1G023180	98.8552	0.814536	0.23454	3.4729	0.000514863	0.571536
AGP50785	212.906	-0.78071	0.228969	-3.40968	0.000650393	0.686723
HORVU4Hr1G090130	73.3289	0.795712	0.235029	3.38559	0.000710266	0.686723
HORVU7Hr1G010230	671.064	0.441089	0.130285	3.38558	0.000710276	0.686723
HORVU7Hr1G085680	125.108	-0.716118	0.21076	-3.39779	0.000679324	0.686723
HORVU1Hr1G009390	9.55341	-0.608523	0.180319	-3.3747	0.000738959	0.692127
HORVU4Hr1G083400	394.067	0.588025	0.175287	3.35465	0.000794659	0.720065
HORVU6Hr1G073220	875.104	0.445474	0.133096	3.34703	0.000816836	0.720065
HORVU4Hr1G083070	2639.33	-0.371089	0.11157	-3.32605	0.000880852	0.754311
ENSRNA049489500	378.331	-0.736365	0.226611	-3.24947	0.00115622	0.79828
HORVU0Hr1G038220	2501.06	-0.489264	0.148398	-3.29697	0.000977337	0.79828
HORVU1Hr1G017900	1112.42	0.547847	0.166654	3.28734	0.0010114	0.79828
HORVU1Hr1G047710	840.629	-0.756838	0.233963	-3.23486	0.00121701	0.79828
HORVU1Hr1G049000	433.549	0.502213	0.155491	3.22986	0.00123851	0.79828
HORVU1Hr1G053770	595.063	0.670782	0.208103	3.22332	0.00126714	0.79828
HORVU1Hr1G057180	846.225	0.610712	0.190835	3.20022	0.00137324	0.79828
HORVU2Hr1G039360	146.455	-0.730449	0.228381	-3.19839	0.00138199	0.79828
HORVU3Hr1G015640	8444.47	0.349405	0.108527	3.21954	0.00128398	0.79828
HORVU3Hr1G083250	234.392	-0.588743	0.181555	-3.24278	0.00118369	0.79828
HORVU4Hr1G043860	63.1874	0.716453	0.222606	3.21847	0.00128874	0.79828
HORVU4Hr1G050930	272.219	0.637697	0.19942	3.19776	0.00138498	0.79828
HORVU5Hr1G063670	2719.47	-0.64449	0.199282	-3.23407	0.00122041	0.79828
HORVU6Hr1G025480	28.2988	-0.745307	0.23179	-3.21544	0.00130245	0.79828
HORVU7Hr1G026000	170.408	0.563199	0.175894	3.20193	0.00136512	0.79828
HORVU7Hr1G091260	919.766	-0.683542	0.208098	-3.28471	0.00102087	0.79828
HORVU7Hr1G118340	2406.75	0.452213	0.141006	3.20706	0.001341	0.79828
HORVU2Hr1G061040	4550.03	-0.450095	0.141439	-3.18227	0.00146126	0.824812
HORVU7Hr1G003870	237.479	0.571927	0.179999	3.17739	0.00148605	0.824812
HORVU7Hr1G093370	3192.28	-0.462291	0.147119	-3.1423	0.00167626	0.913468
EPlHVUG00000039853	102.911	-0.701922	0.224608	-3.1251	0.00177746	0.951323
ENSRNA049483811	186.421	-0.711317	0.230316	-3.08845	0.00201205	0.967674
ENSRNA050016816	220.416	-0.718026	0.234124	-3.06687	0.00216316	0.967674
EPlHVUG00000039887	53.663	-0.693611	0.22514	-3.0808	0.00206448	0.967674
HORVU1Hr1G004720	3078.64	0.513913	0.166295	3.09037	0.0019991	0.967674
HORVU2Hr1G096360	65323.1	0.302327	0.0985137	3.06888	0.0021486	0.967674
HORVU3Hr1G035880	960.279	0.42945	0.140026	3.06693	0.00216269	0.967674
HORVU4Hr1G074990	4631.4	0.282955	0.0920876	3.07267	0.00212152	0.967674
HORVU5Hr1G062290	1075.37	0.490074	0.158835	3.08544	0.00203254	0.967674
HORVU5Hr1G077390	453.712	0.554678	0.178855	3.10127	0.00192692	0.967674
HORVU5Hr1G094820	22.4773	-0.528291	0.170714	-3.09459	0.00197082	0.967674
HORVU6Hr1G039840	2190.66	0.684251	0.220799	3.09898	0.00194187	0.967674
HORVU1Hr1G025120	84.2692	-0.693205	0.227703	-3.04434	0.00233188	0.984384
HORVU2Hr1G002840	233.353	-0.710412	0.23328	-3.04532	0.00232433	0.984384
HORVU3Hr1G083680	507.308	-0.546065	0.179085	-3.04919	0.00229457	0.984384
HORVU3Hr1G087010	1092.22	-0.682043	0.223613	-3.0501	0.00228763	0.984384
HORVU1Hr1G039250	311.447	0.655927	0.216468	3.03014	0.00244439	0.990045
HORVU7Hr1G066980	88.1765	-0.69751	0.229698	-3.03664	0.0023923	0.990045
HORVU7Hr1G098260	933.356	0.382088	0.126078	3.03056	0.00244101	0.990045
AGP50735	5273.61	-0.366085	0.196002	-1.86776	0.0617953	0.999987
AGP50736	32.657	-0.344193	0.223296	-1.54142	0.123214	0.999987
AGP50738	82.6173	-0.22486	0.218841	-1.02751	0.304182	0.999987
AGP50739	6.95112	-0.0312596	0.185446	-0.168565	0.866139	0.999987
AGP50740	1093.06	-0.13803	0.21592	-0.639262	0.522653	0.999987
AGP50741	850.238	-0.25669	0.231138	-1.11055	0.266763	0.999987
AGP50742	59.2628	0.0794886	0.234233	0.339357	0.734341	0.999987
AGP50743	2218.52	0.138016	0.147521	0.935573	0.349493	0.999987
AGP50744	15.3164	-0.144837	0.225335	-0.642766	0.520376	0.999987
AGP50745	10.1253	-0.0104868	0.196727	-0.0533063	0.957488	0.999987
AGP50746	27.9635	-0.12754	0.23176	-0.55031	0.582107	0.999987
AGP50747	133.088	0.256607	0.228199	1.12449	0.260806	0.999987
AGP50748	84.7861	0.182303	0.221046	0.82473	0.409525	0.999987
AGP50749	94.1586	-0.184477	0.235144	-0.784531	0.432729	0.999987
AGP50750	119.261	-0.245902	0.232367	-1.05825	0.289943	0.999987
AGP50751	1919.19	0.145524	0.128596	1.13164	0.257786	0.999987
AGP50752	1279.77	0.145019	0.193596	0.749078	0.45381	0.999987
AGP50753	31.9773	-0.205862	0.221268	-0.930374	0.352178	0.999987
AGP50754	358.058	-0.211817	0.230841	-0.917588	0.358835	0.999987
AGP50755	236.27	-0.226564	0.224727	-1.00818	0.313369	0.999987
AGP50756	260.951	-0.330817	0.210708	-1.57003	0.116408	0.999987
AGP50757	204.072	0.19078	0.196036	0.973193	0.330458	0.999987
AGP50758	291.546	0.14789	0.187691	0.787943	0.43073	0.999987
AGP50759	516.093	0.266081	0.175202	1.51871	0.128836	0.999987
AGP50760	256.456	0.258268	0.179225	1.44103	0.149576	0.999987
AGP50761	24.9199	-0.186495	0.221975	-0.840161	0.400818	0.999987
AGP50762	116.424	-0.351647	0.233027	-1.50904	0.131289	0.999987
AGP50763	111416	0.132814	0.172149	0.771503	0.440409	0.999987
AGP50764	6.65753	-0.167849	0.182525	-0.919597	0.357784	0.999987
AGP50765	29.8427	-0.216663	0.217439	-0.99643	0.319041	0.999987
AGP50766	31.5007	-0.279826	0.219548	-1.27455	0.202467	0.999987
AGP50767	96.3345	-0.35893	0.229884	-1.56135	0.118441	0.999987
AGP50768	94.2323	-0.277202	0.228146	-1.21502	0.224358	0.999987
AGP50769	35.2133	-0.376065	0.215892	-1.74191	0.0815237	0.999987
AGP50770	40.5083	-0.321426	0.218501	-1.47105	0.141276	0.999987
AGP50771	100.418	-0.38234	0.226571	-1.68751	0.0915058	0.999987
AGP50772	20.7888	-0.119375	0.230439	-0.518031	0.604437	0.999987
AGP50773	51.917	-0.124989	0.228997	-0.545812	0.585195	0.999987
AGP50774	7.81661	-0.141398	0.187489	-0.754167	0.450749	0.999987
AGP50775	16.0561	-0.0301478	0.225185	-0.13388	0.893498	0.999987
AGP50776	42.2306	-0.0492862	0.23467	-0.210024	0.833649	0.999987
AGP50777	9.14839	-0.0621152	0.191901	-0.323683	0.746178	0.999987
AGP50779	94.9281	-0.126146	0.217854	-0.579037	0.562564	0.999987
AGP50780	538.086	-0.386424	0.235056	-1.64397	0.100183	0.999987
AGP50781	19.388	-0.237914	0.226255	-1.05153	0.293014	0.999987
AGP50782	11.7839	-0.0850233	0.20538	-0.413981	0.678888	0.999987
AGP50783	16.9503	-0.197605	0.212909	-0.928122	0.353344	0.999987
AGP50784	174.987	-0.509288	0.234673	-2.1702	0.0299914	0.999987
AGP50786	294.799	0.0269745	0.23215	0.116194	0.907499	0.999987
AGP50787	222.619	0.0667408	0.229658	0.290609	0.77135	0.999987
AGP50788	137.284	0.0984678	0.234838	0.419302	0.674996	0.999987
AGP50789	441.854	0.104986	0.212632	0.493746	0.621485	0.999987
AGP50790	935.676	0.197566	0.222017	0.88987	0.373536	0.999987
AGP50791	475.034	0.107242	0.226311	0.473868	0.635594	0.999987
AGP50792	352.653	0.169298	0.227805	0.743173	0.457377	0.999987
AGP50793	483.155	0.101353	0.22671	0.447061	0.654831	0.999987
AGP50794	299.038	0.178387	0.22552	0.791001	0.428943	0.999987
AGP50795	97.8812	0.225063	0.233479	0.963955	0.335069	0.999987
AGP50796	47.4744	0.0507634	0.233252	0.217634	0.827715	0.999987
AGP50797	0.991698	-0.0311924	0.0802085	-0.388892	0.697356	0.999987
AGP50798	102.322	-0.326943	0.234854	-1.39211	0.163889	0.999987
AGP50799	506.954	0.102773	0.163944	0.626877	0.53074	0.999987
AGP50800	36.8422	0.0290211	0.235101	0.123441	0.901758	0.999987
AGP50802	234.928	-0.103813	0.212381	-0.488804	0.62498	0.999987
AGP50803	76.3602	0.0653912	0.21885	0.298794	0.765097	0.999987
AGP50804	42.867	-0.139636	0.234805	-0.594692	0.552049	0.999987
AGP50805	2251.24	0.155963	0.131748	1.1838	0.236494	0.999987
AGP50806	6212.5	0.0265025	0.120435	0.220056	0.825828	0.999987
AGP50807	22.4067	-0.349577	0.218753	-1.59805	0.110033	0.999987
AGP50808	25.4493	-0.214384	0.218711	-0.980213	0.326981	0.999987
AGP50809	24.552	-0.354793	0.215864	-1.64359	0.10026	0.999987
AGP50810	25.0825	-0.294395	0.210761	-1.39682	0.162469	0.999987
ENSRNA049434223	0.156494	-0.0130435	0.0534932	-0.243835	0.807359	0.999987
ENSRNA049434228	0.156494	-0.0130435	0.0534932	-0.243835	0.807359	0.999987
ENSRNA049434462	3.19683	-0.0873273	0.147807	-0.590819	0.554642	0.999987
ENSRNA049434708	1.01691	-0.00269271	0.0917279	-0.0293554	0.976581	0.999987
ENSRNA049434711	0.178679	0.0121734	0.0534932	0.227569	0.819981	0.999987
ENSRNA049435018	1.00029	-0.00160025	0.101173	-0.015817	0.98738	0.999987
ENSRNA049435300	3.09946	-0.117168	0.119011	-0.984511	0.324864	0.999987
ENSRNA049435359	0.156494	-0.0130435	0.0534932	-0.243835	0.807359	0.999987
ENSRNA049435461	0.327157	-0.000435054	0.0534932	-0.00813288	0.993511	0.999987
ENSRNA049435720	0.161816	0.0121734	0.0534932	0.227569	0.819981	0.999987
ENSRNA049436197	0.156494	-0.0130435	0.0534932	-0.243835	0.807359	0.999987
ENSRNA049436214	0.351795	-0.000435054	0.0534932	-0.00813288	0.993511	0.999987
ENSRNA049436258	0.351795	-0.000435054	0.0534932	-0.00813288	0.993511	0.999987
ENSRNA049436299	0.154042	0.0121734	0.0534932	0.227569	0.819981	0.999987
ENSRNA049436321	1.00029	-0.00160025	0.101173	-0.015817	0.98738	0.999987
ENSRNA049436327	1.87553	-0.0482101	0.107002	-0.450551	0.652313	0.999987
ENSRNA049436566	0.161816	0.0121734	0.0534932	0.227569	0.819981	0.999987
ENSRNA049436598	0.176145	-0.0130435	0.0534932	-0.243835	0.807359	0.999987
ENSRNA049437435	0.34926	-0.025652	0.0534932	-0.479537	0.631556	0.999987
ENSRNA049437503	0.156494	-0.0130435	0.0534932	-0.243835	0.807359	0.999987
ENSRNA049437906	0.176145	-0.0130435	0.0534932	-0.243835	0.807359	0.999987
ENSRNA049438696	0.173115	-0.0130435	0.0534932	-0.243835	0.807359	0.999987
ENSRNA049438816	0.327157	-0.000435054	0.0534932	-0.00813288	0.993511	0.999987
ENSRNA049440840	0.173115	-0.0130435	0.0534932	-0.243835	0.807359	0.999987
ENSRNA049441303	0.821612	-0.023259	0.0872628	-0.26654	0.789823	0.999987
ENSRNA049441363	0.173115	-0.0130435	0.0534932	-0.243835	0.807359	0.999987
ENSRNA049441641	1.00029	-0.00160025	0.101173	-0.015817	0.98738	0.999987
ENSRNA049442209	1.00029	-0.00160025	0.101173	-0.015817	0.98738	0.999987
ENSRNA049443290	0.327157	-0.000435054	0.0534932	-0.00813288	0.993511	0.999987
ENSRNA049443314	0.308083	0.0247819	0.0534932	0.463272	0.64317	0.999987
ENSRNA049443324	0.486762	0.0362971	0.0535758	0.67749	0.498095	0.999987
ENSRNA049443432	0.154042	0.0121734	0.0534932	0.227569	0.819981	0.999987
ENSRNA049443605	0.176145	-0.0130435	0.0534932	-0.243835	0.807359	0.999987
ENSRNA049443648	4.1882	-0.183029	0.161772	-1.1314	0.257886	0.999987
ENSRNA049444133	1.00029	-0.00160025	0.101173	-0.015817	0.98738	0.999987
ENSRNA049444983	0.161816	0.0121734	0.0534932	0.227569	0.819981	0.999987
ENSRNA049445516	1.00029	-0.00160025	0.101173	-0.015817	0.98738	0.999987
ENSRNA049445574	1.00029	-0.00160025	0.101173	-0.015817	0.98738	0.999987
ENSRNA049445968	0.161816	0.0121734	0.0534932	0.227569	0.819981	0.999987
ENSRNA049445975	0.161816	0.0121734	0.0534932	0.227569	0.819981	0.999987
ENSRNA049446376	14.0067	-0.127213	0.220208	-0.577695	0.56347	0.999987
ENSRNA049446405	0.511076	-0.0141752	0.0555297	-0.255272	0.798513	0.999987
ENSRNA049446480	0.354824	-0.000435054	0.0534932	-0.00813288	0.993511	0.999987
ENSRNA049446803	0.49699	0.013409	0.0550402	0.243622	0.807523	0.999987
ENSRNA049446882	0.161816	0.0121734	0.0534932	0.227569	0.819981	0.999987
ENSRNA049447474	0.173115	-0.0130435	0.0534932	-0.243835	0.807359	0.999987
ENSRNA049447495	0.156494	-0.0130435	0.0534932	-0.243835	0.807359	0.999987
ENSRNA049447675	0.161816	0.0121734	0.0534932	0.227569	0.819981	0.999987
ENSRNA049447747	1.00274	-0.0383764	0.092737	-0.41382	0.679006	0.999987
ENSRNA049448306	1.33883	0.0163693	0.073576	0.222481	0.823939	0.999987
ENSRNA049448431	0.354824	-0.000435054	0.0534932	-0.00813288	0.993511	0.999987
ENSRNA049448468	6.24613	0.0244329	0.183834	0.132908	0.894266	0.999987
ENSRNA049448479	6.46444	0.138132	0.179191	0.770864	0.440787	0.999987
ENSRNA049448636	1.00029	-0.00160025	0.101173	-0.015817	0.98738	0.999987
ENSRNA049448676	0.645709	0.00111634	0.0597695	0.0186775	0.985098	0.999987
ENSRNA049448899	1.17341	-0.0243551	0.106223	-0.229282	0.818649	0.999987
ENSRNA049449027	0.176145	-0.0130435	0.0534932	-0.243835	0.807359	0.999987
ENSRNA049449072	1.16211	0.0201984	0.106089	0.190391	0.849003	0.999987
ENSRNA049449084	13.3668	-0.106992	0.219724	-0.486937	0.626303	0.999987
ENSRNA049449320	0.154042	0.0121734	0.0534932	0.227569	0.819981	0.999987
ENSRNA049449385	3.02068	-0.0723181	0.146665	-0.493083	0.621954	0.999987
ENSRNA049449711	1.00029	-0.00160025	0.101173	-0.015817	0.98738	0.999987
ENSRNA049449801	13.5151	-0.049362	0.221478	-0.222876	0.823632	0.999987
ENSRNA049449836	1.00029	-0.00160025	0.101173	-0.015817	0.98738	0.999987
ENSRNA049449891	0.173115	-0.0130435	0.0534932	-0.243835	0.807359	0.999987
ENSRNA049449976	1.00561	0.0362368	0.0926399	0.391157	0.695681	0.999987
ENSRNA049449989	1.17341	-0.0243551	0.106223	-0.229282	0.818649	0.999987
ENSRNA049450021	13.3962	-0.102027	0.2181	-0.467799	0.639929	0.999987
ENSRNA049450119	13.1791	-0.0716602	0.217621	-0.329288	0.741938	0.999987
ENSRNA049450306	13.0473	-0.058873	0.216319	-0.272158	0.7855	0.999987
ENSRNA049450408	1.17341	-0.0243551	0.106223	-0.229282	0.818649	0.999987
ENSRNA049450437	12.7023	-0.0854669	0.218349	-0.391423	0.695484	0.999987
ENSRNA049450522	0.84625	-0.0207094	0.0874856	-0.236718	0.812876	0.999987
ENSRNA049450562	1.00029	-0.00160025	0.101173	-0.015817	0.98738	0.999987
ENSRNA049450607	1.51693	0.0187203	0.11553	0.162039	0.871275	0.999987
ENSRNA049450623	1.17341	-0.0243551	0.106223	-0.229282	0.818649	0.999987
ENSRNA049450653	0.645467	-0.00128343	0.0712181	-0.0180212	0.985622	0.999987
ENSRNA049450730	13.0347	-0.10894	0.218592	-0.498369	0.618224	0.999987
ENSRNA049450738	1.00029	-0.00160025	0.101173	-0.015817	0.98738	0.999987
ENSRNA049450780	1.00029	-0.00160025	0.101173	-0.015817	0.98738	0.999987
ENSRNA049450847	14.6735	-0.0743714	0.222495	-0.334261	0.738183	0.999987
ENSRNA049450887	0.494537	0.0394081	0.0555758	0.709087	0.478271	0.999987
ENSRNA049450964	13.2268	-0.0248308	0.218778	-0.113498	0.909636	0.999987
ENSRNA049451108	0.176145	-0.0130435	0.0534932	-0.243835	0.807359	0.999987
ENSRNA049451180	6.84825	-0.05245	0.190597	-0.275188	0.783172	0.999987
ENSRNA049451206	0.488973	0.0120276	0.0550341	0.218548	0.827002	0.999987
ENSRNA049459487	0.964354	0.0276556	0.080978	0.34152	0.732712	0.999987
ENSRNA049459499	3.64004	-0.00727619	0.14861	-0.0489615	0.96095	0.999987
ENSRNA049459512	5.66894	-0.083475	0.168535	-0.495298	0.620389	0.999987
ENSRNA049459525	4.04258	-0.066304	0.161161	-0.411415	0.680768	0.999987
ENSRNA049459535	3.82739	0.108406	0.157706	0.687393	0.491835	0.999987
ENSRNA049459548	2.85781	-0.124817	0.141188	-0.884044	0.376672	0.999987
ENSRNA049459581	164.654	-0.325837	0.232291	-1.40271	0.160703	0.999987
ENSRNA049459936	0.178679	0.0121734	0.0534932	0.227569	0.819981	0.999987
ENSRNA049460199	1.92339	0.0191031	0.0974754	0.195978	0.844627	0.999987
ENSRNA049460237	64.4214	-0.444589	0.223653	-1.98786	0.0468276	0.999987
ENSRNA049460353	3.79751	-0.23202	0.151714	-1.52932	0.126185	0.999987
ENSRNA049460399	1.00029	-0.00160025	0.101173	-0.015817	0.98738	0.999987
ENSRNA049460415	1.00029	-0.00160025	0.101173	-0.015817	0.98738	0.999987
ENSRNA049460671	12.8	0.0293685	0.218387	0.134479	0.893024	0.999987
ENSRNA049460699	3.51964	-0.083687	0.151396	-0.55277	0.580421	0.999987
ENSRNA049460726	3.28931	0.0311763	0.153497	0.203107	0.839052	0.999987
ENSRNA049460737	7.93938	0.0924151	0.192071	0.48115	0.63041	0.999987
ENSRNA049460827	2.67339	-0.0694936	0.135958	-0.511141	0.609252	0.999987
ENSRNA049460880	1129.24	0.205793	0.134349	1.53177	0.125579	0.999987
ENSRNA049460889	678.711	0.208361	0.143579	1.45119	0.146726	0.999987
ENSRNA049460904	1394.33	0.223933	0.132474	1.69039	0.0909542	0.999987
ENSRNA049460923	4.01663	-0.0625986	0.156471	-0.400067	0.689108	0.999987
ENSRNA049461197	0.327157	-0.000435054	0.0534932	-0.00813288	0.993511	0.999987
ENSRNA049461830	0.154042	0.0121734	0.0534932	0.227569	0.819981	0.999987
ENSRNA049461984	0.173115	-0.0130435	0.0534932	-0.243835	0.807359	0.999987
ENSRNA049462032	0.659796	-0.037062	0.0722758	-0.512785	0.608101	0.999987
ENSRNA049462076	0.156494	-0.0130435	0.0534932	-0.243835	0.807359	0.999987
ENSRNA049463894	0.310536	-0.000435054	0.0534932	-0.00813288	0.993511	0.999987
ENSRNA049463997	0.156494	-0.0130435	0.0534932	-0.243835	0.807359	0.999987
ENSRNA049464050	0.156494	-0.0130435	0.0534932	-0.243835	0.807359	0.999987
ENSRNA049464135	0.178679	0.0121734	0.0534932	0.227569	0.819981	0.999987
ENSRNA049464147	0.351795	-0.000435054	0.0534932	-0.00813288	0.993511	0.999987
ENSRNA049464195	0.178679	0.0121734	0.0534932	0.227569	0.819981	0.999987
ENSRNA049464267	0.176145	-0.0130435	0.0534932	-0.243835	0.807359	0.999987
ENSRNA049464292	0.176145	-0.0130435	0.0534932	-0.243835	0.807359	0.999987
ENSRNA049464337	8.34183	-0.0713232	0.189999	-0.375388	0.707372	0.999987
ENSRNA049464350	7.988	-0.121219	0.187022	-0.648157	0.516883	0.999987
ENSRNA049464362	1.20436	-0.0442454	0.0854332	-0.517894	0.604532	0.999987
ENSRNA049464376	0.335173	-0.000435054	0.0534932	-0.00813288	0.993511	0.999987
ENSRNA049464390	0.334932	-0.000435054	0.0534932	-0.00813288	0.993511	0.999987
ENSRNA049464406	0.335173	-0.000435054	0.0534932	-0.00813288	0.993511	0.999987
ENSRNA049464494	0.154042	0.0121734	0.0534932	0.227569	0.819981	0.999987
ENSRNA049464512	0.173115	-0.0130435	0.0534932	-0.243835	0.807359	0.999987
ENSRNA049464636	0.154042	0.0121734	0.0534932	0.227569	0.819981	0.999987
ENSRNA049464710	0.161816	0.0121734	0.0534932	0.227569	0.819981	0.999987
ENSRNA049464747	0.357358	0.0247819	0.0534932	0.463272	0.64317	0.999987
ENSRNA049464947	0.312989	-0.025652	0.0534932	-0.479537	0.631556	0.999987
ENSRNA049465084	0.176145	-0.0130435	0.0534932	-0.243835	0.807359	0.999987
ENSRNA049465164	0.156494	-0.0130435	0.0534932	-0.243835	0.807359	0.999987
ENSRNA049465193	0.156494	-0.0130435	0.0534932	-0.243835	0.807359	0.999987
ENSRNA049465246	0.154042	0.0121734	0.0534932	0.227569	0.819981	0.999987
ENSRNA049465261	0.154042	0.0121734	0.0534932	0.227569	0.819981	0.999987
ENSRNA049465273	0.154042	0.0121734	0.0534932	0.227569	0.819981	0.999987
ENSRNA049465288	0.327157	-0.000435054	0.0534932	-0.00813288	0.993511	0.999987
ENSRNA049465328	0.156494	-0.0130435	0.0534932	-0.243835	0.807359	0.999987
ENSRNA049465339	0.323632	0.0247819	0.0534932	0.463272	0.64317	0.999987
ENSRNA049465351	0.156494	-0.0130435	0.0534932	-0.243835	0.807359	0.999987
ENSRNA049465363	0.156494	-0.0130435	0.0534932	-0.243835	0.807359	0.999987
ENSRNA049465375	0.312989	-0.025652	0.0534932	-0.479537	0.631556	0.999987
ENSRNA049465394	0.156494	-0.0130435	0.0534932	-0.243835	0.807359	0.999987
ENSRNA049465537	0.156494	-0.0130435	0.0534932	-0.243835	0.807359	0.999987
ENSRNA049465673	0.335173	-0.000435054	0.0534932	-0.00813288	0.993511	0.999987
ENSRNA049465696	0.340495	0.0247819	0.0534932	0.463272	0.64317	0.999987
ENSRNA049465878	0.502725	-0.0374472	0.0536054	-0.698571	0.48482	0.999987
ENSRNA049465895	0.32961	-0.025652	0.0534932	-0.479537	0.631556	0.999987
ENSRNA049465936	0.173115	-0.0130435	0.0534932	-0.243835	0.807359	0.999987
ENSRNA049465950	0.156494	-0.0130435	0.0534932	-0.243835	0.807359	0.999987
ENSRNA049465985	0.176145	-0.0130435	0.0534932	-0.243835	0.807359	0.999987
ENSRNA049466023	0.173115	-0.0130435	0.0534932	-0.243835	0.807359	0.999987
ENSRNA049466043	0.334932	-0.000435054	0.0534932	-0.00813288	0.993511	0.999987
ENSRNA049466066	0.176145	-0.0130435	0.0534932	-0.243835	0.807359	0.999987
ENSRNA049466133	0.161816	0.0121734	0.0534932	0.227569	0.819981	0.999987
ENSRNA049466164	0.161816	0.0121734	0.0534932	0.227569	0.819981	0.999987
ENSRNA049466177	0.161816	0.0121734	0.0534932	0.227569	0.819981	0.999987
ENSRNA049466190	0.346231	-0.025652	0.0534932	-0.479537	0.631556	0.999987
ENSRNA049466203	0.346231	-0.025652	0.0534932	-0.479537	0.631556	0.999987
ENSRNA049466212	0.332639	-0.025652	0.0534932	-0.479537	0.631556	0.999987
ENSRNA049466228	0.176145	-0.0130435	0.0534932	-0.243835	0.807359	0.999987
ENSRNA049466238	0.156494	-0.0130435	0.0534932	-0.243835	0.807359	0.999987
ENSRNA049466257	0.176145	-0.0130435	0.0534932	-0.243835	0.807359	0.999987
ENSRNA049466421	0.488973	0.0120276	0.0550341	0.218548	0.827002	0.999987
ENSRNA049466458	0.492002	0.0120737	0.055137	0.218975	0.826669	0.999987
ENSRNA049466505	0.670105	0.000681659	0.0716744	0.00951049	0.992412	0.999987
ENSRNA049466517	0.670105	0.000681659	0.0716744	0.00951049	0.992412	0.999987
ENSRNA049466535	0.351795	-0.000435054	0.0534932	-0.00813288	0.993511	0.999987
ENSRNA049466549	0.670105	0.000681659	0.0716744	0.00951049	0.992412	0.999987
ENSRNA049466560	0.337961	-0.000435054	0.0534932	-0.00813288	0.993511	0.999987
ENSRNA049466573	0.491426	-0.0131519	0.0550498	-0.23891	0.811175	0.999987
ENSRNA049466585	0.508289	-0.0130693	0.0556283	-0.23494	0.814256	0.999987
ENSRNA049466602	0.173115	-0.0130435	0.0534932	-0.243835	0.807359	0.999987
ENSRNA049466660	0.508865	0.0124861	0.0555248	0.224874	0.822077	0.999987
ENSRNA049466672	0.67887	-0.0528185	0.062523	-0.844785	0.398231	0.999987
ENSRNA049466679	0.664541	-0.0252912	0.0608588	-0.415572	0.677723	0.999987
ENSRNA049466688	0.670105	0.000681659	0.0716744	0.00951049	0.992412	0.999987
ENSRNA049466698	0.508289	-0.0130693	0.0556283	-0.23494	0.814256	0.999987
ENSRNA049466727	0.173115	-0.0130435	0.0534932	-0.243835	0.807359	0.999987
ENSRNA049466736	0.173115	-0.0130435	0.0534932	-0.243835	0.807359	0.999987
ENSRNA049466747	0.511076	-0.0141752	0.0555297	-0.255272	0.798513	0.999987
ENSRNA049466754	0.69229	0.0250898	0.0614915	0.408021	0.683258	0.999987
ENSRNA049466783	0.156494	-0.0130435	0.0534932	-0.243835	0.807359	0.999987
ENSRNA049466808	0.670105	0.000681659	0.0716744	0.00951049	0.992412	0.999987
ENSRNA049466819	0.670105	0.000681659	0.0716744	0.00951049	0.992412	0.999987
ENSRNA049466829	0.156494	-0.0130435	0.0534932	-0.243835	0.807359	0.999987
ENSRNA049466847	0.332639	-0.025652	0.0534932	-0.479537	0.631556	0.999987
ENSRNA049466871	0.351795	-0.000435054	0.0534932	-0.00813288	0.993511	0.999987
ENSRNA049466885	0.346231	-0.025652	0.0534932	-0.479537	0.631556	0.999987
ENSRNA049466929	0.352289	-0.025652	0.0534932	-0.479537	0.631556	0.999987
ENSRNA049466958	0.69852	-0.040129	0.0547109	-0.733473	0.46327	0.999987
ENSRNA049466999	0.173115	-0.0130435	0.0534932	-0.243835	0.807359	0.999987
ENSRNA049467016	0.34926	-0.025652	0.0534932	-0.479537	0.631556	0.999987
ENSRNA049467028	0.695491	-0.0401096	0.0546981	-0.733291	0.463381	0.999987
ENSRNA049467036	0.522376	-0.037967	0.0536739	-0.707365	0.47934	0.999987
ENSRNA049467049	0.695491	-0.0401096	0.0546981	-0.733291	0.463381	0.999987
ENSRNA049467067	0.34926	-0.025652	0.0534932	-0.479537	0.631556	0.999987
ENSRNA049467077	0.855015	-0.0642666	0.0687194	-0.935203	0.349684	0.999987
ENSRNA049467088	0.178679	0.0121734	0.0534932	0.227569	0.819981	0.999987
ENSRNA049467111	0.824147	0.0202601	0.0872025	0.232334	0.816279	0.999987
ENSRNA049467125	0.49699	0.013409	0.0550402	0.243622	0.807523	0.999987
ENSRNA049467135	0.868434	0.0154303	0.076946	0.200534	0.841063	0.999987
ENSRNA049467147	1.03066	-0.0628535	0.0836574	-0.751321	0.45246	0.999987
ENSRNA049467157	0.530474	0.0126943	0.0536991	0.236398	0.813124	0.999987
ENSRNA049467169	0.835446	-0.016164	0.0765685	-0.211105	0.832806	0.999987
ENSRNA049467185	0.99718	-0.0657847	0.0844287	-0.779175	0.435877	0.999987
ENSRNA049467201	0.84322	-0.0154856	0.0766412	-0.202053	0.839875	0.999987
ENSRNA049467212	1.19804	-0.0175658	0.0963965	-0.182225	0.855406	0.999987
ENSRNA049467232	8.01977	-0.196275	0.179202	-1.09527	0.273398	0.999987
ENSRNA049467239	0.681162	-0.0207456	0.0546662	-0.379495	0.70432	0.999987
ENSRNA049467245	0.689755	-0.000868897	0.0720147	-0.0120656	0.990373	0.999987
ENSRNA049467256	4.29394	-0.0832024	0.151346	-0.54975	0.582491	0.999987
ENSRNA049467264	0.173115	-0.0130435	0.0534932	-0.243835	0.807359	0.999987
ENSRNA049467273	0.156494	-0.0130435	0.0534932	-0.243835	0.807359	0.999987
ENSRNA049467288	0.178679	0.0121734	0.0534932	0.227569	0.819981	0.999987
ENSRNA049467304	0.32961	-0.025652	0.0534932	-0.479537	0.631556	0.999987
ENSRNA049467325	11.3661	-0.3147	0.186151	-1.69056	0.0909209	0.999987
ENSRNA049467339	0.334932	-0.000435054	0.0534932	-0.00813288	0.993511	0.999987
ENSRNA049467354	1.00029	-0.00160025	0.101173	-0.015817	0.98738	0.999987
ENSRNA049467368	0.491668	-0.0118228	0.0535842	-0.220639	0.825374	0.999987
ENSRNA049467379	0.508289	-0.0130693	0.0556283	-0.23494	0.814256	0.999987
ENSRNA049467390	0.330186	-0.000435054	0.0534932	-0.00813288	0.993511	0.999987
ENSRNA049467413	0.508289	-0.0130693	0.0556283	-0.23494	0.814256	0.999987
ENSRNA049467418	30.8808	-0.40945	0.197517	-2.07299	0.0381736	0.999987
ENSRNA049467425	0.31831	-0.000435054	0.0534932	-0.00813288	0.993511	0.999987
ENSRNA049467436	140.599	-0.542016	0.22322	-2.42817	0.0151751	0.999987
ENSRNA049467448	0.340495	0.0247819	0.0534932	0.463272	0.64317	0.999987
ENSRNA049467460	20.3458	-0.273123	0.190435	-1.43421	0.151513	0.999987
ENSRNA049467473	0.511318	-0.0131008	0.0556932	-0.235232	0.814029	0.999987
ENSRNA049467483	223.625	-0.592721	0.227911	-2.60066	0.00930435	0.999987
ENSRNA049467498	26.8494	-0.39818	0.206689	-1.92647	0.0540455	0.999987
ENSRNA049467504	0.494455	-0.0131853	0.0551183	-0.239219	0.810936	0.999987
ENSRNA049467516	0.49699	0.013409	0.0550402	0.243622	0.807523	0.999987
ENSRNA049467525	0.32961	-0.025652	0.0534932	-0.479537	0.631556	0.999987
ENSRNA049467531	0.332639	-0.025652	0.0534932	-0.479537	0.631556	0.999987
ENSRNA049467547	0.508289	-0.0130693	0.0556283	-0.23494	0.814256	0.999987
ENSRNA049467552	0.178679	0.0121734	0.0534932	0.227569	0.819981	0.999987
ENSRNA049467561	0.824147	0.0202601	0.0872025	0.232334	0.816279	0.999987
ENSRNA049467575	0.173115	-0.0130435	0.0534932	-0.243835	0.807359	0.999987
ENSRNA049467586	0.173115	-0.0130435	0.0534932	-0.243835	0.807359	0.999987
ENSRNA049467599	0.337961	-0.000435054	0.0534932	-0.00813288	0.993511	0.999987
ENSRNA049467607	0.335173	-0.000435054	0.0534932	-0.00813288	0.993511	0.999987
ENSRNA049467618	0.32961	-0.025652	0.0534932	-0.479537	0.631556	0.999987
ENSRNA049467632	1.36085	-0.0743748	0.102427	-0.726128	0.46776	0.999987
ENSRNA049467644	0.34926	-0.025652	0.0534932	-0.479537	0.631556	0.999987
ENSRNA049467654	0.491426	-0.0131519	0.0550498	-0.23891	0.811175	0.999987
ENSRNA049467668	0.351795	-0.000435054	0.0534932	-0.00813288	0.993511	0.999987
ENSRNA049467673	0.161816	0.0121734	0.0534932	0.227569	0.819981	0.999987
ENSRNA049467687	0.684434	-0.0349499	0.0731682	-0.477666	0.632888	0.999987
ENSRNA049467699	0.816372	0.0149471	0.0762778	0.195956	0.844645	0.999987
ENSRNA049467707	186.167	-0.248399	0.234466	-1.05942	0.289408	0.999987
ENSRNA049467758	1.00029	-0.00160025	0.101173	-0.015817	0.98738	0.999987
ENSRNA049467767	6224.59	-0.343035	0.202477	-1.69419	0.0902292	0.999987
ENSRNA049467786	12504.5	-0.333259	0.200992	-1.65808	0.0973022	0.999987
ENSRNA049467792	45.4405	-0.530623	0.22045	-2.407	0.0160843	0.999987
ENSRNA049467820	26.0647	0.008411	0.162292	0.0518265	0.958667	0.999987
ENSRNA049467833	1373.13	-0.225857	0.182565	-1.23713	0.216038	0.999987
ENSRNA049467984	0.871464	0.0107827	0.0651111	0.165605	0.868468	0.999987
ENSRNA049468246	0.486104	-0.0371237	0.0535681	-0.693019	0.488298	0.999987
ENSRNA049468457	0.357358	0.0247819	0.0534932	0.463272	0.64317	0.999987
ENSRNA049468465	0.511318	-0.0131008	0.0556932	-0.235232	0.814029	0.999987
ENSRNA049468472	10.0493	0.181577	0.111146	1.63368	0.102325	0.999987
ENSRNA049468484	28.3817	-0.31441	0.184299	-1.70598	0.0880125	0.999987
ENSRNA049468485	13.3412	-0.208074	0.189796	-1.0963	0.272946	0.999987
ENSRNA049468496	412.286	-0.567307	0.231042	-2.45543	0.0140716	0.999987
ENSRNA049468778	1.00029	-0.00160025	0.101173	-0.015817	0.98738	0.999987
ENSRNA049469262	11.6341	0.0432489	0.215928	0.200293	0.841251	0.999987
ENSRNA049469264	11.3779	-0.00720932	0.212482	-0.0339291	0.972934	0.999987
ENSRNA049469270	2.6842	-0.0719732	0.138623	-0.519203	0.60362	0.999987
ENSRNA049469273	5.65274	-0.00779778	0.180152	-0.0432844	0.965475	0.999987
ENSRNA049469281	5.28973	0.0850019	0.176941	0.480397	0.630945	0.999987
ENSRNA049469288	2.8163	-0.0922073	0.14473	-0.637098	0.524061	0.999987
ENSRNA049469295	8.1991	-0.121203	0.181255	-0.668689	0.503694	0.999987
ENSRNA049469303	1128.82	0.174991	0.132758	1.31812	0.187464	0.999987
ENSRNA049469311	3501.57	-0.305606	0.198261	-1.54143	0.123213	0.999987
ENSRNA049469315	5136.23	-0.318281	0.199245	-1.59744	0.110167	0.999987
ENSRNA049469325	323.245	-0.290977	0.170424	-1.70737	0.087753	0.999987
ENSRNA049469427	0.156494	-0.0130435	0.0534932	-0.243835	0.807359	0.999987
ENSRNA049469584	0.173115	-0.0130435	0.0534932	-0.243835	0.807359	0.999987
ENSRNA049469637	0.489133	-0.0371237	0.0535681	-0.693019	0.488298	0.999987
ENSRNA049469663	9.46073	-0.231946	0.198069	-1.17103	0.241585	0.999987
ENSRNA049469699	0.173115	-0.0130435	0.0534932	-0.243835	0.807359	0.999987
ENSRNA049469809	0.173115	-0.0130435	0.0534932	-0.243835	0.807359	0.999987
ENSRNA049469819	0.173115	-0.0130435	0.0534932	-0.243835	0.807359	0.999987
ENSRNA049469827	0.34926	-0.025652	0.0534932	-0.479537	0.631556	0.999987
ENSRNA049469846	1.49237	-0.0686081	0.080043	-0.85714	0.391367	0.999987
ENSRNA049469976	0.664541	-0.0252912	0.0608588	-0.415572	0.677723	0.999987
ENSRNA049469992	0.178679	0.0121734	0.0534932	0.227569	0.819981	0.999987
ENSRNA049470064	0.176145	-0.0130435	0.0534932	-0.243835	0.807359	0.999987
ENSRNA049470082	0.161816	0.0121734	0.0534932	0.227569	0.819981	0.999987
ENSRNA049470160	0.513611	0.0129654	0.0556257	0.233083	0.815697	0.999987
ENSRNA049470164	0.508289	-0.0130693	0.0556283	-0.23494	0.814256	0.999987
ENSRNA049470192	0.491426	-0.0131519	0.0550498	-0.23891	0.811175	0.999987
ENSRNA049470233	0.173115	-0.0130435	0.0534932	-0.243835	0.807359	0.999987
ENSRNA049470279	0.161816	0.0121734	0.0534932	0.227569	0.819981	0.999987
ENSRNA049470302	0.346231	-0.025652	0.0534932	-0.479537	0.631556	0.999987
ENSRNA049470310	0.334932	-0.000435054	0.0534932	-0.00813288	0.993511	0.999987
ENSRNA049470324	0.173115	-0.0130435	0.0534932	-0.243835	0.807359	0.999987
ENSRNA049470330	0.161816	0.0121734	0.0534932	0.227569	0.819981	0.999987
ENSRNA049470342	0.173115	-0.0130435	0.0534932	-0.243835	0.807359	0.999987
ENSRNA049470352	0.173115	-0.0130435	0.0534932	-0.243835	0.807359	0.999987
ENSRNA049470359	0.156494	-0.0130435	0.0534932	-0.243835	0.807359	0.999987
ENSRNA049470368	0.156494	-0.0130435	0.0534932	-0.243835	0.807359	0.999987
ENSRNA049470379	0.161816	0.0121734	0.0534932	0.227569	0.819981	0.999987
ENSRNA049470387	0.161816	0.0121734	0.0534932	0.227569	0.819981	0.999987
ENSRNA049470391	0.156494	-0.0130435	0.0534932	-0.243835	0.807359	0.999987
ENSRNA049470398	0.340495	0.0247819	0.0534932	0.463272	0.64317	0.999987
ENSRNA049470407	0.32961	-0.025652	0.0534932	-0.479537	0.631556	0.999987
ENSRNA049470416	0.173115	-0.0130435	0.0534932	-0.243835	0.807359	0.999987
ENSRNA049470429	96.0829	-0.172265	0.234684	-0.734031	0.46293	0.999987
ENSRNA049470438	196.016	-0.227333	0.234916	-0.96772	0.333184	0.999987
ENSRNA049470445	15798.9	-0.308053	0.19696	-1.56404	0.117808	0.999987
ENSRNA049471211	124.638	-0.451986	0.225276	-2.00637	0.044817	0.999987
ENSRNA049471224	1.00029	-0.00160025	0.101173	-0.015817	0.98738	0.999987
ENSRNA049471246	64.1324	-0.475242	0.228358	-2.08113	0.0374224	0.999987
ENSRNA049471259	55.5479	-0.386975	0.227479	-1.70115	0.0889153	0.999987
ENSRNA049471264	1331.61	-0.32484	0.204567	-1.58794	0.1123	0.999987
ENSRNA049471275	60879.1	-0.476754	0.220917	-2.15807	0.0309224	0.999987
ENSRNA049471744	11.1572	-0.0468805	0.213854	-0.219217	0.826481	0.999987
ENSRNA049471749	13.142	0.099454	0.220372	0.451301	0.651773	0.999987
ENSRNA049471754	3.67917	-0.104715	0.157721	-0.663924	0.506739	0.999987
ENSRNA049471760	3.32745	-0.0380375	0.153171	-0.248334	0.803876	0.999987
ENSRNA049471765	3.17341	-0.0542147	0.149652	-0.362272	0.717149	0.999987
ENSRNA049471771	4.94391	0.0232286	0.171799	0.135208	0.892447	0.999987
ENSRNA049471780	4.9868	-0.0338522	0.166622	-0.203167	0.839004	0.999987
ENSRNA049471785	2.96731	-0.067297	0.141578	-0.475335	0.634548	0.999987
ENSRNA049471795	2.68772	-0.107259	0.138267	-0.775738	0.437904	0.999987
ENSRNA049471806	1123.51	0.186075	0.135485	1.3734	0.169628	0.999987
ENSRNA049471812	1127.16	0.189565	0.131868	1.43753	0.150567	0.999987
ENSRNA049471817	1129.85	0.190722	0.137305	1.38904	0.164822	0.999987
ENSRNA049471831	164.204	-0.503363	0.220131	-2.28665	0.0222161	0.999987
ENSRNA049471842	0.98891	-0.0218942	0.0688841	-0.317841	0.750606	0.999987
ENSRNA049471851	143.491	-0.394637	0.215758	-1.82907	0.0673891	0.999987
ENSRNA049471862	15.6832	-0.259083	0.20681	-1.25276	0.210292	0.999987
ENSRNA049471874	15.3589	-0.201283	0.197881	-1.01719	0.309061	0.999987
ENSRNA049471880	189.471	-0.236646	0.234514	-1.00909	0.312931	0.999987
ENSRNA049471888	187.938	-0.23233	0.234814	-0.98942	0.322458	0.999987
ENSRNA049471898	191.29	-0.249657	0.234159	-1.06619	0.286338	0.999987
ENSRNA049472043	2.15823	0.0371707	0.113923	0.326278	0.744214	0.999987
ENSRNA049472071	14.8704	-0.0631707	0.223585	-0.282536	0.777533	0.999987
ENSRNA049472094	26.6613	0.193345	0.234736	0.823672	0.410126	0.999987
ENSRNA049472101	12.099	-0.0718502	0.218753	-0.328453	0.742569	0.999987
ENSRNA049472121	2.51706	0.0684854	0.124664	0.54936	0.582759	0.999987
ENSRNA049472133	1.94591	0.0598244	0.0962521	0.621539	0.534245	0.999987
ENSRNA049472143	1.45685	0.010312	0.100286	0.102825	0.918102	0.999987
ENSRNA049472152	8.64493	0.241963	0.196017	1.2344	0.217054	0.999987
ENSRNA049472165	13.4966	-0.0852798	0.209106	-0.40783	0.683398	0.999987
ENSRNA049472190	0.154042	0.0121734	0.0534932	0.227569	0.819981	0.999987
ENSRNA049472835	0.838475	-0.0215346	0.0874198	-0.246336	0.805423	0.999987
ENSRNA049472863	0.156494	-0.0130435	0.0534932	-0.243835	0.807359	0.999987
ENSRNA049472910	0.483651	-0.0136072	0.0547583	-0.248495	0.803751	0.999987
ENSRNA049472917	11.6832	0.0166011	0.210416	0.0788964	0.937115	0.999987
ENSRNA049472925	5.58373	-0.0644591	0.172955	-0.372693	0.709377	0.999987
ENSRNA049472930	2.65988	-0.00213137	0.139164	-0.0153155	0.98778	0.999987
ENSRNA049472937	1.47609	-0.0737259	0.096028	-0.767754	0.442633	0.999987
ENSRNA049472949	665.22	0.163846	0.144169	1.13648	0.255754	0.999987
ENSRNA049472959	1.00029	-0.00160025	0.101173	-0.015817	0.98738	0.999987
ENSRNA049472978	8.00119	-0.232397	0.190207	-1.22181	0.221779	0.999987
ENSRNA049473433	0.156494	-0.0130435	0.0534932	-0.243835	0.807359	0.999987
ENSRNA049473450	10.7564	0.00220085	0.21049	0.0104558	0.991658	0.999987
ENSRNA049473460	1.64576	-0.0028771	0.120392	-0.0238978	0.980934	0.999987
ENSRNA049473468	664.517	0.163908	0.146178	1.12129	0.262164	0.999987
ENSRNA049473475	2.33535	-0.137168	0.128048	-1.07122	0.284071	0.999987
ENSRNA049473488	8.83769	-0.0703536	0.199504	-0.352643	0.724356	0.999987
ENSRNA049473501	176.029	-0.242302	0.234625	-1.03272	0.301734	0.999987
ENSRNA049473562	0.824147	0.0202601	0.0872025	0.232334	0.816279	0.999987
ENSRNA049473636	0.675922	-0.00151411	0.0546537	-0.0277037	0.977899	0.999987
ENSRNA049473666	0.161816	0.0121734	0.0534932	0.227569	0.819981	0.999987
ENSRNA049473916	44.968	0.183577	0.233553	0.786018	0.431857	0.999987
ENSRNA049473924	105.286	0.0416497	0.203972	0.204193	0.838203	0.999987
ENSRNA049473934	61.9102	-0.427271	0.226466	-1.88669	0.0592024	0.999987
ENSRNA049473938	1536.98	-0.333045	0.205924	-1.61732	0.105809	0.999987
ENSRNA049474104	1.32957	-0.0351784	0.074681	-0.471049	0.637606	0.999987
ENSRNA049474288	736.267	-0.336611	0.209443	-1.60717	0.108017	0.999987
ENSRNA049474296	197.223	-0.684473	0.2293	-2.98505	0.00283534	0.999987
ENSRNA049474310	6319.88	-0.340157	0.206052	-1.65083	0.0987732	0.999987
ENSRNA049474412	0.816867	-0.0133056	0.0644551	-0.206432	0.836453	0.999987
ENSRNA049474418	0.997262	-0.0010462	0.0915724	-0.0114248	0.990885	0.999987
ENSRNA049475201	0.829963	0.00866063	0.0644651	0.134346	0.893129	0.999987
ENSRNA049476379	2.33551	-0.00370465	0.137123	-0.0270169	0.978446	0.999987
ENSRNA049476383	1.00029	-0.00160025	0.101173	-0.015817	0.98738	0.999987
ENSRNA049476393	0.821612	-0.023259	0.0872628	-0.26654	0.789823	0.999987
ENSRNA049476399	0.821612	-0.023259	0.0872628	-0.26654	0.789823	0.999987
ENSRNA049476428	9.34923	0.0775096	0.20205	0.383615	0.701264	0.999987
ENSRNA049476433	1.00029	-0.00160025	0.101173	-0.015817	0.98738	0.999987
ENSRNA049476442	1.00029	-0.00160025	0.101173	-0.015817	0.98738	0.999987
ENSRNA049476454	1.00029	-0.00160025	0.101173	-0.015817	0.98738	0.999987
ENSRNA049476456	1.00029	-0.00160025	0.101173	-0.015817	0.98738	0.999987
ENSRNA049476461	1.00029	-0.00160025	0.101173	-0.015817	0.98738	0.999987
ENSRNA049476463	1.00029	-0.00160025	0.101173	-0.015817	0.98738	0.999987
ENSRNA049476464	9.61222	0.13355	0.197646	0.6757	0.499231	0.999987
ENSRNA049476740	1.34652	-0.0440962	0.109592	-0.402367	0.687414	0.999987
ENSRNA049477055	1.67531	-0.0527409	0.079596	-0.662607	0.507582	0.999987
ENSRNA049477068	0.500272	-0.0136482	0.0536154	-0.254557	0.799065	0.999987
ENSRNA049477352	1059.68	-0.340928	0.206133	-1.65392	0.0981434	0.999987
ENSRNA049477372	1.8485	-0.00935368	0.0957072	-0.0977322	0.922145	0.999987
ENSRNA049477378	8175.51	-0.343655	0.202627	-1.696	0.089886	0.999987
ENSRNA049477448	335.718	0.168205	0.160062	1.05087	0.293317	0.999987
ENSRNA049477524	1.81912	-0.0201129	0.123267	-0.163165	0.870388	0.999987
ENSRNA049477530	4.15218	0.0116057	0.166663	0.0696359	0.944483	0.999987
ENSRNA049477532	3.31378	-0.0875263	0.140857	-0.621386	0.534346	0.999987
ENSRNA049477541	0.676417	-0.0268027	0.0610602	-0.438955	0.660694	0.999987
ENSRNA049477545	4.15438	0.0150657	0.154272	0.0976566	0.922205	0.999987
ENSRNA049477652	4.87558	-0.0491856	0.168365	-0.292137	0.770182	0.999987
ENSRNA049477659	4.00665	-0.0370706	0.163792	-0.226327	0.820947	0.999987
ENSRNA049477894	63.7957	-0.470347	0.226816	-2.07369	0.0381078	0.999987
ENSRNA049477971	4.68904	-0.127409	0.166469	-0.765361	0.444056	0.999987
ENSRNA049477978	0.335173	-0.000435054	0.0534932	-0.00813288	0.993511	0.999987
ENSRNA049477983	0.161816	0.0121734	0.0534932	0.227569	0.819981	0.999987
ENSRNA049478004	1.15744	0.0751359	0.0885729	0.848294	0.396274	0.999987
ENSRNA049478022	1.10407	0.0513682	0.0729217	0.70443	0.481165	0.999987
ENSRNA049478025	4.31997	-0.0387396	0.166655	-0.232453	0.816186	0.999987
ENSRNA049478028	0.176145	-0.0130435	0.0534932	-0.243835	0.807359	0.999987
ENSRNA049478416	1.80528	-0.0219245	0.123338	-0.17776	0.858911	0.999987
ENSRNA049478516	15573.7	-0.349826	0.202593	-1.72674	0.084214	0.999987
ENSRNA049478581	2.45886	0.00834138	0.116758	0.0714417	0.943046	0.999987
ENSRNA049478760	1.66753	-0.0612066	0.107021	-0.571909	0.567383	0.999987
ENSRNA049478768	781.799	-0.383119	0.206542	-1.85492	0.0636071	0.999987
ENSRNA049478775	63.4475	-0.5334	0.231721	-2.30191	0.0213404	0.999987
ENSRNA049478784	3465.67	-0.36809	0.206601	-1.78165	0.0748065	0.999987
ENSRNA049478790	5096.62	-0.343417	0.202368	-1.69699	0.0896977	0.999987
ENSRNA049478795	28628.5	-0.346886	0.202492	-1.71309	0.0866966	0.999987
ENSRNA049478802	18646.5	-0.342344	0.201862	-1.69593	0.0898985	0.999987
ENSRNA049478805	36163.7	-0.455175	0.219907	-2.06985	0.0384665	0.999987
ENSRNA049478808	17404.2	-0.342713	0.203544	-1.68373	0.0922338	0.999987
ENSRNA049478811	31998	-0.34742	0.204281	-1.7007	0.0889999	0.999987
ENSRNA049478817	32031.2	-0.356193	0.205075	-1.73689	0.0824061	0.999987
ENSRNA049478896	0.323632	0.0247819	0.0534932	0.463272	0.64317	0.999987
ENSRNA049478903	51.9419	-0.486332	0.224541	-2.16589	0.0303196	0.999987
ENSRNA049478905	65.4317	-0.590085	0.228949	-2.57737	0.00995557	0.999987
ENSRNA049478911	690.07	-0.343001	0.205537	-1.66881	0.0951551	0.999987
ENSRNA049478915	7241.4	-0.352605	0.202671	-1.73979	0.0818962	0.999987
ENSRNA049478925	7136.91	-0.352688	0.206046	-1.7117	0.086952	0.999987
ENSRNA049479283	1.00029	-0.00160025	0.101173	-0.015817	0.98738	0.999987
ENSRNA049479294	16166.1	-0.34033	0.202288	-1.6824	0.0924905	0.999987
ENSRNA049479302	2089.52	-0.32923	0.199789	-1.64789	0.0993757	0.999987
ENSRNA049479352	1.6817	-0.0401068	0.118712	-0.337851	0.735475	0.999987
ENSRNA049479359	3.37902	-0.000920703	0.130123	-0.00707564	0.994355	0.999987
ENSRNA049479453	4.8723	-0.0531669	0.17084	-0.311209	0.755642	0.999987
ENSRNA049479457	4.53434	-0.0548182	0.169419	-0.323565	0.746267	0.999987
ENSRNA049479563	21.6016	-0.365861	0.214478	-1.70582	0.0880422	0.999987
ENSRNA049479568	18531.6	-0.326247	0.197924	-1.64835	0.0992817	0.999987
ENSRNA049479674	3.59166	-0.0817628	0.137648	-0.594001	0.552511	0.999987
ENSRNA049479680	3.83853	-0.051745	0.154203	-0.335565	0.737199	0.999987
ENSRNA049479686	62.7927	-0.538709	0.231583	-2.3262	0.0200079	0.999987
ENSRNA049479693	0.32961	-0.025652	0.0534932	-0.479537	0.631556	0.999987
ENSRNA049479764	0.323632	0.0247819	0.0534932	0.463272	0.64317	0.999987
ENSRNA049479838	40.1989	-0.388834	0.213716	-1.81939	0.0688513	0.999987
ENSRNA049479844	330.053	0.201283	0.15967	1.26062	0.207447	0.999987
ENSRNA049479850	1169.79	-0.356575	0.202791	-1.75834	0.0786898	0.999987
ENSRNA049479854	4125.09	-0.376938	0.204978	-1.83892	0.065927	0.999987
ENSRNA049479859	866.149	-0.375398	0.206522	-1.81772	0.0691075	0.999987
ENSRNA049479863	667.428	-0.360518	0.206959	-1.74198	0.0815118	0.999987
ENSRNA049479869	1057.55	-0.34298	0.205124	-1.67206	0.0945128	0.999987
ENSRNA049479910	1.00029	-0.00160025	0.101173	-0.015817	0.98738	0.999987
ENSRNA049479917	0.670681	0.0338996	0.0726706	0.466483	0.64087	0.999987
ENSRNA049479924	0.821612	-0.023259	0.0872628	-0.26654	0.789823	0.999987
ENSRNA049479928	1.00029	-0.00160025	0.101173	-0.015817	0.98738	0.999987
ENSRNA049480007	51.1816	-0.472315	0.22141	-2.13321	0.0329075	0.999987
ENSRNA049480011	62.3512	-0.524561	0.230014	-2.28056	0.0225745	0.999987
ENSRNA049480014	7571.22	-0.343054	0.202979	-1.6901	0.0910097	0.999987
ENSRNA049480018	1734.41	-0.367627	0.20769	-1.77007	0.0767152	0.999987
ENSRNA049480020	3338.45	-0.347328	0.20586	-1.68721	0.0915633	0.999987
ENSRNA049480163	3533.23	-0.344339	0.201028	-1.71289	0.0867325	0.999987
ENSRNA049480183	32671.7	-0.34604	0.201399	-1.71818	0.0857634	0.999987
ENSRNA049480216	0.173115	-0.0130435	0.0534932	-0.243835	0.807359	0.999987
ENSRNA049480395	0.821612	-0.023259	0.0872628	-0.26654	0.789823	0.999987
ENSRNA049480398	0.323632	0.0247819	0.0534932	0.463272	0.64317	0.999987
ENSRNA049480413	4.06885	-0.0619377	0.0674681	-0.918029	0.358604	0.999987
ENSRNA049480415	4.3808	-0.0976038	0.161958	-0.602649	0.546742	0.999987
ENSRNA049480416	28.8	-0.191601	0.223839	-0.855975	0.392012	0.999987
ENSRNA049480422	1.16767	0.0567088	0.0982737	0.57705	0.563906	0.999987
ENSRNA049480789	61.2579	-0.544843	0.228829	-2.38101	0.0172654	0.999987
ENSRNA049480837	4.21373	0.0138485	0.14306	0.0968022	0.922884	0.999987
ENSRNA049480844	15.8128	-0.073336	0.219277	-0.334444	0.738045	0.999987
ENSRNA049480848	0.335173	-0.000435054	0.0534932	-0.00813288	0.993511	0.999987
ENSRNA049480851	5.3075	-0.0398709	0.174459	-0.22854	0.819227	0.999987
ENSRNA049480858	8.61177	0.154613	0.200452	0.77132	0.440517	0.999987
ENSRNA049480863	3.29292	0.0176026	0.137862	0.127683	0.8984	0.999987
ENSRNA049480867	7.29244	-0.0563183	0.185138	-0.304196	0.760978	0.999987
ENSRNA049480871	8.14886	-0.0518597	0.189987	-0.272964	0.784881	0.999987
ENSRNA049480874	7.65502	-0.0542003	0.166258	-0.326	0.744424	0.999987
ENSRNA049480879	10.0472	-0.00870841	0.210147	-0.0414397	0.966945	0.999987
ENSRNA049480883	18.7166	-0.157519	0.230027	-0.684786	0.493479	0.999987
ENSRNA049480891	4.47707	0.0150963	0.127294	0.118594	0.905597	0.999987
ENSRNA049480899	2.50895	0.052434	0.13687	0.383095	0.701649	0.999987
ENSRNA049480904	7.86381	0.272636	0.197037	1.38368	0.166457	0.999987
ENSRNA049480913	22.5705	-0.0554271	0.230294	-0.24068	0.809803	0.999987
ENSRNA049480918	15.3993	-0.344074	0.196185	-1.75383	0.0794605	0.999987
ENSRNA049480928	489.746	-0.346841	0.206855	-1.67673	0.0935948	0.999987
ENSRNA049481119	0.785757	0.0406546	0.0551263	0.737482	0.460829	0.999987
ENSRNA049481301	0.161816	0.0121734	0.0534932	0.227569	0.819981	0.999987
ENSRNA049481312	0.161816	0.0121734	0.0534932	0.227569	0.819981	0.999987
ENSRNA049481625	0.838475	-0.0215346	0.0874198	-0.246336	0.805423	0.999987
ENSRNA049481631	0.519346	-0.037944	0.0536701	-0.706987	0.479575	0.999987
ENSRNA049481787	0.176145	-0.0130435	0.0534932	-0.243835	0.807359	0.999987
ENSRNA049481793	0.173115	-0.0130435	0.0534932	-0.243835	0.807359	0.999987
ENSRNA049481796	0.173115	-0.0130435	0.0534932	-0.243835	0.807359	0.999987
ENSRNA049481799	0.173115	-0.0130435	0.0534932	-0.243835	0.807359	0.999987
ENSRNA049481973	53.0093	-0.352191	0.214118	-1.64485	0.100002	0.999987
ENSRNA049481976	1171.68	-0.349683	0.204199	-1.71246	0.0868123	0.999987
ENSRNA049481980	6937.62	-0.341416	0.201446	-1.69482	0.0901087	0.999987
ENSRNA049482012	0.829963	0.00866063	0.0644651	0.134346	0.893129	0.999987
ENSRNA049482018	0.176145	-0.0130435	0.0534932	-0.243835	0.807359	0.999987
ENSRNA049482022	2.73221	-0.108314	0.0935926	-1.15729	0.247153	0.999987
ENSRNA049482040	8.35829	-0.0313887	0.198362	-0.15824	0.874268	0.999987
ENSRNA049482043	5.21125	-0.0807637	0.175191	-0.461004	0.644796	0.999987
ENSRNA049482094	1.85784	-0.0610737	0.124517	-0.490485	0.623791	0.999987
ENSRNA049482097	2.36114	-0.078615	0.13502	-0.582247	0.5604	0.999987
ENSRNA049482102	1.85784	-0.0610737	0.124517	-0.490485	0.623791	0.999987
ENSRNA049482104	1.34955	-0.046034	0.111602	-0.412485	0.679984	0.999987
ENSRNA049482107	2.33879	-0.00106232	0.134186	-0.00791674	0.993683	0.999987
ENSRNA049482113	2.17041	0.0184984	0.128634	0.143807	0.885653	0.999987
ENSRNA049482116	1.67097	0.0381091	0.120958	0.315061	0.752716	0.999987
ENSRNA049482121	1.67343	-0.000959741	0.120325	-0.00797627	0.993636	0.999987
ENSRNA049482125	0.173115	-0.0130435	0.0534932	-0.243835	0.807359	0.999987
ENSRNA049482128	0.173115	-0.0130435	0.0534932	-0.243835	0.807359	0.999987
ENSRNA049482138	1.01412	0.000391742	0.0805508	0.00486329	0.99612	0.999987
ENSRNA049482178	1.37141	-0.0409447	0.0759666	-0.538982	0.589899	0.999987
ENSRNA049482182	0.808355	0.00598805	0.0552382	0.108404	0.913675	0.999987
ENSRNA049482185	0.308083	0.0247819	0.0534932	0.463272	0.64317	0.999987
ENSRNA049482201	1.63798	-0.00346071	0.118069	-0.0293109	0.976617	0.999987
ENSRNA049482203	0.681981	-0.00149897	0.0718848	-0.0208524	0.983363	0.999987
ENSRNA049482206	0.173115	-0.0130435	0.0534932	-0.243835	0.807359	0.999987
ENSRNA049482210	3.67696	-0.0696523	0.157709	-0.441652	0.658741	0.999987
ENSRNA049482214	3.35783	-0.100371	0.148741	-0.674807	0.499799	0.999987
ENSRNA049482216	0.838475	-0.0215346	0.0874198	-0.246336	0.805423	0.999987
ENSRNA049482220	1.51161	-0.0211028	0.115587	-0.182571	0.855135	0.999987
ENSRNA049482224	1.31557	-0.000609637	0.100389	-0.00607273	0.995155	0.999987
ENSRNA049482229	5133.18	-0.357822	0.201598	-1.77493	0.0759089	0.999987
ENSRNA049482232	5258.14	-0.358232	0.201608	-1.77688	0.0755886	0.999987
ENSRNA049482236	369.054	-0.494596	0.230225	-2.14831	0.0316889	0.999987
ENSRNA049482241	644.01	-0.296468	0.206238	-1.43751	0.150574	0.999987
ENSRNA049482245	1.00029	-0.00160025	0.101173	-0.015817	0.98738	0.999987
ENSRNA049482248	5596.84	-0.373742	0.194728	-1.9193	0.054946	0.999987
ENSRNA049482250	23.9264	-0.364198	0.219393	-1.66002	0.0969096	0.999987
ENSRNA049482262	0.176145	-0.0130435	0.0534932	-0.243835	0.807359	0.999987
ENSRNA049482267	0.176145	-0.0130435	0.0534932	-0.243835	0.807359	0.999987
ENSRNA049482271	1633.71	-0.334452	0.195968	-1.70667	0.0878833	0.999987
ENSRNA049482340	31.4495	-0.0945803	0.143587	-0.658699	0.510089	0.999987
ENSRNA049482344	1.00029	-0.00160025	0.101173	-0.015817	0.98738	0.999987
ENSRNA049482356	20437.8	-0.338749	0.201181	-1.6838	0.0922195	0.999987
ENSRNA049482359	7.6421	-0.251338	0.166773	-1.50706	0.131794	0.999987
ENSRNA049482367	50.981	-0.579993	0.221011	-2.62428	0.00868329	0.999987
ENSRNA049482369	1.00029	-0.00160025	0.101173	-0.015817	0.98738	0.999987
ENSRNA049482376	4629.35	-0.349014	0.201424	-1.73273	0.0831439	0.999987
ENSRNA049482379	696.324	-0.327674	0.207162	-1.58173	0.113712	0.999987
ENSRNA049482383	2015.86	-0.333669	0.204694	-1.63009	0.103083	0.999987
ENSRNA049482385	1834.26	-0.357332	0.207778	-1.71978	0.0854723	0.999987
ENSRNA049482389	1.00029	-0.00160025	0.101173	-0.015817	0.98738	0.999987
ENSRNA049482394	624.373	-0.345994	0.201273	-1.71903	0.0856097	0.999987
ENSRNA049482397	252.915	-0.575549	0.221713	-2.59592	0.00943383	0.999987
ENSRNA049482401	84.209	-0.477019	0.228311	-2.08934	0.0366771	0.999987
ENSRNA049482403	90.5405	-0.523886	0.202369	-2.58877	0.009632	0.999987
ENSRNA049482408	10898	-0.38373	0.205446	-1.86779	0.0617915	0.999987
ENSRNA049482412	6633.75	-0.353356	0.204086	-1.73141	0.0833791	0.999987
ENSRNA049482415	97.5417	-0.446574	0.230414	-1.93814	0.0526064	0.999987
ENSRNA049482489	4.08933	0.0744551	0.14605	0.509793	0.610197	0.999987
ENSRNA049482520	0.675922	-0.00151411	0.0546537	-0.0277037	0.977899	0.999987
ENSRNA049482578	8.83506	-0.174115	0.167135	-1.04176	0.297522	0.999987
ENSRNA049482664	1.15433	0.0195424	0.106047	0.184281	0.853793	0.999987
ENSRNA049482676	0.681981	-0.00149897	0.0718848	-0.0208524	0.983363	0.999987
ENSRNA049482678	0.502311	0.036941	0.0536251	0.688876	0.490902	0.999987
ENSRNA049482795	2.1674	-0.0791326	0.0758526	-1.04324	0.296836	0.999987
ENSRNA049482814	1.00029	-0.00160025	0.101173	-0.015817	0.98738	0.999987
ENSRNA049482817	1.17341	-0.0243551	0.106223	-0.229282	0.818649	0.999987
ENSRNA049482820	1.48394	-0.0233265	0.115629	-0.201736	0.840123	0.999987
ENSRNA049482856	2.48162	-0.114486	0.127722	-0.896364	0.370058	0.999987
ENSRNA049482892	22.2518	-0.470049	0.223725	-2.10102	0.0356394	0.999987
ENSRNA049482893	9018.44	-0.351791	0.202895	-1.73385	0.0829445	0.999987
ENSRNA049483056	1.00029	-0.00160025	0.101173	-0.015817	0.98738	0.999987
ENSRNA049483060	0.821612	-0.023259	0.0872628	-0.26654	0.789823	0.999987
ENSRNA049483063	0.645467	-0.00128343	0.0712181	-0.0180212	0.985622	0.999987
ENSRNA049483109	0.156494	-0.0130435	0.0534932	-0.243835	0.807359	0.999987
ENSRNA049483112	1.52823	-0.0224113	0.115595	-0.193877	0.846272	0.999987
ENSRNA049483121	2.32716	-0.0386193	0.133503	-0.289277	0.772369	0.999987
ENSRNA049483142	1.83819	-0.0572395	0.122056	-0.468961	0.639097	0.999987
ENSRNA049483145	22.4857	0.0985914	0.22818	0.432077	0.665685	0.999987
ENSRNA049483150	3.31615	-0.00305959	0.153921	-0.0198776	0.984141	0.999987
ENSRNA049483155	3.28225	-0.0882334	0.142369	-0.619753	0.53542	0.999987
ENSRNA049483159	16.3791	0.0802374	0.22445	0.357484	0.720729	0.999987
ENSRNA049483162	1.3299	-0.0446288	0.111525	-0.400169	0.689032	0.999987
ENSRNA049483166	2.97616	-0.063704	0.13661	-0.466321	0.640985	0.999987
ENSRNA049483172	1.51964	-0.061088	0.112122	-0.544836	0.585867	0.999987
ENSRNA049483176	12.6979	0.109177	0.216358	0.504612	0.613831	0.999987
ENSRNA049483178	2.84077	-0.0186321	0.140115	-0.132977	0.894211	0.999987
ENSRNA049483181	4.6134	-0.0381019	0.165444	-0.230301	0.817858	0.999987
ENSRNA049483187	667.285	0.167488	0.141783	1.1813	0.237484	0.999987
ENSRNA049483191	9.35514	-0.0798023	0.18583	-0.429437	0.667606	0.999987
ENSRNA049483195	0.824147	0.0202601	0.0872025	0.232334	0.816279	0.999987
ENSRNA049483433	0.503302	-0.0144905	0.0552409	-0.262315	0.793079	0.999987
ENSRNA049483443	0.154042	0.0121734	0.0534932	0.227569	0.819981	0.999987
ENSRNA049483448	0.818583	-0.0176021	0.0764	-0.230394	0.817786	0.999987
ENSRNA049483465	0.656271	-0.000626477	0.0599737	-0.0104459	0.991666	0.999987
ENSRNA049483469	138.865	-0.371787	0.234568	-1.58499	0.11297	0.999987
ENSRNA049483473	156.633	-0.2133	0.235134	-0.907143	0.364331	0.999987
ENSRNA049483476	361.35	-0.202035	0.233814	-0.864083	0.387542	0.999987
ENSRNA049483482	2.1267	0.0448811	0.119046	0.377007	0.706168	0.999987
ENSRNA049483495	23.3097	-0.367578	0.212021	-1.73368	0.0829742	0.999987
ENSRNA049483501	614.159	-0.573322	0.234453	-2.44537	0.0144705	0.999987
ENSRNA049483503	1810.56	-0.346503	0.206911	-1.67465	0.0940038	0.999987
ENSRNA049483506	649.043	0.0232635	0.0685804	0.339215	0.734448	0.999987
ENSRNA049483509	51456.9	-0.326665	0.190378	-1.71587	0.0861849	0.999987
ENSRNA049483579	3.50924	-0.105604	0.13177	-0.80143	0.422883	0.999987
ENSRNA049483616	0.645467	-0.00128343	0.0712181	-0.0180212	0.985622	0.999987
ENSRNA049483682	0.824147	0.0202601	0.0872025	0.232334	0.816279	0.999987
ENSRNA049483685	0.161816	0.0121734	0.0534932	0.227569	0.819981	0.999987
ENSRNA049483694	0.997262	-0.0010462	0.0915724	-0.0114248	0.990885	0.999987
ENSRNA049483702	3.8524	-0.0191815	0.0717579	-0.267308	0.789232	0.999987
ENSRNA049483705	38.8587	-0.301341	0.209899	-1.43565	0.151102	0.999987
ENSRNA049483715	0.824147	0.0202601	0.0872025	0.232334	0.816279	0.999987
ENSRNA049483718	2.78518	-0.128028	0.117603	-1.08864	0.276311	0.999987
ENSRNA049483721	1.15376	-0.0184058	0.0961982	-0.191332	0.848265	0.999987
ENSRNA049483726	787.718	-0.386255	0.206398	-1.87141	0.0612886	0.999987
ENSRNA049483745	5.48297	-0.165619	0.154441	-1.07238	0.283548	0.999987
ENSRNA049483748	2.01106	-0.0741061	0.122814	-0.603399	0.546243	0.999987
ENSRNA049483753	0.31831	-0.000435054	0.0534932	-0.00813288	0.993511	0.999987
ENSRNA049483757	0.6706	-0.025594	0.0610005	-0.41957	0.6748	0.999987
ENSRNA049483769	1.00029	-0.00160025	0.101173	-0.015817	0.98738	0.999987
ENSRNA049483774	0.667812	-0.0234934	0.0611011	-0.384501	0.700607	0.999987
ENSRNA049483776	0.334932	-0.000435054	0.0534932	-0.00813288	0.993511	0.999987
ENSRNA049483779	11.3628	-0.276835	0.177444	-1.56013	0.11873	0.999987
ENSRNA049483782	29.1202	-0.443852	0.20641	-2.15034	0.0315281	0.999987
ENSRNA049483786	14.4	-0.196958	0.149318	-1.31905	0.187152	0.999987
ENSRNA049483789	0.491426	-0.0131519	0.0550498	-0.23891	0.811175	0.999987
ENSRNA049483792	12.1658	-0.278009	0.169686	-1.63838	0.101343	0.999987
ENSRNA049483795	1.51988	-0.0501674	0.104658	-0.479345	0.631693	0.999987
ENSRNA049483797	0.32961	-0.025652	0.0534932	-0.479537	0.631556	0.999987
ENSRNA049483800	0.483651	-0.0136072	0.0547583	-0.248495	0.803751	0.999987
ENSRNA049483805	3.39288	-0.143047	0.110992	-1.28881	0.197465	0.999987
ENSRNA049483814	0.154042	0.0121734	0.0534932	0.227569	0.819981	0.999987
ENSRNA049483817	11.1685	-0.408723	0.201267	-2.03075	0.0422804	0.999987
ENSRNA049483821	96.7151	-0.142135	0.112386	-1.26471	0.205976	0.999987
ENSRNA049483823	307.716	-0.535634	0.227795	-2.35138	0.0187038	0.999987
ENSRNA049483826	6.05904	-0.0744153	0.0736421	-1.0105	0.312257	0.999987
ENSRNA049483836	9.22641	-0.121182	0.165616	-0.731709	0.464346	0.999987
ENSRNA049483980	0.323632	0.0247819	0.0534932	0.463272	0.64317	0.999987
ENSRNA049484045	0.351795	-0.000435054	0.0534932	-0.00813288	0.993511	0.999987
ENSRNA049484103	1.13805	0.0266025	0.0717156	0.370944	0.710679	0.999987
ENSRNA049484108	0.983428	-0.00272221	0.0914614	-0.0297635	0.976256	0.999987
ENSRNA049484111	0.357358	0.0247819	0.0534932	0.463272	0.64317	0.999987
ENSRNA049484118	2.72194	-0.136029	0.135542	-1.00359	0.315575	0.999987
ENSRNA049484121	2.66719	-0.0854538	0.121065	-0.705849	0.480282	0.999987
ENSRNA049484131	1.65395	-0.10359	0.109308	-0.947687	0.343289	0.999987
ENSRNA049484134	10.4853	-0.0440964	0.200893	-0.219502	0.826259	0.999987
ENSRNA049484138	3.82109	0.0398482	0.149845	0.265929	0.790294	0.999987
ENSRNA049484140	3.32238	0.140464	0.154504	0.909129	0.363282	0.999987
ENSRNA049484143	2.50526	-0.0419805	0.121869	-0.344472	0.730491	0.999987
ENSRNA049484145	1.70167	0.0303647	0.105131	0.288828	0.772713	0.999987
ENSRNA049484147	19.7296	0.0694624	0.221678	0.313348	0.754016	0.999987
ENSRNA049484151	1.34178	-0.038437	0.101447	-0.378888	0.704771	0.999987
ENSRNA049484153	8.36768	-0.0137871	0.190092	-0.0725289	0.942181	0.999987
ENSRNA049484155	22.4872	-0.378869	0.201574	-1.87956	0.0601683	0.999987
ENSRNA049484164	1.00029	-0.00160025	0.101173	-0.015817	0.98738	0.999987
ENSRNA049484172	1.00029	-0.00160025	0.101173	-0.015817	0.98738	0.999987
ENSRNA049484177	0.84625	-0.0207094	0.0874856	-0.236718	0.812876	0.999987
ENSRNA049484185	0.486681	-0.0136424	0.0548286	-0.24882	0.8035	0.999987
ENSRNA049484194	0.503302	-0.0144905	0.0552409	-0.262315	0.793079	0.999987
ENSRNA049484244	2.13178	0.0824137	0.1261	0.653557	0.513397	0.999987
ENSRNA049484247	2.94742	-0.0558896	0.127846	-0.437164	0.661992	0.999987
ENSRNA049484251	5.17096	-0.0512046	0.174779	-0.292967	0.769547	0.999987
ENSRNA049484254	2.36597	-0.00296143	0.127995	-0.0231371	0.981541	0.999987
ENSRNA049484378	0.346231	-0.025652	0.0534932	-0.479537	0.631556	0.999987
ENSRNA049484380	0.464577	0.0115173	0.0535597	0.215036	0.829739	0.999987
ENSRNA049484385	1.85244	0.0423299	0.111113	0.380964	0.70323	0.999987
ENSRNA049484422	0.665278	-0.0399072	0.0545637	-0.731387	0.464543	0.999987
ENSRNA049484424	1.48606	-0.0418977	0.0768885	-0.544915	0.585812	0.999987
ENSRNA049484426	80.1065	-0.322007	0.206894	-1.55638	0.119617	0.999987
ENSRNA049484574	0.346231	-0.025652	0.0534932	-0.479537	0.631556	0.999987
ENSRNA049484831	1.1454	-0.0303821	0.0721106	-0.421326	0.673517	0.999987
ENSRNA049484872	698.513	-0.343764	0.198879	-1.72851	0.0838968	0.999987
ENSRNA049485004	2.30498	-0.0732532	0.131203	-0.558318	0.576627	0.999987
ENSRNA049485007	0.645709	0.00111634	0.0597695	0.0186775	0.985098	0.999987
ENSRNA049485045	10.1777	-0.0398555	0.206852	-0.192677	0.847212	0.999987
ENSRNA049485048	6.54108	-0.198121	0.185748	-1.06662	0.286146	0.999987
ENSRNA049485052	5.19412	0.156242	0.167561	0.932449	0.351104	0.999987
ENSRNA049485055	7.10517	-0.0493517	0.18444	-0.267576	0.789026	0.999987
ENSRNA049485075	1276.75	0.134458	0.139074	0.966806	0.333641	0.999987
ENSRNA049485077	22.4348	-0.465439	0.222086	-2.09576	0.0361036	0.999987
ENSRNA049485133	0.352289	-0.025652	0.0534932	-0.479537	0.631556	0.999987
ENSRNA049485161	0.852066	-0.00963346	0.0553735	-0.173972	0.861887	0.999987
ENSRNA049485165	1.15597	-0.030815	0.072241	-0.426559	0.669701	0.999987
ENSRNA049485169	0.528434	-0.0381002	0.0536958	-0.709556	0.477979	0.999987
ENSRNA049485170	1.14312	0.0839124	0.0781791	1.07334	0.28312	0.999987
ENSRNA049485184	0.821612	-0.023259	0.0872628	-0.26654	0.789823	0.999987
ENSRNA049485187	0.66233	5.17173e-05	0.0715288	0.000723028	0.999423	0.999987
ENSRNA049485191	2.00336	0.0373109	0.122703	0.304076	0.76107	0.999987
ENSRNA049485194	0.821612	-0.023259	0.0872628	-0.26654	0.789823	0.999987
ENSRNA049485195	0.310536	-0.000435054	0.0534932	-0.00813288	0.993511	0.999987
ENSRNA049485197	0.667652	0.0341517	0.0725613	0.470661	0.637883	0.999987
ENSRNA049485198	4.17812	0.208877	0.15132	1.38037	0.167474	0.999987
ENSRNA049485202	1.00585	0.0392355	0.0927739	0.422915	0.672357	0.999987
ENSRNA049485205	2.1154	-0.115737	0.12281	-0.942403	0.345987	0.999987
ENSRNA049485210	1.31328	-0.0417378	0.109448	-0.381347	0.702946	0.999987
ENSRNA049485214	0.513611	0.0129654	0.0556257	0.233083	0.815697	0.999987
ENSRNA049485217	0.824147	0.0202601	0.0872025	0.232334	0.816279	0.999987
ENSRNA049485221	0.505836	0.0124405	0.0554255	0.224455	0.822403	0.999987
ENSRNA049485223	1.31083	-0.00183355	0.110565	-0.0165835	0.986769	0.999987
ENSRNA049485246	6603.41	-0.340782	0.205205	-1.66069	0.0967753	0.999987
ENSRNA049485250	0.357358	0.0247819	0.0534932	0.463272	0.64317	0.999987
ENSRNA049485257	1130.43	-0.356983	0.206921	-1.72522	0.0844884	0.999987
ENSRNA049485262	4.79027	-0.130538	0.150523	-0.867235	0.385813	0.999987
ENSRNA049485369	1.6817	-0.0401068	0.118712	-0.337851	0.735475	0.999987
ENSRNA049485372	0.689997	0.00138879	0.0606081	0.0229143	0.981719	0.999987
ENSRNA049485386	1.12134	-0.011507	0.070567	-0.163065	0.870467	0.999987
ENSRNA049485388	0.829387	-0.0171087	0.0765216	-0.22358	0.823084	0.999987
ENSRNA049485391	0.96485	-0.00225958	0.0668763	-0.0337874	0.973047	0.999987
ENSRNA049485393	0.983752	0.0649475	0.0839048	0.774062	0.438894	0.999987
ENSRNA049485394	0.488973	0.0120276	0.0550341	0.218548	0.827002	0.999987
ENSRNA049485397	0.488973	0.0120276	0.0550341	0.218548	0.827002	0.999987
ENSRNA049485399	1.98552	0.0620103	0.118252	0.524393	0.600005	0.999987
ENSRNA049485478	0.827176	0.0199584	0.0872324	0.228796	0.819028	0.999987
ENSRNA049485481	0.670681	0.0338996	0.0726706	0.466483	0.64087	0.999987
ENSRNA049485485	4.67462	0.062537	0.170477	0.366836	0.713741	0.999987
ENSRNA049485488	1.99551	-0.0691935	0.116639	-0.593229	0.553028	0.999987
ENSRNA049485490	2.79362	0.089546	0.125524	0.713379	0.475611	0.999987
ENSRNA049485492	2.68215	-0.102511	0.137944	-0.743138	0.457398	0.999987
ENSRNA049485499	0.863689	0.0103854	0.0649932	0.159792	0.873045	0.999987
ENSRNA049485716	0.173115	-0.0130435	0.0534932	-0.243835	0.807359	0.999987
ENSRNA049485739	0.176145	-0.0130435	0.0534932	-0.243835	0.807359	0.999987
ENSRNA049485806	0.665278	-0.0399072	0.0545637	-0.731387	0.464543	0.999987
ENSRNA049485813	6.4804	0.0604202	0.182239	0.331544	0.740233	0.999987
ENSRNA049485815	0.658564	0.0188041	0.0545659	0.344612	0.730386	0.999987
ENSRNA049485817	4.54261	-0.0797228	0.162024	-0.492044	0.622688	0.999987
ENSRNA049485820	0.687221	-0.0264262	0.0613825	-0.430517	0.66682	0.999987
ENSRNA049485823	4.26286	-0.0180761	0.156348	-0.115615	0.907958	0.999987
ENSRNA049485827	1.49803	-0.0557978	0.104925	-0.531789	0.594872	0.999987
ENSRNA049485828	2.83005	0.0515002	0.146582	0.35134	0.725334	0.999987
ENSRNA049485830	0.681981	-0.00149897	0.0718848	-0.0208524	0.983363	0.999987
ENSRNA049485835	1.17012	0.015323	0.084739	0.180826	0.856504	0.999987
ENSRNA049485839	0.809736	-0.011103	0.0642547	-0.172796	0.862812	0.999987
ENSRNA049485840	1.82846	-0.051362	0.111611	-0.460188	0.645381	0.999987
ENSRNA049485901	1730.84	-0.363921	0.207218	-1.75622	0.0790503	0.999987
ENSRNA049485904	31003.5	-0.315874	0.196361	-1.60864	0.107695	0.999987
ENSRNA049485905	179.648	-0.172762	0.234632	-0.736312	0.461541	0.999987
ENSRNA049485906	174.349	-0.206379	0.235133	-0.877712	0.3801	0.999987
ENSRNA049485907	97.7821	-0.450363	0.224187	-2.00887	0.0445509	0.999987
ENSRNA049485909	3291.22	-0.312812	0.18951	-1.65063	0.0988138	0.999987
ENSRNA049485910	5500.01	-0.292044	0.188825	-1.54664	0.12195	0.999987
ENSRNA049485911	674.318	-0.297434	0.195017	-1.52517	0.127217	0.999987
ENSRNA049485912	9.12538	-0.115103	0.187853	-0.61273	0.540055	0.999987
ENSRNA049485915	9.33976	-0.175474	0.19931	-0.880406	0.37864	0.999987
ENSRNA049485916	8.99313	-0.237874	0.192867	-1.23336	0.217441	0.999987
ENSRNA049485918	1.00029	-0.00160025	0.101173	-0.015817	0.98738	0.999987
ENSRNA049485919	5291.91	-0.320849	0.200748	-1.59827	0.109983	0.999987
ENSRNA049485921	1.00029	-0.00160025	0.101173	-0.015817	0.98738	0.999987
ENSRNA049485922	673.101	0.219594	0.146177	1.50225	0.133033	0.999987
ENSRNA049485923	1125.36	0.188235	0.137591	1.36807	0.171289	0.999987
ENSRNA049485924	655.101	0.183023	0.144624	1.26551	0.205689	0.999987
ENSRNA049485925	1964.39	-0.312065	0.190253	-1.64027	0.10095	0.999987
ENSRNA049485926	6.35804	-0.137881	0.167228	-0.82451	0.40965	0.999987
ENSRNA049485927	6.16807	-0.135181	0.169505	-0.797507	0.425157	0.999987
ENSRNA049485928	1.00029	-0.00160025	0.101173	-0.015817	0.98738	0.999987
ENSRNA049485930	4.97961	-0.00802132	0.169568	-0.0473045	0.962271	0.999987
ENSRNA049485931	8.72972	0.0509042	0.197848	0.25729	0.796955	0.999987
ENSRNA049485932	4.80288	-0.0234086	0.172907	-0.135382	0.89231	0.999987
ENSRNA049485933	7.78215	-0.0230638	0.194475	-0.118595	0.905596	0.999987
ENSRNA049485935	3.16482	-0.0797951	0.141522	-0.563837	0.572865	0.999987
ENSRNA049485938	4.50004	-0.0762466	0.160099	-0.476248	0.633898	0.999987
ENSRNA049485941	3.50302	-0.0844836	0.152752	-0.553075	0.580212	0.999987
ENSRNA049485942	11.4029	0.0150066	0.212523	0.0706114	0.943707	0.999987
ENSRNA049485943	19.3537	-0.00692501	0.229954	-0.0301148	0.975976	0.999987
ENSRNA049485946	25.8952	0.0677158	0.234401	0.288888	0.772667	0.999987
ENSRNA049485947	27.1052	0.0223811	0.234571	0.0954128	0.923987	0.999987
ENSRNA049485948	1.84704	-0.047609	0.110444	-0.43107	0.666417	0.999987
ENSRNA049485951	2.49783	-0.0213958	0.133937	-0.159745	0.873082	0.999987
ENSRNA049485955	30.063	-0.132357	0.223157	-0.593114	0.553105	0.999987
ENSRNA049485961	0.821612	-0.023259	0.0872628	-0.26654	0.789823	0.999987
ENSRNA049485963	1.00029	-0.00160025	0.101173	-0.015817	0.98738	0.999987
ENSRNA049485966	180.685	-0.587487	0.220025	-2.67009	0.00758316	0.999987
ENSRNA049485988	0.173115	-0.0130435	0.0534932	-0.243835	0.807359	0.999987
ENSRNA049485989	0.675922	-0.00151411	0.0546537	-0.0277037	0.977899	0.999987
ENSRNA049485990	0.156494	-0.0130435	0.0534932	-0.243835	0.807359	0.999987
ENSRNA049485995	0.173115	-0.0130435	0.0534932	-0.243835	0.807359	0.999987
ENSRNA049485997	0.308083	0.0247819	0.0534932	0.463272	0.64317	0.999987
ENSRNA049486046	1.00029	-0.00160025	0.101173	-0.015817	0.98738	0.999987
ENSRNA049486086	0.154042	0.0121734	0.0534932	0.227569	0.819981	0.999987
ENSRNA049486089	3.77158	0.0355058	0.151545	0.234292	0.814758	0.999987
ENSRNA049486090	1.28266	0.0245653	0.0873376	0.281269	0.778504	0.999987
ENSRNA049486093	5.98939	-0.150929	0.168697	-0.894672	0.370962	0.999987
ENSRNA049486099	0.665278	-0.0399072	0.0545637	-0.731387	0.464543	0.999987
ENSRNA049486115	1.00029	-0.00160025	0.101173	-0.015817	0.98738	0.999987
ENSRNA049486117	8232.9	-0.369961	0.203703	-1.81618	0.0693428	0.999987
ENSRNA049486120	4166.83	-0.352415	0.199459	-1.76685	0.0772535	0.999987
ENSRNA049486122	21.4164	-0.371541	0.213086	-1.74362	0.0812249	0.999987
ENSRNA049486123	261.253	-0.594065	0.230013	-2.58275	0.00980159	0.999987
ENSRNA049486138	3.00366	-0.00649548	0.147605	-0.0440058	0.9649	0.999987
ENSRNA049486139	0.511076	-0.0141752	0.0555297	-0.255272	0.798513	0.999987
ENSRNA049486141	0.676417	-0.0268027	0.0610602	-0.438955	0.660694	0.999987
ENSRNA049486143	0.472352	0.0123629	0.0544374	0.227104	0.820343	0.999987
ENSRNA049486146	3.04172	0.0958854	0.142582	0.672494	0.501269	0.999987
ENSRNA049486148	1.29929	0.0304051	0.099151	0.306654	0.759107	0.999987
ENSRNA049486150	8.6086	0.020075	0.0953587	0.21052	0.833261	0.999987
ENSRNA049486155	0.31831	-0.000435054	0.0534932	-0.00813288	0.993511	0.999987
ENSRNA049486156	1.44939	-0.00778444	0.0732496	-0.106273	0.915366	0.999987
ENSRNA049486159	1.00029	-0.00160025	0.101173	-0.015817	0.98738	0.999987
ENSRNA049486163	0.34926	-0.025652	0.0534932	-0.479537	0.631556	0.999987
ENSRNA049486175	9.65291	-0.0890892	0.193337	-0.460797	0.644945	0.999987
ENSRNA049486178	548.339	0.115228	0.1523	0.756584	0.449299	0.999987
ENSRNA049486179	2.82457	-0.11215	0.136107	-0.823986	0.409947	0.999987
ENSRNA049486181	5.29562	-0.0382778	0.177193	-0.216024	0.828969	0.999987
ENSRNA049486184	11.0065	-0.00654094	0.212195	-0.0308252	0.975409	0.999987
ENSRNA049486198	1.87717	-0.101637	0.105886	-0.959871	0.33712	0.999987
ENSRNA049486256	4.3808	-0.0976038	0.161958	-0.602649	0.546742	0.999987
ENSRNA049486258	2.52443	-0.0693807	0.102785	-0.675011	0.499669	0.999987
ENSRNA049486260	3356.84	-0.346866	0.205853	-1.68502	0.0919846	0.999987
ENSRNA049486261	1716.32	-0.348823	0.205295	-1.69912	0.0892957	0.999987
ENSRNA049486264	61.9753	-0.508045	0.229696	-2.21182	0.0269792	0.999987
ENSRNA049486270	49.5093	-0.435009	0.217728	-1.99795	0.0457225	0.999987
ENSRNA049486308	2.78626	0.00910757	0.123186	0.0739337	0.941063	0.999987
ENSRNA049486310	14.4666	-0.289319	0.163703	-1.76734	0.0771717	0.999987
ENSRNA049486314	1018.62	-0.354095	0.200431	-1.76667	0.0772838	0.999987
ENSRNA049486320	1.83836	-0.120594	0.101395	-1.18936	0.234299	0.999987
ENSRNA049486326	49.3997	-0.415607	0.218973	-1.89799	0.0576979	0.999987
ENSRNA049486329	9.09757	-0.170233	0.187257	-0.909086	0.363305	0.999987
ENSRNA049486332	25.4102	-0.394189	0.207514	-1.89958	0.0574885	0.999987
ENSRNA049486335	4.75507	-0.103644	0.135805	-0.763185	0.445353	0.999987
ENSRNA049486338	610.313	-0.39037	0.205889	-1.89602	0.0579575	0.999987
ENSRNA049486340	1.99813	0.0347676	0.128877	0.269774	0.787334	0.999987
ENSRNA049486344	1.37116	-0.0335588	0.099504	-0.337261	0.73592	0.999987
ENSRNA049486345	26.3489	-0.328766	0.204244	-1.60967	0.107469	0.999987
ENSRNA049486347	20.5474	-0.0471785	0.194012	-0.243174	0.807871	0.999987
ENSRNA049486349	1.00029	-0.00160025	0.101173	-0.015817	0.98738	0.999987
ENSRNA049486350	14.8466	-0.325782	0.202702	-1.6072	0.108011	0.999987
ENSRNA049486352	1.15597	-0.030815	0.072241	-0.426559	0.669701	0.999987
ENSRNA049486353	0.659796	-0.037062	0.0722758	-0.512785	0.608101	0.999987
ENSRNA049486355	35.0297	-0.317441	0.207938	-1.52662	0.126857	0.999987
ENSRNA049486358	0.684434	-0.0349499	0.0731682	-0.477666	0.632888	0.999987
ENSRNA049486360	6.83837	-0.18634	0.15947	-1.16849	0.242608	0.999987
ENSRNA049486362	138.472	-0.526684	0.229365	-2.29627	0.0216605	0.999987
ENSRNA049486364	25.7941	-0.501051	0.216779	-2.31134	0.0208141	0.999987
ENSRNA049486366	4.1403	-0.161967	0.155826	-1.03941	0.298612	0.999987
ENSRNA049486368	3.80463	-0.0940492	0.129764	-0.724773	0.468591	0.999987
ENSRNA049486370	0.335173	-0.000435054	0.0534932	-0.00813288	0.993511	0.999987
ENSRNA049486374	4.29564	-0.0528678	0.152135	-0.347507	0.728211	0.999987
ENSRNA049486376	2.39184	-0.0699837	0.129872	-0.538866	0.589979	0.999987
ENSRNA049486380	0.161816	0.0121734	0.0534932	0.227569	0.819981	0.999987
ENSRNA049486383	0.312989	-0.025652	0.0534932	-0.479537	0.631556	0.999987
ENSRNA049486384	0.801962	-0.0164877	0.0761305	-0.216571	0.828543	0.999987
ENSRNA049486391	0.173115	-0.0130435	0.0534932	-0.243835	0.807359	0.999987
ENSRNA049486394	20.7489	-0.295084	0.207698	-1.42074	0.155393	0.999987
ENSRNA049486397	0.469483	-0.0368431	0.0535538	-0.687964	0.491476	0.999987
ENSRNA049486398	40.177	-0.466501	0.217389	-2.14593	0.0318786	0.999987
ENSRNA049486405	1.00029	-0.00160025	0.101173	-0.015817	0.98738	0.999987
ENSRNA049486407	0.173115	-0.0130435	0.0534932	-0.243835	0.807359	0.999987
ENSRNA049486424	0.178679	0.0121734	0.0534932	0.227569	0.819981	0.999987
ENSRNA049486426	1.86611	-0.0757761	0.109209	-0.693864	0.487767	0.999987
ENSRNA049486427	1.00029	-0.00160025	0.101173	-0.015817	0.98738	0.999987
ENSRNA049486432	4.85568	-0.0522976	0.171089	-0.305675	0.759852	0.999987
ENSRNA049486433	4.71073	-0.067609	0.170147	-0.397356	0.691105	0.999987
ENSRNA049486456	2.55848	0.0145305	0.132701	0.109498	0.912807	0.999987
ENSRNA049486472	1.8991	-0.0435379	0.108062	-0.402896	0.687025	0.999987
ENSRNA049486473	5.0803	-0.208591	0.144053	-1.44801	0.147614	0.999987
ENSRNA049486476	2.68943	-0.0467496	0.119297	-0.391876	0.695149	0.999987
ENSRNA049486478	1.99444	-0.0755519	0.124595	-0.60638	0.544263	0.999987
ENSRNA049486482	0.32961	-0.025652	0.0534932	-0.479537	0.631556	0.999987
ENSRNA049486483	0.32961	-0.025652	0.0534932	-0.479537	0.631556	0.999987
ENSRNA049486624	2.17116	-0.0632893	0.132726	-0.476841	0.633476	0.999987
ENSRNA049486626	2.63565	-0.0521598	0.122468	-0.425907	0.670176	0.999987
ENSRNA049486629	1.36895	0.000483734	0.0987024	0.00490093	0.99609	0.999987
ENSRNA049486634	0.327157	-0.000435054	0.0534932	-0.00813288	0.993511	0.999987
ENSRNA049486646	2.00279	-0.0411756	0.126427	-0.325687	0.744661	0.999987
ENSRNA049486649	3.25042	-0.0650983	0.144836	-0.449462	0.653099	0.999987
ENSRNA049486653	0.51664	0.0130117	0.0557234	0.233504	0.81537	0.999987
ENSRNA049486654	1.34702	-0.0767634	0.102548	-0.748559	0.454123	0.999987
ENSRNA049486657	0.843797	0.0182533	0.0873851	0.208883	0.83454	0.999987
ENSRNA049486660	1.31591	0.0219327	0.0874158	0.250901	0.801891	0.999987
ENSRNA049486699	1.00029	-0.00160025	0.101173	-0.015817	0.98738	0.999987
ENSRNA049486724	14119	-0.316847	0.197643	-1.60313	0.108907	0.999987
ENSRNA049486728	9.51786	-0.170064	0.194584	-0.873985	0.382126	0.999987
ENSRNA049486742	0.514105	-0.0132249	0.0536476	-0.246514	0.805285	0.999987
ENSRNA049486749	0.337961	-0.000435054	0.0534932	-0.00813288	0.993511	0.999987
ENSRNA049486751	5268.95	-0.313421	0.198568	-1.57841	0.114472	0.999987
ENSRNA049486754	4418.06	-0.305375	0.199804	-1.52837	0.12642	0.999987
ENSRNA049486758	663.424	0.162961	0.138496	1.17665	0.239337	0.999987
ENSRNA049486761	6.47058	-0.133007	0.170464	-0.780264	0.435236	0.999987
ENSRNA049486763	5.97105	-0.00747235	0.183812	-0.0406521	0.967573	0.999987
ENSRNA049486766	11.4927	0.0559043	0.215753	0.259112	0.795549	0.999987
ENSRNA049486789	0.156494	-0.0130435	0.0534932	-0.243835	0.807359	0.999987
ENSRNA049486791	2.70425	0.0621406	0.13393	0.463977	0.642664	0.999987
ENSRNA049486793	2.21275	0.0158705	0.127158	0.124809	0.900674	0.999987
ENSRNA049486794	5.3039	0.102845	0.171037	0.601304	0.547638	0.999987
ENSRNA049486852	600.912	-0.417197	0.205286	-2.03228	0.0421255	0.999987
ENSRNA049486857	0.178679	0.0121734	0.0534932	0.227569	0.819981	0.999987
ENSRNA049486862	173.58	-0.481467	0.224928	-2.14054	0.032311	0.999987
ENSRNA049486863	17.3378	-0.339414	0.19091	-1.77787	0.0754249	0.999987
ENSRNA049486870	8421.36	-0.333348	0.199971	-1.66698	0.0955193	0.999987
ENSRNA049486896	7.91015	-0.0321787	0.193577	-0.166232	0.867974	0.999987
ENSRNA049486921	14.6777	-0.0294259	0.20875	-0.140963	0.8879	0.999987
ENSRNA049486922	17.7334	0.0175337	0.221003	0.079337	0.936765	0.999987
ENSRNA049486923	17.2719	0.0998595	0.224316	0.445172	0.656195	0.999987
ENSRNA049486925	0.824147	0.0202601	0.0872025	0.232334	0.816279	0.999987
ENSRNA049486926	2.08495	0.056003	0.101316	0.552755	0.580431	0.999987
ENSRNA049486928	8.74823	0.0731571	0.198369	0.368792	0.712283	0.999987
ENSRNA049486929	3.17219	-0.0902444	0.148178	-0.609026	0.542507	0.999987
ENSRNA049486932	14.2193	-0.0463921	0.217703	-0.213098	0.83125	0.999987
ENSRNA049486938	26.2247	-0.554002	0.227876	-2.43116	0.0150507	0.999987
ENSRNA049486941	0.156494	-0.0130435	0.0534932	-0.243835	0.807359	0.999987
ENSRNA049486943	0.156494	-0.0130435	0.0534932	-0.243835	0.807359	0.999987
ENSRNA049486949	0.173115	-0.0130435	0.0534932	-0.243835	0.807359	0.999987
ENSRNA049487005	6.90066	-0.0409716	0.162553	-0.25205	0.801002	0.999987
ENSRNA049487008	6.96266	0.105533	0.188834	0.558865	0.576254	0.999987
ENSRNA049487009	4.11561	-0.00147925	0.126385	-0.0117042	0.990662	0.999987
ENSRNA049487011	3.9582	-0.0391446	0.152005	-0.257523	0.796775	0.999987
ENSRNA049487041	4.35337	-0.10523	0.167372	-0.628717	0.529534	0.999987
ENSRNA049487048	0.46703	-0.0126413	0.0535583	-0.23603	0.81341	0.999987
ENSRNA049487067	28.5541	-0.307015	0.223235	-1.3753	0.169038	0.999987
ENSRNA049487069	0.156494	-0.0130435	0.0534932	-0.243835	0.807359	0.999987
ENSRNA049487078	173.459	-0.229765	0.234344	-0.980462	0.326858	0.999987
ENSRNA049487080	5.0157	-0.104158	0.176635	-0.589679	0.555406	0.999987
ENSRNA049487081	1.04989	0.0291545	0.0560007	0.52061	0.602639	0.999987
ENSRNA049487082	0.997917	-0.045395	0.0580887	-0.781478	0.434522	0.999987
ENSRNA049487083	0.506331	-0.0136482	0.0536154	-0.254557	0.799065	0.999987
ENSRNA049487086	0.669863	-0.00121583	0.054627	-0.022257	0.982243	0.999987
ENSRNA049487089	1196.98	-0.326361	0.198711	-1.64239	0.10051	0.999987
ENSRNA049487096	21.1782	-0.257033	0.1999	-1.28581	0.198509	0.999987
ENSRNA049487106	0.346231	-0.025652	0.0534932	-0.479537	0.631556	0.999987
ENSRNA049487110	0.631715	0.0395456	0.0544044	0.726883	0.467298	0.999987
ENSRNA049487125	2.32184	-0.0713218	0.13103	-0.544317	0.586224	0.999987
ENSRNA049487128	6.1052	0.00522708	0.179094	0.0291862	0.976716	0.999987
ENSRNA049487130	2.50028	-0.0548716	0.134915	-0.406711	0.68422	0.999987
ENSRNA049487133	642.629	-0.34039	0.198301	-1.71653	0.0860644	0.999987
ENSRNA049487138	11.1572	0.00332875	0.212154	0.0156902	0.987482	0.999987
ENSRNA049487209	1.00029	-0.00160025	0.101173	-0.015817	0.98738	0.999987
ENSRNA049487211	1.00029	-0.00160025	0.101173	-0.015817	0.98738	0.999987
ENSRNA049487214	1.00029	-0.00160025	0.101173	-0.015817	0.98738	0.999987
ENSRNA049487217	1.00029	-0.00160025	0.101173	-0.015817	0.98738	0.999987
ENSRNA049487218	1.00029	-0.00160025	0.101173	-0.015817	0.98738	0.999987
ENSRNA049487225	1.05687	-0.0419393	0.0558955	-0.750316	0.453064	0.999987
ENSRNA049487245	64.5939	-0.47955	0.230091	-2.08418	0.0371437	0.999987
ENSRNA049487275	221.916	-0.560968	0.229817	-2.44093	0.0146495	0.999987
ENSRNA049487277	132.028	-0.470812	0.22596	-2.08361	0.0371956	0.999987
ENSRNA049487278	8.98378	-0.218483	0.194944	-1.12075	0.262394	0.999987
ENSRNA049487347	0.681404	-0.0241896	0.0614138	-0.393879	0.69367	0.999987
ENSRNA049487458	0.500272	-0.0136482	0.0536154	-0.254557	0.799065	0.999987
ENSRNA049487460	33.9828	0.0208978	0.233997	0.0893079	0.928837	0.999987
ENSRNA049487465	27.9165	-0.0169652	0.235117	-0.0721567	0.942477	0.999987
ENSRNA049487480	0.818825	-0.0150566	0.0763184	-0.197287	0.843603	0.999987
ENSRNA049487482	1.00029	-0.00160025	0.101173	-0.015817	0.98738	0.999987
ENSRNA049487673	1640.09	-0.334335	0.205081	-1.63026	0.103047	0.999987
ENSRNA049487675	1253.79	-0.330585	0.207364	-1.59422	0.110886	0.999987
ENSRNA049487687	64.8211	-0.451224	0.228249	-1.97689	0.0480537	0.999987
ENSRNA049487688	137.828	-0.49841	0.228081	-2.18524	0.0288716	0.999987
ENSRNA049487697	2488.38	-0.344669	0.203814	-1.69109	0.0908188	0.999987
ENSRNA049487698	23.1073	-0.421752	0.219053	-1.92534	0.0541864	0.999987
ENSRNA049487709	4953.74	-0.353764	0.202372	-1.74809	0.0804492	0.999987
ENSRNA049487725	2.4925	-0.0531733	0.132194	-0.402238	0.687509	0.999987
ENSRNA049487800	16.8024	-0.101467	0.224807	-0.45135	0.651737	0.999987
ENSRNA049487801	4.50488	-0.118778	0.166482	-0.713456	0.475564	0.999987
ENSRNA049487803	13.5092	-0.163282	0.21045	-0.77587	0.437826	0.999987
ENSRNA049487829	0.178679	0.0121734	0.0534932	0.227569	0.819981	0.999987
ENSRNA049487906	1668	-0.319462	0.193338	-1.65235	0.098464	0.999987
ENSRNA049487931	1.47796	0.0585657	0.114815	0.510087	0.609991	0.999987
ENSRNA049487933	1.63201	0.0756095	0.118409	0.638547	0.523118	0.999987
ENSRNA049487934	1.64879	-0.00313268	0.120386	-0.0260218	0.97924	0.999987
ENSRNA049487936	1.66565	-0.00166231	0.120348	-0.0138126	0.98898	0.999987
ENSRNA049487938	1.35266	0.0318928	0.101202	0.315141	0.752655	0.999987
ENSRNA049487939	1.69062	0.0280873	0.108006	0.260052	0.794824	0.999987
ENSRNA049487940	1.83868	-0.103471	0.125039	-0.827508	0.407949	0.999987
ENSRNA049487942	0.978106	-0.0411689	0.0926584	-0.444308	0.65682	0.999987
ENSRNA049487944	3.48444	-0.094099	0.157867	-0.596066	0.551131	0.999987
ENSRNA049487946	0.994727	-0.0423019	0.0928489	-0.4556	0.648678	0.999987
ENSRNA049487947	0.505754	-0.0408799	0.0559604	-0.730515	0.465075	0.999987
ENSRNA049487948	1.47019	0.0580546	0.114795	0.505725	0.61305	0.999987
ENSRNA049487950	0.668147	-0.00229346	0.0602096	-0.0380913	0.969615	0.999987
ENSRNA049487951	0.668147	-0.00229346	0.0602096	-0.0380913	0.969615	0.999987
ENSRNA049487953	1.50277	-0.0517061	0.10205	-0.506676	0.612382	0.999987
ENSRNA049487960	12.8285	-0.0995599	0.186454	-0.533966	0.593365	0.999987
ENSRNA049487962	1.65607	0.032458	0.108165	0.300079	0.764117	0.999987
ENSRNA049487965	1.00029	-0.00160025	0.101173	-0.015817	0.98738	0.999987
ENSRNA049487975	2.58104	-0.0846287	0.0903081	-0.937111	0.348701	0.999987
ENSRNA049487977	1.00029	-0.00160025	0.101173	-0.015817	0.98738	0.999987
ENSRNA049488024	2554.26	-0.340121	0.204493	-1.66324	0.0962653	0.999987
ENSRNA049488025	1024.75	-0.342013	0.204594	-1.67166	0.094591	0.999987
ENSRNA049488067	7.37386	-0.0691072	0.138536	-0.498838	0.617893	0.999987
ENSRNA049488128	0.821612	-0.023259	0.0872628	-0.26654	0.789823	0.999987
ENSRNA049488165	8.56872	-0.0823521	0.193285	-0.426066	0.67006	0.999987
ENSRNA049488166	13.0063	0.0495626	0.21711	0.228284	0.819426	0.999987
ENSRNA049488167	11.1969	0.123373	0.205159	0.601353	0.547605	0.999987
ENSRNA049488168	3.10835	-0.042806	0.125331	-0.341544	0.732694	0.999987
ENSRNA049488170	1.31615	0.0402514	0.111333	0.361543	0.717694	0.999987
ENSRNA049488201	1.00029	-0.00160025	0.101173	-0.015817	0.98738	0.999987
ENSRNA049488206	1.00029	-0.00160025	0.101173	-0.015817	0.98738	0.999987
ENSRNA049488207	1.16808	-0.0576579	0.0983809	-0.586068	0.55783	0.999987
ENSRNA049488237	1.50203	0.0133615	0.0911428	0.146599	0.883448	0.999987
ENSRNA049488244	6.47548	-0.171215	0.17916	-0.955656	0.339246	0.999987
ENSRNA049488247	0.176145	-0.0130435	0.0534932	-0.243835	0.807359	0.999987
ENSRNA049488248	0.176145	-0.0130435	0.0534932	-0.243835	0.807359	0.999987
ENSRNA049488289	0.337961	-0.000435054	0.0534932	-0.00813288	0.993511	0.999987
ENSRNA049488359	0.161816	0.0121734	0.0534932	0.227569	0.819981	0.999987
ENSRNA049488360	0.156494	-0.0130435	0.0534932	-0.243835	0.807359	0.999987
ENSRNA049488361	0.684928	-0.0400397	0.0546517	-0.732634	0.463782	0.999987
ENSRNA049488422	2.07296	-0.0684287	0.0852915	-0.802292	0.422384	0.999987
ENSRNA049488423	0.173115	-0.0130435	0.0534932	-0.243835	0.807359	0.999987
ENSRNA049488473	13.5679	0.0713896	0.217889	0.327643	0.743182	0.999987
ENSRNA049488474	10.7535	0.0907799	0.206697	0.439192	0.660522	0.999987
ENSRNA049488492	0.154042	0.0121734	0.0534932	0.227569	0.819981	0.999987
ENSRNA049488507	2.6449	-0.049551	0.119018	-0.416331	0.677168	0.999987
ENSRNA049488522	1.00029	-0.00160025	0.101173	-0.015817	0.98738	0.999987
ENSRNA049488554	0.156494	-0.0130435	0.0534932	-0.243835	0.807359	0.999987
ENSRNA049488557	1207.54	-0.375992	0.203699	-1.84583	0.0649176	0.999987
ENSRNA049488559	139.058	-0.53911	0.226006	-2.38538	0.0170615	0.999987
ENSRNA049488560	572.942	-0.355743	0.205627	-1.73004	0.0836229	0.999987
ENSRNA049488561	0.330186	-0.000435054	0.0534932	-0.00813288	0.993511	0.999987
ENSRNA049488562	66.7875	-0.42478	0.219957	-1.9312	0.0534589	0.999987
ENSRNA049488566	0.357358	0.0247819	0.0534932	0.463272	0.64317	0.999987
ENSRNA049488567	3.97374	-0.194458	0.158428	-1.22742	0.219664	0.999987
ENSRNA049488568	4.19516	-0.0800652	0.157597	-0.508038	0.611427	0.999987
ENSRNA049488570	9.31185	0.0957324	0.203161	0.471214	0.637488	0.999987
ENSRNA049488571	4.58065	-0.0641091	0.16131	-0.397427	0.691052	0.999987
ENSRNA049488572	3.66665	0.0875078	0.153097	0.571586	0.567602	0.999987
ENSRNA049488573	4.613	-0.0340929	0.155966	-0.218592	0.826968	0.999987
ENSRNA049488586	0.52491	-0.012645	0.0536871	-0.235532	0.813796	0.999987
ENSRNA049488628	0.93406	-0.0139833	0.0556451	-0.251295	0.801586	0.999987
ENSRNA049488633	3.15336	-0.110277	0.114815	-0.960483	0.336812	0.999987
ENSRNA049488635	29.8115	0.0427612	0.233742	0.182942	0.854844	0.999987
ENSRNA049488636	17.4232	0.0115865	0.225706	0.0513345	0.959059	0.999987
ENSRNA049488637	26.1236	0.248733	0.232014	1.07206	0.283693	0.999987
ENSRNA049488639	16.1327	-0.133045	0.217764	-0.610958	0.541227	0.999987
ENSRNA049488640	6.24852	0.0690791	0.178911	0.386108	0.699416	0.999987
ENSRNA049488641	7.00539	0.0899183	0.176396	0.509754	0.610224	0.999987
ENSRNA049488642	0.161816	0.0121734	0.0534932	0.227569	0.819981	0.999987
ENSRNA049488643	4.976	-0.220281	0.170849	-1.28934	0.197281	0.999987
ENSRNA049488644	0.337961	-0.000435054	0.0534932	-0.00813288	0.993511	0.999987
ENSRNA049488645	8.5183	0.01281	0.196083	0.0653293	0.947912	0.999987
ENSRNA049488652	3310.97	-0.348021	0.205918	-1.69009	0.0910104	0.999987
ENSRNA049488654	15680.2	-0.314241	0.197764	-1.58897	0.112068	0.999987
ENSRNA049488655	3.92303	-0.128507	0.134011	-0.958932	0.337593	0.999987
ENSRNA049488657	2.266	0.00193037	0.113301	0.0170375	0.986407	0.999987
ENSRNA049488658	65.5675	-0.550557	0.232646	-2.3665	0.0179571	0.999987
ENSRNA049488659	1730.6	-0.328055	0.217814	-1.50612	0.132036	0.999987
ENSRNA049488660	428.265	-0.352246	0.205727	-1.7122	0.0868597	0.999987
ENSRNA049488662	2.46695	0.0774102	0.106769	0.725028	0.468435	0.999987
ENSRNA049488663	1.62644	0.026344	0.105861	0.248854	0.803474	0.999987
ENSRNA049488665	0.648497	-0.00151889	0.0712759	-0.02131	0.982998	0.999987
ENSRNA049488668	2.32184	-0.0713218	0.13103	-0.544317	0.586224	0.999987
ENSRNA049488726	191.236	-0.191927	0.234779	-0.817478	0.413655	0.999987
ENSRNA049488731	9.52089	-0.179463	0.19822	-0.905374	0.365267	0.999987
ENSRNA049488735	1137.8	0.207917	0.137148	1.51601	0.129517	0.999987
ENSRNA049488736	3.85482	-0.0787669	0.154707	-0.509137	0.610656	0.999987
ENSRNA049488737	189.194	-0.574759	0.219476	-2.61878	0.0088246	0.999987
ENSRNA049488763	12.3319	-0.0940461	0.20104	-0.467797	0.63993	0.999987
ENSRNA049488765	0.178679	0.0121734	0.0534932	0.227569	0.819981	0.999987
ENSRNA049488766	0.178679	0.0121734	0.0534932	0.227569	0.819981	0.999987
ENSRNA049488804	0.513853	0.0132183	0.0536352	0.246449	0.805335	0.999987
ENSRNA049488865	1553.71	-0.340609	0.199154	-1.71028	0.0872142	0.999987
ENSRNA049488866	33.6375	-0.492664	0.211801	-2.32607	0.0200146	0.999987
ENSRNA049488867	7.46561	-0.152416	0.138	-1.10446	0.269392	0.999987
ENSRNA049488868	9.40411	-0.271301	0.18063	-1.50198	0.133103	0.999987
ENSRNA049488869	1.00029	-0.00160025	0.101173	-0.015817	0.98738	0.999987
ENSRNA049488873	25.7612	-0.402876	0.200331	-2.01105	0.04432	0.999987
ENSRNA049488874	12.9217	-0.32169	0.187838	-1.7126	0.086787	0.999987
ENSRNA049488876	242.635	-0.560357	0.229147	-2.4454	0.014469	0.999987
ENSRNA049488877	1.00029	-0.00160025	0.101173	-0.015817	0.98738	0.999987
ENSRNA049488878	0.332639	-0.025652	0.0534932	-0.479537	0.631556	0.999987
ENSRNA049488879	10.3492	-0.233354	0.185028	-1.26118	0.207243	0.999987
ENSRNA049488881	6.34838	-0.136445	0.156385	-0.872494	0.382939	0.999987
ENSRNA049488883	0.84625	-0.0207094	0.0874856	-0.236718	0.812876	0.999987
ENSRNA049488884	240.026	-0.567113	0.228866	-2.47793	0.0132148	0.999987
ENSRNA049488912	0.173115	-0.0130435	0.0534932	-0.243835	0.807359	0.999987
ENSRNA049489002	40.2291	-0.0729965	0.234684	-0.311041	0.755769	0.999987
ENSRNA049489014	8.33296	-0.110093	0.143024	-0.76975	0.441448	0.999987
ENSRNA049489016	2.30506	-0.163951	0.114695	-1.42945	0.152876	0.999987
ENSRNA049489017	1.48934	-0.101177	0.0962326	-1.05138	0.293083	0.999987
ENSRNA049489018	2.13194	-0.147332	0.109994	-1.33945	0.180423	0.999987
ENSRNA049489019	3.40105	-0.089531	0.123863	-0.722821	0.46979	0.999987
ENSRNA049489026	13847.4	-0.310707	0.197041	-1.57687	0.114826	0.999987
ENSRNA049489027	174.45	-0.223871	0.235005	-0.952621	0.340782	0.999987
ENSRNA049489028	5184.31	-0.346086	0.21699	-1.59494	0.110725	0.999987
ENSRNA049489029	1363.3	-0.323805	0.199321	-1.62454	0.10426	0.999987
ENSRNA049489030	2559.03	-0.323384	0.201067	-1.60834	0.107761	0.999987
ENSRNA049489032	675.711	0.211185	0.143126	1.47552	0.140074	0.999987
ENSRNA049489033	6.80331	-0.10667	0.172211	-0.619417	0.535642	0.999987
ENSRNA049489034	6.12264	0.0341986	0.183129	0.186745	0.85186	0.999987
ENSRNA049489035	2.32716	-0.0386193	0.133503	-0.289277	0.772369	0.999987
ENSRNA049489036	11.7178	0.0898945	0.215312	0.417509	0.676306	0.999987
ENSRNA049489060	0.827176	0.0199584	0.0872324	0.228796	0.819028	0.999987
ENSRNA049489063	1.01658	-0.0193257	0.0690142	-0.280025	0.779458	0.999987
ENSRNA049489067	0.354824	-0.000435054	0.0534932	-0.00813288	0.993511	0.999987
ENSRNA049489070	0.315858	0.0247819	0.0534932	0.463272	0.64317	0.999987
ENSRNA049489090	1.87143	-0.0541893	0.117117	-0.462693	0.643584	0.999987
ENSRNA049489124	1.50318	-0.104496	0.0986845	-1.05889	0.289652	0.999987
ENSRNA049489133	0.323632	0.0247819	0.0534932	0.463272	0.64317	0.999987
ENSRNA049489135	0.823905	0.00903832	0.0643893	0.14037	0.888368	0.999987
ENSRNA049489136	0.656767	-0.0258176	0.0605987	-0.426042	0.670077	0.999987
ENSRNA049489137	2.01712	-0.0433997	0.0963698	-0.450346	0.652461	0.999987
ENSRNA049489138	0.675922	-0.00151411	0.0546537	-0.0277037	0.977899	0.999987
ENSRNA049489139	12.2733	-0.0644323	0.217316	-0.296492	0.766855	0.999987
ENSRNA049489155	1.51315	0.0484371	0.0784467	0.617452	0.536937	0.999987
ENSRNA049489204	1.00029	-0.00160025	0.101173	-0.015817	0.98738	0.999987
ENSRNA049489205	6.46262	-0.112101	0.161437	-0.694395	0.487434	0.999987
ENSRNA049489206	5.61637	-0.105105	0.154155	-0.681812	0.495358	0.999987
ENSRNA049489208	0.69852	-0.040129	0.0547109	-0.733473	0.46327	0.999987
ENSRNA049489212	392.747	-0.300251	0.184082	-1.63107	0.102875	0.999987
ENSRNA049489213	129.933	-0.371247	0.205639	-1.80534	0.0710218	0.999987
ENSRNA049489214	320.617	-0.308716	0.183047	-1.68654	0.091692	0.999987
ENSRNA049489215	28.6308	-0.13458	0.184294	-0.730248	0.465239	0.999987
ENSRNA049489216	11.918	-0.105115	0.165462	-0.635281	0.525245	0.999987
ENSRNA049489264	0.65922	-0.0398659	0.0545362	-0.730998	0.46478	0.999987
ENSRNA049489265	0.681162	-0.0207456	0.0546662	-0.379495	0.70432	0.999987
ENSRNA049489266	1.14467	-0.0101609	0.0707374	-0.143643	0.885782	0.999987
ENSRNA049489287	0.178679	0.0121734	0.0534932	0.227569	0.819981	0.999987
ENSRNA049489290	1.99755	-0.00241407	0.128382	-0.0188039	0.984998	0.999987
ENSRNA049489316	2360.55	-0.00466349	0.220163	-0.021182	0.9831	0.999987
ENSRNA049489317	193.543	-0.465467	0.224901	-2.06965	0.0384852	0.999987
ENSRNA049489319	1434.15	-0.361547	0.19967	-1.81072	0.0701842	0.999987
ENSRNA049489320	1082.11	-0.394151	0.20381	-1.93391	0.053124	0.999987
ENSRNA049489322	760.772	-0.0607587	0.100764	-0.602977	0.546524	0.999987
ENSRNA049489323	19.8175	-0.290357	0.191412	-1.51692	0.129286	0.999987
ENSRNA049489326	793.31	0.339663	0.145865	2.32862	0.0198791	0.999987
ENSRNA049489327	0.692462	-0.0400902	0.0546852	-0.733109	0.463492	0.999987
ENSRNA049489328	33.2514	-0.108029	0.0934076	-1.15653	0.247464	0.999987
ENSRNA049489329	365.451	-0.0300821	0.0706477	-0.425805	0.67025	0.999987
ENSRNA049489330	1.43629	-0.0348326	0.0873545	-0.39875	0.690078	0.999987
ENSRNA049489331	39.6539	-0.58557	0.194432	-3.01169	0.00259798	0.999987
ENSRNA049489332	852.224	-0.327687	0.2004	-1.63517	0.102014	0.999987
ENSRNA049489334	32.0418	-0.358407	0.198319	-1.80722	0.0707272	0.999987
ENSRNA049489335	31.1637	-0.43708	0.211754	-2.06409	0.039009	0.999987
ENSRNA049489336	260.551	-0.304978	0.189551	-1.60895	0.107628	0.999987
ENSRNA049489337	21069.4	-0.313917	0.197602	-1.58864	0.112143	0.999987
ENSRNA049489338	1.69251	-0.0473948	0.0896838	-0.528466	0.597176	0.999987
ENSRNA049489339	26.8171	-0.416803	0.211837	-1.96757	0.0491177	0.999987
ENSRNA049489340	34.6616	-0.320208	0.200472	-1.59727	0.110207	0.999987
ENSRNA049489344	1.00029	-0.00160025	0.101173	-0.015817	0.98738	0.999987
ENSRNA049489350	59.3495	-0.543609	0.191341	-2.84105	0.00449652	0.999987
ENSRNA049489352	8977.07	-0.29794	0.189732	-1.57032	0.116341	0.999987
ENSRNA049489354	15140.4	-0.311047	0.193142	-1.61046	0.107298	0.999987
ENSRNA049489357	48.8505	-0.0897815	0.110656	-0.811357	0.417161	0.999987
ENSRNA049489359	216.396	-0.240898	0.234568	-1.02699	0.304427	0.999987
ENSRNA049489363	41.8854	-0.117235	0.231108	-0.507272	0.611964	0.999987
ENSRNA049489365	0.32961	-0.025652	0.0534932	-0.479537	0.631556	0.999987
ENSRNA049489367	1.01634	-0.0289568	0.0803189	-0.360523	0.718456	0.999987
ENSRNA049489369	116.875	-0.146801	0.235108	-0.624399	0.532366	0.999987
ENSRNA049489374	4308.43	-0.266675	0.18603	-1.4335	0.151714	0.999987
ENSRNA049489376	0.84625	-0.0207094	0.0874856	-0.236718	0.812876	0.999987
ENSRNA049489378	0.865577	-0.0411455	0.0553797	-0.74297	0.4575	0.999987
ENSRNA049489382	0.156494	-0.0130435	0.0534932	-0.243835	0.807359	0.999987
ENSRNA049489386	637.28	-0.420079	0.203912	-2.0601	0.0393886	0.999987
ENSRNA049489389	0.156494	-0.0130435	0.0534932	-0.243835	0.807359	0.999987
ENSRNA049489391	12.6222	-0.227538	0.202354	-1.12446	0.26082	0.999987
ENSRNA049489392	13.2059	-0.194278	0.210324	-0.923708	0.355638	0.999987
ENSRNA049489399	5.88749	-0.103392	0.162042	-0.638056	0.523437	0.999987
ENSRNA049489402	473.588	-0.349534	0.199563	-1.7515	0.0798606	0.999987
ENSRNA049489405	32.3146	-0.300846	0.207994	-1.44642	0.14806	0.999987
ENSRNA049489407	82.6054	-0.354617	0.207391	-1.70989	0.0872854	0.999987
ENSRNA049489411	1193.35	0.19346	0.136001	1.42248	0.154886	0.999987
ENSRNA049489412	1160.35	0.180403	0.132466	1.36188	0.173234	0.999987
ENSRNA049489413	7.16877	-0.199729	0.17622	-1.13341	0.257044	0.999987
ENSRNA049489414	3.4756	-0.0762283	0.146448	-0.520513	0.602706	0.999987
ENSRNA049489415	5.51532	-0.0225902	0.176276	-0.128152	0.898028	0.999987
ENSRNA049489416	1.17341	-0.0243551	0.106223	-0.229282	0.818649	0.999987
ENSRNA049489418	2.52238	-0.0921837	0.136803	-0.673845	0.50041	0.999987
ENSRNA049489420	3.34096	-0.102415	0.149	-0.687349	0.491863	0.999987
ENSRNA049489422	884.189	-0.347275	0.199705	-1.73894	0.0820461	0.999987
ENSRNA049489423	116.831	-0.492661	0.218987	-2.24973	0.0244661	0.999987
ENSRNA049489425	66.9506	0.00972995	0.227638	0.042743	0.965906	0.999987
ENSRNA049489426	76.5094	0.142138	0.226138	0.628545	0.529647	0.999987
ENSRNA049489427	10.2163	-0.0448529	0.207032	-0.216647	0.828484	0.999987
ENSRNA049489431	634.986	0.138752	0.153204	0.905663	0.365114	0.999987
ENSRNA049489446	53.3854	-0.363473	0.207616	-1.7507	0.0799982	0.999987
ENSRNA049489450	79.8607	-0.0530687	0.130244	-0.407455	0.683674	0.999987
ENSRNA049489451	195.199	-0.0426536	0.0743253	-0.573878	0.566051	0.999987
ENSRNA049489457	376.065	-0.147479	0.123685	-1.19237	0.233115	0.999987
ENSRNA049489459	724.154	-0.36386	0.201233	-1.80815	0.0705837	0.999987
ENSRNA049489460	34.9435	-0.288241	0.193533	-1.48936	0.136393	0.999987
ENSRNA049489465	6.33471	0.0260893	0.187466	0.139168	0.889317	0.999987
ENSRNA049489468	133.282	-0.45802	0.22011	-2.08087	0.0374456	0.999987
ENSRNA049489469	6.84222	-0.093583	0.13834	-0.676472	0.498741	0.999987
ENSRNA049489470	2.51403	-0.114759	0.130384	-0.88016	0.378773	0.999987
ENSRNA049489472	5.98259	-0.210576	0.149885	-1.40492	0.160045	0.999987
ENSRNA049489475	328.801	-0.3256	0.197949	-1.64487	0.0999967	0.999987
ENSRNA049489482	1.17341	-0.0243551	0.106223	-0.229282	0.818649	0.999987
ENSRNA049489489	93.1908	-0.515475	0.23309	-2.21148	0.0270024	0.999987
ENSRNA049489497	94.9261	0.0559776	0.0742778	0.753625	0.451075	0.999987
ENSRNA049489501	9.44722	-0.08509	0.135167	-0.629516	0.529011	0.999987
ENSRNA049489502	31.1943	-0.28029	0.191544	-1.46332	0.14338	0.999987
ENSRNA049489503	44.4144	-0.363723	0.216084	-1.68325	0.0923265	0.999987
ENSRNA049489504	11.2501	-0.27825	0.182922	-1.52114	0.128225	0.999987
ENSRNA049489505	8.59492	-0.0788722	0.0835078	-0.944489	0.34492	0.999987
ENSRNA049489507	1381.48	-0.377014	0.18913	-1.99341	0.046216	0.999987
ENSRNA049489509	114.396	-0.0115083	0.0747726	-0.15391	0.877681	0.999987
ENSRNA049489511	0.962397	0.011694	0.0557149	0.20989	0.833754	0.999987
ENSRNA049489515	0.346231	-0.025652	0.0534932	-0.479537	0.631556	0.999987
ENSRNA049489516	19.4205	-0.290049	0.200036	-1.44998	0.147063	0.999987
ENSRNA049489517	4.60866	-0.0297064	0.149183	-0.199126	0.842164	0.999987
ENSRNA049489518	0.838475	-0.0215346	0.0874198	-0.246336	0.805423	0.999987
ENSRNA049489519	0.508289	-0.0130693	0.0556283	-0.23494	0.814256	0.999987
ENSRNA049489523	35.3915	-0.385654	0.208585	-1.84891	0.0644711	0.999987
ENSRNA049489524	31.1991	-0.384806	0.195293	-1.97041	0.0487914	0.999987
ENSRNA049489525	3.15344	-0.10928	0.140453	-0.778055	0.436536	0.999987
ENSRNA049489526	3.80854	-0.0594895	0.0661756	-0.898964	0.368672	0.999987
ENSRNA049489528	1.80692	-0.0590323	0.0963001	-0.613003	0.539874	0.999987
ENSRNA049489529	0.659796	-0.037062	0.0722758	-0.512785	0.608101	0.999987
ENSRNA049489531	117.798	-0.425114	0.212253	-2.00287	0.0451912	0.999987
ENSRNA049489532	0.824147	0.0202601	0.0872025	0.232334	0.816279	0.999987
ENSRNA049489534	7.17613	-0.251506	0.171591	-1.46573	0.142721	0.999987
ENSRNA049489535	48.1286	-0.381729	0.190369	-2.0052	0.0449415	0.999987
ENSRNA049489536	0.662249	-0.0520554	0.0620847	-0.838457	0.401774	0.999987
ENSRNA049489537	0.670105	0.000681659	0.0716744	0.00951049	0.992412	0.999987
ENSRNA049489539	3.96258	-0.0772542	0.0780744	-0.989495	0.322421	0.999987
ENSRNA049489541	0.84625	-0.0207094	0.0874856	-0.236718	0.812876	0.999987
ENSRNA049489543	137.632	-0.547111	0.224898	-2.43271	0.0149863	0.999987
ENSRNA049489545	3.11258	0.0135905	0.143606	0.094638	0.924602	0.999987
ENSRNA049489548	11.6551	-0.082917	0.214557	-0.386457	0.699158	0.999987
ENSRNA049489549	0.346231	-0.025652	0.0534932	-0.479537	0.631556	0.999987
ENSRNA049489552	0.312989	-0.025652	0.0534932	-0.479537	0.631556	0.999987
ENSRNA049489554	0.346231	-0.025652	0.0534932	-0.479537	0.631556	0.999987
ENSRNA049489555	0.156494	-0.0130435	0.0534932	-0.243835	0.807359	0.999987
ENSRNA049489557	16.5291	-0.319912	0.190284	-1.68123	0.0927173	0.999987
ENSRNA049489558	1.60883	-0.0507619	0.0790471	-0.642173	0.520761	0.999987
ENSRNA049489559	0.662249	-0.0520554	0.0620847	-0.838457	0.401774	0.999987
ENSRNA049489561	0.173115	-0.0130435	0.0534932	-0.243835	0.807359	0.999987
ENSRNA049489565	0.346231	-0.025652	0.0534932	-0.479537	0.631556	0.999987
ENSRNA049489574	1.00029	-0.00160025	0.101173	-0.015817	0.98738	0.999987
ENSRNA049489586	0.327157	-0.000435054	0.0534932	-0.00813288	0.993511	0.999987
ENSRNA049489587	4.501	-0.0647751	0.06893	-0.939722	0.34736	0.999987
ENSRNA049489591	103.003	-0.448174	0.222792	-2.01162	0.0442599	0.999987
ENSRNA049489593	1.00029	-0.00160025	0.101173	-0.015817	0.98738	0.999987
ENSRNA049489594	1.15679	-0.0229872	0.106129	-0.216597	0.828522	0.999987
ENSRNA049489596	2.78289	-0.0184034	0.140654	-0.130841	0.895901	0.999987
ENSRNA049489598	1.00029	-0.00160025	0.101173	-0.015817	0.98738	0.999987
ENSRNA049489600	1.15679	-0.0229872	0.106129	-0.216597	0.828522	0.999987
ENSRNA049489601	8.70969	-0.259279	0.183025	-1.41663	0.156591	0.999987
ENSRNA049489604	8.05799	-0.19913	0.180344	-1.10417	0.26952	0.999987
ENSRNA049489605	3.81314	-0.15802	0.149268	-1.05863	0.289767	0.999987
ENSRNA049489607	0.980641	0.000371661	0.0914358	0.00406473	0.996757	0.999987
ENSRNA049489609	233.772	-0.502746	0.226696	-2.21771	0.0265747	0.999987
ENSRNA049489613	0.173115	-0.0130435	0.0534932	-0.243835	0.807359	0.999987
ENSRNA049489614	0.154042	0.0121734	0.0534932	0.227569	0.819981	0.999987
ENSRNA049910378	0.156494	-0.0130435	0.0534932	-0.243835	0.807359	0.999987
ENSRNA049910379	0.156494	-0.0130435	0.0534932	-0.243835	0.807359	0.999987
ENSRNA049910388	0.340495	0.0247819	0.0534932	0.463272	0.64317	0.999987
ENSRNA049910409	0.503302	-0.0144905	0.0552409	-0.262315	0.793079	0.999987
ENSRNA049910613	1.19575	-0.0417084	0.0865808	-0.481728	0.629999	0.999987
ENSRNA049910692	0.161816	0.0121734	0.0534932	0.227569	0.819981	0.999987
ENSRNA049910933	0.154042	0.0121734	0.0534932	0.227569	0.819981	0.999987
ENSRNA050014952	1.1274	-0.0117838	0.0706332	-0.16683	0.867504	0.999987
ENSRNA050014966	50.2207	-0.508854	0.220138	-2.31152	0.0208043	0.999987
ENSRNA050014972	23875	-0.316412	0.182858	-1.73037	0.0835648	0.999987
ENSRNA050015128	23.5758	-0.351639	0.210983	-1.66667	0.0955808	0.999987
ENSRNA050015135	0.648497	-0.00151889	0.0712759	-0.02131	0.982998	0.999987
ENSRNA050015142	130.419	-0.529486	0.225516	-2.34789	0.0188802	0.999987
ENSRNA050015146	2399.31	-0.355372	0.206789	-1.71853	0.0857006	0.999987
ENSRNA050015148	268.397	-0.5308	0.230168	-2.30615	0.0211025	0.999987
ENSRNA050015153	23.2511	-0.538685	0.221143	-2.43591	0.0148544	0.999987
ENSRNA050015168	141.505	-0.500163	0.228668	-2.18729	0.0287217	0.999987
ENSRNA050015170	3.3381	-0.160837	0.146417	-1.09848	0.271994	0.999987
ENSRNA050015173	7108.26	-0.347035	0.201315	-1.72384	0.0847363	0.999987
ENSRNA050015176	462.579	-0.628585	0.232165	-2.70749	0.00677941	0.999987
ENSRNA050015181	5075.52	-0.335697	0.200655	-1.67301	0.0943249	0.999987
ENSRNA050015183	78.5375	-0.614103	0.225835	-2.71926	0.00654277	0.999987
ENSRNA050015185	92.1808	-0.626814	0.23047	-2.71972	0.00653374	0.999987
ENSRNA050015187	85.6761	-0.584694	0.228427	-2.55966	0.0104775	0.999987
ENSRNA050015191	9179.8	-0.351904	0.202831	-1.73496	0.0827481	0.999987
ENSRNA050015192	5664.64	-0.347652	0.205257	-1.69374	0.0903141	0.999987
ENSRNA050015194	29531.1	-0.35165	0.202262	-1.73859	0.0821076	0.999987
ENSRNA050015196	14592.9	-0.338826	0.20128	-1.68336	0.0923063	0.999987
ENSRNA050015201	53229.5	-0.476449	0.220975	-2.15612	0.0310744	0.999987
ENSRNA050015206	24832	-0.339222	0.201951	-1.67972	0.0930116	0.999987
ENSRNA050015248	22.4746	-0.380154	0.207093	-1.83567	0.0664068	0.999987
ENSRNA050015287	0.156494	-0.0130435	0.0534932	-0.243835	0.807359	0.999987
ENSRNA050015341	0.821278	-0.0325845	0.0652463	-0.499409	0.617492	0.999987
ENSRNA050015365	714.095	-0.317314	0.202081	-1.57023	0.116361	0.999987
ENSRNA050015367	86.9975	-0.617031	0.225468	-2.73667	0.00620641	0.999987
ENSRNA050015369	100.3	-0.590672	0.224049	-2.63635	0.00838032	0.999987
ENSRNA050015371	110.093	-0.65629	0.227339	-2.88683	0.00389149	0.999987
ENSRNA050015373	125.085	-0.684954	0.2301	-2.97677	0.00291305	0.999987
ENSRNA050015375	1978.03	-0.336997	0.2067	-1.63037	0.103024	0.999987
ENSRNA050015377	2782.08	-0.359374	0.208829	-1.7209	0.0852689	0.999987
ENSRNA050015379	8804.17	-0.358933	0.206457	-1.73853	0.082117	0.999987
ENSRNA050015382	12065.1	-0.354855	0.203865	-1.74064	0.0817468	0.999987
ENSRNA050015384	19973.8	-0.327148	0.199482	-1.63999	0.101008	0.999987
ENSRNA050015386	24641.9	-0.35417	0.204968	-1.72793	0.0840013	0.999987
ENSRNA050015388	24645.8	-0.357493	0.205549	-1.73921	0.0819978	0.999987
ENSRNA050015390	2.93743	-0.0378038	0.14307	-0.264233	0.7916	0.999987
ENSRNA050015392	1.78784	-0.0462513	0.108301	-0.427062	0.669334	0.999987
ENSRNA050015397	42406.4	-0.354681	0.202876	-1.74826	0.0804182	0.999987
ENSRNA050015399	1.00029	-0.00160025	0.101173	-0.015817	0.98738	0.999987
ENSRNA050015401	1.00029	-0.00160025	0.101173	-0.015817	0.98738	0.999987
ENSRNA050015403	1.00029	-0.00160025	0.101173	-0.015817	0.98738	0.999987
ENSRNA050015405	1.00029	-0.00160025	0.101173	-0.015817	0.98738	0.999987
ENSRNA050015490	0.827176	0.0199584	0.0872324	0.228796	0.819028	0.999987
ENSRNA050015535	7976.92	-0.353203	0.206619	-1.70944	0.0873691	0.999987
ENSRNA050016277	0.308083	0.0247819	0.0534932	0.463272	0.64317	0.999987
ENSRNA050016287	1.60638	-0.0469154	0.0919646	-0.510146	0.609949	0.999987
ENSRNA050016330	0.351795	-0.000435054	0.0534932	-0.00813288	0.993511	0.999987
ENSRNA050016380	22.0982	-0.00415212	0.233844	-0.0177559	0.985834	0.999987
ENSRNA050016405	0.156494	-0.0130435	0.0534932	-0.243835	0.807359	0.999987
ENSRNA050016414	0.161816	0.0121734	0.0534932	0.227569	0.819981	0.999987
ENSRNA050016420	0.485448	0.036709	0.0536074	0.684775	0.493486	0.999987
ENSRNA050016794	0.156494	-0.0130435	0.0534932	-0.243835	0.807359	0.999987
ENSRNA050016811	975.441	-0.327081	0.203949	-1.60374	0.108771	0.999987
ENSRNA050016814	616.456	-0.345919	0.208652	-1.65787	0.0973429	0.999987
ENSRNA050016819	212.572	-0.695739	0.232288	-2.99516	0.00274303	0.999987
ENSRNA050016822	6546.23	-0.335464	0.205138	-1.63531	0.101984	0.999987
ENSRNA050016826	16656.7	-0.349404	0.201889	-1.73067	0.0835108	0.999987
ENSRNA050016828	6595.21	-0.343693	0.200859	-1.71111	0.0870604	0.999987
ENSRNA050016830	11837.1	-0.346937	0.206049	-1.68376	0.092228	0.999987
ENSRNA050016832	13342.3	-0.351873	0.206593	-1.70322	0.0885268	0.999987
ENSRNA050016834	22768.3	-0.347687	0.201855	-1.72246	0.0849866	0.999987
ENSRNA050016836	38471.9	-0.345942	0.202088	-1.71184	0.0869264	0.999987
ENSRNA050016838	13378.9	-0.335734	0.203232	-1.65198	0.0985388	0.999987
ENSRNA050016840	31232.9	-0.339119	0.204138	-1.66123	0.0966673	0.999987
ENSRNA050016842	29663.3	-0.341415	0.204545	-1.66915	0.0950881	0.999987
ENSRNA050016844	25852.2	-0.343308	0.204841	-1.67597	0.0937433	0.999987
ENSRNA050016899	0.838233	-0.0188906	0.0766994	-0.246294	0.805454	0.999987
ENSRNA050016919	0.659796	-0.037062	0.0722758	-0.512785	0.608101	0.999987
ENSRNA050016922	3.85489	0.018351	0.151079	0.121466	0.903322	0.999987
ENSRNA050016924	0.84625	-0.0207094	0.0874856	-0.236718	0.812876	0.999987
ENSRNA050016926	3.02568	-0.111225	0.14739	-0.754631	0.450471	0.999987
ENSRNA050016928	0.997262	-0.0010462	0.0915724	-0.0114248	0.990885	0.999987
ENSRNA050016930	2.84102	-0.0159192	0.139491	-0.114124	0.90914	0.999987
ENSRNA050016932	1.00029	-0.00160025	0.101173	-0.015817	0.98738	0.999987
ENSRNA050016935	7.89535	-0.0821409	0.187127	-0.438957	0.660693	0.999987
ENSRNA050016971	0.161816	0.0121734	0.0534932	0.227569	0.819981	0.999987
ENSRNA050017013	2.74285	-0.0705414	0.0890736	-0.791945	0.428393	0.999987
ENSRNA050017055	0.69229	0.0250898	0.0614915	0.408021	0.683258	0.999987
ENSRNA050017059	0.870969	0.0350114	0.0659818	0.530622	0.595681	0.999987
ENSRNA050017061	0.176145	-0.0130435	0.0534932	-0.243835	0.807359	0.999987
ENSRNA050017064	1.00029	-0.00160025	0.101173	-0.015817	0.98738	0.999987
ENSRNA050017077	0.173115	-0.0130435	0.0534932	-0.243835	0.807359	0.999987
ENSRNA050017124	22.1128	-0.343059	0.215652	-1.5908	0.111655	0.999987
ENSRNA050017126	0.821036	-0.0353541	0.0659655	-0.535949	0.591994	0.999987
ENSRNA050017156	1.00029	-0.00160025	0.101173	-0.015817	0.98738	0.999987
ENSRNA050017184	155.611	-0.454111	0.223024	-2.03615	0.0417354	0.999987
ENSRNA050017195	1.17586	-0.0566593	0.0983577	-0.576053	0.564579	0.999987
ENSRNA050017244	22.7533	-0.43901	0.220021	-1.99531	0.0460095	0.999987
ENSRNA050017248	0.176145	-0.0130435	0.0534932	-0.243835	0.807359	0.999987
ENSRNA050017250	0.176145	-0.0130435	0.0534932	-0.243835	0.807359	0.999987
ENSRNA050017256	16.1813	-0.314884	0.203495	-1.54738	0.121772	0.999987
ENSRNA050017267	2299.89	-0.111733	0.118998	-0.938949	0.347757	0.999987
ENSRNA050017270	49.9828	-0.5383	0.217836	-2.47112	0.013469	0.999987
ENSRNA050017272	59.2668	-0.613481	0.225748	-2.71755	0.00657671	0.999987
ENSRNA050017273	262.14	-0.0302227	0.0584348	-0.517204	0.605013	0.999987
ENSRNA050017275	1399.2	-0.347125	0.201424	-1.72335	0.0848253	0.999987
ENSRNA050017277	1968.65	-0.337809	0.208548	-1.61982	0.105272	0.999987
ENSRNA050017281	2457.54	-0.322185	0.205308	-1.56927	0.116584	0.999987
ENSRNA050017323	1.04475	-0.0462933	0.0586432	-0.789406	0.429875	0.999987
ENSRNA050017394	35.1523	-0.428284	0.216459	-1.97859	0.0478617	0.999987
ENSRNA050017402	30.7115	-0.224291	0.19046	-1.17762	0.238947	0.999987
ENSRNA050017415	0.173115	-0.0130435	0.0534932	-0.243835	0.807359	0.999987
ENSRNA050017451	0.505754	-0.0408799	0.0559604	-0.730515	0.465075	0.999987
ENSRNA050017460	43.549	-0.324304	0.220328	-1.47192	0.141043	0.999987
ENSRNA050017463	5.67712	0.177772	0.143219	1.24126	0.214511	0.999987
ENSRNA050017467	1.00029	-0.00160025	0.101173	-0.015817	0.98738	0.999987
ENSRNA050017470	140.126	-0.675249	0.226482	-2.98147	0.00286869	0.999987
ENSRNA050017473	259.696	-0.588568	0.228609	-2.57456	0.0100367	0.999987
ENSRNA050017478	1.00029	-0.00160025	0.101173	-0.015817	0.98738	0.999987
ENSRNA050017480	12.0991	-0.315722	0.168926	-1.869	0.0616234	0.999987
ENSRNA050017483	3.86711	-0.0595322	0.114422	-0.520284	0.602865	0.999987
ENSRNA050017568	1417.99	-0.359192	0.19212	-1.86963	0.0615356	0.999987
ENSRNA050017576	1.81446	0.00521874	0.0948817	0.0550027	0.956136	0.999987
ENSRNA050017672	0.156494	-0.0130435	0.0534932	-0.243835	0.807359	0.999987
ENSRNA050017729	7.01111	-0.0795993	0.184547	-0.431322	0.666234	0.999987
ENSRNA050017733	0.154042	0.0121734	0.0534932	0.227569	0.819981	0.999987
ENSRNA050017778	1.00029	-0.00160025	0.101173	-0.015817	0.98738	0.999987
ENSRNA050017792	1.00029	-0.00160025	0.101173	-0.015817	0.98738	0.999987
ENSRNA050017798	1.00029	-0.00160025	0.101173	-0.015817	0.98738	0.999987
ENSRNA050017820	0.312989	-0.025652	0.0534932	-0.479537	0.631556	0.999987
ENSRNA050017822	0.323632	0.0247819	0.0534932	0.463272	0.64317	0.999987
ENSRNA050017833	22.6771	-0.439823	0.214393	-2.05148	0.0402204	0.999987
ENSRNA050017835	20087.5	-0.344144	0.203301	-1.69278	0.0904977	0.999987
EPlHVUG00000039812	0.665118	-0.00283503	0.0715927	-0.0395995	0.968412	0.999987
EPlHVUG00000039813	0.161816	0.0121734	0.0534932	0.227569	0.819981	0.999987
EPlHVUG00000039814	0.827176	0.0199584	0.0872324	0.228796	0.819028	0.999987
EPlHVUG00000039815	0.337961	-0.000435054	0.0534932	-0.00813288	0.993511	0.999987
EPlHVUG00000039816	2.51419	0.0162179	0.140311	0.115585	0.907981	0.999987
EPlHVUG00000039817	7.0244	-0.0676374	0.192262	-0.351798	0.724989	0.999987
EPlHVUG00000039818	1.49172	-0.0225237	0.115612	-0.194821	0.845533	0.999987
EPlHVUG00000039819	0.821612	-0.023259	0.0872628	-0.26654	0.789823	0.999987
EPlHVUG00000039820	65.0147	-0.17172	0.2326	-0.738265	0.460353	0.999987
EPlHVUG00000039821	0.665118	-0.00283503	0.0715927	-0.0395995	0.968412	0.999987
EPlHVUG00000039822	26.5641	0.184267	0.23379	0.788172	0.430596	0.999987
EPlHVUG00000039823	1.64879	-0.00313268	0.120386	-0.0260218	0.97924	0.999987
EPlHVUG00000039824	0.176145	-0.0130435	0.0534932	-0.243835	0.807359	0.999987
EPlHVUG00000039825	1.00029	-0.00160025	0.101173	-0.015817	0.98738	0.999987
EPlHVUG00000039826	1.17341	-0.0243551	0.106223	-0.229282	0.818649	0.999987
EPlHVUG00000039827	8.45938	0.00695599	0.191372	0.0363479	0.971005	0.999987
EPlHVUG00000039828	0.665118	-0.00283503	0.0715927	-0.0395995	0.968412	0.999987
EPlHVUG00000039829	0.865577	-0.0411455	0.0553797	-0.74297	0.4575	0.999987
EPlHVUG00000039830	14.6625	-0.224685	0.191915	-1.17075	0.241699	0.999987
EPlHVUG00000039832	44636.8	-0.414412	0.216827	-1.91126	0.0559714	0.999987
EPlHVUG00000039833	2.50388	-0.0242119	0.140518	-0.172305	0.863198	0.999987
EPlHVUG00000039834	2.1565	-0.0541579	0.128602	-0.421128	0.673661	0.999987
EPlHVUG00000039835	0.156494	-0.0130435	0.0534932	-0.243835	0.807359	0.999987
EPlHVUG00000039836	0.838475	-0.0215346	0.0874198	-0.246336	0.805423	0.999987
EPlHVUG00000039837	1.64576	-0.0028771	0.120392	-0.0238978	0.980934	0.999987
EPlHVUG00000039838	2.00058	-0.00278867	0.131084	-0.021274	0.983027	0.999987
EPlHVUG00000039839	16.543	-0.270726	0.216914	-1.24808	0.212003	0.999987
EPlHVUG00000039840	18.711	-0.0978287	0.229735	-0.425833	0.67023	0.999987
EPlHVUG00000039841	4.36597	-0.0322097	0.159633	-0.201773	0.840094	0.999987
EPlHVUG00000039842	1.48337	-0.0487866	0.102628	-0.475375	0.63452	0.999987
EPlHVUG00000039843	50356.4	-0.414489	0.217811	-1.90298	0.0570436	0.999987
EPlHVUG00000039844	0.843797	0.0182533	0.0873851	0.208883	0.83454	0.999987
EPlHVUG00000039845	1.82444	0.0185095	0.12573	0.147216	0.882961	0.999987
EPlHVUG00000039846	1.32745	-0.00332944	0.110598	-0.030104	0.975984	0.999987
EPlHVUG00000039848	0.505754	-0.0408799	0.0559604	-0.730515	0.465075	0.999987
EPlHVUG00000039849	73.5369	-0.407449	0.2298	-1.77306	0.0762187	0.999987
EPlHVUG00000039850	256.298	-0.6376	0.230671	-2.76411	0.00570789	0.999987
EPlHVUG00000039851	22.2043	-0.412942	0.216775	-1.90493	0.0567891	0.999987
EPlHVUG00000039852	40.9787	-0.328093	0.21492	-1.52658	0.126865	0.999987
EPlHVUG00000039854	1.84393	-0.112752	0.111529	-1.01097	0.312032	0.999987
EPlHVUG00000039855	2.8497	-0.160472	0.142707	-1.12448	0.260807	0.999987
EPlHVUG00000039856	103.327	-0.652512	0.229529	-2.84283	0.00447153	0.999987
EPlHVUG00000039857	30.5418	-0.575886	0.232988	-2.47174	0.0134456	0.999987
EPlHVUG00000039858	5.29388	-0.0747458	0.164668	-0.453918	0.649888	0.999987
EPlHVUG00000039859	1.82992	-0.0195802	0.123218	-0.158906	0.873743	0.999987
EPlHVUG00000039861	18.8912	-0.462709	0.225812	-2.04909	0.0404533	0.999987
EPlHVUG00000039862	1.15433	0.0195424	0.106047	0.184281	0.853793	0.999987
EPlHVUG00000039863	109.084	-0.577361	0.222334	-2.59682	0.00940917	0.999987
EPlHVUG00000039864	40.2831	-0.472657	0.204635	-2.30976	0.0209014	0.999987
EPlHVUG00000039865	2.5115	-0.162856	0.135054	-1.20586	0.22787	0.999987
EPlHVUG00000039866	1.31328	-0.0417378	0.109448	-0.381347	0.702946	0.999987
EPlHVUG00000039867	29.835	-0.249165	0.16967	-1.46852	0.141962	0.999987
EPlHVUG00000039868	73.4399	-0.526165	0.217814	-2.41565	0.015707	0.999987
EPlHVUG00000039869	7.97186	-0.190889	0.178504	-1.06938	0.2849	0.999987
EPlHVUG00000039870	3.48591	-0.0330305	0.129677	-0.254714	0.798944	0.999987
EPlHVUG00000039871	84.9192	-0.560667	0.234439	-2.39153	0.0167783	0.999987
EPlHVUG00000039872	14.0539	-0.399238	0.199949	-1.9967	0.0458575	0.999987
EPlHVUG00000039873	33.0691	-0.207766	0.229868	-0.903851	0.366074	0.999987
EPlHVUG00000039875	45.623	-0.0140968	0.234924	-0.0600059	0.952151	0.999987
EPlHVUG00000039876	3.99797	-0.125021	0.156091	-0.800949	0.423161	0.999987
EPlHVUG00000039877	1.3299	-0.0446288	0.111525	-0.400169	0.689032	0.999987
EPlHVUG00000039878	0.505754	-0.0408799	0.0559604	-0.730515	0.465075	0.999987
EPlHVUG00000039879	13.9154	-0.249413	0.191972	-1.29922	0.19387	0.999987
EPlHVUG00000039880	24.1629	-0.411467	0.209712	-1.96206	0.0497556	0.999987
EPlHVUG00000039881	29.2878	-0.191424	0.233582	-0.819515	0.412493	0.999987
EPlHVUG00000039882	5.30494	-0.105759	0.166368	-0.635695	0.524975	0.999987
EPlHVUG00000039883	31.922	-0.382868	0.230036	-1.66438	0.0960363	0.999987
EPlHVUG00000039884	0.824147	0.0202601	0.0872025	0.232334	0.816279	0.999987
EPlHVUG00000039885	0.310536	-0.000435054	0.0534932	-0.00813288	0.993511	0.999987
EPlHVUG00000039886	37.3388	-0.477421	0.234814	-2.03319	0.0420335	0.999987
EPlHVUG00000039888	121.511	0.157458	0.222664	0.707158	0.479469	0.999987
EPlHVUG00000039889	1.50613	0.0183723	0.115533	0.159022	0.873652	0.999987
EPlHVUG00000039890	3.65591	-0.0813628	0.125962	-0.64593	0.518325	0.999987
EPlHVUG00000039891	5.1324	-0.075556	0.172639	-0.437653	0.661638	0.999987
EPlHVUG00000039892	1.85726	-0.0763202	0.110582	-0.69017	0.490087	0.999987
EPlHVUG00000039893	20.7121	-0.409842	0.205433	-1.99502	0.046041	0.999987
EPlHVUG00000039894	4.13023	-0.019652	0.164965	-0.119128	0.905174	0.999987
EPlHVUG00000039895	5.48576	-0.106283	0.175072	-0.607081	0.543797	0.999987
EPlHVUG00000039896	0.310536	-0.000435054	0.0534932	-0.00813288	0.993511	0.999987
EPlHVUG00000039897	0.821612	-0.023259	0.0872628	-0.26654	0.789823	0.999987
EPlHVUG00000039898	0.31831	-0.000435054	0.0534932	-0.00813288	0.993511	0.999987
EPlHVUG00000039900	0.173115	-0.0130435	0.0534932	-0.243835	0.807359	0.999987
EPlHVUG00000039901	0.327157	-0.000435054	0.0534932	-0.00813288	0.993511	0.999987
EPlHVUG00000039903	0.176145	-0.0130435	0.0534932	-0.243835	0.807359	0.999987
EPlHVUG00000039904	0.844039	0.0163247	0.076676	0.212906	0.831401	0.999987
EPlHVUG00000039905	6.46312	-0.0687883	0.180956	-0.380139	0.703842	0.999987
EPlHVUG00000039906	6.68036	-0.0336152	0.189323	-0.177555	0.859073	0.999987
EPlHVUG00000039907	0.327157	-0.000435054	0.0534932	-0.00813288	0.993511	0.999987
EPlHVUG00000039908	0.827176	0.0199584	0.0872324	0.228796	0.819028	0.999987
EPlHVUG00000039909	0.503302	-0.0144905	0.0552409	-0.262315	0.793079	0.999987
EPlHVUG00000039910	0.838475	-0.0215346	0.0874198	-0.246336	0.805423	0.999987
EPlHVUG00000039911	0.51664	0.0130117	0.0557234	0.233504	0.81537	0.999987
EPlHVUG00000039912	4733.04	-0.316047	0.228852	-1.38101	0.167275	0.999987
EPlHVUG00000039913	0.508289	-0.0130693	0.0556283	-0.23494	0.814256	0.999987
EPlHVUG00000039914	0.503302	-0.0144905	0.0552409	-0.262315	0.793079	0.999987
EPlHVUG00000039915	4733.09	-0.310355	0.228207	-1.35997	0.173839	0.999987
EPlHVUG00000039916	0.173115	-0.0130435	0.0534932	-0.243835	0.807359	0.999987
EPlHVUG00000039918	1.00029	-0.00160025	0.101173	-0.015817	0.98738	0.999987
EPlHVUG00000039919	0.827176	0.0199584	0.0872324	0.228796	0.819028	0.999987
EPlHVUG00000039920	7.35137	-0.094402	0.180306	-0.523565	0.600581	0.999987
EPlHVUG00000039923	10948.3	-0.191319	0.226124	-0.846078	0.397509	0.999987
EPlHVUG00000039924	0.840768	0.0140604	0.0765611	0.183649	0.854289	0.999987
EPlHVUG00000039925	0.838475	-0.0215346	0.0874198	-0.246336	0.805423	0.999987
EPlHVUG00000039926	0.173115	-0.0130435	0.0534932	-0.243835	0.807359	0.999987
EPlHVUG00000039927	0.670105	0.000681659	0.0716744	0.00951049	0.992412	0.999987
EPlHVUG00000039928	4798.39	-0.318928	0.228542	-1.39549	0.162869	0.999987
EPlHVUG00000039930	0.66233	5.17173e-05	0.0715288	0.000723028	0.999423	0.999987
EPlHVUG00000039931	10994.8	-0.19168	0.226439	-0.846499	0.397274	0.999987
EPlHVUG00000039932	0.483651	-0.0136072	0.0547583	-0.248495	0.803751	0.999987
EPlHVUG00000039933	1.00029	-0.00160025	0.101173	-0.015817	0.98738	0.999987
EPlHVUG00000039934	0.173115	-0.0130435	0.0534932	-0.243835	0.807359	0.999987
HORVU0Hr1G000020	105.126	-0.137645	0.21444	-0.641883	0.520949	0.999987
HORVU0Hr1G000030	2959.63	-0.181278	0.109354	-1.65772	0.0973749	0.999987
HORVU0Hr1G000050	68.6161	-0.11012	0.233643	-0.471319	0.637413	0.999987
HORVU0Hr1G000080	2179.02	-0.101995	0.127291	-0.801275	0.422973	0.999987
HORVU0Hr1G000100	44.0816	-0.0778281	0.233263	-0.333649	0.738644	0.999987
HORVU0Hr1G000160	140.529	0.0839093	0.19454	0.431321	0.666235	0.999987
HORVU0Hr1G000200	7511.26	0.0678316	0.138416	0.490058	0.624093	0.999987
HORVU0Hr1G000250	226.856	-0.0404298	0.196053	-0.206219	0.83662	0.999987
HORVU0Hr1G000270	32.2978	-0.0952693	0.171605	-0.555167	0.578781	0.999987
HORVU0Hr1G000280	5471.94	-0.115287	0.149744	-0.769891	0.441365	0.999987
HORVU0Hr1G000300	0.312989	-0.025652	0.0534932	-0.479537	0.631556	0.999987
HORVU0Hr1G000320	142.26	-0.0637556	0.189937	-0.335666	0.737122	0.999987
HORVU0Hr1G000340	2410.26	0.145536	0.168362	0.864424	0.387355	0.999987
HORVU0Hr1G000360	4.121	0.055639	0.11131	0.499854	0.617178	0.999987
HORVU0Hr1G000370	7.33208	-0.119025	0.153011	-0.777886	0.436636	0.999987
HORVU0Hr1G000390	256.414	0.0771435	0.201741	0.382389	0.702173	0.999987
HORVU0Hr1G000410	2177.65	-0.0455239	0.106026	-0.429367	0.667656	0.999987
HORVU0Hr1G000420	78.6811	-0.0118527	0.235147	-0.0504057	0.959799	0.999987
HORVU0Hr1G000430	15.3105	-0.0615465	0.218445	-0.281748	0.778137	0.999987
HORVU0Hr1G000450	346.712	-0.0436814	0.111902	-0.390355	0.696274	0.999987
HORVU0Hr1G000490	1638.81	0.0111352	0.116268	0.0957719	0.923702	0.999987
HORVU0Hr1G000500	1.01895	0.0438387	0.0705308	0.621555	0.534235	0.999987
HORVU0Hr1G000510	6258.26	0.0600075	0.117571	0.510394	0.609775	0.999987
HORVU0Hr1G000600	1199.51	0.0285485	0.109326	0.261133	0.79399	0.999987
HORVU0Hr1G000620	238.758	0.39285	0.171363	2.2925	0.0218768	0.999987
HORVU0Hr1G000630	543.68	-0.156943	0.16957	-0.925535	0.354688	0.999987
HORVU0Hr1G000650	320.087	0.307184	0.180523	1.70163	0.0888248	0.999987
HORVU0Hr1G000660	72.4335	0.254928	0.229776	1.10946	0.267231	0.999987
HORVU0Hr1G000670	350.566	0.27948	0.188232	1.48476	0.137607	0.999987
HORVU0Hr1G000710	392.18	-0.0305122	0.173631	-0.175731	0.860506	0.999987
HORVU0Hr1G000760	585.528	-0.0413189	0.169636	-0.243574	0.807561	0.999987
HORVU0Hr1G000780	260.67	-0.0792297	0.172711	-0.458741	0.64642	0.999987
HORVU0Hr1G000810	13.5862	-0.0371799	0.217713	-0.170775	0.8644	0.999987
HORVU0Hr1G000840	281.247	-0.0345908	0.184589	-0.187394	0.851352	0.999987
HORVU0Hr1G000850	24.5094	-0.00504152	0.189398	-0.0266187	0.978764	0.999987
HORVU0Hr1G000890	226.291	0.128802	0.177028	0.727581	0.46687	0.999987
HORVU0Hr1G000900	112.983	-0.0816882	0.22178	-0.36833	0.712627	0.999987
HORVU0Hr1G000910	181.697	-0.0686356	0.234313	-0.292923	0.769581	0.999987
HORVU0Hr1G000930	396.324	-0.159426	0.144277	-1.10499	0.269162	0.999987
HORVU0Hr1G000940	372.768	0.157112	0.159322	0.986131	0.324069	0.999987
HORVU0Hr1G000950	438.874	-0.129583	0.140351	-0.923282	0.35586	0.999987
HORVU0Hr1G000960	1573.54	-0.137484	0.139005	-0.989059	0.322634	0.999987
HORVU0Hr1G000990	813.073	-0.0854924	0.215708	-0.396335	0.691858	0.999987
HORVU0Hr1G001040	29.0661	-0.0938933	0.234205	-0.400903	0.688492	0.999987
HORVU0Hr1G001050	794.421	0.0613544	0.127567	0.480957	0.630547	0.999987
HORVU0Hr1G001070	1063.67	0.0906393	0.124878	0.725823	0.467947	0.999987
HORVU0Hr1G001110	13.8431	-0.169979	0.136524	-1.24505	0.213115	0.999987
HORVU0Hr1G001120	3174.02	-0.0463071	0.145058	-0.319232	0.749551	0.999987
HORVU0Hr1G001140	5.7295	-0.17209	0.128676	-1.33739	0.181096	0.999987
HORVU0Hr1G001160	445.639	-0.195657	0.177608	-1.10163	0.270625	0.999987
HORVU0Hr1G001170	2199.35	0.0814968	0.128813	0.632677	0.526945	0.999987
HORVU0Hr1G001180	180.112	-0.0132283	0.185972	-0.0711305	0.943294	0.999987
HORVU0Hr1G001190	137.712	-0.221353	0.186316	-1.18805	0.234812	0.999987
HORVU0Hr1G001230	247.978	0.0525699	0.177657	0.295906	0.767302	0.999987
HORVU0Hr1G001240	887.496	-0.096705	0.194544	-0.497087	0.619128	0.999987
HORVU0Hr1G001270	4970.39	-0.0687433	0.10742	-0.639952	0.522204	0.999987
HORVU0Hr1G001280	353.75	-0.0166633	0.163586	-0.101862	0.918866	0.999987
HORVU0Hr1G001300	571.395	0.0605298	0.131546	0.460143	0.645414	0.999987
HORVU0Hr1G001340	2597.42	0.0311642	0.144617	0.215494	0.829382	0.999987
HORVU0Hr1G001350	1970.4	0.0930977	0.114501	0.813072	0.416177	0.999987
HORVU0Hr1G001370	10.881	-0.0667364	0.200638	-0.332622	0.73942	0.999987
HORVU0Hr1G001390	243.374	-0.1047	0.17586	-0.595362	0.551602	0.999987
HORVU0Hr1G001400	1813.41	-0.0353644	0.141654	-0.249653	0.802855	0.999987
HORVU0Hr1G001420	8.69933	0.0119714	0.188855	0.0633893	0.949456	0.999987
HORVU0Hr1G001430	425.648	-0.0293344	0.201375	-0.145671	0.884182	0.999987
HORVU0Hr1G001440	2204.67	0.0402452	0.113436	0.354783	0.722752	0.999987
HORVU0Hr1G001450	382.353	0.0951134	0.164329	0.5788	0.562724	0.999987
HORVU0Hr1G001460	950.457	0.0560993	0.115845	0.484262	0.6282	0.999987
HORVU0Hr1G001470	10.5877	-0.143332	0.207808	-0.689736	0.490361	0.999987
HORVU0Hr1G001480	11.6522	0.061607	0.205341	0.300023	0.76416	0.999987
HORVU0Hr1G001490	99915.4	0.175918	0.137452	1.27985	0.200596	0.999987
HORVU0Hr1G001500	188.242	0.263956	0.207062	1.27477	0.202392	0.999987
HORVU0Hr1G001510	2369.09	-0.0450203	0.110339	-0.408017	0.683261	0.999987
HORVU0Hr1G001530	615.8	-0.00500693	0.151698	-0.033006	0.97367	0.999987
HORVU0Hr1G001570	9108.43	-0.0114552	0.0856717	-0.13371	0.893632	0.999987
HORVU0Hr1G001580	9.12601	-0.00667518	0.121559	-0.0549129	0.956208	0.999987
HORVU0Hr1G001600	18.9706	0.24325	0.225828	1.07715	0.281415	0.999987
HORVU0Hr1G001630	132.972	0.086255	0.185922	0.46393	0.642698	0.999987
HORVU0Hr1G001640	6.92533	0.0744991	0.18722	0.397923	0.690687	0.999987
HORVU0Hr1G001690	29.8042	-0.0346183	0.169925	-0.203727	0.838567	0.999987
HORVU0Hr1G001750	265.255	0.0850992	0.171471	0.49629	0.61969	0.999987
HORVU0Hr1G001760	438.966	0.204019	0.159319	1.28057	0.200343	0.999987
HORVU0Hr1G001840	9.61882	-0.116477	0.186934	-0.623093	0.533224	0.999987
HORVU0Hr1G001880	1.475	-0.0134138	0.0602266	-0.222721	0.823752	0.999987
HORVU0Hr1G001920	0.485448	0.036709	0.0536074	0.684775	0.493486	0.999987
HORVU0Hr1G001960	16.1122	0.272346	0.224987	1.21049	0.226089	0.999987
HORVU0Hr1G001980	0.173115	-0.0130435	0.0534932	-0.243835	0.807359	0.999987
HORVU0Hr1G002020	65.4642	0.120018	0.233361	0.514302	0.607041	0.999987
HORVU0Hr1G002080	8.23814	0.061418	0.189926	0.323379	0.746408	0.999987
HORVU0Hr1G002090	105.16	0.208694	0.228872	0.911839	0.361853	0.999987
HORVU0Hr1G002110	9.18674	-0.081664	0.150257	-0.543494	0.58679	0.999987
HORVU0Hr1G002120	30.9575	-0.00596508	0.229582	-0.0259824	0.979271	0.999987
HORVU0Hr1G002220	2357.67	0.0767326	0.129833	0.591008	0.554515	0.999987
HORVU0Hr1G002250	9.39722	0.16368	0.167405	0.977752	0.328197	0.999987
HORVU0Hr1G002320	9.06082	0.0445829	0.202414	0.220256	0.825672	0.999987
HORVU0Hr1G002340	2157.84	-0.0159418	0.0985658	-0.161737	0.871513	0.999987
HORVU0Hr1G002360	5.29268	0.0235745	0.179648	0.131226	0.895597	0.999987
HORVU0Hr1G002390	37.1672	-0.228341	0.234961	-0.971824	0.331138	0.999987
HORVU0Hr1G002410	22.3582	-0.349596	0.230796	-1.51474	0.129837	0.999987
HORVU0Hr1G002480	1859.94	-0.10848	0.162659	-0.666913	0.504828	0.999987
HORVU0Hr1G002500	222.294	-0.102727	0.190693	-0.538702	0.590093	0.999987
HORVU0Hr1G002520	35.1159	0.012639	0.235144	0.05375	0.957134	0.999987
HORVU0Hr1G002530	1040.99	-0.123056	0.124034	-0.992113	0.321142	0.999987
HORVU0Hr1G002580	8.60437	-0.125923	0.157184	-0.801114	0.423066	0.999987
HORVU0Hr1G002600	544.941	-0.101442	0.209441	-0.484345	0.628141	0.999987
HORVU0Hr1G002640	8.68267	-0.0531065	0.190605	-0.278621	0.780536	0.999987
HORVU0Hr1G002680	1045.11	0.0413126	0.134945	0.306145	0.759495	0.999987
HORVU0Hr1G002690	1766.7	0.0250919	0.142455	0.17614	0.860184	0.999987
HORVU0Hr1G002720	146.037	-0.0379203	0.218176	-0.173806	0.862018	0.999987
HORVU0Hr1G002730	1192.54	-0.0416726	0.177006	-0.23543	0.813875	0.999987
HORVU0Hr1G002870	138.339	0.252226	0.190702	1.32262	0.185962	0.999987
HORVU0Hr1G002880	31.8495	0.209518	0.233602	0.896901	0.369772	0.999987
HORVU0Hr1G002920	168.902	-0.120797	0.194736	-0.620313	0.535052	0.999987
HORVU0Hr1G002930	49.4412	-0.101994	0.230216	-0.443034	0.657741	0.999987
HORVU0Hr1G002950	61.0764	0.39961	0.223057	1.79152	0.0732103	0.999987
HORVU0Hr1G002960	339.474	-0.0691278	0.184849	-0.373968	0.708428	0.999987
HORVU0Hr1G002990	11.7041	0.103094	0.196817	0.523808	0.600412	0.999987
HORVU0Hr1G003000	990.64	0.158684	0.234265	0.677372	0.49817	0.999987
HORVU0Hr1G003010	221.737	0.0737542	0.177607	0.415268	0.677946	0.999987
HORVU0Hr1G003020	71.0915	0.582107	0.235129	2.47569	0.013298	0.999987
HORVU0Hr1G003030	6.56294	-0.0909473	0.171023	-0.531784	0.594876	0.999987
HORVU0Hr1G003040	357.678	0.0072504	0.139324	0.0520397	0.958497	0.999987
HORVU0Hr1G003110	55.0851	-0.000704649	0.23479	-0.00300119	0.997605	0.999987
HORVU0Hr1G003170	1.3353	0.0555367	0.091695	0.605667	0.544736	0.999987
HORVU0Hr1G003190	53.8269	-0.0182975	0.228762	-0.0799851	0.936249	0.999987
HORVU0Hr1G003200	46.7942	-0.101247	0.234926	-0.430974	0.666487	0.999987
HORVU0Hr1G003210	49.6084	0.261218	0.231129	1.13018	0.258401	0.999987
HORVU0Hr1G003220	761.349	0.480866	0.206252	2.33145	0.0197294	0.999987
HORVU0Hr1G003230	847.712	-0.102928	0.129399	-0.79543	0.426364	0.999987
HORVU0Hr1G003260	413.658	0.0429855	0.143522	0.299504	0.764555	0.999987
HORVU0Hr1G003270	69870.2	0.131897	0.150395	0.877003	0.380485	0.999987
HORVU0Hr1G003280	22.2315	-0.123894	0.231283	-0.535682	0.592178	0.999987
HORVU0Hr1G003320	32.911	-0.215951	0.235148	-0.91836	0.35843	0.999987
HORVU0Hr1G003340	35.8268	0.0886723	0.23374	0.379363	0.704418	0.999987
HORVU0Hr1G003380	1067.55	-0.0982293	0.14811	-0.663217	0.507192	0.999987
HORVU0Hr1G003440	32.0064	-0.0228681	0.234974	-0.0973218	0.922471	0.999987
HORVU0Hr1G003490	69.8657	0.106323	0.228798	0.464701	0.642145	0.999987
HORVU0Hr1G003520	0.346231	-0.025652	0.0534932	-0.479537	0.631556	0.999987
HORVU0Hr1G003540	851.19	-0.0896016	0.139964	-0.640177	0.522057	0.999987
HORVU0Hr1G003660	105707	-0.467925	0.220293	-2.1241	0.0336616	0.999987
HORVU0Hr1G003720	0.161816	0.0121734	0.0534932	0.227569	0.819981	0.999987
HORVU0Hr1G003810	38.8263	0.122972	0.23418	0.525118	0.599501	0.999987
HORVU0Hr1G003850	795.309	-0.0488955	0.163113	-0.299765	0.764356	0.999987
HORVU0Hr1G003870	107.574	0.21653	0.207773	1.04215	0.297343	0.999987
HORVU0Hr1G003880	1.57621	-0.0624625	0.0677597	-0.921825	0.35662	0.999987
HORVU0Hr1G003890	19902	0.179779	0.208316	0.863013	0.38813	0.999987
HORVU0Hr1G003900	646.574	0.208308	0.150787	1.38147	0.167135	0.999987
HORVU0Hr1G003910	747.766	0.0942443	0.148945	0.632748	0.526898	0.999987
HORVU0Hr1G003920	11.9589	-0.101063	0.186232	-0.542673	0.587355	0.999987
HORVU0Hr1G003930	44.1466	-0.0568894	0.231395	-0.245854	0.805795	0.999987
HORVU0Hr1G003980	110.773	-0.303656	0.23405	-1.2974	0.194493	0.999987
HORVU0Hr1G004040	105.179	0.148166	0.234343	0.632259	0.527217	0.999987
HORVU0Hr1G004060	45.1266	-0.112489	0.235097	-0.478477	0.632311	0.999987
HORVU0Hr1G004130	2358.5	-0.0173602	0.151035	-0.114942	0.908491	0.999987
HORVU0Hr1G004140	74.3407	-0.349044	0.221907	-1.57293	0.115735	0.999987
HORVU0Hr1G004150	2162.52	-0.050093	0.156851	-0.319368	0.749448	0.999987
HORVU0Hr1G004160	174.811	0.0136483	0.208877	0.0653411	0.947902	0.999987
HORVU0Hr1G004200	247.623	-0.037708	0.114919	-0.328128	0.742815	0.999987
HORVU0Hr1G004270	404.15	0.051649	0.211754	0.24391	0.8073	0.999987
HORVU0Hr1G004300	11.0412	0.0922751	0.208698	0.442146	0.658383	0.999987
HORVU0Hr1G004320	75.9718	0.113589	0.222255	0.511076	0.609298	0.999987
HORVU0Hr1G004330	464.733	-0.135027	0.138119	-0.977612	0.328266	0.999987
HORVU0Hr1G004350	251.024	0.0192144	0.213995	0.089789	0.928455	0.999987
HORVU0Hr1G004400	548.592	0.0101221	0.153528	0.0659298	0.947434	0.999987
HORVU0Hr1G004410	10.674	-0.0020647	0.190682	-0.010828	0.991361	0.999987
HORVU0Hr1G004420	186.279	-0.176024	0.171956	-1.02366	0.305997	0.999987
HORVU0Hr1G004470	66.2571	0.0382227	0.225076	0.169822	0.86515	0.999987
HORVU0Hr1G004480	686.027	0.025749	0.154465	0.166698	0.867608	0.999987
HORVU0Hr1G004510	15.5922	0.0233957	0.220162	0.106266	0.915372	0.999987
HORVU0Hr1G004640	10.8158	-0.253175	0.21222	-1.19298	0.232876	0.999987
HORVU0Hr1G004650	0.312989	-0.025652	0.0534932	-0.479537	0.631556	0.999987
HORVU0Hr1G004670	11.1342	-0.229067	0.187168	-1.22386	0.221006	0.999987
HORVU0Hr1G004690	47.7519	-0.0944371	0.234313	-0.403037	0.686921	0.999987
HORVU0Hr1G004700	4534.41	0.0919618	0.121753	0.755316	0.450059	0.999987
HORVU0Hr1G004730	28.5276	-0.299593	0.232394	-1.28916	0.197343	0.999987
HORVU0Hr1G004740	1.54532	0.030669	0.0621477	0.493486	0.621669	0.999987
HORVU0Hr1G004750	1.25566	0.0537627	0.0631082	0.851913	0.394262	0.999987
HORVU0Hr1G004790	431.512	0.0181321	0.167478	0.108266	0.913785	0.999987
HORVU0Hr1G004800	31.5528	0.0774259	0.234916	0.32959	0.741709	0.999987
HORVU0Hr1G004830	229567	0.093651	0.155608	0.60184	0.547281	0.999987
HORVU0Hr1G004850	740.812	0.0918775	0.13473	0.681936	0.495279	0.999987
HORVU0Hr1G004870	21.3416	0.00451479	0.127292	0.035468	0.971707	0.999987
HORVU0Hr1G004890	49.3516	0.10735	0.234653	0.457483	0.647324	0.999987
HORVU0Hr1G004900	4.95793	0.00901715	0.147156	0.0612761	0.951139	0.999987
HORVU0Hr1G004910	8.02226	-0.195586	0.160832	-1.21609	0.223949	0.999987
HORVU0Hr1G004960	561.658	0.00405438	0.134777	0.0300821	0.976002	0.999987
HORVU0Hr1G004970	1404.75	-0.154512	0.147865	-1.04495	0.296045	0.999987
HORVU0Hr1G004980	28.0615	-0.0518383	0.234939	-0.220646	0.825368	0.999987
HORVU0Hr1G004990	525.01	-0.0478754	0.149055	-0.321193	0.748064	0.999987
HORVU0Hr1G005000	15.9188	-0.0904574	0.224305	-0.403279	0.686743	0.999987
HORVU0Hr1G005010	0.462125	0.0359283	0.0535471	0.670966	0.502242	0.999987
HORVU0Hr1G005020	367.067	0.152558	0.169836	0.898264	0.369045	0.999987
HORVU0Hr1G005050	25.3363	-0.0513372	0.227567	-0.225592	0.821519	0.999987
HORVU0Hr1G005060	33.5898	0.316763	0.231634	1.36752	0.171464	0.999987
HORVU0Hr1G005070	890.548	-0.0466708	0.188563	-0.247507	0.804516	0.999987
HORVU0Hr1G005100	5.14837	0.0545748	0.115629	0.471983	0.636939	0.999987
HORVU0Hr1G005130	1.57621	-0.0624625	0.0677597	-0.921825	0.35662	0.999987
HORVU0Hr1G005140	228.237	0.367903	0.174278	2.11101	0.0347714	0.999987
HORVU0Hr1G005150	6.92506	-0.09045	0.139947	-0.646317	0.518074	0.999987
HORVU0Hr1G005160	4525.34	-0.507141	0.228429	-2.22012	0.0264106	0.999987
HORVU0Hr1G005180	577.154	-0.45115	0.23461	-1.92298	0.0544829	0.999987
HORVU0Hr1G005210	126.662	0.327114	0.233929	1.39835	0.162009	0.999987
HORVU0Hr1G005230	36.4502	-0.068802	0.234445	-0.293467	0.769165	0.999987
HORVU0Hr1G005260	396.765	0.0277944	0.149143	0.186361	0.852161	0.999987
HORVU0Hr1G005290	176.678	0.0371074	0.183075	0.20269	0.839378	0.999987
HORVU0Hr1G005300	568.877	-0.40575	0.234559	-1.72984	0.0836586	0.999987
HORVU0Hr1G005320	764.171	0.0841453	0.169599	0.496143	0.619793	0.999987
HORVU0Hr1G005330	1216.94	0.166199	0.154388	1.07651	0.281701	0.999987
HORVU0Hr1G005350	1.61816	0.0432174	0.0567506	0.761532	0.446339	0.999987
HORVU0Hr1G005360	1917.32	0.218046	0.168181	1.2965	0.194805	0.999987
HORVU0Hr1G005380	24.8693	-0.181535	0.233118	-0.778725	0.436142	0.999987
HORVU0Hr1G005400	365.249	-0.100187	0.186399	-0.537486	0.590932	0.999987
HORVU0Hr1G005420	442.447	-0.380345	0.205178	-1.85373	0.0637781	0.999987
HORVU0Hr1G005430	38.2994	0.127695	0.233522	0.546825	0.584499	0.999987
HORVU0Hr1G005500	162.877	0.242453	0.206514	1.17403	0.240384	0.999987
HORVU0Hr1G005510	408.237	0.0135099	0.149337	0.0904664	0.927917	0.999987
HORVU0Hr1G005520	366.185	-0.0675958	0.144889	-0.466534	0.640833	0.999987
HORVU0Hr1G005540	681.075	0.0173473	0.0584415	0.296831	0.766595	0.999987
HORVU0Hr1G005550	316.618	0.067183	0.220581	0.304573	0.760691	0.999987
HORVU0Hr1G005570	3838.59	0.0200556	0.0920354	0.217911	0.827498	0.999987
HORVU0Hr1G005620	0.32961	-0.025652	0.0534932	-0.479537	0.631556	0.999987
HORVU0Hr1G005660	0.513853	0.0132183	0.0536352	0.246449	0.805335	0.999987
HORVU0Hr1G005670	251.145	0.385381	0.178075	2.16414	0.0304533	0.999987
HORVU0Hr1G005720	375.827	-0.0359536	0.140104	-0.256621	0.797471	0.999987
HORVU0Hr1G005750	237.093	0.213285	0.212433	1.00401	0.315374	0.999987
HORVU0Hr1G005770	49.1384	0.0766488	0.229081	0.334593	0.737932	0.999987
HORVU0Hr1G005790	468.007	0.00801532	0.173219	0.0462729	0.963093	0.999987
HORVU0Hr1G005820	15.1056	-0.045685	0.0582562	-0.784209	0.432918	0.999987
HORVU0Hr1G005840	38.6147	0.0750454	0.232774	0.322396	0.747153	0.999987
HORVU0Hr1G005850	1.28144	-0.00245218	0.0723657	-0.0338859	0.972968	0.999987
HORVU0Hr1G005860	180.516	0.242022	0.20326	1.1907	0.233771	0.999987
HORVU0Hr1G005870	23.7585	0.150994	0.232561	0.649267	0.516166	0.999987
HORVU0Hr1G005890	30.2495	0.101712	0.223781	0.454514	0.649459	0.999987
HORVU0Hr1G005900	70.9892	0.126534	0.232551	0.544115	0.586363	0.999987
HORVU0Hr1G005920	846.443	0.0890892	0.157042	0.567294	0.570515	0.999987
HORVU0Hr1G005960	389.286	-0.0530182	0.143937	-0.368342	0.712618	0.999987
HORVU0Hr1G005970	4.64837	0.0103965	0.0908548	0.11443	0.908897	0.999987
HORVU0Hr1G006020	592.586	0.241566	0.147417	1.63865	0.101286	0.999987
HORVU0Hr1G006050	13.8973	-0.0948718	0.195031	-0.486446	0.626651	0.999987
HORVU0Hr1G006070	200.706	0.15896	0.188668	0.842537	0.399488	0.999987
HORVU0Hr1G006080	243.815	-0.0656844	0.18474	-0.35555	0.722177	0.999987
HORVU0Hr1G006140	20.108	-0.212715	0.187622	-1.13374	0.256902	0.999987
HORVU0Hr1G006150	15.6892	-0.0247927	0.0619666	-0.400097	0.689085	0.999987
HORVU0Hr1G006160	28.0698	-0.210892	0.200403	-1.05234	0.292645	0.999987
HORVU0Hr1G006170	7.84246	-0.0223514	0.119535	-0.186986	0.851672	0.999987
HORVU0Hr1G006190	223.616	0.0613734	0.191056	0.321232	0.748035	0.999987
HORVU0Hr1G006240	4866.69	-0.0426573	0.139588	-0.305595	0.759913	0.999987
HORVU0Hr1G006250	316.813	-0.100835	0.158079	-0.637878	0.523553	0.999987
HORVU0Hr1G006290	61.0247	0.220396	0.231571	0.951743	0.341228	0.999987
HORVU0Hr1G006350	76.9096	-0.0580122	0.226865	-0.255712	0.798173	0.999987
HORVU0Hr1G006360	23.5853	-0.168078	0.224748	-0.747848	0.454552	0.999987
HORVU0Hr1G006380	29.9451	-0.0619103	0.230337	-0.268781	0.788098	0.999987
HORVU0Hr1G006410	0.310536	-0.000435054	0.0534932	-0.00813288	0.993511	0.999987
HORVU0Hr1G006420	34.4479	0.142733	0.234832	0.60781	0.543314	0.999987
HORVU0Hr1G006440	258.23	0.119713	0.169957	0.704375	0.481199	0.999987
HORVU0Hr1G006450	4.12717	-0.0321668	0.0729172	-0.441142	0.65911	0.999987
HORVU0Hr1G006460	82.8474	0.0447399	0.228264	0.196	0.84461	0.999987
HORVU0Hr1G006520	26.2556	0.106228	0.231515	0.458839	0.64635	0.999987
HORVU0Hr1G006620	20.2453	0.072161	0.222459	0.324379	0.745651	0.999987
HORVU0Hr1G006630	1527.45	0.0146257	0.10225	0.143038	0.886261	0.999987
HORVU0Hr1G006640	569.434	0.0897666	0.165544	0.542253	0.587644	0.999987
HORVU0Hr1G006680	468.467	0.169829	0.171983	0.987473	0.323411	0.999987
HORVU0Hr1G006720	22.1562	0.1461	0.227087	0.643365	0.519987	0.999987
HORVU0Hr1G006740	557.169	0.00980382	0.147227	0.0665897	0.946908	0.999987
HORVU0Hr1G006750	27.9976	0.0368932	0.235148	0.156894	0.875329	0.999987
HORVU0Hr1G006770	3.51949	-0.0917917	0.133483	-0.687664	0.491664	0.999987
HORVU0Hr1G006790	116.761	-0.210079	0.206124	-1.01919	0.308114	0.999987
HORVU0Hr1G006800	608.641	0.0936643	0.192747	0.485944	0.627007	0.999987
HORVU0Hr1G006810	4.04836	-0.0536832	0.0911974	-0.588648	0.556097	0.999987
HORVU0Hr1G006830	781.295	-0.260957	0.219834	-1.18706	0.235204	0.999987
HORVU0Hr1G006890	8.1251	0.111776	0.18387	0.607907	0.543249	0.999987
HORVU0Hr1G006930	2280.04	-0.018219	0.133967	-0.135996	0.891825	0.999987
HORVU0Hr1G006940	23.4387	-0.111554	0.228943	-0.487256	0.626077	0.999987
HORVU0Hr1G006950	823.299	-0.051643	0.147363	-0.350449	0.726002	0.999987
HORVU0Hr1G006960	13.7497	-0.00695761	0.210356	-0.0330755	0.973614	0.999987
HORVU0Hr1G006980	5.3057	-0.0635098	0.144799	-0.438607	0.660947	0.999987
HORVU0Hr1G007020	29.4158	0.103208	0.174218	0.59241	0.553576	0.999987
HORVU0Hr1G007030	1.25075	0.0424442	0.0562667	0.754338	0.450646	0.999987
HORVU0Hr1G007050	468.814	0.0738319	0.179412	0.411522	0.68069	0.999987
HORVU0Hr1G007070	1.23233	0.0424316	0.0562589	0.754221	0.450716	0.999987
HORVU0Hr1G007110	1654.6	-0.0714361	0.108678	-0.657321	0.510974	0.999987
HORVU0Hr1G007130	1.30829	-0.0390906	0.101373	-0.385612	0.699784	0.999987
HORVU0Hr1G007150	328.677	-0.0868845	0.14518	-0.598461	0.549532	0.999987
HORVU0Hr1G007210	0.173115	-0.0130435	0.0534932	-0.243835	0.807359	0.999987
HORVU0Hr1G007280	13.3265	0.13611	0.215963	0.630246	0.528534	0.999987
HORVU0Hr1G007320	224.045	-0.121863	0.171236	-0.711664	0.476673	0.999987
HORVU0Hr1G007340	1117.62	-0.145535	0.160465	-0.906955	0.364431	0.999987
HORVU0Hr1G007360	37180.4	0.203755	0.149686	1.36121	0.173447	0.999987
HORVU0Hr1G007370	20.6778	0.0837095	0.219313	0.38169	0.702692	0.999987
HORVU0Hr1G007380	1258.65	0.188324	0.12736	1.47868	0.139225	0.999987
HORVU0Hr1G007410	34.8849	0.293024	0.233631	1.25422	0.209763	0.999987
HORVU0Hr1G007420	88.9462	0.181183	0.225001	0.805254	0.420673	0.999987
HORVU0Hr1G007450	17.2854	0.242597	0.224143	1.08233	0.279106	0.999987
HORVU0Hr1G007460	12.8288	-0.0597061	0.163489	-0.365198	0.714963	0.999987
HORVU0Hr1G007470	9595.05	-0.390979	0.229324	-1.70492	0.0882094	0.999987
HORVU0Hr1G007480	7795.14	-0.165782	0.221766	-0.747554	0.454729	0.999987
HORVU0Hr1G007620	100.627	-0.333628	0.231782	-1.4394	0.150037	0.999987
HORVU0Hr1G007630	342.638	-0.0712962	0.174379	-0.408858	0.682644	0.999987
HORVU0Hr1G007640	4.31973	-0.0390882	0.165196	-0.236617	0.812954	0.999987
HORVU0Hr1G007650	764.397	0.0502133	0.116651	0.430458	0.666863	0.999987
HORVU0Hr1G007680	691.987	-0.112718	0.203796	-0.553093	0.580199	0.999987
HORVU0Hr1G007690	62.7435	0.0368551	0.23154	0.159174	0.873532	0.999987
HORVU0Hr1G007700	52.2908	0.0999371	0.229329	0.43578	0.662997	0.999987
HORVU0Hr1G007740	1.55804	-0.0431666	0.056682	-0.761557	0.446324	0.999987
HORVU0Hr1G007760	39.0197	-0.0998245	0.23346	-0.427587	0.668951	0.999987
HORVU0Hr1G007770	1116.74	0.359645	0.134792	2.66814	0.00762725	0.999987
HORVU0Hr1G007790	140.007	-0.0953525	0.202704	-0.470402	0.638068	0.999987
HORVU0Hr1G007830	0.491668	-0.0118228	0.0535842	-0.220639	0.825374	0.999987
HORVU0Hr1G007860	3102.99	-0.011032	0.118932	-0.0927589	0.926095	0.999987
HORVU0Hr1G007880	21.7477	0.0659205	0.231953	0.284198	0.776259	0.999987
HORVU0Hr1G007890	50.3236	-0.0962099	0.231587	-0.415438	0.677821	0.999987
HORVU0Hr1G007930	311.997	-0.0963479	0.176377	-0.546261	0.584886	0.999987
HORVU0Hr1G007960	401.061	-0.243929	0.139786	-1.74501	0.0809829	0.999987
HORVU0Hr1G008030	143.304	-0.12953	0.207681	-0.623699	0.532825	0.999987
HORVU0Hr1G008050	82.4849	0.0471352	0.219717	0.214527	0.830136	0.999987
HORVU0Hr1G008060	149.273	0.0510595	0.188019	0.271565	0.785956	0.999987
HORVU0Hr1G008070	113.152	0.0607848	0.20099	0.302427	0.762326	0.999987
HORVU0Hr1G008080	41.6684	-0.0171405	0.0583777	-0.293613	0.769053	0.999987
HORVU0Hr1G008280	2261.84	-0.0736806	0.107307	-0.686632	0.492314	0.999987
HORVU0Hr1G008350	0.156494	-0.0130435	0.0534932	-0.243835	0.807359	0.999987
HORVU0Hr1G008360	1060.46	-0.190638	0.183069	-1.04135	0.297715	0.999987
HORVU0Hr1G008370	1.43549	0.00557982	0.0739808	0.0754225	0.939879	0.999987
HORVU0Hr1G008470	1178.64	0.0539567	0.149972	0.359778	0.719013	0.999987
HORVU0Hr1G008550	23845.1	0.0693781	0.0974427	0.711989	0.476472	0.999987
HORVU0Hr1G008580	460.329	0.0030489	0.208713	0.0146081	0.988345	0.999987
HORVU0Hr1G008590	969.505	-0.0739009	0.151654	-0.487299	0.626046	0.999987
HORVU0Hr1G008620	713.99	-0.0866499	0.123636	-0.700846	0.483399	0.999987
HORVU0Hr1G008640	815.494	-0.134943	0.189925	-0.710506	0.47739	0.999987
HORVU0Hr1G008650	290.358	-0.129721	0.214059	-0.606009	0.544509	0.999987
HORVU0Hr1G008670	98.5719	0.109886	0.233135	0.471342	0.637396	0.999987
HORVU0Hr1G008690	6932.34	0.0970379	0.136176	0.712593	0.476098	0.999987
HORVU0Hr1G008700	3906.26	0.085307	0.126059	0.676725	0.49858	0.999987
HORVU0Hr1G008740	4353.29	0.0139901	0.125509	0.111467	0.911246	0.999987
HORVU0Hr1G008780	2610.29	0.120267	0.102727	1.17075	0.241701	0.999987
HORVU0Hr1G008790	2428.96	-0.185872	0.109619	-1.69563	0.0899563	0.999987
HORVU0Hr1G008810	19.2781	0.113256	0.230468	0.491418	0.623131	0.999987
HORVU0Hr1G008830	17.9486	-0.26498	0.169201	-1.56607	0.117332	0.999987
HORVU0Hr1G008850	402.082	0.00659255	0.189643	0.034763	0.972269	0.999987
HORVU0Hr1G008860	1467.23	-0.0610983	0.116122	-0.526155	0.598781	0.999987
HORVU0Hr1G008870	127.378	-0.286631	0.234488	-1.22237	0.221568	0.999987
HORVU0Hr1G008880	170.411	-0.0855406	0.193719	-0.441571	0.6588	0.999987
HORVU0Hr1G008920	37.7675	0.215732	0.235004	0.917995	0.358621	0.999987
HORVU0Hr1G008940	260.994	0.0802574	0.179297	0.447624	0.654425	0.999987
HORVU0Hr1G008950	1972.82	-0.290315	0.221247	-1.31218	0.18946	0.999987
HORVU0Hr1G008960	13137.1	-0.367701	0.227927	-1.61324	0.106693	0.999987
HORVU0Hr1G008970	1173.57	-0.0132586	0.127921	-0.103646	0.91745	0.999987
HORVU0Hr1G008980	1967.51	-0.0916194	0.112937	-0.811244	0.417225	0.999987
HORVU0Hr1G008990	53.314	-0.248408	0.234849	-1.05774	0.290176	0.999987
HORVU0Hr1G009030	178.849	-0.292702	0.195207	-1.49944	0.133759	0.999987
HORVU0Hr1G009040	77.7589	-0.0459337	0.0584087	-0.786418	0.431623	0.999987
HORVU0Hr1G009050	52.5814	0.261544	0.235096	1.1125	0.265924	0.999987
HORVU0Hr1G009060	369.107	-0.254647	0.233744	-1.08942	0.275967	0.999987
HORVU0Hr1G009070	11.3238	-0.122972	0.204736	-0.600636	0.548082	0.999987
HORVU0Hr1G009080	3119.03	-0.0100478	0.1033	-0.0972684	0.922513	0.999987
HORVU0Hr1G009100	15.31	0.063779	0.22285	0.286197	0.774727	0.999987
HORVU0Hr1G009120	909.237	-0.189433	0.164455	-1.15188	0.249371	0.999987
HORVU0Hr1G009140	1746.29	0.14086	0.152708	0.922418	0.356311	0.999987
HORVU0Hr1G009150	15.4505	0.0479284	0.209414	0.22887	0.81897	0.999987
HORVU0Hr1G009170	205.418	0.212442	0.167274	1.27002	0.204077	0.999987
HORVU0Hr1G009280	68.2377	0.087766	0.234221	0.374714	0.707873	0.999987
HORVU0Hr1G009320	8.03523	0.000178644	0.190823	0.000936175	0.999253	0.999987
HORVU0Hr1G009340	8.52772	-0.0132843	0.19006	-0.0698954	0.944277	0.999987
HORVU0Hr1G009350	8.8688	0.0334555	0.195996	0.170695	0.864463	0.999987
HORVU0Hr1G009370	45.3016	0.0272282	0.234421	0.116151	0.907533	0.999987
HORVU0Hr1G009380	761.275	0.150516	0.169624	0.88735	0.374891	0.999987
HORVU0Hr1G009400	6.21309	-0.0212924	0.183137	-0.116265	0.907442	0.999987
HORVU0Hr1G009410	0.485448	0.036709	0.0536074	0.684775	0.493486	0.999987
HORVU0Hr1G009420	0.505836	0.0124405	0.0554255	0.224455	0.822403	0.999987
HORVU0Hr1G009440	2.01393	-0.00488961	0.107898	-0.0453169	0.963855	0.999987
HORVU0Hr1G009460	1.32048	0.0874423	0.0796943	1.09722	0.272545	0.999987
HORVU0Hr1G009470	26.9579	0.29373	0.206455	1.42273	0.154813	0.999987
HORVU0Hr1G009480	5.08862	0.140744	0.144354	0.974994	0.329563	0.999987
HORVU0Hr1G009530	107.227	0.225237	0.21579	1.04378	0.296588	0.999987
HORVU0Hr1G009540	11.3354	0.101232	0.209211	0.483874	0.628475	0.999987
HORVU0Hr1G009550	1239.31	0.157219	0.142543	1.10296	0.270044	0.999987
HORVU0Hr1G009560	490.092	-0.130938	0.156796	-0.835081	0.403672	0.999987
HORVU0Hr1G009600	9.6929	-0.119951	0.190515	-0.629616	0.528946	0.999987
[truncated: 41,051 more rows]

## Sheet: GP_CK vs GP_BK100
GENE IDENTIFIERS	mean normalised counts, averaged over all samples from both conditions	the logarithm (to basis 2) of the fold change	standard error estimate for the log2 fold change estimate	wald statistic	p value for the statistical significance of this change	p value adjusted for multiple testing with the Benjamini-Hochberg procedure which controls false discovery rate (FDR)
HORVU0Hr1G013030	497.865	-2.11414	0.169999	-12.4362	1.66205e-35	3.46089e-31
HORVU1Hr1G087740	3099.36	-1.17167	0.114331	-10.248	1.20837e-24	8.38728e-21
HORVU3Hr1G034760	90.794	2.25604	0.219394	10.2831	8.40219e-25	8.38728e-21
HORVU5Hr1G063630	3021.98	-1.45482	0.152093	-9.56538	1.11789e-21	5.81944e-18
HORVU1Hr1G083130	45.8569	2.09186	0.222614	9.39677	5.62615e-21	2.34307e-17
HORVU4Hr1G054770	788.8	-1.73251	0.187755	-9.22751	2.76996e-20	9.61316e-17
HORVU5Hr1G063660	3180.73	-1.4248	0.157188	-9.06436	1.25343e-19	3.72861e-16
HORVU1Hr1G067080	10580.2	-1.15482	0.127849	-9.03272	1.6746e-19	4.35877e-16
HORVU5Hr1G063620	13034.3	-1.32961	0.155809	-8.53357	1.41901e-17	3.28312e-14
HORVU5Hr1G063670	3873.16	-1.29174	0.159571	-8.09507	5.72318e-16	1.19174e-12
HORVU3Hr1G022260	594.301	-1.25511	0.15633	-8.02863	9.85702e-16	1.86593e-12
HORVU3Hr1G087010	1557.48	-1.38018	0.174085	-7.92822	2.22317e-15	3.85775e-12
HORVU4Hr1G056210	1054.32	-1.60341	0.205416	-7.80566	5.91909e-15	9.48102e-12
HORVU7Hr1G041300	389.417	-1.70678	0.218932	-7.79596	6.39222e-15	9.50752e-12
HORVU7Hr1G114700	195.84	-1.62321	0.209731	-7.7395	9.98109e-15	1.38557e-11
HORVU6Hr1G010050	1080.37	-1.17413	0.160404	-7.31982	2.48306e-13	3.23155e-10
HORVU2Hr1G073510	31.6576	-1.52746	0.215759	-7.07948	1.44692e-12	1.58575e-09
HORVU5Hr1G063570	6835.15	-0.976167	0.137601	-7.09419	1.30107e-12	1.58575e-09
HORVU6Hr1G067470	388.738	-1.0303	0.145392	-7.08635	1.37695e-12	1.58575e-09
HORVU5Hr1G063590	3547.75	-1.21599	0.172188	-7.06199	1.64138e-12	1.70892e-09
HORVU4Hr1G066680	71.0753	-1.54658	0.222983	-6.93588	4.03698e-12	4.00296e-09
HORVU1Hr1G070460	577.765	-1.06413	0.162583	-6.54517	5.94279e-11	5.62485e-08
HORVU0Hr1G002390	125.873	-1.44121	0.222473	-6.47815	9.28552e-11	7.73702e-08
HORVU0Hr1G016540	39.6056	-1.43577	0.221621	-6.4785	9.26365e-11	7.73702e-08
HORVU1Hr1G082310	237.1	-1.4046	0.216823	-6.47809	9.28904e-11	7.73702e-08
HORVU4Hr1G072060	409.735	-1.16177	0.180759	-6.42719	1.29988e-10	1.04105e-07
HORVU5Hr1G053950	15165.6	0.705902	0.110666	6.37867	1.78632e-10	1.37765e-07
HORVU7Hr1G041230	484.096	-1.36247	0.215489	-6.32269	2.57046e-10	1.9116e-07
HORVU4Hr1G080460	2569.59	-1.02488	0.164311	-6.23742	4.44861e-10	3.19425e-07
HORVU2Hr1G094870	386.37	-1.28649	0.207536	-6.19886	5.6874e-10	3.94763e-07
HORVU2Hr1G061850	136.211	-1.36048	0.222146	-6.12428	9.10935e-10	6.11884e-07
HORVU2Hr1G005220	8083.8	-1.05128	0.172251	-6.10317	1.03986e-09	6.76658e-07
HORVU5Hr1G092000	584.895	-1.35429	0.223338	-6.06386	1.32894e-09	8.38564e-07
HORVU5Hr1G117830	834.664	0.72262	0.119616	6.04116	1.5301e-09	9.37098e-07
HORVU3Hr1G026920	93576.2	-0.908218	0.151003	-6.01456	1.80378e-09	1.07315e-06
HORVU7Hr1G101740	1463.11	-1.21603	0.202369	-6.00897	1.86703e-09	1.07992e-06
HORVU3Hr1G080770	569.264	-0.877645	0.146989	-5.97084	2.36035e-09	1.32837e-06
HORVU5Hr1G046480	5641.61	-0.97937	0.165023	-5.93476	2.94274e-09	1.61254e-06
HORVU3Hr1G065630	72.5684	-1.28652	0.219482	-5.86161	4.58406e-09	2.44753e-06
HORVU1Hr1G059030	416.026	-1.06627	0.184544	-5.77788	7.56487e-09	3.93808e-06
HORVU6Hr1G085870	2272.51	-1.17805	0.205348	-5.73687	9.64437e-09	4.89816e-06
HORVU0Hr1G002410	57.4668	-1.26034	0.223306	-5.64399	1.66157e-08	7.86339e-06
HORVU0Hr1G021280	180.261	-1.10621	0.195958	-5.64513	1.65054e-08	7.86339e-06
HORVU1Hr1G094880	6343.83	-1.18886	0.210491	-5.64802	1.6231e-08	7.86339e-06
HORVU0Hr1G031930	4172.75	-0.652866	0.116357	-5.61087	2.01313e-08	9.31543e-06
HORVU5Hr1G093860	799.159	-1.09957	0.198815	-5.5306	3.19134e-08	1.44464e-05
HORVU5Hr1G066920	163.558	-1.22461	0.223247	-5.48546	4.12399e-08	1.80454e-05
HORVU7Hr1G085120	1097.5	-0.890125	0.162315	-5.48393	4.15972e-08	1.80454e-05
HORVU1Hr1G000170	2678.93	-0.741717	0.135409	-5.47759	4.31164e-08	1.83227e-05
HORVU3Hr1G065640	123.401	-1.21286	0.221685	-5.4711	4.47247e-08	1.8626e-05
HORVU3Hr1G000150	286.348	-1.18361	0.217115	-5.45152	4.99403e-08	2.03903e-05
HORVU2Hr1G042240	5323.76	-1.02957	0.189124	-5.44389	5.21289e-08	2.08746e-05
HORVU7Hr1G049240	8477.71	-0.680194	0.125225	-5.43176	5.57995e-08	2.19229e-05
HORVU7Hr1G040590	1095.51	-0.904298	0.166796	-5.42156	5.90804e-08	2.27821e-05
HORVU5Hr1G046390	259.613	-1.2039	0.223325	-5.39082	7.0136e-08	2.65535e-05
HORVU1Hr1G010940	1604.76	-0.688325	0.128337	-5.36343	8.16556e-08	3.03627e-05
HORVU7Hr1G041470	1149.33	1.17067	0.218529	5.35705	8.45921e-08	3.09028e-05
HORVU7Hr1G041260	225.275	-1.17019	0.219879	-5.32197	1.0265e-07	3.6853e-05
HORVU5Hr1G097940	4122.83	-0.811751	0.153233	-5.29748	1.17411e-07	4.1438e-05
HORVU7Hr1G083670	5963.36	-0.788677	0.149877	-5.26218	1.42361e-07	4.94062e-05
HORVU3Hr1G096910	4291.71	1.02317	0.195008	5.24683	1.54741e-07	5.27722e-05
HORVU6Hr1G060850	270.383	-0.977234	0.186353	-5.244	1.57128e-07	5.27722e-05
HORVU2Hr1G004170	4682.01	-0.912602	0.175965	-5.18628	2.14541e-07	7.01154e-05
HORVU7Hr1G041500	512.314	-1.12857	0.217642	-5.18544	2.15502e-07	7.01154e-05
HORVU7Hr1G038510	5342.61	-0.654826	0.126805	-5.16406	2.41651e-07	7.74139e-05
HORVU6Hr1G022680	153.135	-1.08532	0.210568	-5.15426	2.5464e-07	8.03388e-05
HORVU5Hr1G067530	5051.96	0.774287	0.150692	5.13819	2.77391e-07	8.62106e-05
HORVU1Hr1G079280	204.101	1.09102	0.212896	5.12468	2.98046e-07	9.12679e-05
HORVU1Hr1G070220	11209.4	-0.730118	0.143472	-5.08894	3.60068e-07	0.000108662
HORVU1Hr1G018140	246.886	1.03226	0.203018	5.0846	3.6841e-07	0.000109591
HORVU1Hr1G079290	664.9	1.13274	0.223107	5.07714	3.83168e-07	0.000112376
HORVU3Hr1G070540	895.881	-0.917677	0.181922	-5.04434	4.55093e-07	0.000131617
HORVU5Hr1G106610	14146.6	-0.587348	0.116778	-5.02962	4.9146e-07	0.000140187
HORVU2Hr1G077220	5983.41	-0.662879	0.131933	-5.02437	5.05088e-07	0.000140233
HORVU3Hr1G007290	1291.15	-1.00104	0.199231	-5.0245	5.04742e-07	0.000140233
HORVU6Hr1G020080	278.553	1.11786	0.223031	5.01212	5.38347e-07	0.0001475
HORVU6Hr1G000070	1014.88	1.07038	0.213937	5.00324	5.6374e-07	0.000150497
HORVU6Hr1G060020	2474.69	0.991832	0.198189	5.00448	5.60145e-07	0.000150497
HORVU4Hr1G078400	194.143	-1.11187	0.222377	-4.99992	5.7353e-07	0.000151172
HORVU6Hr1G058820	1640.02	0.825846	0.166055	4.97334	6.58098e-07	0.00016918
HORVU7Hr1G101790	490.202	-1.06613	0.214329	-4.97429	6.54858e-07	0.00016918
HORVU3Hr1G025670	1676.37	-0.800172	0.16356	-4.89221	9.97075e-07	0.000253196
HORVU2Hr1G066100	970.192	-1.07934	0.22099	-4.88412	1.03892e-06	0.000257541
HORVU3Hr1G019320	446.038	-0.893553	0.182912	-4.88514	1.03355e-06	0.000257541
HORVU7Hr1G090280	2668.61	-0.803307	0.164675	-4.87813	1.07095e-06	0.000262357
HORVU2Hr1G038940	218.251	1.08275	0.222923	4.85706	1.19142e-06	0.000285159
HORVU5Hr1G034830	347.072	-1.0784	0.221996	-4.85772	1.18746e-06	0.000285159
HORVU5Hr1G066250	4699.11	-0.879395	0.181519	-4.84464	1.26838e-06	0.000300132
HORVU1Hr1G090430	5930.5	0.822702	0.170582	4.82292	1.41469e-06	0.000330991
HORVU3Hr1G108630	86.5886	-1.03656	0.215901	-4.80111	1.5779e-06	0.000365074
HORVU5Hr1G042030	147.749	-1.06798	0.223156	-4.78578	1.70325e-06	0.000385509
HORVU7Hr1G114680	127.244	-0.942698	0.196925	-4.78709	1.69219e-06	0.000385509
HORVU7Hr1G010430	31.9452	-1.04631	0.218818	-4.78164	1.73871e-06	0.000389302
HORVU1Hr1G082820	42.6579	1.02183	0.214554	4.76256	1.91154e-06	0.000423083
HORVU2Hr1G089340	565.935	0.805035	0.169104	4.7606	1.93022e-06	0.000423083
HORVU4Hr1G023260	2865.68	0.78918	0.168171	4.69271	2.69607e-06	0.000584795
HORVU0Hr1G023360	8838.06	-0.612971	0.130689	-4.69031	2.72785e-06	0.000585589
HORVU3Hr1G089380	2738.94	0.772766	0.165264	4.67594	2.9261e-06	0.000621736
HORVU1Hr1G088900	11999.8	0.624222	0.133687	4.66929	3.0225e-06	0.000635732
HORVU2Hr1G038140	120.413	-1.0276	0.221063	-4.64846	3.34415e-06	0.000690608
HORVU3Hr1G058670	112.862	-1.03741	0.223188	-4.64812	3.34973e-06	0.000690608
HORVU5Hr1G080450	188.993	-1.00758	0.216868	-4.64604	3.38366e-06	0.000690764
HORVU4Hr1G010390	10673.2	-0.563254	0.12138	-4.64041	3.47722e-06	0.000702972
HORVU7Hr1G000260	13586.6	-0.983662	0.212573	-4.62741	3.70265e-06	0.00074135
HORVU4Hr1G010770	63.1883	-1.01066	0.219576	-4.60277	4.16903e-06	0.000826778
HORVU7Hr1G109750	1526.37	-0.996974	0.216838	-4.59778	4.27014e-06	0.000838842
HORVU0Hr1G010080	2473.43	-0.685335	0.149583	-4.58164	4.61339e-06	0.000897801
HORVU2Hr1G076970	1546.75	-0.742392	0.162421	-4.5708	4.8587e-06	0.000936784
HORVU7Hr1G098170	2754.86	0.826111	0.18187	4.54232	5.5638e-06	0.00106289
HORVU5Hr1G096890	105.653	-0.987137	0.217594	-4.5366	5.71689e-06	0.00108221
HORVU1Hr1G052010	961.458	-0.564848	0.124897	-4.52251	6.11108e-06	0.0011464
HORVU2Hr1G108460	101.025	-0.877409	0.194518	-4.51068	6.46191e-06	0.0012014
HORVU3Hr1G085590	612.368	-0.61255	0.136127	-4.49983	6.80065e-06	0.00125319
HORVU7Hr1G037410	1490.97	-0.621734	0.138282	-4.49614	6.91971e-06	0.00126394
HORVU1Hr1G048550	132.884	0.85086	0.189605	4.48753	7.20525e-06	0.00130465
HORVU1Hr1G091850	7319.99	0.560112	0.125146	4.47566	7.6175e-06	0.00135572
HORVU5Hr1G072770	674.407	-0.980528	0.219042	-4.47643	7.59021e-06	0.00135572
HORVU7Hr1G098670	2488.9	0.700128	0.156748	4.46659	7.9475e-06	0.00140246
HORVU6Hr1G053730	7464.33	0.514222	0.115657	4.44611	8.74397e-06	0.00153005
HORVU3Hr1G082640	409.508	-0.620915	0.139736	-4.44349	8.85125e-06	0.00153591
HORVU7Hr1G076480	374.932	0.669219	0.150928	4.43404	9.24838e-06	0.00159156
HORVU5Hr1G063560	171.59	-0.832085	0.188004	-4.42588	9.6048e-06	0.00163844
HORVU7Hr1G059850	8081.39	-0.477104	0.107839	-4.42424	9.67817e-06	0.00163844
HORVU1Hr1G071260	1920.1	-0.710754	0.161357	-4.40486	1.05852e-05	0.00177754
HORVU3Hr1G070560	139.369	-0.89335	0.203077	-4.39907	1.08715e-05	0.00181102
HORVU2Hr1G077970	964.298	0.6466	0.147256	4.39099	1.12835e-05	0.00186473
HORVU2Hr1G041300	190.954	0.977325	0.222938	4.38384	1.16608e-05	0.00190775
HORVU6Hr1G015480	1337.3	-0.776618	0.177205	-4.3826	1.1727e-05	0.00190775
HORVU0Hr1G039840	163.279	-0.859759	0.196255	-4.38083	1.18227e-05	0.00190841
HORVU6Hr1G081330	1053.56	-0.821973	0.188019	-4.37175	1.23256e-05	0.00197428
HORVU2Hr1G103150	4236.51	-0.699536	0.160094	-4.36954	1.2451e-05	0.00197914
HORVU4Hr1G050210	1489.42	0.854835	0.196013	4.36111	1.29406e-05	0.00204138
HORVU1Hr1G019770	134.404	-0.96429	0.223327	-4.31785	1.57559e-05	0.00244839
HORVU5Hr1G025710	277.802	0.910133	0.210778	4.31797	1.57474e-05	0.00244839
HORVU2Hr1G060730	64300.1	-0.525939	0.122306	-4.30018	1.70661e-05	0.00263234
HORVU5Hr1G098030	6012.18	-0.594425	0.138588	-4.28917	1.79343e-05	0.00274593
HORVU7Hr1G030210	4800.93	-0.588708	0.137345	-4.28634	1.81641e-05	0.00276081
HORVU4Hr1G075090	1010.5	-0.846646	0.198779	-4.25923	2.05129e-05	0.00309522
HORVU7Hr1G031730	625.394	-0.780691	0.184167	-4.23903	2.2449e-05	0.00336299
HORVU5Hr1G065520	904.478	-0.661382	0.156198	-4.23424	2.29325e-05	0.00341088
HORVU3Hr1G021810	1747.3	-0.695555	0.164385	-4.23126	2.32386e-05	0.00341097
HORVU6Hr1G085880	7674.98	0.616048	0.145602	4.23105	2.32607e-05	0.00341097
HORVU7Hr1G005270	1306.4	-0.645175	0.152628	-4.22711	2.36716e-05	0.00344695
HORVU1Hr1G044200	1148.89	-0.468973	0.11099	-4.22537	2.38553e-05	0.00344958
HORVU2Hr1G094780	30.115	-0.819407	0.194172	-4.22001	2.44294e-05	0.00350823
HORVU3Hr1G117450	14859.2	-0.919652	0.218034	-4.21794	2.4655e-05	0.00351637
HORVU3Hr1G107090	611.881	-0.747087	0.177226	-4.21544	2.49293e-05	0.00353131
HORVU5Hr1G080430	22.1248	-0.773666	0.184043	-4.20372	2.62562e-05	0.00369414
HORVU1Hr1G029850	2552.99	-0.670683	0.159789	-4.1973	2.70111e-05	0.00375369
HORVU2Hr1G064730	445.787	-0.875952	0.208706	-4.19706	2.704e-05	0.00375369
HORVU7Hr1G051560	62.0824	-0.917922	0.218933	-4.19271	2.75643e-05	0.00380114
HORVU1Hr1G080160	547.946	-0.787878	0.188141	-4.18771	2.81781e-05	0.00386021
HORVU0Hr1G021760	1175.39	-0.523513	0.125144	-4.18328	2.87339e-05	0.00390129
HORVU2Hr1G009950	57.1477	0.927029	0.221731	4.18087	2.904e-05	0.00390129
HORVU4Hr1G066510	2475.16	-0.713472	0.170602	-4.18208	2.88859e-05	0.00390129
HORVU2Hr1G123480	215.428	-0.904587	0.216785	-4.17273	3.00974e-05	0.00401742
HORVU2Hr1G116780	256.317	-0.888186	0.213088	-4.16816	3.07067e-05	0.00407265
HORVU7Hr1G043690	4113.39	-0.461703	0.110925	-4.1623	3.15052e-05	0.00415211
HORVU6Hr1G035470	356.252	-0.735701	0.176838	-4.16031	3.17821e-05	0.00416226
HORVU6Hr1G073170	1437.93	0.517962	0.12462	4.15633	3.23399e-05	0.00420883
HORVU1Hr1G084900	215.73	-0.894548	0.215563	-4.14982	3.32735e-05	0.00430344
HORVU7Hr1G113850	191.768	-0.925387	0.22334	-4.14339	3.42203e-05	0.00439858
HORVU5Hr1G072980	8843.98	-0.684012	0.165371	-4.13622	3.53071e-05	0.00451042
HORVU4Hr1G017260	187.863	0.880176	0.212927	4.1337	3.56977e-05	0.00453252
HORVU3Hr1G117400	23927.9	-0.892587	0.216513	-4.12255	3.74699e-05	0.0047287
HORVU0Hr1G007470	25762	-0.891244	0.216616	-4.1144	3.88193e-05	0.00486948
HORVU4Hr1G083070	3094.33	-0.62015	0.150839	-4.11132	3.93398e-05	0.00490522
HORVU1Hr1G039820	1045.77	-0.658818	0.161168	-4.08778	4.35517e-05	0.00533457
HORVU4Hr1G087980	182.89	-0.909379	0.222434	-4.08831	4.34527e-05	0.00533457
HORVU6Hr1G000130	176.267	0.911512	0.222838	4.09047	4.30503e-05	0.00533457
HORVU4Hr1G054480	206.338	-0.776052	0.190175	-4.08073	4.48944e-05	0.00546688
HORVU7Hr1G118340	2365.83	0.584258	0.143373	4.07508	4.59978e-05	0.00556868
HORVU2Hr1G020760	200.224	-0.725158	0.178037	-4.07307	4.63967e-05	0.0055845
HORVU2Hr1G107600	44.5098	0.908306	0.223234	4.06885	4.72464e-05	0.00565409
HORVU0Hr1G007480	47351.5	-0.810041	0.19922	-4.06606	4.78155e-05	0.0056895
HORVU0Hr1G008640	1170.73	-0.755747	0.186396	-4.05453	5.02353e-05	0.00590988
HORVU1Hr1G051290	3287.29	-0.499953	0.123274	-4.05564	4.99975e-05	0.00590988
HORVU2Hr1G015360	2149.69	0.757409	0.186997	4.05038	5.1134e-05	0.00597532
HORVU3Hr1G117440	89087	-0.806316	0.199123	-4.04933	5.13654e-05	0.00597532
HORVU3Hr1G025390	581.187	0.58486	0.14467	4.04271	5.28362e-05	0.0060785
HORVU6Hr1G034380	89.9537	-0.900613	0.222723	-4.04364	5.2627e-05	0.0060785
HORVU7Hr1G000250	4064.99	-0.85963	0.212803	-4.03955	5.35536e-05	0.00612718
HORVU7Hr1G103170	15502.3	0.520931	0.129212	4.03159	5.54015e-05	0.00630396
HORVU0Hr1G038220	2805.31	-0.642347	0.160112	-4.01185	6.02435e-05	0.00681767
HORVU6Hr1G000940	40.7822	-0.781759	0.195862	-3.99138	6.56899e-05	0.00739384
HORVU7Hr1G103150	2081.04	0.555685	0.139438	3.98516	6.74333e-05	0.00754927
HORVU5Hr1G056130	1597.16	-0.73653	0.185098	-3.97915	6.91632e-05	0.00770152
HORVU1Hr1G029090	1308.06	-0.625682	0.157745	-3.9664	7.29661e-05	0.00803901
HORVU6Hr1G070450	401.519	0.880433	0.221937	3.96704	7.27693e-05	0.00803901
HORVU3Hr1G087170	1699.68	-0.6426	0.162162	-3.96271	7.4104e-05	0.0081214
HORVU7Hr1G108960	26547.8	-0.542166	0.136968	-3.95834	7.54725e-05	0.00822808
HORVU5Hr1G053930	954.713	-0.692948	0.175206	-3.95505	7.65186e-05	0.00829869
HORVU2Hr1G059780	382.765	0.762114	0.193125	3.94622	7.93957e-05	0.0085661
HORVU1Hr1G004330	973.475	-0.728246	0.184665	-3.94361	8.02638e-05	0.00861512
HORVU3Hr1G017630	1111.75	0.584074	0.148227	3.94039	8.1348e-05	0.00868671
HORVU7Hr1G117850	102.873	0.877181	0.223124	3.93136	8.44678e-05	0.00897385
HORVU4Hr1G074710	238.944	0.853143	0.217143	3.92895	8.53169e-05	0.00901804
HORVU1Hr1G029180	1049.42	-0.551665	0.140566	-3.9246	8.68722e-05	0.00909079
HORVU5Hr1G106350	454.943	-0.592306	0.150922	-3.92459	8.68783e-05	0.00909079
HORVU5Hr1G109250	100007	0.447873	0.114187	3.92229	8.77116e-05	0.0091321
HORVU5Hr1G121250	9118	0.498787	0.12727	3.91912	8.88723e-05	0.0092069
HORVU4Hr1G086150	164.089	-0.868268	0.222351	-3.90495	9.42439e-05	0.0096672
HORVU5Hr1G082310	920.143	-0.75665	0.193731	-3.90568	9.39623e-05	0.0096672
HORVU0Hr1G039910	252.19	-0.705745	0.180807	-3.90331	9.48872e-05	0.00968547
HORVU5Hr1G071940	2375.78	-0.577619	0.14868	-3.88499	0.000102334	0.0103946
HORVU4Hr1G022630	1046.1	0.807546	0.208325	3.87637	0.000106026	0.0106746
HORVU4Hr1G054910	1684.19	-0.615823	0.158874	-3.87616	0.000106116	0.0106746
HORVU2Hr1G036280	3269.1	-0.571151	0.147491	-3.87244	0.000107751	0.0107407
HORVU7Hr1G097470	1660.38	-0.586359	0.151423	-3.87232	0.000107804	0.0107407
HORVU5Hr1G069680	284.845	-0.740967	0.191415	-3.871	0.00010839	0.0107477
HORVU5Hr1G120570	4789.02	-0.582238	0.150639	-3.86513	0.00011103	0.0109572
HORVU2Hr1G116390	17282.4	-0.722292	0.1871	-3.86046	0.000113176	0.0111163
HORVU3Hr1G080640	24164.9	-0.466276	0.120988	-3.85391	0.000116245	0.0113642
HORVU6Hr1G004340	459.632	0.857175	0.222867	3.84613	0.000119998	0.0116762
HORVU0Hr1G012750	78.1091	-0.855404	0.222527	-3.84405	0.000121021	0.011721
HORVU1Hr1G047100	476.211	-0.599795	0.156136	-3.84149	0.000122287	0.0117345
HORVU3Hr1G066090	1268.08	-0.85372	0.222206	-3.84201	0.00012203	0.0117345
HORVU7Hr1G103180	369.953	0.673184	0.175666	3.83218	0.000127015	0.0121322
HORVU6Hr1G076870	86.3282	-0.840548	0.219526	-3.82893	0.000128703	0.0121984
HORVU7Hr1G103060	5407.38	0.527986	0.137906	3.82859	0.000128879	0.0121984
HORVU7Hr1G112470	221.846	0.835787	0.219288	3.81136	0.000138205	0.0130219
HORVU5Hr1G069690	293.225	-0.729917	0.191669	-3.80822	0.000139971	0.0131289
HORVU4Hr1G062890	8494.6	0.584378	0.153719	3.80159	0.000143768	0.0134005
HORVU6Hr1G016200	918.212	0.521213	0.137128	3.80093	0.000144154	0.0134005
HORVU5Hr1G000620	4630.43	-0.562643	0.148411	-3.79112	0.000149969	0.0138177
HORVU6Hr1G013240	2680.6	0.448513	0.118283	3.79187	0.000149516	0.0138177
HORVU2Hr1G011070	1265.88	0.834887	0.220898	3.77952	0.000157129	0.0144137
HORVU7Hr1G103330	13615.6	0.509177	0.134818	3.77678	0.000158867	0.0145091
HORVU0Hr1G012740	151.884	-0.837599	0.223014	-3.75581	0.000172784	0.0157113
HORVU7Hr1G114960	9915.88	-0.42245	0.112568	-3.75286	0.000174831	0.0158283
HORVU1Hr1G074380	1989.8	-0.4991	0.133057	-3.75104	0.000176104	0.0158745
HORVU2Hr1G116970	80.1193	0.832982	0.222897	3.73708	0.000186172	0.016638
HORVU5Hr1G077810	6691.84	-0.492409	0.131732	-3.73796	0.000185521	0.016638
HORVU2Hr1G065000	102.462	0.77289	0.20783	3.71885	0.000200128	0.0177331
HORVU7Hr1G089480	934.08	0.822102	0.221059	3.71892	0.000200076	0.0177331
HORVU7Hr1G087250	371.785	-0.82884	0.222984	-3.71704	0.000201573	0.0177854
HORVU7Hr1G118090	1362.17	0.804659	0.217057	3.70714	0.000209614	0.0184168
HORVU2Hr1G011060	181.599	0.813163	0.219733	3.70068	0.000215025	0.0188129
HORVU1Hr1G053770	588.184	0.756101	0.204598	3.69555	0.000219412	0.0191163
HORVU4Hr1G008700	2245.02	-0.399877	0.108516	-3.68497	0.000228729	0.0198451
HORVU5Hr1G010870	99.1825	0.790412	0.215188	3.67313	0.000239599	0.020702
HORVU5Hr1G066950	66.6499	-0.816902	0.223315	-3.65807	0.000254117	0.0217757
HORVU6Hr1G001420	189.827	0.801023	0.218974	3.65808	0.000254108	0.0217757
HORVU1Hr1G067070	5220.63	-0.544074	0.149087	-3.64938	0.000262874	0.0223422
HORVU5Hr1G120390	3842.85	0.658915	0.180504	3.65043	0.000261803	0.0223422
HORVU3Hr1G058100	59.6761	-0.797796	0.218797	-3.64629	0.000266053	0.0225204
HORVU5Hr1G080350	49.6676	-0.809912	0.22241	-3.64152	0.000271035	0.0228492
HORVU2Hr1G099770	4564.76	0.402937	0.110693	3.64014	0.000272485	0.0228788
HORVU6Hr1G076380	1728.33	-0.460766	0.12663	-3.63867	0.000274053	0.0229181
HORVU6Hr1G021320	752.494	0.483842	0.133281	3.63023	0.000283166	0.0235855
HORVU2Hr1G116800	327.062	-0.758888	0.209113	-3.62908	0.000284432	0.0235966
HORVU3Hr1G041130	48.6668	-0.809247	0.223301	-3.62402	0.000290065	0.0239466
HORVU5Hr1G086830	2134.2	-0.436141	0.120374	-3.62323	0.000290952	0.0239466
HORVU2Hr1G117070	730.609	0.637616	0.176277	3.61714	0.000297881	0.0244204
HORVU1Hr1G001570	23.7626	0.787467	0.218052	3.61138	0.000304573	0.024871
HORVU2Hr1G105740	139.451	0.800666	0.221874	3.60866	0.000307787	0.0250353
HORVU4Hr1G014110	553.289	-0.503236	0.139708	-3.60205	0.000315717	0.0255805
HORVU6Hr1G026210	193.686	0.779659	0.21667	3.59837	0.000320215	0.0258444
HORVU6Hr1G068720	31801.3	0.585463	0.162788	3.59647	0.000322567	0.0259337
HORVU0Hr1G003220	733.073	0.68444	0.190761	3.58794	0.000333305	0.0266939
HORVU2Hr1G065450	640.824	0.710085	0.198213	3.58243	0.000340409	0.0271584
HORVU3Hr1G082460	1444.71	-0.442324	0.123595	-3.57882	0.000345143	0.0274309
HORVU1Hr1G047710	951.819	-0.797996	0.223274	-3.57407	0.00035147	0.027766
HORVU6Hr1G078040	155.434	0.691293	0.193441	3.57366	0.000352025	0.027766
HORVU6Hr1G016850	13937.1	0.489224	0.136967	3.57184	0.000354482	0.0278543
HORVU2Hr1G064530	638.362	-0.465221	0.130395	-3.56777	0.000360027	0.0281836
HORVU1Hr1G059300	964.17	-0.513096	0.14393	-3.5649	0.000364	0.0283648
HORVU4Hr1G088080	199.589	0.748938	0.210132	3.56413	0.000365066	0.0283648
HORVU5Hr1G120850	5347.23	-0.595767	0.167248	-3.56218	0.000367783	0.0284451
HORVU6Hr1G004320	409.187	0.787128	0.221014	3.56144	0.000368831	0.0284451
ENSRNA049489500	478.088	-0.794655	0.223298	-3.55872	0.000372662	0.0286345
HORVU2Hr1G112830	1030.33	-0.726608	0.204413	-3.55461	0.000378542	0.0289793
HORVU1Hr1G052850	343.781	0.724297	0.20393	3.5517	0.000382752	0.0291943
HORVU1Hr1G045220	5097.57	-0.54435	0.154278	-3.52838	0.000418116	0.0317753
HORVU1Hr1G002470	1533.82	0.596532	0.16924	3.52476	0.000423859	0.0318629
HORVU4Hr1G083820	114.737	-0.720089	0.204251	-3.52551	0.000422669	0.0318629
HORVU6Hr1G089540	12240.5	0.432128	0.122595	3.52483	0.000423756	0.0318629
HORVU3Hr1G066340	144.119	0.783638	0.222791	3.51736	0.000435858	0.032647
HORVU7Hr1G040790	356.454	-0.766829	0.218217	-3.51406	0.000441312	0.0329371
HORVU2Hr1G060210	520.603	0.643572	0.183289	3.51125	0.00044601	0.0330001
HORVU6Hr1G087220	3848.14	-0.530281	0.151047	-3.51071	0.000446911	0.0330001
HORVU6Hr1G088850	3235.37	-0.413106	0.117652	-3.51126	0.000445994	0.0330001
HORVU1Hr1G073760	955.563	-0.517421	0.147456	-3.50899	0.000449807	0.0330966
HORVU1Hr1G053440	1858.31	-0.465645	0.132939	-3.5027	0.000460571	0.0337693
HORVU2Hr1G089440	2961.06	-0.565679	0.161835	-3.49541	0.000473342	0.0344212
HORVU3Hr1G028860	1431.36	-0.56725	0.162302	-3.49504	0.000473991	0.0344212
HORVU3Hr1G086700	310.764	-0.558572	0.159872	-3.49387	0.000476075	0.0344212
HORVU6Hr1G014300	1487.88	-0.59425	0.170042	-3.49473	0.000474536	0.0344212
HORVU4Hr1G052350	705.814	-0.444197	0.127406	-3.48648	0.000489429	0.0352643
HORVU7Hr1G000280	389.309	-0.551041	0.158137	-3.48457	0.00049292	0.0353934
HORVU5Hr1G114230	2805.95	0.729204	0.209613	3.47881	0.000503644	0.0360391
HORVU2Hr1G039070	2098.33	-0.53894	0.155089	-3.47503	0.0005108	0.036426
HORVU5Hr1G123970	1471.08	-0.708531	0.204111	-3.4713	0.000517943	0.0368093
HORVU7Hr1G019510	2574.72	0.534384	0.15402	3.46958	0.000521282	0.0369206
HORVU2Hr1G085570	1663.36	-0.502163	0.144841	-3.467	0.000526307	0.0371502
HORVU6Hr1G064740	1432.53	0.634473	0.183081	3.46553	0.000529196	0.0372278
HORVU7Hr1G103380	3084.71	0.518194	0.149685	3.46189	0.000536398	0.0376075
HORVU4Hr1G002180	2222.5	-0.508092	0.146944	-3.45772	0.000544761	0.0380656
HORVU2Hr1G079020	6854.92	-0.43545	0.125969	-3.45681	0.000546618	0.0380676
HORVU3Hr1G088990	1048.01	-0.432575	0.125279	-3.45289	0.000554608	0.0384953
HORVU1Hr1G076120	598.464	0.768491	0.222657	3.45145	0.000557579	0.038573
HORVU3Hr1G114900	121.669	0.697756	0.202217	3.45053	0.000559494	0.0385773
HORVU1Hr1G026100	82.22	-0.74191	0.215115	-3.44889	0.000562888	0.0386832
HORVU1Hr1G086450	693.13	-0.697243	0.202443	-3.44414	0.000572887	0.0391122
HORVU5Hr1G103420	408.878	0.744733	0.216186	3.44488	0.000571314	0.0391122
HORVU3Hr1G019190	6520.18	-0.424356	0.123244	-3.44322	0.00057483	0.0391166
HORVU5Hr1G097560	2512.27	0.526197	0.153057	3.43791	0.000586222	0.0397619
HORVU2Hr1G012460	916.873	0.649119	0.188988	3.43472	0.000593165	0.0401022
HORVU2Hr1G036000	4332.45	-0.399913	0.116687	-3.42723	0.000609767	0.0410912
HORVU2Hr1G089540	1830.74	-0.536218	0.156526	-3.42574	0.000613119	0.0411838
HORVU3Hr1G011620	6389.36	0.438877	0.128179	3.42393	0.000617226	0.0413264
HORVU3Hr1G002900	190.616	0.763903	0.223281	3.42127	0.000623297	0.0415991
HORVU2Hr1G101770	679.2	-0.541915	0.158484	-3.41937	0.000627665	0.0417568
HORVU1Hr1G016660	937.315	-0.592017	0.17331	-3.41593	0.000635636	0.0421524
HORVU2Hr1G019790	3539.26	-0.423274	0.124149	-3.4094	0.000651057	0.043038
HORVU6Hr1G076320	235.403	-0.663281	0.194611	-3.40824	0.000653826	0.0430843
HORVU1Hr1G002090	9281.86	-0.747159	0.219283	-3.40728	0.000656136	0.0431
HORVU3Hr1G081280	8484.33	-0.545143	0.160172	-3.40349	0.000665308	0.0435651
HORVU3Hr1G030650	4129.54	0.749465	0.220309	3.40189	0.000669221	0.043684
HORVU2Hr1G037140	48.6528	0.758394	0.223092	3.39946	0.000675186	0.0439356
HORVU5Hr1G084700	254.824	-0.594642	0.175086	-3.39628	0.000683079	0.0443108
HORVU4Hr1G017240	198.944	0.742361	0.218786	3.39309	0.000691092	0.0446913
HORVU2Hr1G049700	26866.1	-0.436592	0.128765	-3.39061	0.000697361	0.0448183
HORVU6Hr1G005050	48.271	0.754658	0.222571	3.39064	0.000697304	0.0448183
HORVU7Hr1G116890	2890.16	0.620394	0.183109	3.38811	0.00070377	0.0450911
HORVU2Hr1G005520	1492.89	-0.525173	0.155178	-3.38433	0.000713523	0.0454221
HORVU2Hr1G120410	131.538	-0.746853	0.220732	-3.38353	0.000715608	0.0454221
HORVU3Hr1G070550	8866.58	-0.457582	0.135269	-3.38274	0.000717661	0.0454221
HORVU6Hr1G000090	4254.08	0.603968	0.178471	3.38413	0.000714043	0.0454221
HORVU1Hr1G057680	5925.12	0.693162	0.205349	3.37554	0.000736709	0.0462063
HORVU3Hr1G066810	718.051	-0.481932	0.142711	-3.37698	0.000732866	0.0462063
HORVU7Hr1G086520	3180.16	-0.391498	0.115968	-3.37593	0.000735677	0.0462063
HORVU2Hr1G046420	349.74	-0.609816	0.180889	-3.37122	0.000748355	0.0467958
HORVU0Hr1G038670	22.0423	-0.651727	0.19408	-3.35803	0.000785014	0.0489411
HORVU2Hr1G113260	1836.32	-0.7415	0.220892	-3.35685	0.00078836	0.049003
HORVU0Hr1G013190	151.992	-0.674045	0.201444	-3.34607	0.000819667	0.0505459
HORVU1Hr1G092860	6885.65	0.358157	0.107062	3.34532	0.000821867	0.0505459
HORVU2Hr1G116910	2930.94	-0.33251	0.0994058	-3.34498	0.000822891	0.0505459
HORVU7Hr1G100400	205.46	-0.699857	0.20921	-3.34524	0.000822117	0.0505459
HORVU7Hr1G040620	89.6201	-0.742877	0.222273	-3.34219	0.000831213	0.0509069
HORVU1Hr1G090020	403.21	0.560136	0.167761	3.33889	0.000841151	0.0513645
HORVU4Hr1G054420	788.133	-0.604472	0.181151	-3.33685	0.000847332	0.0515906
HORVU7Hr1G111960	240.253	-0.652904	0.195931	-3.33232	0.000861237	0.0522844
HORVU1Hr1G017120	3289.66	-0.39081	0.117307	-3.3315	0.000863801	0.0522876
HORVU1Hr1G026240	46.1822	-0.743699	0.223322	-3.33016	0.000867966	0.0523874
HORVU5Hr1G045640	127.532	0.743175	0.223275	3.32852	0.000873096	0.0525447
HORVU2Hr1G022780	23978.4	0.379886	0.114322	3.32295	0.000890717	0.0533039
HORVU3Hr1G089290	1139.03	0.48578	0.146191	3.32291	0.000890831	0.0533039
HORVU0Hr1G014720	1023.29	-0.671773	0.202415	-3.31879	0.000904078	0.0535095
HORVU2Hr1G006720	220.917	0.604606	0.182135	3.31956	0.00090161	0.0535095
HORVU5Hr1G068450	23.2766	-0.562909	0.169521	-3.32059	0.000898268	0.0535095
HORVU7Hr1G097460	1022.12	0.562458	0.169484	3.31865	0.000904546	0.0535095
HORVU1Hr1G061970	2420.19	-0.440313	0.132928	-3.31241	0.000924961	0.0544227
HORVU3Hr1G002530	155.086	0.699345	0.211134	3.31233	0.00092521	0.0544227
HORVU6Hr1G001350	100.724	0.716414	0.216404	3.31054	0.000931151	0.0546179
HORVU2Hr1G110430	50.2086	0.735268	0.222649	3.30237	0.000958717	0.0560768
HORVU6Hr1G078260	183.915	0.735278	0.222758	3.30079	0.000964134	0.0562358
HORVU7Hr1G001040	67064	-0.693522	0.210189	-3.29952	0.000968496	0.0563324
HORVU2Hr1G023150	322.186	0.544049	0.165211	3.29305	0.000991071	0.0573252
HORVU2Hr1G081670	1888.83	0.579167	0.175838	3.29376	0.000988573	0.0573252
HORVU4Hr1G082610	52.6658	-0.712014	0.216473	-3.28916	0.00100488	0.0579627
HORVU2Hr1G075670	2277.18	-0.38047	0.115713	-3.28806	0.0010088	0.05797
HORVU3Hr1G097230	9496.51	-0.555513	0.168974	-3.28757	0.00101057	0.05797
HORVU6Hr1G088960	111.57	0.719339	0.219122	3.28282	0.00102774	0.0586316
HORVU7Hr1G057100	1163.26	0.553218	0.168505	3.2831	0.00102674	0.0586316
HORVU0Hr1G040410	126.378	-0.666492	0.203164	-3.28056	0.00103602	0.0587823
HORVU5Hr1G093960	1282.68	-0.624708	0.190406	-3.28093	0.00103464	0.0587823
HORVU3Hr1G066390	142.907	-0.719627	0.219858	-3.27314	0.00106359	0.0601822
HORVU6Hr1G029750	363.656	-0.696359	0.212832	-3.27187	0.00106837	0.0602891
HORVU0Hr1G020850	49.9702	-0.7245	0.221686	-3.26814	0.00108257	0.0607613
HORVU5Hr1G102620	4999.22	0.632734	0.193579	3.26861	0.00108077	0.0607613
HORVU7Hr1G042880	9500.37	0.409056	0.125329	3.26387	0.00109902	0.0615186
HORVU7Hr1G040280	530.252	0.511144	0.156665	3.26266	0.0011037	0.061615
HORVU1Hr1G087460	1400.72	-0.460895	0.141333	-3.26105	0.00111002	0.0618019
HORVU5Hr1G052730	1002.07	0.672454	0.20626	3.26023	0.00111322	0.0618147
HORVU1Hr1G076460	299.116	-0.608061	0.186604	-3.25856	0.00111981	0.0620153
HORVU1Hr1G095410	2058.87	-0.632898	0.194619	-3.25198	0.00114603	0.0632583
HORVU3Hr1G083680	634.814	-0.698791	0.214919	-3.25141	0.00114833	0.0632583
HORVU6Hr1G008930	711.909	0.63666	0.195889	3.25011	0.00115359	0.0633803
HORVU4Hr1G062440	17158.9	-0.635052	0.195496	-3.24841	0.00116053	0.0635937
HORVU1Hr1G017410	277.587	0.619882	0.190904	3.24709	0.00116592	0.0637219
HORVU7Hr1G024220	362.806	0.711892	0.219407	3.24462	0.00117608	0.0641089
HORVU5Hr1G115100	5953.98	0.479124	0.147773	3.24229	0.00118573	0.0644657
HORVU6Hr1G064350	68.6341	-0.713545	0.220136	-3.24138	0.00118954	0.0645047
HORVU3Hr1G096210	1746.72	-0.387359	0.119566	-3.2397	0.00119658	0.0647176
HORVU0Hr1G007340	484.128	0.720083	0.222827	3.23157	0.00123111	0.0664131
HORVU3Hr1G002820	1377.23	0.48986	0.151683	3.2295	0.00124007	0.0666007
HORVU7Hr1G026940	2521.89	0.575191	0.178117	3.22929	0.00124099	0.0666007
HORVU5Hr1G074000	12914.9	0.422133	0.130945	3.22375	0.00126524	0.0677278
HORVU7Hr1G008610	90.7902	0.716845	0.222537	3.22123	0.0012764	0.0681501
HORVU2Hr1G113270	6717.15	-0.658277	0.20482	-3.21393	0.00130931	0.0697012
HORVU5Hr1G094370	12546.1	0.478371	0.148872	3.21331	0.00131215	0.0697012
HORVU1Hr1G048610	48.6525	-0.715764	0.223128	-3.20787	0.00133722	0.0708523
HORVU6Hr1G020140	4104.84	0.389995	0.121659	3.20565	0.00134758	0.0710394
HORVU7Hr1G110200	283.983	0.568163	0.177229	3.20581	0.00134684	0.0710394
HORVU5Hr1G008890	101.381	0.687597	0.214549	3.20485	0.00135131	0.0710566
HORVU6Hr1G016890	76123.9	0.474797	0.148266	3.20233	0.0013632	0.0715012
HORVU3Hr1G009520	54766.3	-0.428678	0.133958	-3.20008	0.00137388	0.07188
HORVU0Hr1G007620	57.996	0.710919	0.222696	3.19233	0.00141132	0.0736541
HORVU4Hr1G060130	1312.87	-0.467275	0.146414	-3.19146	0.00141556	0.0736905
HORVU0Hr1G022470	837.196	-0.427369	0.133987	-3.18963	0.00142456	0.073974
HORVU3Hr1G078150	1105.91	-0.438779	0.137705	-3.18637	0.0014407	0.074618
HORVU3Hr1G093260	1136.91	0.567497	0.17814	3.18568	0.00144413	0.074618
HORVU5Hr1G112670	1799.07	-0.513725	0.1614	-3.18294	0.0014579	0.074801
HORVU5Hr1G124630	2915.46	-0.414842	0.130338	-3.18283	0.00145845	0.074801
HORVU7Hr1G089450	83.2802	0.711061	0.223308	3.18421	0.00145148	0.074801
HORVU5Hr1G063650	11676.8	-0.572007	0.179966	-3.17842	0.00148079	0.0757606
HORVU0Hr1G005160	4391	-0.556791	0.17551	-3.17241	0.00151179	0.0763575
HORVU2Hr1G040780	127953	0.46365	0.146167	3.17205	0.00151366	0.0763575
HORVU3Hr1G010540	295.802	-0.708433	0.22326	-3.17313	0.00150802	0.0763575
HORVU4Hr1G044140	210.983	-0.696296	0.21952	-3.1719	0.00151446	0.0763575
HORVU5Hr1G075430	1115.33	0.482596	0.152095	3.17298	0.0015088	0.0763575
HORVU6Hr1G061200	1476.38	-0.362164	0.114108	-3.17387	0.00150422	0.0763575
HORVU5Hr1G092510	2071.79	0.415871	0.131145	3.17107	0.00151879	0.076391
HORVU5Hr1G119520	114.215	-0.706525	0.223016	-3.16805	0.00153466	0.077003
HORVU5Hr1G001750	1155.42	0.515497	0.162809	3.16627	0.00154406	0.0772884
HORVU2Hr1G005730	283.726	-0.508739	0.160966	-3.16053	0.0015748	0.0782627
HORVU5Hr1G066460	987.801	-0.695182	0.219873	-3.16174	0.0015683	0.0782627
HORVU7Hr1G111310	347.032	0.606062	0.191725	3.16109	0.0015718	0.0782627
HORVU6Hr1G014970	986.096	0.497433	0.157502	3.15827	0.00158709	0.0786858
HORVU1Hr1G078710	112.692	-0.704683	0.223309	-3.15564	0.00160146	0.0792096
HORVU2Hr1G068090	1503.51	-0.449085	0.142393	-3.15384	0.00161138	0.0795112
HORVU2Hr1G098390	460.625	0.453431	0.143874	3.15158	0.00162389	0.0799392
HORVU3Hr1G078850	2234.87	-0.379728	0.120678	-3.14662	0.0016517	0.0811165
HORVU6Hr1G064670	114.194	-0.612599	0.194957	-3.14222	0.00167673	0.0821519
HORVU3Hr1G053060	647.66	0.670098	0.213306	3.14149	0.00168092	0.0821639
HORVU7Hr1G091250	887.907	-0.539116	0.171716	-3.13958	0.00169188	0.082506
HORVU2Hr1G093670	396.81	0.656278	0.20925	3.13633	0.00171075	0.0830402
HORVU3Hr1G086030	226.892	-0.669509	0.21347	-3.13632	0.00171081	0.0830402
HORVU1Hr1G027920	785.212	-0.459728	0.146742	-3.1329	0.00173086	0.083818
HORVU5Hr1G011730	82.0205	0.622929	0.199415	3.12378	0.00178543	0.0862599
HORVU2Hr1G079840	25646	-0.365119	0.117096	-3.11811	0.00182012	0.0873821
HORVU5Hr1G071910	3350.79	0.451159	0.144698	3.11793	0.00182125	0.0873821
HORVU6Hr1G056000	1752.21	0.371387	0.11908	3.11882	0.0018158	0.0873821
HORVU1Hr1G002460	1218.12	0.615203	0.197424	3.11616	0.00183225	0.0876881
HORVU2Hr1G046350	247.54	0.524019	0.168195	3.11555	0.00183605	0.0876881
HORVU7Hr1G010300	230.376	0.695109	0.223212	3.11412	0.00184495	0.0879116
HORVU6Hr1G035420	497.407	0.462441	0.148604	3.11191	0.00185883	0.0883707
HORVU1Hr1G056270	251.091	0.509786	0.163856	3.11119	0.00186335	0.0883841
HORVU1Hr1G071910	2713.75	0.404023	0.129892	3.11044	0.00186808	0.0883918
HORVU3Hr1G089370	3667.47	0.497768	0.160063	3.10982	0.00187201	0.0883918
HORVU2Hr1G093700	502.054	0.649093	0.208903	3.10715	0.00188901	0.0889927
HORVU1Hr1G055340	1188.51	0.41123	0.132608	3.10109	0.00192813	0.0906308
HORVU5Hr1G106550	5141.06	-0.506415	0.163466	-3.09798	0.00194844	0.0913792
HORVU3Hr1G090220	67.1583	0.657855	0.21253	3.09536	0.00196577	0.091985
HORVU4Hr1G070070	5744.43	0.53145	0.171743	3.09445	0.00197176	0.0920583
HORVU4Hr1G088110	498.335	0.579295	0.187319	3.09255	0.00198444	0.0924431
HORVU6Hr1G039840	9075.49	-0.626808	0.202841	-3.09015	0.00200053	0.0929847
HORVU2Hr1G028330	1686.04	-0.553371	0.179219	-3.08768	0.00201726	0.0933455
HORVU4Hr1G057680	4056.9	-0.302658	0.0980025	-3.08827	0.00201326	0.0933455
HORVU5Hr1G084710	165.078	-0.688474	0.223041	-3.08676	0.00202353	0.0934279
HORVU3Hr1G024540	679.618	0.52154	0.169108	3.08406	0.00204195	0.0936553
HORVU4Hr1G002360	2068.98	0.508815	0.164961	3.08446	0.00203924	0.0936553
HORVU6Hr1G017920	1582.94	0.609845	0.197681	3.085	0.00203555	0.0936553
HORVU7Hr1G042480	1034.67	0.518031	0.168264	3.07867	0.00207926	0.0951572
HORVU5Hr1G006780	43540.6	0.376539	0.122345	3.07768	0.00208621	0.0952659
HORVU2Hr1G118110	2709.44	-0.647496	0.210463	-3.07653	0.00209422	0.0954221
HORVU6Hr1G002290	518.702	0.642028	0.208827	3.07446	0.00210886	0.0958794
HORVU2Hr1G109710	2728.06	0.353469	0.115051	3.07227	0.00212438	0.0963745
HORVU1Hr1G005110	2135.26	-0.653009	0.21281	-3.06851	0.00215131	0.0971727
HORVU5Hr1G123050	586.955	0.407204	0.132679	3.06909	0.00214713	0.0971727
HORVU6Hr1G092750	736.772	0.65632	0.213999	3.06693	0.00216272	0.0974769
HORVU2Hr1G066680	5858.08	-0.388919	0.126991	-3.06257	0.00219447	0.0983763
HORVU3Hr1G071210	142.293	-0.631011	0.206041	-3.06255	0.00219456	0.0983763
HORVU3Hr1G085180	703.417	-0.459411	0.150024	-3.06224	0.00219685	0.0983763
HORVU0Hr1G032260	69.7972	-0.664014	0.217176	-3.05749	0.00223202	0.0995234
HORVU4Hr1G009440	216.821	-0.669134	0.218843	-3.0576	0.00223114	0.0995234
HORVU1Hr1G055800	112.719	-0.609173	0.199341	-3.05593	0.00224367	0.0998287
HORVU2Hr1G063510	125.6	-0.603798	0.197646	-3.05494	0.00225103	0.0999427
HORVU1Hr1G050830	6548.04	-0.378589	0.124045	-3.05203	0.00227297	0.100408
HORVU3Hr1G058150	655.611	0.432626	0.141728	3.0525	0.00226943	0.100408
HORVU4Hr1G088160	498.734	0.572005	0.187442	3.05164	0.00227598	0.100408
HORVU1Hr1G028030	11989.1	-0.394939	0.129487	-3.05002	0.00228823	0.100523
HORVU1Hr1G060610	10994.7	0.425061	0.139361	3.05006	0.00228792	0.100523
HORVU4Hr1G074750	706.455	0.592251	0.194249	3.04893	0.00229655	0.100676
HORVU0Hr1G014750	7161.68	-0.594327	0.195129	-3.04582	0.00232043	0.101168
HORVU6Hr1G000030	5397.88	-0.59311	0.194697	-3.04633	0.00231656	0.101168
HORVU6Hr1G061420	413.319	-0.676688	0.222187	-3.04557	0.00232236	0.101168
HORVU3Hr1G019670	516.447	-0.566568	0.186126	-3.04401	0.0023345	0.101485
HORVU1Hr1G055140	9019.88	0.508506	0.167136	3.04247	0.00234649	0.101582
HORVU2Hr1G096960	13409.9	-0.542674	0.178333	-3.04304	0.00234204	0.101582
HORVU5Hr1G113020	882.764	0.673435	0.221409	3.04158	0.00235336	0.101668
HORVU6Hr1G000680	13061.4	-0.590617	0.194376	-3.03852	0.0023774	0.102494
HORVU2Hr1G068780	92.4181	-0.656142	0.21606	-3.03685	0.00239061	0.102851
HORVU6Hr1G000810	5088.67	-0.579051	0.190848	-3.03409	0.0024126	0.103583
HORVU1Hr1G060810	14333.2	-0.36155	0.119283	-3.03103	0.00243718	0.103995
HORVU2Hr1G119700	443.491	0.51974	0.171441	3.0316	0.0024326	0.103995
HORVU5Hr1G098840	885.717	-0.471789	0.155623	-3.03162	0.00243244	0.103995
HORVU6Hr1G090470	29.4703	0.67311	0.222419	3.02631	0.00247555	0.105416
HORVU0Hr1G009740	465.042	0.424144	0.140252	3.02415	0.00249331	0.105499
HORVU0Hr1G020840	507.329	-0.484384	0.160146	-3.02463	0.00248934	0.105499
HORVU1Hr1G044080	590.854	-0.605736	0.200362	-3.0232	0.00250114	0.105499
HORVU3Hr1G090050	153.602	-0.591072	0.195544	-3.02271	0.00250523	0.105499
HORVU5Hr1G106640	297.957	-0.498468	0.164925	-3.02239	0.00250791	0.105499
HORVU6Hr1G084290	373.959	0.660194	0.218375	3.02321	0.0025011	0.105499
HORVU4Hr1G069050	3463.86	-0.384851	0.127427	-3.02018	0.00252626	0.106057
HORVU7Hr1G105500	2595.23	0.376169	0.124597	3.01909	0.00253536	0.106225
HORVU5Hr1G009220	47.6481	0.672476	0.222904	3.01688	0.00255392	0.106788
HORVU2Hr1G077630	810.249	0.612212	0.203111	3.01418	0.00257674	0.107526
HORVU3Hr1G063630	542.46	-0.486678	0.161744	-3.00894	0.00262162	0.10918
HORVU6Hr1G000960	806.201	-0.57053	0.189653	-3.00829	0.00262726	0.109197
HORVU1Hr1G090030	1927.6	0.396628	0.131898	3.00708	0.0026377	0.10931
HORVU2Hr1G123590	662.419	0.496176	0.165087	3.00555	0.00265099	0.10931
HORVU3Hr1G074250	3562.6	-0.340375	0.113234	-3.00593	0.00264768	0.10931
HORVU6Hr1G016880	30075.7	0.437536	0.145523	3.00664	0.0026415	0.10931
HORVU7Hr1G082560	1724.02	0.361318	0.120296	3.00358	0.00266826	0.109805
HORVU0Hr1G038040	11330	-0.597871	0.199161	-3.00194	0.00268262	0.109961
HORVU7Hr1G098490	1270.1	-0.651505	0.216986	-3.00252	0.00267752	0.109961
HORVU7Hr1G085570	3001.7	-0.324199	0.108048	-3.00051	0.00269529	0.110263
HORVU1Hr1G075210	1481.64	0.544875	0.181831	2.99659	0.00273014	0.111462
HORVU2Hr1G115180	249.713	-0.582303	0.194359	-2.99602	0.00273529	0.111462
HORVU2Hr1G103890	760.419	-0.489767	0.163542	-2.99475	0.00274668	0.111707
HORVU2Hr1G088620	111.216	-0.624016	0.208586	-2.99165	0.00277471	0.112471
HORVU3Hr1G058700	62.2643	-0.66797	0.223335	-2.99089	0.00278167	0.112471
HORVU5Hr1G010950	86.2959	0.582847	0.194861	2.9911	0.00277977	0.112471
HORVU1Hr1G012710	29.0277	0.553993	0.185633	2.98435	0.00284182	0.114681
HORVU1Hr1G089240	327.732	0.442533	0.148367	2.9827	0.00285716	0.115077
HORVU1Hr1G062190	137.114	-0.580423	0.194668	-2.9816	0.00286743	0.115267
HORVU5Hr1G045750	945.397	0.660039	0.221483	2.98009	0.0028816	0.115614
HORVU3Hr1G068270	2189.24	-0.328803	0.110372	-2.97903	0.0028916	0.115729
HORVU6Hr1G004440	137.602	0.662223	0.222326	2.97861	0.0028956	0.115729
HORVU4Hr1G069760	2348.13	-0.375221	0.126327	-2.97025	0.00297562	0.1187
HORVU6Hr1G064140	1358.52	0.397038	0.133735	2.96884	0.00298924	0.119015
HORVU3Hr1G114920	2119.24	0.512409	0.172746	2.96626	0.0030145	0.119792
HORVU1Hr1G051330	751.795	0.44529	0.150151	2.96562	0.0030207	0.119809
HORVU2Hr1G043920	1910.06	-0.529882	0.178827	-2.9631	0.00304561	0.120568
HORVU0Hr1G016350	467.803	0.656825	0.221767	2.96178	0.00305864	0.120854
HORVU6Hr1G091300	495.819	-0.497408	0.168037	-2.96012	0.00307521	0.121279
HORVU2Hr1G099890	970.033	-0.65947	0.222858	-2.95914	0.00308496	0.121433
HORVU4Hr1G009380	320.595	0.645664	0.218294	2.95778	0.00309867	0.121743
HORVU1Hr1G011800	3344.94	0.495492	0.16757	2.95693	0.00310715	0.121846
HORVU5Hr1G064070	642.472	-0.484438	0.163931	-2.95513	0.00312537	0.1221
HORVU7Hr1G106160	1281.29	-0.519609	0.175817	-2.95539	0.00312269	0.1221
HORVU2Hr1G065120	25998.2	-0.395338	0.133875	-2.95305	0.00314654	0.122468
HORVU2Hr1G102620	7324.15	-0.339542	0.114979	-2.95307	0.00314627	0.122468
HORVU3Hr1G093980	3063.83	0.359358	0.121829	2.9497	0.00318082	0.123571
HORVU3Hr1G087320	184.137	-0.654005	0.221793	-2.94872	0.00319088	0.123731
HORVU3Hr1G086690	53.5535	0.595104	0.202016	2.94582	0.00322099	0.124667
HORVU4Hr1G070970	417.815	0.553505	0.187964	2.94474	0.00323223	0.12487
HORVU2Hr1G094960	1000.39	0.603476	0.205144	2.94172	0.0032639	0.125395
HORVU4Hr1G076120	315.563	0.522438	0.177532	2.94278	0.00325275	0.125395
HORVU7Hr1G118010	2631.16	-0.413885	0.14068	-2.94203	0.00326063	0.125395
HORVU4Hr1G063260	417.133	-0.57893	0.197204	-2.93569	0.00332812	0.127392
HORVU5Hr1G006550	417.878	0.653123	0.222455	2.93598	0.00332492	0.127392
HORVU5Hr1G066750	268.793	0.497359	0.169515	2.93401	0.00334611	0.127612
HORVU6Hr1G000780	6248.63	-0.563948	0.19219	-2.93433	0.00334266	0.127612
HORVU2Hr1G005670	728.52	-0.441717	0.150682	-2.93146	0.00337374	0.12843
HORVU2Hr1G058900	1594.1	-0.415046	0.141742	-2.92818	0.00340952	0.129555
HORVU2Hr1G036210	495.194	0.653512	0.223331	2.92621	0.00343119	0.130141
HORVU2Hr1G045200	4531.63	-0.475084	0.162459	-2.92433	0.00345202	0.130693
HORVU6Hr1G059800	713.508	0.476095	0.163104	2.91897	0.00351187	0.132718
HORVU1Hr1G075880	272.569	-0.539774	0.185451	-2.9106	0.00360738	0.135589
HORVU5Hr1G067490	2424.3	0.557822	0.191639	2.91079	0.00360511	0.135589
HORVU6Hr1G068730	178.406	-0.617774	0.212172	-2.91166	0.00359511	0.135589
HORVU3Hr1G080500	2085.06	0.543189	0.187046	2.90404	0.00368384	0.137965
HORVU5Hr1G109260	77398.6	0.365932	0.125999	2.90426	0.00368127	0.137965
HORVU3Hr1G117780	849.181	-0.575677	0.198561	-2.89925	0.00374061	0.13984
HORVU1Hr1G054430	1220.72	-0.369195	0.127471	-2.89631	0.00377582	0.140737
HORVU4Hr1G050930	284.211	0.568283	0.19626	2.89555	0.0037849	0.140737
HORVU6Hr1G015770	27908	0.39231	0.135474	2.89583	0.0037816	0.140737
HORVU5Hr1G124030	1184.35	-0.477872	0.165086	-2.89469	0.00379534	0.140874
HORVU7Hr1G112370	94.6427	-0.646166	0.223341	-2.89318	0.00381361	0.1413
HORVU2Hr1G045220	609.432	0.644819	0.223049	2.89093	0.00384102	0.141348
HORVU4Hr1G010180	1087.58	-0.373546	0.129199	-2.89125	0.00383712	0.141348
HORVU5Hr1G025560	135.34	0.606249	0.209653	2.89168	0.00383183	0.141348
HORVU6Hr1G020380	5484.2	0.388339	0.134334	2.89085	0.00384204	0.141348
HORVU5Hr1G112710	1490.5	-0.376814	0.130382	-2.89007	0.00385151	0.141446
HORVU3Hr1G086310	2060.25	0.484347	0.167676	2.88858	0.00386987	0.14187
HORVU5Hr1G106850	281.949	0.511269	0.177046	2.88778	0.0038797	0.141981
HORVU2Hr1G093950	69.2592	-0.629223	0.218103	-2.88498	0.00391437	0.142998
HORVU3Hr1G078360	1328.3	-0.505307	0.175249	-2.88337	0.00393447	0.143328
HORVU4Hr1G066230	41893.8	-0.556283	0.192943	-2.88315	0.00393717	0.143328
HORVU7Hr1G012630	89.785	0.615032	0.213413	2.88189	0.00395299	0.143653
HORVU1Hr1G077100	169.766	-0.542704	0.188359	-2.88122	0.00396144	0.143709
HORVU2Hr1G083980	8866.75	0.357097	0.123984	2.88019	0.00397433	0.143926
HORVU1Hr1G072100	34.1949	0.628168	0.218194	2.87894	0.00399019	0.14425
HORVU2Hr1G073370	43241.6	0.432309	0.150351	2.87533	0.00403601	0.145653
HORVU2Hr1G003500	415.677	-0.640597	0.222967	-2.87305	0.00406525	0.145705
HORVU2Hr1G119160	39.3613	0.636702	0.221613	2.87304	0.00406544	0.145705
HORVU5Hr1G099940	73.297	-0.633153	0.220275	-2.87438	0.00404826	0.145705
HORVU6Hr1G008870	1860.1	0.359956	0.12527	2.87344	0.00406034	0.145705
HORVU1Hr1G046630	120.022	0.582637	0.203387	2.86466	0.00417452	0.147881
HORVU2Hr1G090030	52.282	-0.638946	0.222959	-2.86575	0.00416017	0.147881
HORVU3Hr1G081270	7966.25	-0.503715	0.175839	-2.86464	0.0041748	0.147881
HORVU4Hr1G045210	6980.75	0.355222	0.123958	2.86566	0.00416142	0.147881
HORVU5Hr1G040740	5281.64	-0.368983	0.128753	-2.86582	0.00415937	0.147881
HORVU5Hr1G073550	2295.71	-0.33141	0.115693	-2.86456	0.00417586	0.147881
HORVU5Hr1G112060	5146	-0.55242	0.192754	-2.86594	0.00415778	0.147881
HORVU3Hr1G081610	563.203	0.602144	0.210289	2.86341	0.00419104	0.148025
HORVU7Hr1G057410	289.642	0.590309	0.206173	2.86318	0.00419415	0.148025
HORVU2Hr1G063350	22858.1	-0.301654	0.105455	-2.8605	0.00422973	0.148776
HORVU3Hr1G026330	741.63	0.374246	0.130831	2.86053	0.00422935	0.148776
HORVU3Hr1G049060	34517	-0.306651	0.107341	-2.85679	0.00427946	0.150272
HORVU4Hr1G059260	1198.08	0.546864	0.191495	2.85576	0.00429339	0.150507
HORVU2Hr1G002600	5960.25	-0.356059	0.124715	-2.85499	0.00430383	0.150619
HORVU3Hr1G000160	490.902	-0.509523	0.178695	-2.85136	0.00435331	0.151397
HORVU5Hr1G072620	48.7143	-0.558133	0.195725	-2.85161	0.00434978	0.151397
HORVU6Hr1G059730	5957.97	-0.271269	0.0951414	-2.85122	0.00435512	0.151397
HORVU7Hr1G021190	24.5995	-0.63049	0.221046	-2.85231	0.00434032	0.151397
HORVU7Hr1G060130	4432.18	0.527479	0.185095	2.84978	0.00437498	0.151834
HORVU2Hr1G028380	458.329	-0.434276	0.15244	-2.84883	0.00438802	0.152033
HORVU2Hr1G003480	414.288	-0.63482	0.223131	-2.84505	0.00444045	0.153085
HORVU5Hr1G078630	49.2143	-0.635235	0.223203	-2.846	0.00442718	0.153085
HORVU7Hr1G009610	1513.53	-0.507634	0.178413	-2.84527	0.00443735	0.153085
HORVU5Hr1G041250	87.5289	-0.594818	0.209334	-2.84148	0.00449049	0.154555
HORVU1Hr1G048900	161.297	-0.619926	0.218398	-2.83851	0.00453241	0.155291
HORVU1Hr1G070310	109.258	0.609742	0.214899	2.83733	0.00454919	0.155291
HORVU4Hr1G003890	4693.99	-0.300928	0.106031	-2.83811	0.00453822	0.155291
HORVU4Hr1G068890	441.602	0.437399	0.154144	2.83759	0.00454551	0.155291
HORVU6Hr1G081340	7484.08	-0.305676	0.107657	-2.83934	0.00452077	0.155291
HORVU0Hr1G012920	184.136	-0.565008	0.199227	-2.83601	0.00456813	0.155525
HORVU5Hr1G112750	367.406	-0.398363	0.140476	-2.83581	0.00457096	0.155525
HORVU7Hr1G042370	1638.91	-0.466299	0.164464	-2.83526	0.00457885	0.155539
HORVU3Hr1G093830	411.982	0.609636	0.21519	2.83301	0.00461113	0.156381
HORVU1Hr1G004150	11776.6	-0.471583	0.166501	-2.83232	0.00462114	0.156465
HORVU4Hr1G052450	3023.15	-0.519418	0.183572	-2.8295	0.00466206	0.157594
HORVU3Hr1G083470	5138.79	0.48124	0.170217	2.82721	0.00469555	0.158213
HORVU6Hr1G026270	1921.35	0.366009	0.129438	2.82767	0.00468878	0.158213
HORVU4Hr1G076610	158.986	-0.62792	0.222261	-2.82515	0.0047258	0.158975
HORVU5Hr1G054970	814.952	0.619981	0.21967	2.82233	0.00476757	0.160121
HORVU3Hr1G086210	1897.75	-0.473661	0.167878	-2.82146	0.0047805	0.160297
HORVU5Hr1G022100	4986.37	-0.311982	0.110598	-2.82086	0.00478953	0.160342
HORVU4Hr1G075070	852.507	0.527992	0.187209	2.82033	0.00479743	0.160348
HORVU1Hr1G073170	1784.56	0.379388	0.134597	2.8187	0.0048218	0.160905
HORVU2Hr1G019900	96.0904	-0.599422	0.213101	-2.81285	0.00491045	0.1636
HORVU7Hr1G119060	32019.1	-0.527696	0.187725	-2.811	0.00493872	0.16428
HORVU7Hr1G101270	1669.28	-0.338503	0.120483	-2.80954	0.00496123	0.164765
HORVU2Hr1G112360	4814.7	-0.300727	0.107058	-2.80901	0.00496947	0.164776
HORVU5Hr1G097150	537.419	-0.500118	0.178188	-2.80669	0.00500537	0.165702
HORVU6Hr1G000830	13283.8	-0.511885	0.182585	-2.80354	0.00505449	0.166947
HORVU6Hr1G057380	9926.75	0.3145	0.112191	2.80325	0.00505901	0.166947
HORVU7Hr1G021950	111.245	0.598332	0.213526	2.80215	0.0050764	0.167256
HORVU2Hr1G105930	7088.14	0.437014	0.156082	2.79989	0.00511196	0.167897
HORVU7Hr1G046340	1144.62	0.575247	0.205429	2.80023	0.00510663	0.167897
HORVU2Hr1G089640	830.615	-0.562624	0.201	-2.79913	0.00512412	0.168031
HORVU2Hr1G124320	28.1907	0.549705	0.196595	2.79612	0.00517194	0.169239
HORVU4Hr1G077000	700.731	-0.348754	0.124742	-2.7958	0.00517721	0.169239
HORVU4Hr1G081940	1111.22	-0.494508	0.176967	-2.79435	0.00520034	0.169728
HORVU4Hr1G071830	1173.02	0.53788	0.192549	2.79348	0.00521449	0.169924
HORVU0Hr1G005520	437.883	-0.414508	0.148508	-2.79114	0.00525224	0.170591
HORVU1Hr1G064770	278.29	-0.483987	0.173549	-2.78877	0.00529094	0.170591
HORVU1Hr1G077590	268.925	0.622154	0.223016	2.78973	0.00527518	0.170591
HORVU2Hr1G083170	10747.3	-0.384208	0.137802	-2.78812	0.0053015	0.170591
HORVU4Hr1G047240	4034.42	0.400231	0.143505	2.78896	0.00528771	0.170591
HORVU4Hr1G056120	156.871	0.547468	0.19619	2.79049	0.00526278	0.170591
HORVU5Hr1G098290	32.3087	-0.562495	0.201815	-2.78718	0.00531689	0.170591
HORVU5Hr1G104850	149.512	0.535344	0.192064	2.78732	0.00531459	0.170591
HORVU5Hr1G109360	22738.6	0.329295	0.11806	2.78921	0.00528374	0.170591
HORVU6Hr1G067380	146.174	0.580109	0.208094	2.78773	0.00530785	0.170591
HORVU1Hr1G051450	140.118	-0.550288	0.197527	-2.78589	0.00533811	0.170746
HORVU7Hr1G105460	1806.99	0.37468	0.134479	2.78615	0.00533378	0.170746
HORVU3Hr1G034980	3396.55	0.332578	0.119411	2.78514	0.00535038	0.170876
HORVU5Hr1G058300	2697.63	-0.46556	0.167288	-2.78299	0.00538613	0.17123
HORVU7Hr1G028370	6071.44	-0.352175	0.126531	-2.78331	0.00538073	0.17123
HORVU7Hr1G116770	162.633	0.514875	0.184986	2.78332	0.00538061	0.17123
HORVU7Hr1G021930	417.048	-0.550409	0.197883	-2.78149	0.00541093	0.171756
HORVU3Hr1G075790	582.853	0.610165	0.219517	2.77958	0.00544292	0.172318
HORVU6Hr1G035370	4287.29	-0.310509	0.111716	-2.77945	0.00544518	0.172318
HORVU7Hr1G034290	788.672	-0.482478	0.173635	-2.77869	0.00545784	0.172456
HORVU6Hr1G051860	1429.78	-0.432785	0.156	-2.77426	0.00553276	0.174559
HORVU2Hr1G005320	6367.45	-0.398988	0.14387	-2.77326	0.00554973	0.174829
HORVU3Hr1G076060	3001.47	-0.526293	0.189877	-2.77175	0.00557558	0.175378
HORVU7Hr1G086170	3166.43	0.431487	0.155725	2.77082	0.00559153	0.175615
HORVU1Hr1G058520	5503.44	-0.482361	0.174179	-2.76934	0.00561708	0.175887
HORVU2Hr1G043940	39.9045	-0.607424	0.219315	-2.76964	0.00561178	0.175887
HORVU6Hr1G081950	580.635	-0.616683	0.222953	-2.76598	0.00567519	0.177439
HORVU2Hr1G087010	356.4	0.483313	0.175135	2.75967	0.00578606	0.180634
HORVU1Hr1G019500	129.665	0.601536	0.218064	2.75853	0.00580617	0.180991
HORVU7Hr1G044100	78.3393	0.605744	0.219838	2.75541	0.00586182	0.182269
HORVU7Hr1G053130	94.1009	-0.556186	0.201864	-2.75525	0.00586468	0.182269
HORVU6Hr1G056720	665.738	0.344332	0.125004	2.75456	0.00587703	0.182381
HORVU2Hr1G109960	625.661	0.493083	0.179138	2.75253	0.00591365	0.183244
HORVU3Hr1G020640	183.051	-0.535025	0.194654	-2.74859	0.00598518	0.185185
HORVU2Hr1G014710	640.097	-0.453579	0.1651	-2.7473	0.00600876	0.185344
HORVU4Hr1G026300	2963.89	-0.322494	0.117397	-2.74703	0.00601383	0.185344
HORVU5Hr1G092850	1720.38	0.599049	0.218086	2.74685	0.00601702	0.185344
HORVU0Hr1G005210	112.598	0.612741	0.22316	2.74575	0.00603735	0.185695
HORVU2Hr1G105010	1805.97	0.395077	0.143946	2.74463	0.00605791	0.186053
HORVU5Hr1G067010	818.642	-0.436589	0.159133	-2.74354	0.00607799	0.186204
HORVU6Hr1G013800	7688.55	-0.3521	0.128344	-2.7434	0.00608072	0.186204
HORVU3Hr1G019920	4307.99	0.317178	0.11574	2.74043	0.00613588	0.187617
HORVU1Hr1G076730	150.041	-0.610842	0.223027	-2.73888	0.00616498	0.188231
HORVU6Hr1G016940	44363.7	0.439891	0.160685	2.7376	0.00618899	0.188687
HORVU2Hr1G090980	4966.29	-0.494033	0.180625	-2.73514	0.00623545	0.189574
HORVU7Hr1G071020	609.515	0.426236	0.15584	2.73509	0.0062363	0.189574
HORVU2Hr1G061080	2256.58	-0.307877	0.112612	-2.73397	0.00625754	0.189943
HORVU3Hr1G112190	36.5597	0.598316	0.218983	2.73225	0.00629031	0.19066
HORVU1Hr1G088510	3944.3	-0.50678	0.185534	-2.73147	0.00630529	0.190836
HORVU2Hr1G093730	168.143	0.593367	0.217342	2.73011	0.0063314	0.191071
HORVU3Hr1G034460	782.11	-0.547594	0.200547	-2.7305	0.00632381	0.191071
HORVU6Hr1G079700	8641.47	-0.569201	0.208636	-2.7282	0.006368	0.191897
HORVU1Hr1G012080	229.78	-0.450184	0.165134	-2.72617	0.00640735	0.192804
HORVU2Hr1G008220	109.11	0.591444	0.217196	2.72308	0.00646755	0.193518
HORVU3Hr1G018680	52.0871	0.605327	0.222336	2.72257	0.00647753	0.193518
HORVU3Hr1G075090	23.4143	-0.566241	0.20784	-2.72441	0.00644164	0.193518
HORVU4Hr1G071730	23610	-0.330517	0.121389	-2.72279	0.0064734	0.193518
HORVU5Hr1G099050	131.82	-0.504904	0.185429	-2.7229	0.00647124	0.193518
HORVU1Hr1G043380	258.556	0.594737	0.218603	2.72063	0.00651574	0.194102
HORVU3Hr1G103630	292.236	0.438908	0.161313	2.72084	0.00651163	0.194102
HORVU7Hr1G036410	216.751	-0.556608	0.204625	-2.72014	0.00652551	0.194115
HORVU7Hr1G083690	1632.41	0.345319	0.127027	2.71846	0.00655866	0.194823
HORVU2Hr1G093720	8591.42	0.365469	0.134689	2.71343	0.00665901	0.197241
HORVU6Hr1G068410	6944.89	-0.342641	0.126258	-2.71381	0.00665136	0.197241
HORVU5Hr1G097500	1122	-0.464491	0.171237	-2.71256	0.00667663	0.197482
HORVU2Hr1G119500	641.14	0.594606	0.219375	2.71045	0.00671911	0.198176
HORVU3Hr1G000720	37.9976	-0.588965	0.217267	-2.71079	0.0067124	0.198176
HORVU6Hr1G035880	266.021	-0.483252	0.178502	-2.70726	0.00678405	0.199526
HORVU6Hr1G078110	273.857	0.527675	0.194878	2.70772	0.00677472	0.199526
HORVU5Hr1G095580	230.107	-0.584099	0.215892	-2.70552	0.00681977	0.200294
HORVU2Hr1G059360	2340.97	0.351829	0.130111	2.70407	0.00684956	0.200885
HORVU0Hr1G016480	60.4301	-0.588737	0.218073	-2.69973	0.00693958	0.202752
HORVU3Hr1G091170	484.925	-0.596796	0.221003	-2.7004	0.00692558	0.202752
HORVU4Hr1G035810	51.9032	-0.592462	0.219463	-2.69959	0.00694242	0.202752
HORVU4Hr1G020930	27.6555	-0.573754	0.212645	-2.69818	0.00697199	0.20333
HORVU1Hr1G088560	13847.7	-0.303302	0.112486	-2.69636	0.00701024	0.20416
HORVU1Hr1G074490	86.2692	-0.59947	0.222455	-2.69479	0.00704334	0.204689
HORVU4Hr1G074990	4772.88	0.270546	0.100404	2.69456	0.00704806	0.204689
HORVU4Hr1G044460	3426.51	-0.294866	0.109607	-2.6902	0.00714093	0.207097
HORVU4Hr1G022950	3134.82	-0.516314	0.19214	-2.68717	0.00720596	0.208527
HORVU6Hr1G076980	356.224	0.473391	0.176211	2.68651	0.0072203	0.208527
HORVU7Hr1G101530	180.749	0.487072	0.181288	2.68674	0.0072154	0.208527
HORVU3Hr1G074770	8204.09	0.390827	0.145563	2.68494	0.0072543	0.209219
HORVU1Hr1G063420	15357.3	-0.406176	0.15132	-2.68422	0.00727001	0.209382
HORVU0Hr1G017540	4784.52	-0.31975	0.119201	-2.68244	0.00730875	0.210207
HORVU1Hr1G012420	486.908	-0.438302	0.163484	-2.681	0.0073402	0.210432
HORVU1Hr1G038330	685.694	-0.38348	0.143077	-2.68024	0.00735697	0.210432
HORVU2Hr1G107550	2328.93	-0.277214	0.10342	-2.68048	0.00735173	0.210432
HORVU3Hr1G116740	2782.18	-0.437333	0.163111	-2.68119	0.00733598	0.210432
HORVU0Hr1G018190	592.024	-0.473398	0.176714	-2.67889	0.00738659	0.210989
HORVU4Hr1G078310	147.287	-0.597887	0.22334	-2.67702	0.007428	0.211881
HORVU2Hr1G011140	363.595	-0.443081	0.165604	-2.67555	0.00746069	0.212522
HORVU5Hr1G069730	297.058	0.523782	0.195906	2.67364	0.00750327	0.213443
HORVU7Hr1G116400	592.665	-0.426567	0.15967	-2.67156	0.00754998	0.214479
HORVU0Hr1G015950	4221.24	-0.290484	0.108853	-2.66858	0.00761726	0.2157
HORVU1Hr1G007810	10028.9	0.353137	0.132349	2.66823	0.00762531	0.2157
HORVU2Hr1G072490	404.02	-0.522735	0.195941	-2.66783	0.00763439	0.2157
HORVU4Hr1G090720	4115.36	0.365349	0.136897	2.66878	0.00761264	0.2157
HORVU1Hr1G048430	1149.72	-0.338255	0.126888	-2.66577	0.00768113	0.216433
HORVU6Hr1G088440	53.483	0.526222	0.197369	2.66618	0.00767177	0.216433
HORVU3Hr1G014590	9670.42	0.370181	0.138894	2.6652	0.00769434	0.216512
HORVU2Hr1G043840	11346.8	-0.325263	0.122062	-2.66472	0.00770518	0.216525
HORVU5Hr1G059200	13833.1	-0.349404	0.131193	-2.66328	0.00773826	0.217148
HORVU6Hr1G068910	9112.66	-0.267661	0.100517	-2.66285	0.00774821	0.217148
HORVU4Hr1G070130	90.2363	0.586395	0.220356	2.66112	0.00778803	0.217678
HORVU6Hr1G066450	836.762	0.429469	0.161365	2.66148	0.00777984	0.217678
HORVU5Hr1G065330	2367.79	0.455214	0.171158	2.65961	0.00782313	0.218366
HORVU4Hr1G089410	93.1603	-0.56159	0.211369	-2.65692	0.00788592	0.219824
HORVU5Hr1G102530	3520.72	0.484858	0.182531	2.6563	0.00790029	0.21993
HORVU5Hr1G119090	89.6109	-0.556778	0.209758	-2.65438	0.00794545	0.220892
HORVU5Hr1G125420	927.143	-0.320122	0.12066	-2.65308	0.00797605	0.221447
HORVU3Hr1G015700	194.531	-0.567374	0.21396	-2.65178	0.00800681	0.222005
HORVU1Hr1G067110	1102.77	-0.408143	0.153961	-2.65096	0.00802639	0.222252
HORVU7Hr1G021820	107.893	0.556746	0.210229	2.64829	0.00809002	0.223716
HORVU7Hr1G075060	88.254	-0.544667	0.205761	-2.64709	0.00811885	0.224216
HORVU1Hr1G039540	12095.1	-0.383682	0.144978	-2.64648	0.00813332	0.224264
HORVU5Hr1G067700	84.5772	0.588933	0.222565	2.64612	0.00814213	0.224264
HORVU5Hr1G044510	653.403	0.581018	0.219664	2.64503	0.00816829	0.224391
HORVU6Hr1G070290	1041.9	-0.355705	0.134472	-2.6452	0.00816421	0.224391
HORVU1Hr1G011990	1391.17	-0.41503	0.157137	-2.64119	0.00826152	0.226057
HORVU1Hr1G077760	850.584	0.490616	0.185746	2.64133	0.00825813	0.226057
HORVU5Hr1G119270	974.462	0.587839	0.222494	2.64204	0.00824084	0.226057
HORVU7Hr1G032270	22.3187	-0.568531	0.215323	-2.64036	0.00828181	0.226315
HORVU0Hr1G020590	4296.01	-0.350047	0.132754	-2.63681	0.00836901	0.228099
HORVU1Hr1G076870	1356.12	-0.318646	0.120838	-2.63697	0.00836513	0.228099
HORVU6Hr1G053550	2977.35	-0.456252	0.1731	-2.63577	0.00839475	0.228502
HORVU7Hr1G030800	287.143	0.456063	0.173203	2.63312	0.00846051	0.229991
HORVU2Hr1G116100	504.417	-0.379646	0.144207	-2.63265	0.00847212	0.230007
HORVU0Hr1G000950	533.347	-0.464	0.176368	-2.63087	0.00851673	0.230834
HORVU5Hr1G046850	237.264	-0.45926	0.174587	-2.63055	0.00852477	0.230834
HORVU1Hr1G076430	63.9496	0.580788	0.220983	2.6282	0.0085839	0.231832
HORVU7Hr1G047210	525.732	0.529918	0.201611	2.62841	0.00857851	0.231832
HORVU1Hr1G091170	101.765	-0.582185	0.221636	-2.62677	0.00862007	0.232278
HORVU7Hr1G113200	2836.34	-0.408171	0.155396	-2.62666	0.00862274	0.232278
HORVU4Hr1G061740	280.662	-0.414945	0.15809	-2.62474	0.0086716	0.233293
HORVU1Hr1G043880	31.1289	0.580517	0.221283	2.62341	0.00870533	0.233424
HORVU2Hr1G099520	75.8447	-0.488868	0.186361	-2.62323	0.00871009	0.233424
HORVU6Hr1G041490	606.314	0.372792	0.142079	2.62384	0.00869437	0.233424
HORVU7Hr1G090240	1492.4	0.330568	0.126075	2.62198	0.00874194	0.233976
HORVU2Hr1G080050	5271.78	-0.368609	0.140674	-2.62031	0.00878494	0.234825
HORVU1Hr1G050640	16475.2	-0.327882	0.125161	-2.61969	0.00880102	0.234867
HORVU4Hr1G048990	1589.53	0.392427	0.149817	2.61938	0.00880907	0.234867
HORVU3Hr1G093120	35.1721	-0.574598	0.219424	-2.61867	0.00882737	0.235054
HORVU1Hr1G064070	78.9677	0.579118	0.221203	2.61803	0.00884378	0.235096
HORVU1Hr1G091060	3215.53	0.421442	0.161014	2.61743	0.00885945	0.235096
HORVU3Hr1G086500	45.6027	0.583572	0.222967	2.6173	0.0088628	0.235096
HORVU6Hr1G087200	2924.18	-0.306002	0.117014	-2.61509	0.0089205	0.236325
HORVU0Hr1G021390	665.641	-0.405673	0.155289	-2.61238	0.00899142	0.237553
HORVU5Hr1G063470	215.923	-0.426206	0.163172	-2.61201	0.00900108	0.237553
HORVU7Hr1G042260	1145.17	-0.429704	0.164504	-2.61212	0.00899818	0.237553
HORVU3Hr1G095400	3158.52	0.315415	0.120825	2.61052	0.00904057	0.238293
HORVU4Hr1G048160	526.107	-0.445968	0.170905	-2.60944	0.00906892	0.238739
HORVU4Hr1G067630	1117.83	0.367652	0.140962	2.60816	0.00910294	0.239332
HORVU6Hr1G081470	1933.17	-0.457191	0.175726	-2.60173	0.0092755	0.243561
HORVU3Hr1G078490	153.053	0.572405	0.220082	2.60087	0.00929882	0.243866
HORVU6Hr1G093570	631.859	-0.338459	0.130159	-2.60035	0.00931295	0.243929
HORVU2Hr1G111520	2936.45	-0.314224	0.120863	-2.59983	0.00932695	0.243989
HORVU1Hr1G001660	1230.38	0.526599	0.202856	2.59593	0.00943354	0.244931
HORVU3Hr1G073830	1012.01	-0.3005	0.115747	-2.59619	0.00942651	0.244931
HORVU3Hr1G094860	1960.65	-0.335148	0.129008	-2.59789	0.00937986	0.244931
HORVU3Hr1G109010	610.078	-0.465999	0.179435	-2.59703	0.00940337	0.244931
HORVU4Hr1G024290	990.068	-0.474761	0.182797	-2.5972	0.00939876	0.244931
HORVU7Hr1G050240	45.7503	0.578644	0.222838	2.5967	0.00941242	0.244931
HORVU0Hr1G015220	268.471	0.560884	0.216417	2.59168	0.00955081	0.246337
HORVU3Hr1G035730	230.582	-0.499786	0.192748	-2.59295	0.00951571	0.246337
HORVU4Hr1G060990	660.049	-0.38696	0.149325	-2.5914	0.00955868	0.246337
HORVU4Hr1G084510	1600.56	-0.381989	0.147404	-2.59144	0.0095574	0.246337
HORVU6Hr1G081000	7337.19	-0.414072	0.159747	-2.59205	0.00954048	0.246337
HORVU7Hr1G050030	4199.45	0.380198	0.146639	2.59274	0.00952144	0.246337
HORVU1Hr1G089180	54444.5	0.369818	0.142916	2.58767	0.00966286	0.246501
HORVU2Hr1G025980	3061.6	0.418865	0.161727	2.58995	0.00959912	0.246501
HORVU2Hr1G064100	846.194	0.437919	0.169274	2.58704	0.00968032	0.246501
HORVU2Hr1G069710	603.739	0.577924	0.223202	2.58925	0.00961864	0.246501
HORVU2Hr1G116090	2553.54	-0.441972	0.170842	-2.58702	0.00968086	0.246501
HORVU3Hr1G084250	429.253	0.463825	0.179156	2.58895	0.00962691	0.246501
HORVU5Hr1G011780	85.3	0.553644	0.213779	2.58979	0.0096034	0.246501
HORVU5Hr1G025680	39.3184	0.532318	0.205581	2.58934	0.00961599	0.246501
HORVU5Hr1G028140	45.0877	-0.572618	0.22135	-2.58693	0.0096834	0.246501
HORVU5Hr1G086630	3457.81	-0.46277	0.178781	-2.58847	0.00964023	0.246501
HORVU7Hr1G019280	1155.66	0.562186	0.217462	2.58522	0.00973169	0.247427
HORVU2Hr1G091850	5484.39	-0.305928	0.118443	-2.58292	0.00979688	0.248781
HORVU2Hr1G041590	470.889	-0.444987	0.172317	-2.58238	0.00981221	0.248867
HORVU4Hr1G067450	1930.82	0.554326	0.214754	2.58121	0.00984534	0.249403
HORVU7Hr1G085270	245.262	-0.46187	0.179005	-2.58021	0.00987391	0.249823
HORVU3Hr1G004420	53.0689	-0.575633	0.223238	-2.57857	0.00992115	0.250714
HORVU4Hr1G051400	4136.01	0.32098	0.124506	2.57802	0.00993671	0.250803
HORVU0Hr1G010880	42.5102	0.505039	0.196061	2.57593	0.0099971	0.251413
HORVU1Hr1G079250	378.778	0.478796	0.185857	2.57616	0.00999057	0.251413
HORVU7Hr1G121390	17634.1	-0.301779	0.117149	-2.57604	0.00999396	0.251413
HORVU0Hr1G017230	757.102	-0.57489	0.223319	-2.57429	0.0100445	0.252163
HORVU5Hr1G052150	354.792	0.566782	0.22019	2.57406	0.0100512	0.252163
HORVU1Hr1G032190	1873.26	-0.304709	0.118426	-2.57299	0.0100824	0.252643
HORVU2Hr1G066080	70.7517	-0.573238	0.22288	-2.57196	0.0101125	0.253092
HORVU5Hr1G085160	979.29	-0.532015	0.206971	-2.57048	0.0101558	0.253871
HORVU2Hr1G082700	182.118	0.564846	0.219826	2.56951	0.0101843	0.254277
HORVU5Hr1G010330	110.785	0.573353	0.223175	2.56908	0.0101969	0.254287
HORVU7Hr1G050540	1214.01	0.406923	0.158438	2.56835	0.0102184	0.254519
HORVU1Hr1G089360	59226.7	-0.32269	0.125726	-2.56662	0.0102695	0.25499
HORVU3Hr1G074040	13269.3	-0.312684	0.121854	-2.56605	0.0102863	0.25499
HORVU5Hr1G107210	1176.01	-0.374861	0.146064	-2.56642	0.0102755	0.25499
HORVU6Hr1G069340	66.9845	0.573145	0.223309	2.56661	0.0102699	0.25499
HORVU5Hr1G077390	487.446	0.426686	0.166362	2.56481	0.0103233	0.255603
HORVU1Hr1G063450	346.457	-0.568559	0.221905	-2.56217	0.0104021	0.256336
HORVU2Hr1G010830	315.926	-0.563923	0.220008	-2.56319	0.0103716	0.256336
HORVU4Hr1G082470	97.2315	-0.572329	0.223324	-2.56278	0.0103838	0.256336
HORVU5Hr1G016810	2585.66	0.411907	0.160749	2.56242	0.0103946	0.256336
HORVU4Hr1G090780	2394.35	0.445141	0.173872	2.56016	0.0104624	0.257515
HORVU5Hr1G006190	23.5968	0.496934	0.194155	2.55948	0.010483	0.257718
HORVU0Hr1G011720	79.4536	0.494128	0.193129	2.55854	0.0105114	0.258073
HORVU5Hr1G033140	74.1696	0.560398	0.219061	2.55818	0.0105222	0.258073
HORVU6Hr1G015850	105.61	0.55088	0.215538	2.55583	0.0105934	0.259512
HORVU2Hr1G032780	345.871	0.442763	0.173279	2.5552	0.0106126	0.259679
HORVU7Hr1G023610	2475.62	0.405747	0.159018	2.55157	0.0107238	0.262091
HORVU4Hr1G022110	24.5767	0.562336	0.220442	2.55095	0.0107431	0.262255
HORVU3Hr1G057540	478.66	-0.411729	0.161457	-2.55009	0.0107696	0.262593
HORVU4Hr1G043650	4902.38	-0.309095	0.12123	-2.54966	0.0107827	0.262605
HORVU3Hr1G013100	517.026	0.400485	0.15733	2.54551	0.0109119	0.264856
HORVU7Hr1G008050	467.633	0.470255	0.184742	2.54546	0.0109132	0.264856
HORVU7Hr1G030190	86.9393	-0.566746	0.222636	-2.54561	0.0109086	0.264856
HORVU5Hr1G000260	859.324	-0.363043	0.142656	-2.54489	0.0109314	0.264987
HORVU5Hr1G066280	80454.2	0.321332	0.126303	2.54413	0.010955	0.265251
HORVU1Hr1G055510	53.4739	0.560568	0.220441	2.54295	0.0109922	0.265535
HORVU5Hr1G091250	4798.24	0.264822	0.104136	2.54303	0.0109896	0.265535
HORVU2Hr1G019010	372.401	-0.556242	0.219014	-2.53975	0.0110931	0.266233
HORVU3Hr1G070660	442.629	-0.383274	0.150825	-2.54119	0.0110476	0.266233
HORVU3Hr1G072910	2048.04	-0.304587	0.119926	-2.53978	0.0110922	0.266233
HORVU5Hr1G063940	15273.1	0.369104	0.145274	2.54074	0.0110618	0.266233
HORVU7Hr1G074520	2899.31	0.26374	0.103851	2.5396	0.0110978	0.266233
HORVU7Hr1G121630	4055.14	0.338925	0.133404	2.54059	0.0110665	0.266233
HORVU2Hr1G057310	723.077	0.309742	0.122031	2.53823	0.0111416	0.266961
HORVU5Hr1G056140	205.11	0.453859	0.178837	2.53784	0.0111538	0.266961
HORVU2Hr1G117550	64.1311	-0.524016	0.206617	-2.53616	0.0112074	0.267628
HORVU5Hr1G085200	858.738	-0.524274	0.206709	-2.5363	0.0112031	0.267628
HORVU6Hr1G081930	278.416	-0.566238	0.22334	-2.53531	0.0112347	0.267972
HORVU1Hr1G083380	5055.01	-0.290875	0.114777	-2.53427	0.0112683	0.268466
HORVU4Hr1G073150	96.9456	0.53534	0.211277	2.53383	0.0112825	0.268497
HORVU4Hr1G066000	812.278	0.501465	0.19811	2.53124	0.0113658	0.270172
HORVU1Hr1G044770	1911.94	-0.401813	0.158803	-2.53025	0.011398	0.270628
HORVU5Hr1G062890	716.439	0.348081	0.137695	2.52792	0.011474	0.272122
HORVU5Hr1G089740	146.699	-0.492822	0.195031	-2.52689	0.0115076	0.272299
HORVU7Hr1G082710	9789.51	-0.243407	0.096314	-2.52722	0.0114969	0.272299
HORVU1Hr1G047030	3563.77	-0.360258	0.142625	-2.52591	0.0115399	0.27248
HORVU1Hr1G092150	886.39	-0.397593	0.157409	-2.52586	0.0115414	0.27248
HORVU1Hr1G061830	21749.6	0.313291	0.124082	2.52486	0.0115744	0.27295
HORVU0Hr1G005360	2748.42	-0.485336	0.192299	-2.52387	0.0116072	0.273413
HORVU1Hr1G066250	173.563	0.534332	0.211997	2.52047	0.0117199	0.274764
HORVU1Hr1G091150	234.352	0.555488	0.220544	2.51872	0.0117782	0.274764
HORVU3Hr1G054360	313.786	0.467096	0.185368	2.51983	0.0117412	0.274764
HORVU3Hr1G055260	2214.52	0.471441	0.187072	2.52011	0.0117318	0.274764
HORVU4Hr1G069990	2410.89	-0.458747	0.182133	-2.51875	0.0117771	0.274764
HORVU5Hr1G103460	7626.74	0.48363	0.191845	2.52094	0.0117042	0.274764
HORVU6Hr1G004420	138.166	0.554929	0.220277	2.51923	0.0117613	0.274764
HORVU6Hr1G021700	2521.83	0.364524	0.14469	2.51934	0.0117576	0.274764
HORVU7Hr1G116460	443.139	-0.432152	0.171586	-2.51857	0.0117833	0.274764
HORVU3Hr1G063270	293.096	-0.499362	0.198374	-2.51727	0.0118267	0.275466
HORVU0Hr1G017380	1443.45	0.386503	0.153674	2.51508	0.0119006	0.275894
HORVU0Hr1G035820	3485.67	0.384457	0.152889	2.51462	0.0119159	0.275894
HORVU1Hr1G094010	51.8045	-0.523748	0.208238	-2.51514	0.0118984	0.275894
HORVU2Hr1G020690	753.031	0.435698	0.173242	2.51496	0.0119045	0.275894
HORVU3Hr1G095700	22922	0.425373	0.169177	2.51437	0.0119245	0.275894
HORVU7Hr1G085870	2126.9	-0.276103	0.109757	-2.51559	0.0118834	0.275894
HORVU5Hr1G094510	577.599	-0.373883	0.148821	-2.5123	0.0119946	0.277207
HORVU6Hr1G000710	43.2968	-0.37584	0.149636	-2.51169	0.0120155	0.277383
HORVU2Hr1G097250	545.188	-0.489288	0.194841	-2.51121	0.0120317	0.277448
HORVU3Hr1G007280	1384.87	0.40607	0.161832	2.50921	0.0121001	0.27841
HORVU5Hr1G096480	969.079	0.341598	0.136121	2.50951	0.0120897	0.27841
HORVU3Hr1G093270	57.0221	-0.55995	0.2233	-2.50761	0.012155	0.279364
HORVU0Hr1G023890	3033.11	-0.353991	0.141235	-2.5064	0.0121969	0.279709
HORVU5Hr1G079690	1546.98	-0.348899	0.139202	-2.50641	0.0121963	0.279709
HORVU4Hr1G087520	29.5815	-0.465116	0.18576	-2.50385	0.0122851	0.281423
HORVU2Hr1G031400	1009.85	-0.552167	0.220567	-2.50341	0.0123004	0.281464
HORVU5Hr1G002130	6213.19	0.499151	0.199459	2.50252	0.0123311	0.281658
HORVU5Hr1G077880	4324.16	-0.367637	0.146915	-2.50239	0.012336	0.281658
HORVU7Hr1G002850	174.471	-0.547243	0.218816	-2.50093	0.0123869	0.282202
HORVU7Hr1G075760	52.53	-0.499418	0.199684	-2.50105	0.0123827	0.282202
HORVU6Hr1G066420	22.9842	0.47081	0.188286	2.50051	0.0124016	0.282228
HORVU1Hr1G048950	78.5573	0.557365	0.223089	2.4984	0.0124755	0.283599
HORVU2Hr1G113560	749.879	-0.373702	0.14967	-2.49685	0.0125303	0.284536
HORVU0Hr1G029600	171.484	-0.499441	0.200166	-2.49513	0.012591	0.28467
HORVU2Hr1G086950	315.005	0.41659	0.166922	2.49572	0.0125703	0.28467
HORVU2Hr1G101950	266.273	-0.393065	0.157484	-2.4959	0.0125638	0.28467
HORVU5Hr1G082810	45544	-0.318404	0.127603	-2.49528	0.0125859	0.28467
HORVU7Hr1G114620	840.632	-0.323645	0.129874	-2.49199	0.012703	0.286892
HORVU6Hr1G004380	88.3992	0.542756	0.217858	2.49132	0.0127268	0.287051
HORVU7Hr1G102840	6825.73	0.327539	0.131488	2.49102	0.0127376	0.287051
HORVU1Hr1G089970	382.425	0.444433	0.178482	2.49007	0.0127719	0.287512
HORVU5Hr1G082890	11987.4	-0.300955	0.120884	-2.48963	0.0127876	0.287555
HORVU5Hr1G054080	6440.72	-0.229437	0.0921802	-2.48901	0.0128101	0.28775
HORVU5Hr1G071920	53432.4	0.313563	0.126008	2.48844	0.0128304	0.287896
HORVU7Hr1G082900	323.29	-0.376579	0.151399	-2.48733	0.0128706	0.288487
HORVU4Hr1G078260	44.7783	0.548669	0.22077	2.48525	0.012946	0.289865
HORVU2Hr1G107520	1424.88	-0.29067	0.117034	-2.48363	0.0130052	0.290507
HORVU5Hr1G107410	1168.9	0.403858	0.162629	2.48332	0.0130165	0.290507
HORVU7Hr1G089160	3176.81	0.546669	0.220133	2.48336	0.0130149	0.290507
HORVU1Hr1G065620	494.838	-0.359626	0.144955	-2.48095	0.0131034	0.292024
HORVU2Hr1G004550	124.276	0.494729	0.199431	2.4807	0.0131126	0.292024
HORVU2Hr1G098880	7878.81	-0.299772	0.120882	-2.47986	0.0131434	0.292398
HORVU5Hr1G051870	14021.5	-0.338866	0.136726	-2.47842	0.0131965	0.292953
HORVU5Hr1G098720	534.487	-0.468691	0.189098	-2.47856	0.0131914	0.292953
HORVU1Hr1G045590	39245.5	0.324096	0.130816	2.47749	0.013231	0.293407
HORVU1Hr1G045080	2296.29	0.307902	0.124415	2.47479	0.0133315	0.294496
HORVU1Hr1G051470	691.727	-0.468117	0.189126	-2.47517	0.0133174	0.294496
HORVU1Hr1G079040	157.519	-0.477562	0.193019	-2.47417	0.0133547	0.294496
HORVU5Hr1G112900	483.819	0.549487	0.222028	2.47485	0.0133293	0.294496
HORVU6Hr1G001060	1239.05	-0.389796	0.157564	-2.47389	0.013365	0.294496
HORVU7Hr1G074820	180.954	-0.431882	0.17454	-2.47441	0.0133457	0.294496
HORVU5Hr1G048510	3569.98	0.285791	0.115597	2.47231	0.0134241	0.295487
HORVU1Hr1G048560	2353.02	0.299523	0.121227	2.47076	0.0134826	0.296148
HORVU2Hr1G117410	68.5602	-0.505804	0.204691	-2.47107	0.0134711	0.296148
HORVU3Hr1G073740	2216.6	-0.34028	0.137798	-2.46942	0.0135334	0.296951
HORVU6Hr1G001100	1217.17	-0.389929	0.158203	-2.46473	0.0137115	0.300443
HORVU7Hr1G117400	375.991	-0.526048	0.213453	-2.46447	0.0137214	0.300443
HORVU5Hr1G053980	1161.3	0.29647	0.12038	2.46278	0.0137865	0.301551
HORVU3Hr1G068140	368.157	0.540363	0.2196	2.46066	0.013868	0.301927
HORVU5Hr1G000800	3330.32	-0.277262	0.112663	-2.46098	0.0138558	0.301927
HORVU5Hr1G093390	57341.8	0.227789	0.0925845	2.46033	0.0138809	0.301927
HORVU5Hr1G122390	424.159	0.522121	0.212238	2.46008	0.0138907	0.301927
HORVU6Hr1G078890	96.4968	0.507743	0.206246	2.46184	0.0138228	0.301927
HORVU7Hr1G024550	639.516	0.448982	0.18243	2.46112	0.0138504	0.301927
HORVU3Hr1G002330	235.413	0.445915	0.18134	2.459	0.0139326	0.302521
HORVU5Hr1G043090	2138.31	0.392018	0.159452	2.45853	0.0139507	0.302599
HORVU6Hr1G039740	1097.56	-0.334947	0.136281	-2.45777	0.0139801	0.302657
HORVU7Hr1G073860	2512.91	0.332768	0.135398	2.45771	0.0139824	0.302657
HORVU1Hr1G005920	40.7496	-0.526626	0.214515	-2.45496	0.01409	0.304668
HORVU1Hr1G045690	239.614	-0.544977	0.222186	-2.4528	0.014175	0.304756
HORVU1Hr1G052060	538.699	0.360472	0.146913	2.45364	0.0141419	0.304756
HORVU2Hr1G063480	588.35	0.411681	0.167774	2.45378	0.0141363	0.304756
HORVU3Hr1G072730	102.996	0.497161	0.202709	2.45258	0.0141835	0.304756
HORVU4Hr1G056550	1680.39	0.356605	0.145419	2.45225	0.0141965	0.304756
HORVU5Hr1G050120	6572.36	0.332571	0.135559	2.45334	0.0141538	0.304756
HORVU7Hr1G090140	13759.9	-0.2364	0.0963503	-2.45355	0.0141455	0.304756
HORVU6Hr1G063480	1300.63	0.401081	0.163624	2.45123	0.0142367	0.305306
HORVU1Hr1G090770	444.226	-0.394587	0.161048	-2.45011	0.0142812	0.305943
HORVU3Hr1G085160	566.846	-0.315532	0.128848	-2.44887	0.0143305	0.306684
HORVU1Hr1G062080	6272.64	-0.379736	0.155179	-2.44709	0.0144015	0.306831
HORVU3Hr1G013360	280.999	-0.385414	0.157514	-2.44685	0.014411	0.306831
HORVU5Hr1G112680	939.05	-0.300157	0.12266	-2.44706	0.0144025	0.306831
HORVU6Hr1G034840	3791.42	-0.288084	0.117736	-2.44687	0.0144101	0.306831
HORVU7Hr1G052560	3902.69	-0.317802	0.129811	-2.44819	0.0143575	0.306831
HORVU3Hr1G071750	1016.5	-0.327615	0.133916	-2.44643	0.0144281	0.30688
HORVU3Hr1G020470	6801.78	-0.287877	0.117705	-2.44574	0.0144554	0.307149
HORVU4Hr1G063010	1631.69	0.364635	0.149207	2.44383	0.0145324	0.308156
HORVU5Hr1G051310	690.188	-0.330844	0.135366	-2.44407	0.0145228	0.308156
HORVU2Hr1G077650	26129.9	0.336084	0.137554	2.44329	0.0145539	0.308255
HORVU6Hr1G004640	302.788	0.545115	0.223136	2.44298	0.0145667	0.308255
HORVU2Hr1G087490	1928.69	-0.295961	0.121192	-2.44207	0.0146031	0.308711
HORVU0Hr1G003900	627.51	0.367698	0.150674	2.44036	0.0146726	0.309551
HORVU2Hr1G112580	4508.7	-0.45104	0.184809	-2.44058	0.0146637	0.309551
HORVU5Hr1G086390	152.914	-0.468928	0.192347	-2.43793	0.0147718	0.311329
HORVU2Hr1G077410	1175.6	-0.361168	0.148177	-2.43741	0.014793	0.31146
HORVU0Hr1G013220	1101.7	-0.322372	0.132303	-2.43662	0.0148253	0.31151
HORVU3Hr1G030490	303.709	-0.423014	0.173604	-2.43666	0.0148236	0.31151
HORVU3Hr1G108930	7867.28	-0.248694	0.102089	-2.43605	0.0148484	0.311683
HORVU3Hr1G004320	741.332	0.363387	0.149303	2.43389	0.0149377	0.311984
HORVU4Hr1G069320	4852.56	-0.382777	0.157187	-2.43517	0.0148846	0.311984
HORVU4Hr1G088720	376.298	-0.396701	0.162986	-2.43395	0.0149349	0.311984
HORVU5Hr1G124160	61580.4	0.318801	0.130958	2.43437	0.0149177	0.311984
HORVU7Hr1G008840	1337.36	-0.314356	0.129148	-2.43409	0.0149294	0.311984
HORVU0Hr1G012140	464.577	-0.348506	0.143216	-2.43343	0.0149564	0.31206
HORVU1Hr1G091210	92.9441	-0.50524	0.20767	-2.4329	0.0149784	0.312208
HORVU1Hr1G019530	1058.91	0.420012	0.17282	2.43034	0.0150845	0.314104
ENSRNA049483821	76.1472	-0.42403	0.174548	-2.4293	0.0151279	0.314424
HORVU3Hr1G010570	2530.07	-0.291585	0.120067	-2.42853	0.0151603	0.314424
HORVU3Hr1G094990	55.763	0.536368	0.220837	2.4288	0.015149	0.314424
HORVU3Hr1G106140	1469.47	0.416029	0.171306	2.42857	0.0151583	0.314424
HORVU3Hr1G069260	3786.43	0.270869	0.111557	2.42808	0.0151789	0.314497
HORVU2Hr1G021270	628.133	-0.389675	0.160712	-2.42467	0.0153221	0.316251
HORVU2Hr1G107100	77.9218	0.534007	0.220226	2.42482	0.0153162	0.316251
HORVU3Hr1G079000	1455.89	-0.31634	0.13043	-2.42537	0.015293	0.316251
HORVU6Hr1G058880	33.4772	0.541189	0.223205	2.42462	0.0153243	0.316251
HORVU5Hr1G118020	169.183	-0.528618	0.218093	-2.42382	0.0153584	0.316641
HORVU4Hr1G020760	47.537	-0.532124	0.219592	-2.42324	0.0153828	0.316831
HORVU2Hr1G046860	10040	-0.224617	0.0927247	-2.4224	0.0154182	0.31723
HORVU7Hr1G088210	32026.3	-0.31591	0.13043	-2.42206	0.0154327	0.31723
HORVU4Hr1G020080	461.488	-0.473341	0.195544	-2.42064	0.0154933	0.317849
HORVU5Hr1G050140	6494.68	0.325412	0.134422	2.42082	0.0154854	0.317849
HORVU1Hr1G009140	92.5422	0.533724	0.22064	2.41898	0.0155639	0.318435
HORVU3Hr1G085690	509.561	0.39955	0.165191	2.41872	0.0155751	0.318435
HORVU5Hr1G087250	68529.1	0.314898	0.130171	2.41911	0.0155585	0.318435
HORVU7Hr1G098600	900.124	0.42636	0.176288	2.41854	0.015583	0.318435
HORVU3Hr1G070370	5138.69	0.330383	0.13668	2.41719	0.0156408	0.319301
HORVU2Hr1G030330	496.144	-0.375942	0.155562	-2.41666	0.0156635	0.319452
HORVU0Hr1G021610	95.2422	0.521079	0.215903	2.41349	0.0158006	0.319819
HORVU2Hr1G117870	427.17	-0.325294	0.13477	-2.4137	0.0157917	0.319819
HORVU3Hr1G029400	98.3964	0.508817	0.210862	2.41303	0.0158206	0.319819
HORVU3Hr1G090690	441.841	-0.363411	0.150524	-2.4143	0.0157653	0.319819
HORVU4Hr1G015050	39.2424	0.518646	0.214819	2.41434	0.0157636	0.319819
HORVU4Hr1G015710	59.1016	0.53731	0.222676	2.41297	0.0158231	0.319819
HORVU5Hr1G062940	10028.6	-0.337322	0.139707	-2.4145	0.0157568	0.319819
HORVU6Hr1G000510	3711.79	-0.332958	0.137944	-2.41372	0.0157905	0.319819
HORVU6Hr1G069260	4933.93	-0.314251	0.130154	-2.41446	0.0157586	0.319819
HORVU6Hr1G081080	969.14	-0.406165	0.168345	-2.41269	0.0158351	0.319819
HORVU6Hr1G066640	565.39	-0.352596	0.146196	-2.4118	0.0158741	0.319987
HORVU7Hr1G100230	21522.7	-0.32002	0.132676	-2.41204	0.0158634	0.319987
HORVU6Hr1G028790	3692.89	-0.42654	0.176884	-2.41141	0.0158908	0.320013
HORVU2Hr1G118880	43.7302	-0.535402	0.222104	-2.41059	0.0159265	0.32002
HORVU5Hr1G053020	324.628	0.509869	0.211533	2.41035	0.0159372	0.32002
HORVU6Hr1G032940	804.504	-0.335829	0.139322	-2.41045	0.0159329	0.32002
HORVU2Hr1G079920	150997	0.327707	0.136127	2.40736	0.0160682	0.321101
HORVU2Hr1G086920	3654.12	0.36689	0.152385	2.40766	0.0160553	0.321101
HORVU5Hr1G080300	106.701	-0.535736	0.222496	-2.40784	0.0160473	0.321101
HORVU6Hr1G055830	1448.64	-0.309814	0.128693	-2.40739	0.016067	0.321101
HORVU7Hr1G043540	270.752	0.524007	0.217656	2.4075	0.0160622	0.321101
HORVU0Hr1G022440	3334.88	0.374162	0.155566	2.40516	0.0161652	0.322387
HORVU2Hr1G036960	231233	0.295236	0.122775	2.4047	0.0161857	0.322387
HORVU3Hr1G111140	193.796	0.489273	0.203476	2.40457	0.0161916	0.322387
HORVU6Hr1G081250	2630.58	0.343334	0.142788	2.4045	0.0161944	0.322387
HORVU0Hr1G038320	3435.36	-0.411219	0.171159	-2.40255	0.0162811	0.323514
HORVU3Hr1G002070	585.922	0.390861	0.162687	2.40253	0.0162821	0.323514
HORVU3Hr1G010290	2118.11	-0.349619	0.145646	-2.40047	0.0163742	0.325033
HORVU2Hr1G001600	6079.48	0.271941	0.113376	2.39858	0.0164589	0.326404
HORVU1Hr1G079590	77.8365	-0.525255	0.219318	-2.39495	0.0166226	0.329336
HORVU2Hr1G099330	896.201	-0.281727	0.117692	-2.39378	0.0166759	0.330077
HORVU6Hr1G026280	11042.2	0.2763	0.115484	2.39254	0.0167321	0.330875
HORVU6Hr1G059100	910.604	-0.306673	0.12826	-2.39103	0.016801	0.331923
HORVU0Hr1G007770	1165.06	0.312245	0.130616	2.39055	0.0168232	0.332047
HORVU2Hr1G109120	4788.38	0.511191	0.213905	2.38981	0.0168573	0.332275
HORVU6Hr1G054240	966.66	-0.316503	0.13245	-2.3896	0.0168667	0.332275
HORVU5Hr1G019590	31092.8	0.266759	0.111654	2.38915	0.0168875	0.332371
HORVU5Hr1G121290	137.872	0.48022	0.201041	2.38866	0.0169097	0.332494
HORVU1Hr1G079130	765.02	0.339603	0.142225	2.38779	0.0169501	0.332974
HORVU5Hr1G014790	582.265	-0.41585	0.174255	-2.38645	0.017012	0.333875
HORVU1Hr1G083610	26.4156	0.509146	0.213451	2.38531	0.0170647	0.334594
HORVU7Hr1G107280	106.462	0.4494	0.188433	2.38493	0.0170826	0.334629
HORVU1Hr1G014570	196.106	-0.48764	0.204682	-2.38243	0.0171987	0.334761
HORVU1Hr1G056920	79.1651	0.487879	0.204817	2.38202	0.0172179	0.334761
HORVU2Hr1G019680	301.697	0.437071	0.183419	2.3829	0.0171767	0.334761
HORVU3Hr1G061080	465.242	-0.462998	0.194261	-2.38338	0.0171544	0.334761
HORVU3Hr1G084970	2611.81	-0.442916	0.185779	-2.38411	0.0171205	0.334761
HORVU6Hr1G055820	1454.43	-0.268265	0.112594	-2.3826	0.0171909	0.334761
HORVU6Hr1G087090	1340.94	-0.346723	0.145538	-2.38236	0.0172022	0.334761
HORVU6Hr1G093180	2514.35	-0.400128	0.167975	-2.38207	0.0172155	0.334761
HORVU7Hr1G058120	387030	0.335247	0.140782	2.38132	0.0172506	0.335083
HORVU3Hr1G003860	85.1481	-0.450203	0.189136	-2.38031	0.0172981	0.335692
HORVU0Hr1G010940	1221.16	0.309765	0.13042	2.37513	0.0175427	0.336364
HORVU1Hr1G063610	426.993	-0.425371	0.178999	-2.37639	0.0174829	0.336364
HORVU4Hr1G056950	693.018	-0.419495	0.176601	-2.37538	0.0175308	0.336364
HORVU5Hr1G022550	285.315	-0.453146	0.190682	-2.37645	0.01748	0.336364
HORVU5Hr1G080230	27.7283	-0.51186	0.215428	-2.37602	0.0175007	0.336364
HORVU5Hr1G123880	459.105	0.434516	0.182759	2.37753	0.0174289	0.336364
HORVU6Hr1G035970	23.4092	0.494888	0.208331	2.37549	0.0175257	0.336364
HORVU6Hr1G072490	36.7183	0.526767	0.221585	2.37727	0.0174413	0.336364
HORVU6Hr1G086910	544.355	0.346025	0.145564	2.37714	0.0174474	0.336364
HORVU6Hr1G093310	936.654	-0.329954	0.138825	-2.37677	0.0174649	0.336364
HORVU7Hr1G012530	10478.6	-0.394107	0.165872	-2.37596	0.0175032	0.336364
HORVU7Hr1G058730	8051.68	-0.26421	0.111147	-2.37713	0.017448	0.336364
HORVU7Hr1G103160	1035.65	0.460154	0.193711	2.37547	0.0175268	0.336364
HORVU1Hr1G080070	653.068	0.402783	0.169611	2.37474	0.0175612	0.336409
HORVU1Hr1G055900	3430.1	0.264707	0.111519	2.37365	0.0176133	0.336544
HORVU2Hr1G031050	428.952	-0.382959	0.161343	-2.37358	0.0176167	0.336544
HORVU3Hr1G014950	10602.2	0.272824	0.114936	2.37371	0.0176105	0.336544
ENSRNA049489326	808.738	0.31836	0.134185	2.37256	0.0176655	0.33666
HORVU3Hr1G059030	559.349	0.518416	0.218516	2.37243	0.0176713	0.33666
HORVU7Hr1G045330	315.085	-0.428345	0.180534	-2.37266	0.0176606	0.33666
HORVU7Hr1G030810	18040.8	0.306626	0.129293	2.37156	0.0177132	0.33715
HORVU0Hr1G016890	262.196	-0.41279	0.174139	-2.37046	0.0177661	0.337847
HORVU1Hr1G088920	44816	0.337268	0.142314	2.36989	0.0177934	0.338059
HORVU1Hr1G041790	3905.75	-0.304498	0.128547	-2.36877	0.0178472	0.338771
HORVU1Hr1G090360	412.767	0.508667	0.214899	2.367	0.0179328	0.340086
HORVU2Hr1G024120	277.856	0.501033	0.211755	2.36609	0.0179769	0.340566
HORVU3Hr1G068380	984.28	-0.526348	0.222481	-2.36581	0.0179908	0.340566
HORVU1Hr1G063590	14420.2	0.21331	0.0901825	2.36531	0.0180148	0.340658
HORVU2Hr1G086020	167.624	0.469603	0.198561	2.36503	0.0180284	0.340658
HORVU3Hr1G063640	121.354	-0.459421	0.194303	-2.36446	0.0180566	0.340881
HORVU2Hr1G072500	20907.1	-0.383407	0.162272	-2.36274	0.0181402	0.341621
HORVU6Hr1G059970	294.035	0.424272	0.17957	2.36271	0.0181417	0.341621
HORVU7Hr1G043300	367.293	-0.44928	0.19016	-2.36265	0.018145	0.341621
HORVU0Hr1G013060	119.137	0.492043	0.208516	2.35974	0.0182877	0.343998
HORVU5Hr1G066260	896.641	-0.47007	0.199468	-2.35662	0.0184423	0.346591
HORVU4Hr1G016770	536.593	-0.352368	0.149568	-2.3559	0.018478	0.346846
HORVU7Hr1G118760	2108.69	-0.380967	0.161723	-2.35567	0.0184891	0.346846
HORVU2Hr1G010990	869.671	0.427909	0.1817	2.35503	0.0185212	0.346864
HORVU6Hr1G066340	668.76	0.399621	0.169691	2.35499	0.0185234	0.346864
HORVU0Hr1G007050	587.25	-0.379959	0.161413	-2.35396	0.0185748	0.347458
HORVU5Hr1G080630	52.4665	-0.510239	0.216797	-2.35353	0.0185959	0.347458
HORVU5Hr1G097060	2044.94	-0.372093	0.158112	-2.35335	0.0186052	0.347458
HORVU2Hr1G080670	381.15	-0.41251	0.175351	-2.35248	0.0186488	0.347961
HORVU3Hr1G020850	168.838	0.508311	0.216202	2.35109	0.0187186	0.34855
HORVU3Hr1G075850	6277.43	0.376101	0.159976	2.35099	0.0187238	0.34855
HORVU5Hr1G010960	138.799	0.51839	0.220543	2.35052	0.0187473	0.34855
HORVU6Hr1G053710	773.061	-0.481204	0.204701	-2.35076	0.0187351	0.34855
HORVU3Hr1G110320	2466.66	-0.435	0.185182	-2.34904	0.0188217	0.349309
HORVU4Hr1G026340	6397.56	-0.377235	0.160589	-2.34907	0.0188205	0.349309
HORVU3Hr1G006250	2130.36	0.292811	0.124734	2.34748	0.0189009	0.350155
HORVU4Hr1G071000	1016.19	-0.443069	0.188724	-2.34771	0.0188891	0.350155
HORVU1Hr1G067870	1838.59	-0.308005	0.131247	-2.34675	0.0189381	0.350284
HORVU3Hr1G073560	2718.17	-0.315133	0.134308	-2.34635	0.0189584	0.350284
HORVU7Hr1G050740	1235.68	-0.285191	0.121547	-2.34635	0.0189583	0.350284
HORVU2Hr1G020220	7909.05	-0.264477	0.112784	-2.34498	0.0190281	0.35126
HORVU1Hr1G083550	2827.66	0.301584	0.128696	2.34338	0.01911	0.3524
HORVU2Hr1G077600	46.0858	-0.504166	0.215169	-2.34311	0.0191236	0.3524
HORVU4Hr1G074960	562.325	-0.37888	0.161723	-2.34277	0.0191411	0.352409
HORVU1Hr1G061090	2863.1	-0.312471	0.133494	-2.34072	0.0192465	0.353129
HORVU1Hr1G076710	1048.56	0.450236	0.192322	2.34106	0.0192291	0.353129
HORVU1Hr1G081240	978.279	0.425047	0.181636	2.3401	0.0192785	0.353129
HORVU2Hr1G098110	577.985	-0.519798	0.222016	-2.34126	0.0192185	0.353129
HORVU3Hr1G075710	1571.83	-0.293915	0.125628	-2.33956	0.0193064	0.353129
HORVU3Hr1G094600	1130.89	0.325769	0.13919	2.34047	0.0192597	0.353129
HORVU5Hr1G089780	6411.52	-0.324643	0.138773	-2.33938	0.0193159	0.353129
HORVU7Hr1G002130	2746.09	0.385291	0.164683	2.33959	0.0193047	0.353129
HORVU0Hr1G020720	28.9697	-0.455249	0.194837	-2.33657	0.0194617	0.355454
HORVU4Hr1G019740	110.561	0.500449	0.214209	2.33627	0.0194772	0.355454
HORVU4Hr1G059800	3139.08	0.303333	0.129896	2.3352	0.0195331	0.356162
HORVU5Hr1G012160	6867.46	-0.304965	0.130621	-2.33474	0.0195572	0.356291
HORVU7Hr1G116960	2033.61	0.475434	0.20386	2.33215	0.0196926	0.358442
HORVU1Hr1G077230	827.735	-0.290999	0.124814	-2.33146	0.019729	0.358792
HORVU1Hr1G059020	1958.97	-0.434897	0.1867	-2.32939	0.0198384	0.35984
HORVU3Hr1G033390	2122.82	-0.337536	0.144903	-2.32939	0.0198383	0.35984
HORVU7Hr1G099550	226.129	0.433191	0.185937	2.32978	0.0198179	0.35984
HORVU5Hr1G035350	779.079	-0.29978	0.128891	-2.32585	0.0200267	0.362938
HORVU5Hr1G048690	573.699	-0.371549	0.159788	-2.32526	0.0200578	0.363186
HORVU7Hr1G107330	130.96	0.471268	0.202745	2.32444	0.0201021	0.363672
HORVU1Hr1G000350	3904.93	-0.331846	0.142791	-2.324	0.0201254	0.363776
HORVU7Hr1G054060	10966.1	-0.241981	0.104145	-2.32351	0.020152	0.363942
HORVU7Hr1G028660	33.137	0.50052	0.21553	2.32227	0.0202182	0.364821
HORVU5Hr1G018350	9687.02	0.233595	0.100632	2.32128	0.0202718	0.365471
HORVU2Hr1G040830	713.389	0.518334	0.223341	2.32082	0.0202965	0.3656
HORVU7Hr1G012560	1249.16	-0.398155	0.171587	-2.32042	0.0203181	0.365674
HORVU1Hr1G091600	6554.02	-0.485955	0.209645	-2.31799	0.0204498	0.367219
HORVU3Hr1G068390	383.895	-0.517597	0.223339	-2.31754	0.0204745	0.367219
HORVU5Hr1G098770	2680.81	0.390641	0.168543	2.31775	0.0204627	0.367219
HORVU5Hr1G099200	4529.44	0.291973	0.125953	2.31811	0.0204432	0.367219
HORVU0Hr1G000930	435.808	-0.319444	0.137933	-2.31594	0.0205618	0.367518
HORVU1Hr1G071810	1018	-0.329669	0.142293	-2.31684	0.0205126	0.367518
HORVU4Hr1G060170	197.068	-0.413659	0.178598	-2.31614	0.0205505	0.367518
HORVU5Hr1G114800	313.372	-0.355491	0.153494	-2.31599	0.0205591	0.367518
HORVU3Hr1G025720	23.6489	0.388912	0.167997	2.31499	0.0206133	0.368122
HORVU3Hr1G014790	1927.21	0.389653	0.168381	2.31412	0.020661	0.368659
HORVU1Hr1G021890	1120.81	-0.258594	0.11184	-2.31218	0.0207677	0.368666
HORVU2Hr1G066930	271.849	0.374334	0.161787	2.31375	0.0206815	0.368666
HORVU3Hr1G038500	607.48	0.348105	0.150539	2.3124	0.0207559	0.368666
HORVU4Hr1G072360	453.074	-0.471414	0.203854	-2.31251	0.0207494	0.368666
HORVU5Hr1G019600	17165	0.290019	0.125374	2.31324	0.0207094	0.368666
HORVU6Hr1G001580	37.8274	-0.515317	0.222786	-2.31306	0.0207193	0.368666
HORVU1Hr1G020020	33.7326	0.511899	0.221463	2.31144	0.0208083	0.36891
HORVU5Hr1G016060	75.9328	-0.45857	0.198404	-2.31129	0.0208168	0.36891
HORVU5Hr1G052740	205.457	0.502498	0.217456	2.3108	0.0208437	0.369072
HORVU2Hr1G119210	708.6	0.413181	0.178848	2.31023	0.0208754	0.369319
HORVU5Hr1G048680	253.008	-0.497305	0.21532	-2.30961	0.0209097	0.369611
HORVU6Hr1G091650	22818.3	0.332743	0.144149	2.30832	0.0209813	0.370563
HORVU2Hr1G003400	177.302	-0.476677	0.2066	-2.30724	0.0210414	0.37131
HORVU5Hr1G075150	35.3256	0.512604	0.222204	2.3069	0.0210602	0.371326
HORVU1Hr1G012720	30.6061	0.470418	0.203973	2.30627	0.0210956	0.371438
HORVU7Hr1G040990	1337.48	0.338285	0.146688	2.30615	0.0211022	0.371438
HORVU1Hr1G028430	74.4626	0.510634	0.221485	2.3055	0.0211387	0.371746
HORVU2Hr1G002180	250.458	0.440633	0.191323	2.30308	0.0212741	0.371746
HORVU2Hr1G104860	277.834	0.423992	0.183993	2.30439	0.0212008	0.371746
HORVU3Hr1G086180	89.5084	0.513541	0.222934	2.30356	0.0212476	0.371746
HORVU3Hr1G100350	142.066	0.509697	0.221215	2.30408	0.0212183	0.371746
HORVU4Hr1G076820	1198.57	-0.423769	0.18394	-2.30384	0.0212315	0.371746
HORVU5Hr1G027740	711.889	0.418947	0.181845	2.30387	0.0212297	0.371746
HORVU5Hr1G036620	76.7868	-0.486838	0.211395	-2.30297	0.0212804	0.371746
HORVU6Hr1G091660	20025	0.328348	0.142546	2.30345	0.0212537	0.371746
HORVU5Hr1G028060	632.181	-0.344277	0.149582	-2.3016	0.0213577	0.372784
HORVU0Hr1G000810	168.4	-0.321634	0.13981	-2.30051	0.0214196	0.373486
HORVU2Hr1G019590	552.208	0.373149	0.162221	2.30025	0.0214338	0.373486
HORVU4Hr1G087340	4092.53	-0.436727	0.189915	-2.29959	0.0214716	0.373832
HORVU7Hr1G103550	448.989	0.475148	0.206721	2.2985	0.0215332	0.374592
HORVU3Hr1G004830	448.65	0.39838	0.17342	2.29721	0.021607	0.374935
HORVU3Hr1G028620	264.705	0.506671	0.220549	2.29732	0.0216005	0.374935
HORVU5Hr1G065740	617.384	0.351502	0.152971	2.29783	0.0215714	0.374935
HORVU5Hr1G095260	1814.36	-0.312538	0.136111	-2.2962	0.0216643	0.375304
HORVU6Hr1G077440	5474.66	-0.305776	0.133164	-2.29625	0.0216618	0.375304
HORVU5Hr1G069850	1049.11	-0.351256	0.153008	-2.29567	0.0216947	0.375518
HORVU4Hr1G008990	1420.97	0.502283	0.218883	2.29476	0.0217471	0.375821
HORVU7Hr1G122750	4666.82	0.248612	0.10834	2.29474	0.0217483	0.375821
HORVU1Hr1G082470	307.417	-0.417389	0.181938	-2.29413	0.021783	0.375862
HORVU7Hr1G021890	3466.52	-0.271375	0.118295	-2.29407	0.0217867	0.375862
HORVU2Hr1G000420	48.3754	0.48909	0.213337	2.29257	0.0218729	0.377036
HORVU6Hr1G022270	27.6989	-0.474901	0.20723	-2.29166	0.0219254	0.377628
HORVU5Hr1G107170	2146.24	-0.308927	0.134838	-2.2911	0.0219577	0.377871
HORVU5Hr1G057100	83.5934	-0.510553	0.222878	-2.29073	0.0219793	0.377932
HORVU7Hr1G021250	207.477	0.379679	0.165772	2.29037	0.022	0.377975
HORVU0Hr1G020860	46.1036	-0.511324	0.223336	-2.28949	0.0220511	0.37803
HORVU1Hr1G052040	12983.8	-0.31475	0.137483	-2.28937	0.0220576	0.37803
HORVU4Hr1G075360	2320.38	-0.338309	0.14776	-2.28958	0.0220455	0.37803
HORVU4Hr1G058760	822.164	-0.305607	0.13355	-2.28834	0.0221178	0.378749
HORVU4Hr1G083400	436.676	0.367388	0.160584	2.28783	0.0221475	0.378946
HORVU4Hr1G026030	4570.17	-0.226854	0.0992065	-2.28668	0.0222145	0.379508
HORVU7Hr1G034640	92.9397	-0.466249	0.203901	-2.28664	0.0222168	0.379508
HORVU4Hr1G068870	1070.01	0.336023	0.147076	2.28469	0.0223309	0.38021
HORVU4Hr1G074520	152.938	0.446253	0.195274	2.28527	0.0222971	0.38021
HORVU5Hr1G014290	2378.83	-0.281936	0.123361	-2.28546	0.0222859	0.38021
HORVU5Hr1G082420	261014	0.269735	0.118051	2.28491	0.0223183	0.38021
HORVU2Hr1G006910	5165.11	0.278966	0.122144	2.28391	0.0223768	0.380369
HORVU4Hr1G064440	85.3751	0.495047	0.216735	2.28411	0.0223651	0.380369
HORVU0Hr1G007360	36871.6	0.308446	0.13516	2.28208	0.0224846	0.380647
HORVU0Hr1G040210	462.399	-0.390533	0.171038	-2.28332	0.0224117	0.380647
HORVU4Hr1G008160	291.554	-0.376047	0.164773	-2.28221	0.0224772	0.380647
HORVU5Hr1G095910	6810.73	-0.271269	0.11885	-2.28245	0.0224626	0.380647
HORVU7Hr1G084920	823.309	0.464858	0.203629	2.28287	0.0224381	0.380647
HORVU2Hr1G003630	25.5969	-0.384239	0.168516	-2.28013	0.0225997	0.382271
HORVU5Hr1G104080	224.841	0.39859	0.174856	2.27953	0.0226355	0.382271
HORVU7Hr1G085530	172.362	-0.414002	0.181595	-2.27981	0.0226188	0.382271
HORVU3Hr1G108720	663.691	-0.293333	0.128759	-2.27816	0.022717	0.383336
HORVU2Hr1G105650	614.739	-0.310782	0.13653	-2.27629	0.0228285	0.384575
HORVU4Hr1G063190	13416.8	-0.343097	0.150727	-2.27628	0.0228295	0.384575
HORVU5Hr1G080040	40.3609	-0.487219	0.214068	-2.276	0.0228458	0.384575
HORVU1Hr1G078380	38290.6	0.338335	0.148694	2.27538	0.0228834	0.384585
HORVU5Hr1G060460	359.72	0.461422	0.202786	2.27541	0.0228812	0.384585
HORVU1Hr1G093220	337.003	0.412474	0.181382	2.27406	0.0229626	0.385294
HORVU4Hr1G014100	1419.07	0.260361	0.114492	2.27406	0.0229621	0.385294
HORVU0Hr1G038770	164.042	-0.505606	0.22238	-2.27361	0.0229892	0.385429
HORVU2Hr1G028540	3235.97	-0.335291	0.147501	-2.27314	0.0230175	0.385594
HORVU4Hr1G074970	593.301	-0.392209	0.172623	-2.27205	0.0230834	0.386387
HORVU1Hr1G000660	669.097	0.322058	0.1418	2.27121	0.023134	0.386832
HORVU1Hr1G081400	29.6832	-0.473678	0.208613	-2.2706	0.0231711	0.386832
HORVU3Hr1G036870	1187.62	0.261447	0.115156	2.27038	0.0231843	0.386832
HORVU6Hr1G053590	649.135	-0.410669	0.180844	-2.27085	0.0231561	0.386832
HORVU3Hr1G109370	511.4	-0.337245	0.148592	-2.26961	0.0232313	0.387184
HORVU4Hr1G000830	537.896	0.347442	0.153097	2.26942	0.0232426	0.387184
HORVU2Hr1G065430	1334.66	0.3793	0.167162	2.26906	0.0232647	0.387242
HORVU1Hr1G049900	1316.43	0.343224	0.151298	2.26853	0.0232968	0.387254
HORVU1Hr1G069830	2110.32	0.452863	0.199637	2.26844	0.0233026	0.387254
HORVU1Hr1G062130	413.205	-0.386297	0.170321	-2.26805	0.0233259	0.387333
HORVU3Hr1G070790	474.363	-0.478049	0.210829	-2.26747	0.0233613	0.387612
HORVU2Hr1G003430	142.119	-0.496511	0.219063	-2.26653	0.0234192	0.387953
HORVU3Hr1G098160	1687.75	-0.372366	0.164289	-2.26653	0.0234187	0.387953
HORVU1Hr1G095370	92.9143	-0.453181	0.200052	-2.26532	0.0234931	0.388328
HORVU2Hr1G091290	223.395	-0.394488	0.174155	-2.26516	0.0235031	0.388328
HORVU3Hr1G069750	104.411	-0.498859	0.220253	-2.26494	0.0235164	0.388328
HORVU6Hr1G076660	46.5532	0.494088	0.218109	2.26532	0.0234928	0.388328
HORVU1Hr1G092820	1712.65	-0.310609	0.137273	-2.26271	0.0236537	0.389056
HORVU3Hr1G035880	1415.88	-0.424965	0.187772	-2.2632	0.0236231	0.389056
HORVU4Hr1G075990	619.32	0.295919	0.130781	2.2627	0.0236539	0.389056
HORVU5Hr1G047730	19585.4	0.383356	0.169407	2.26293	0.0236403	0.389056
HORVU7Hr1G038660	11279.7	0.219294	0.0968903	2.26332	0.0236157	0.389056
HORVU6Hr1G034360	62.2269	-0.440958	0.19494	-2.26202	0.0236965	0.389448
HORVU0Hr1G005890	22.1519	0.447398	0.197884	2.26091	0.0237646	0.390261
HORVU1Hr1G055710	399.23	-0.428353	0.189671	-2.2584	0.023921	0.392334
HORVU2Hr1G018920	164.224	-0.504053	0.223232	-2.25797	0.0239474	0.392334
HORVU2Hr1G102730	707.439	-0.370085	0.16389	-2.25813	0.0239377	0.392334
HORVU6Hr1G076020	229.936	-0.37362	0.165495	-2.25759	0.0239712	0.392416
HORVU2Hr1G015670	1213.13	0.255322	0.113129	2.25691	0.0240136	0.392801
HORVU3Hr1G039930	121359	0.293272	0.129987	2.25617	0.02406	0.393251
HORVU5Hr1G103670	98.0826	0.473351	0.209994	2.25412	0.0241885	0.39504
HORVU2Hr1G019730	8682.73	-0.41281	0.183187	-2.2535	0.0242279	0.395065
HORVU3Hr1G055670	417.567	-0.377651	0.167572	-2.25366	0.0242174	0.395065
HORVU5Hr1G061730	450.623	0.443453	0.196881	2.25238	0.024298	0.395898
HORVU7Hr1G113020	420.078	-0.457605	0.203274	-2.25117	0.0243745	0.396833
HORVU6Hr1G094950	114.501	0.444282	0.197429	2.25033	0.0244278	0.39739
HORVU7Hr1G107070	54.478	0.500217	0.22232	2.24998	0.0244501	0.397443
HORVU5Hr1G014170	620.705	-0.33814	0.150329	-2.24933	0.0244912	0.397801
HORVU1Hr1G013900	14966.5	-0.339657	0.151047	-2.24868	0.0245326	0.398162
HORVU2Hr1G075190	300.313	-0.398856	0.177411	-2.2482	0.0245632	0.398348
HORVU1Hr1G044680	20085.2	0.270314	0.120302	2.24696	0.0246424	0.398702
HORVU4Hr1G015260	232176	0.295541	0.131513	2.24724	0.0246246	0.398702
HORVU5Hr1G028180	1891.1	-0.321957	0.143275	-2.24713	0.0246319	0.398702
HORVU6Hr1G067430	1340.05	-0.259394	0.115486	-2.24611	0.0246969	0.399272
HORVU5Hr1G061530	3548.02	-0.258731	0.11522	-2.24553	0.0247341	0.399564
HORVU3Hr1G073710	676.344	0.38168	0.170055	2.24446	0.0248031	0.400368
HORVU5Hr1G040440	28.619	0.491524	0.219043	2.24397	0.0248345	0.400564
HORVU3Hr1G080740	121.194	-0.450821	0.201015	-2.24273	0.0249145	0.40127
HORVU5Hr1G004480	567.229	-0.494963	0.22073	-2.24239	0.0249361	0.40127
HORVU5Hr1G109400	1544.49	-0.328568	0.146515	-2.24255	0.0249257	0.40127
HORVU1Hr1G063380	768.225	-0.479969	0.214243	-2.2403	0.0250716	0.402207
HORVU3Hr1G006830	895.89	0.32723	0.146059	2.2404	0.0250648	0.402207
HORVU6Hr1G073220	941.579	0.300758	0.134248	2.24031	0.0250706	0.402207
HORVU6Hr1G095260	84.6258	0.491068	0.219115	2.24114	0.0250171	0.402207
HORVU5Hr1G116310	1049.16	0.295594	0.131962	2.23999	0.0250918	0.402222
HORVU0Hr1G039280	168.475	0.453736	0.202796	2.2374	0.0252603	0.404125
HORVU1Hr1G090510	180.895	0.416018	0.185968	2.23704	0.0252837	0.404125
HORVU3Hr1G084220	1147.42	0.387206	0.173094	2.23697	0.0252882	0.404125
HORVU5Hr1G109520	3530.9	-0.264108	0.118056	-2.23715	0.0252765	0.404125
HORVU1Hr1G082110	32.2409	-0.339173	0.151747	-2.23513	0.0254091	0.405436
HORVU3Hr1G005800	85.022	-0.475878	0.212882	-2.2354	0.0253909	0.405436
HORVU2Hr1G116730	33.7914	-0.480117	0.21485	-2.23466	0.0254394	0.405608
HORVU6Hr1G090020	454.636	-0.349662	0.156566	-2.23332	0.0255278	0.406707
HORVU4Hr1G003180	510.458	0.40062	0.179447	2.23252	0.0255805	0.406928
HORVU5Hr1G043200	985.476	0.308387	0.138134	2.23252	0.0255808	0.406928
HORVU2Hr1G098010	341.473	-0.494897	0.221745	-2.23183	0.0256265	0.407343
HORVU2Hr1G007840	12305.1	0.286436	0.128411	2.23062	0.0257064	0.408303
HORVU5Hr1G094300	8220.8	0.345558	0.154966	2.2299	0.0257543	0.408752
HORVU2Hr1G085650	544.711	-0.299314	0.134362	-2.22767	0.0259022	0.409133
HORVU3Hr1G003040	566.531	-0.356814	0.160166	-2.22778	0.025895	0.409133
HORVU6Hr1G004770	126.945	0.492734	0.221187	2.22769	0.0259015	0.409133
HORVU6Hr1G021540	1206.42	-0.277823	0.124677	-2.22835	0.0258574	0.409133
HORVU6Hr1G064500	48.2788	-0.429406	0.192729	-2.22803	0.0258784	0.409133
HORVU7Hr1G030670	102.256	-0.497384	0.223316	-2.22726	0.0259299	0.409133
HORVU7Hr1G064110	1841.8	-0.451237	0.202605	-2.22718	0.0259355	0.409133
HORVU7Hr1G095960	1596.06	-0.393276	0.176551	-2.22755	0.0259104	0.409133
HORVU6Hr1G026260	15022.3	0.252912	0.113586	2.22662	0.0259725	0.409407
HORVU2Hr1G037470	3965.62	0.256147	0.11507	2.22601	0.0260136	0.409743
HORVU4Hr1G079940	85.1058	-0.459784	0.206631	-2.22514	0.0260718	0.410057
HORVU5Hr1G069380	961.189	0.290929	0.130747	2.22512	0.0260729	0.410057
HORVU4Hr1G010470	5425.83	-0.293267	0.131836	-2.22449	0.0261157	0.41042
HORVU1Hr1G018010	400.051	0.405031	0.182133	2.22382	0.0261607	0.410817
HORVU6Hr1G060690	4961.33	-0.289815	0.130397	-2.22256	0.0262454	0.411837
HORVU2Hr1G061040	4408.45	-0.312189	0.140502	-2.22195	0.0262866	0.412174
HORVU5Hr1G077790	41147.7	-0.258274	0.11627	-2.22132	0.0263293	0.412533
HORVU3Hr1G004140	11304.4	-0.430194	0.193805	-2.21973	0.0264371	0.41391
HORVU4Hr1G088790	560.11	0.325167	0.146514	2.21936	0.0264621	0.41399
HORVU2Hr1G117290	249.568	0.379106	0.170948	2.21766	0.0265777	0.415486
HORVU2Hr1G002260	238.961	0.433769	0.195736	2.21609	0.0266851	0.416852
HORVU2Hr1G104100	769.265	-0.303813	0.137133	-2.21547	0.0267278	0.417207
HORVU3Hr1G056640	52.6965	-0.49325	0.222744	-2.21443	0.0267995	0.418012
HORVU1Hr1G037650	3584.18	0.231849	0.104741	2.21355	0.0268595	0.418635
HORVU5Hr1G121440	938.482	-0.308715	0.139519	-2.21272	0.0269172	0.41922
HORVU2Hr1G014450	4771.18	-0.247724	0.111996	-2.21189	0.026974	0.419448
HORVU5Hr1G025690	205.457	0.434357	0.196397	2.21163	0.0269923	0.419448
HORVU5Hr1G125450	270.942	0.42631	0.192713	2.21215	0.0269566	0.419448
HORVU2Hr1G074220	10701.1	0.243285	0.110098	2.20971	0.0271253	0.420259
HORVU5Hr1G106480	419.607	0.369759	0.16727	2.21055	0.0270671	0.420259
HORVU5Hr1G110390	170.22	-0.399028	0.180603	-2.20942	0.0271454	0.420259
HORVU6Hr1G073100	9302.6	0.346525	0.15682	2.20969	0.0271264	0.420259
HORVU7Hr1G018540	183.94	-0.455883	0.206261	-2.21023	0.0270895	0.420259
HORVU1Hr1G059780	135.99	0.462212	0.209338	2.20797	0.0272461	0.420568
HORVU2Hr1G089940	40340.1	0.386654	0.175096	2.20824	0.0272273	0.420568
HORVU2Hr1G110310	40.7684	-0.463215	0.209784	-2.20806	0.0272404	0.420568
HORVU6Hr1G053110	594.866	-0.489154	0.221491	-2.20847	0.0272118	0.420568
HORVU2Hr1G066480	2955.43	-0.25622	0.11612	-2.20651	0.0273483	0.420897
HORVU2Hr1G090660	173.253	0.476898	0.216061	2.20724	0.0272973	0.420897
HORVU3Hr1G061450	202.267	-0.400978	0.181723	-2.20654	0.0273465	0.420897
HORVU5Hr1G092150	477.508	0.387964	0.175788	2.207	0.0273141	0.420897
HORVU0Hr1G006020	591.714	0.321248	0.145806	2.20326	0.0275763	0.421609
HORVU1Hr1G057240	1301.75	0.330365	0.149925	2.20353	0.0275574	0.421609
HORVU1Hr1G085640	36.6676	0.486808	0.220963	2.20312	0.0275864	0.421609
HORVU2Hr1G089050	3021.68	0.315465	0.143223	2.20262	0.0276218	0.421609
HORVU3Hr1G086150	39.5495	-0.480866	0.21828	-2.20298	0.027596	0.421609
HORVU3Hr1G090460	1373	0.264505	0.1201	2.20237	0.0276388	0.421609
HORVU5Hr1G092100	762.462	0.388878	0.17656	2.20252	0.0276283	0.421609
HORVU6Hr1G011290	108.948	-0.426516	0.193572	-2.2034	0.0275664	0.421609
HORVU6Hr1G030350	29.0797	-0.4603	0.209027	-2.20211	0.0276578	0.421609
HORVU6Hr1G061040	49.7822	-0.486312	0.220614	-2.20436	0.0274994	0.421609
HORVU6Hr1G068760	17477.6	-0.263253	0.119386	-2.20506	0.0274497	0.421609
HORVU7Hr1G024980	9911.31	-0.300854	0.136429	-2.2052	0.0274402	0.421609
HORVU7Hr1G054230	8234.53	-0.303994	0.137869	-2.20495	0.0274577	0.421609
HORVU5Hr1G023980	701.292	-0.30688	0.139406	-2.20133	0.0277124	0.422133
HORVU1Hr1G067660	460.983	0.456136	0.20725	2.20089	0.0277436	0.422299
HORVU7Hr1G042800	607.46	0.459218	0.208783	2.1995	0.0278423	0.423492
HORVU3Hr1G079410	37.4302	-0.43758	0.198978	-2.19913	0.0278685	0.423581
HORVU5Hr1G045860	486.11	0.30629	0.139405	2.19712	0.0280119	0.425139
HORVU6Hr1G085360	379.62	0.303994	0.138347	2.19733	0.0279972	0.425139
HORVU1Hr1G056120	1085.81	-0.335148	0.15258	-2.19653	0.0280537	0.42538
HORVU7Hr1G115200	164.99	0.397505	0.180986	2.19633	0.0280686	0.42538
HORVU1Hr1G010230	2721.56	0.397971	0.181242	2.19579	0.0281069	0.425651
HORVU0Hr1G017400	929.773	0.358669	0.16339	2.19518	0.0281508	0.426005
HORVU4Hr1G006710	202.515	0.412678	0.188117	2.19373	0.0282548	0.427269
HORVU6Hr1G067620	1359.84	0.286823	0.130851	2.19198	0.0283812	0.428869
HORVU2Hr1G071540	1448.77	-0.269745	0.123147	-2.19043	0.0284932	0.429315
HORVU3Hr1G067300	2574.79	-0.287289	0.131118	-2.19107	0.0284467	0.429315
HORVU5Hr1G115310	131.446	0.486945	0.222305	2.19044	0.0284924	0.429315
HORVU6Hr1G038470	70.276	0.476457	0.217514	2.19047	0.0284904	0.429315
HORVU2Hr1G008090	111.553	0.487446	0.222674	2.18905	0.0285929	0.429681
HORVU4Hr1G009560	17775.4	-0.296526	0.135469	-2.18889	0.0286047	0.429681
HORVU4Hr1G059270	418.408	0.371536	0.169754	2.18867	0.0286207	0.429681
HORVU7Hr1G097240	4355	0.233133	0.106486	2.18934	0.028572	0.429681
HORVU7Hr1G122690	862.952	0.416122	0.190096	2.18901	0.0285959	0.429681
HORVU3Hr1G087970	47.7426	-0.48874	0.223335	-2.18838	0.0286421	0.429693
HORVU6Hr1G000720	377.042	-0.311436	0.142354	-2.18775	0.0286876	0.430066
HORVU0Hr1G040310	142.737	-0.488031	0.22322	-2.18632	0.028792	0.431321
HORVU1Hr1G025370	327.422	0.386024	0.176645	2.18531	0.0288665	0.432093
HORVU5Hr1G040730	803.291	-0.305014	0.139591	-2.18505	0.0288851	0.432093
HORVU4Hr1G086270	3546.37	-0.282963	0.129536	-2.18443	0.028931	0.432368
HORVU6Hr1G092150	128.649	0.477115	0.218436	2.18424	0.028945	0.432368
HORVU7Hr1G117880	847.732	-0.366666	0.167961	-2.18305	0.0290321	0.433359
HORVU1Hr1G000340	574.284	-0.278223	0.127484	-2.18242	0.0290783	0.433427
HORVU4Hr1G066860	5597.28	0.277097	0.126951	2.1827	0.0290578	0.433427
HORVU0Hr1G025540	539.962	-0.318222	0.145884	-2.18133	0.029159	0.43431
HORVU4Hr1G090380	16393.5	0.295613	0.135549	2.18086	0.029194	0.43431
HORVU5Hr1G074900	684.435	-0.387676	0.177793	-2.18049	0.0292209	0.43431
HORVU5Hr1G124880	33.5908	0.482266	0.221148	2.18074	0.029203	0.43431
HORVU6Hr1G026200	14699.4	0.248764	0.114165	2.17898	0.0293328	0.435351
HORVU6Hr1G063020	704.559	0.412286	0.189193	2.17918	0.0293182	0.435351
HORVU2Hr1G099450	6238.78	0.37191	0.170761	2.17796	0.0294093	0.436093
HORVU6Hr1G021780	816.333	-0.413342	0.189802	-2.17775	0.0294247	0.436093
HORVU3Hr1G062690	74.0731	0.466276	0.21417	2.17713	0.0294711	0.43647
HORVU1Hr1G052620	65.4457	0.475926	0.218675	2.17641	0.0295249	0.436956
HORVU6Hr1G009090	518.127	0.38753	0.178098	2.17594	0.0295601	0.437166
HORVU5Hr1G113500	91.899	0.480641	0.220931	2.17552	0.0295908	0.43731
HORVU2Hr1G127060	417.434	-0.322295	0.148245	-2.17406	0.0297003	0.43743
HORVU3Hr1G068000	388.406	0.381071	0.175203	2.17503	0.0296281	0.43743
HORVU3Hr1G092680	7098.11	-0.324166	0.149128	-2.17374	0.0297244	0.43743
HORVU6Hr1G004000	5074.49	0.402669	0.185243	2.17374	0.029725	0.43743
HORVU6Hr1G044640	1477.21	-0.256367	0.117907	-2.17431	0.0296815	0.43743
HORVU6Hr1G092210	429.102	0.414935	0.190881	2.17379	0.0297208	0.43743
HORVU2Hr1G060630	822.707	0.318541	0.1466	2.17286	0.0297908	0.43778
HORVU5Hr1G049560	441.207	0.344038	0.158321	2.17304	0.0297777	0.43778
HORVU7Hr1G098100	1647.56	0.352502	0.162252	2.17256	0.0298134	0.437803
HORVU2Hr1G005590	1138.34	-0.42636	0.196413	-2.17073	0.0299512	0.438898
HORVU5Hr1G045920	68.3348	-0.484769	0.223293	-2.171	0.0299311	0.438898
HORVU5Hr1G099820	8159.91	-0.233233	0.107427	-2.17108	0.0299252	0.438898
HORVU1Hr1G005100	386.833	-0.4174	0.192417	-2.16924	0.0300642	0.440244
ENSRNA050017480	38.5289	-0.298218	0.137542	-2.16819	0.0301439	0.440934
HORVU1Hr1G056150	193.048	-0.483015	0.222786	-2.16807	0.0301537	0.440934
HORVU1Hr1G091230	1046.08	0.37172	0.171521	2.1672	0.0302194	0.441299
HORVU3Hr1G037170	312.43	-0.34826	0.160697	-2.16718	0.0302211	0.441299
HORVU1Hr1G018600	288.97	-0.452654	0.208979	-2.16603	0.0303091	0.442253
HORVU5Hr1G103380	7664.02	0.254656	0.117582	2.16577	0.0303288	0.442253
HORVU6Hr1G012110	1250.49	0.336455	0.155379	2.16538	0.0303587	0.442378
[truncated: 41,621 more rows]

## Sheet: GP_BK10 vs GP_BK100
GENE IDENTIFIERS	mean normalised counts, averaged over all samples from both conditions	the logarithm (to basis 2) of the fold change	standard error estimate for the log2 fold change estimate	wald statistic	p value for the statistical significance of this change	p value adjusted for multiple testing with the Benjamini-Hochberg procedure which controls false discovery rate (FDR)
[truncated: 43,050 more rows]

[truncated: 3 more sheets: HN_CK vs HN_BK10, HN_CK vs HN_BK100, HN_BK10 vs HN_BK100]
