# Supplementary material for: Inhibition of the Glycogen Synthase Kinase 3 Family by the Bikinin Alleviates the Long-Term Effects of Salinity in Barley
Source: Int J Mol Sci. 2022 Oct 1;23(19):11644. doi: 10.3390/ijms231911644 (PMC9569769; doi:10.3390/ijms231911644)
Supplement: Supplementary file 1 [file ijms-23-11644-s001.zip › Table S4.xlsx]

## Sheet: Haruna Nijo_NaCl
BINCODE	NAME	IDENTIFIER	DESCRIPTION	TYPE
'1'	'Photosynthesis'	''	''
'1.1'	'Photosynthesis.photophosphorylation'	''	''
'1.1.1'	'Photosynthesis.photophosphorylation.photosystem II'	''	''
'1.1.1.1'	'Photosynthesis.photophosphorylation.photosystem II.LHC-II complex'	''	''
'1.1.1.1.1'	'Photosynthesis.photophosphorylation.photosystem II.LHC-II complex.component LHCb1/2/3'	'horvu5hr1g109260.1'	'component LHCb1/2/3 of LHC-II complex (original description: cds chromosome:IBSC_v2:chr5H:629445766:629447169:1 gene:HORVU5Hr1G109260 gene_biotype:protein_coding transcript_biotype:protein_coding description:Chlorophyll a-b binding protein, chloroplastic [Source:UniProtKB/TrEMBL;Acc:M0ZEV7]) &'	T
'1.1.1.1.1'	'Photosynthesis.photophosphorylation.photosystem II.LHC-II complex.component LHCb1/2/3'	'horvu5hr1g109250.1'	'component LHCb1/2/3 of LHC-II complex (original description: cds chromosome:IBSC_v2:chr5H:629440564:629441865:1 gene:HORVU5Hr1G109250 gene_biotype:protein_coding transcript_biotype:protein_coding description:Chlorophyll a-b binding protein, chloroplastic [Source:UniProtKB/TrEMBL;Acc:A0A287SNQ5]) &'	T
'1.1.1.1.1'	'Photosynthesis.photophosphorylation.photosystem II.LHC-II complex.component LHCb1/2/3'	'horvu6hr1g016890.1'	'component LHCb1/2/3 of LHC-II complex (original description: cds chromosome:IBSC_v2:chr6H:38483801:38487552:1 gene:HORVU6Hr1G016890 gene_biotype:protein_coding transcript_biotype:protein_coding description:Chlorophyll a-b binding protein, chloroplastic [Source:UniProtKB/TrEMBL;Acc:A0A287TFK8]) &'	T
'1.1.1.1.1'	'Photosynthesis.photophosphorylation.photosystem II.LHC-II complex.component LHCb1/2/3'	'horvu5hr1g109360.1'	'component LHCb1/2/3 of LHC-II complex (original description: cds chromosome:IBSC_v2:chr5H:629695994:629696968:-1 gene:HORVU5Hr1G109360 gene_biotype:protein_coding transcript_biotype:protein_coding description:Chlorophyll a-b binding protein, chloroplastic [Source:UniProtKB/TrEMBL;Acc:M0ZEV7]) &'	T
'1.1.1.1.1'	'Photosynthesis.photophosphorylation.photosystem II.LHC-II complex.component LHCb1/2/3'	'horvu6hr1g016880.1'	'component LHCb1/2/3 of LHC-II complex (original description: cds chromosome:IBSC_v2:chr6H:38471974:38473133:1 gene:HORVU6Hr1G016880 gene_biotype:protein_coding transcript_biotype:protein_coding description:Chlorophyll a-b binding protein, chloroplastic [Source:UniProtKB/TrEMBL;Acc:A0A287TFY5]) &'	T
'1.1.1.1.1'	'Photosynthesis.photophosphorylation.photosystem II.LHC-II complex.component LHCb1/2/3'	'horvu6hr1g016850.1'	'component LHCb1/2/3 of LHC-II complex (original description: cds chromosome:IBSC_v2:chr6H:38404516:38405685:1 gene:HORVU6Hr1G016850 gene_biotype:protein_coding transcript_biotype:protein_coding description:Chlorophyll a-b binding protein, chloroplastic [Source:UniProtKB/TrEMBL;Acc:M0XC72]) &'	T
'1.1.1.1.1'	'Photosynthesis.photophosphorylation.photosystem II.LHC-II complex.component LHCb1/2/3'	'horvu1hr1g088920.1'	'component LHCb1/2/3 of LHC-II complex (original description: cds chromosome:IBSC_v2:chr1H:543063040:543064039:-1 gene:HORVU1Hr1G088920 gene_biotype:protein_coding transcript_biotype:protein_coding description:Chlorophyll a-b binding protein, chloroplastic [Source:UniProtKB/TrEMBL;Acc:A0A287GMX5]) &'	T
'1.1.1.1.1'	'Photosynthesis.photophosphorylation.photosystem II.LHC-II complex.component LHCb1/2/3'	'horvu1hr1g089180.1'	'component LHCb1/2/3 of LHC-II complex (original description: cds chromosome:IBSC_v2:chr1H:543160944:543162130:-1 gene:HORVU1Hr1G089180 gene_biotype:protein_coding transcript_biotype:protein_coding description:Chlorophyll a-b binding protein, chloroplastic [Source:UniProtKB/TrEMBL;Acc:A0A287GMX3]) &'	T
'1.1.1.1.1'	'Photosynthesis.photophosphorylation.photosystem II.LHC-II complex.component LHCb1/2/3'	'horvu6hr1g091660.1'	'component LHCb1/2/3 of LHC-II complex (original description: cds chromosome:IBSC_v2:chr6H:576086568:576087368:-1 gene:HORVU6Hr1G091660 gene_biotype:protein_coding transcript_biotype:protein_coding description:Chlorophyll a-b binding protein, chloroplastic [Source:UniProtKB/TrEMBL;Acc:A0A287V6Q2]) &'	T
'1.1.1.1.1'	'Photosynthesis.photophosphorylation.photosystem II.LHC-II complex.component LHCb1/2/3'	'horvu6hr1g091650.1'	'component LHCb1/2/3 of LHC-II complex (original description: cds chromosome:IBSC_v2:chr6H:576043558:576044676:1 gene:HORVU6Hr1G091650 gene_biotype:protein_coding transcript_biotype:protein_coding description:Chlorophyll a-b binding protein, chloroplastic [Source:UniProtKB/TrEMBL;Acc:A0A287V730]) &'	T
'1.1.1.1.1'	'Photosynthesis.photophosphorylation.photosystem II.LHC-II complex.component LHCb1/2/3'	'horvu7hr1g040370.1'	'component LHCb1/2/3 of LHC-II complex (original description: cds chromosome:IBSC_v2:chr7H:109373213:109374502:-1 gene:HORVU7Hr1G040370 gene_biotype:protein_coding transcript_biotype:protein_coding description:Chlorophyll a-b binding protein, chloroplastic [Source:UniProtKB/TrEMBL;Acc:M0X0F4]) &'	T
'1.1.1.1.1'	'Photosynthesis.photophosphorylation.photosystem II.LHC-II complex.component LHCb1/2/3'	'horvu7hr1g040380.1'	'component LHCb1/2/3 of LHC-II complex (original description: cds chromosome:IBSC_v2:chr7H:109380119:109381565:-1 gene:HORVU7Hr1G040380 gene_biotype:protein_coding transcript_biotype:protein_coding description:Chlorophyll a-b binding protein, chloroplastic [Source:UniProtKB/TrEMBL;Acc:A0A287W5U2]) &'	T
'1.1.1.1.1'	'Photosynthesis.photophosphorylation.photosystem II.LHC-II complex.component LHCb1/2/3'	'horvu1hr1g088900.1'	'component LHCb1/2/3 of LHC-II complex (original description: cds chromosome:IBSC_v2:chr1H:543027975:543029033:1 gene:HORVU1Hr1G088900 gene_biotype:protein_coding transcript_biotype:protein_coding description:Chlorophyll a-b binding protein, chloroplastic [Source:UniProtKB/TrEMBL;Acc:M0W5R5]) &'	T
'1.1.1.1.1'	'Photosynthesis.photophosphorylation.photosystem II.LHC-II complex.component LHCb1/2/3'	'horvu1hr1g078380.1'	'component LHCb1/2/3 of LHC-II complex (original description: cds chromosome:IBSC_v2:chr1H:520109884:520111240:1 gene:HORVU1Hr1G078380 gene_biotype:protein_coding transcript_biotype:protein_coding description:Chlorophyll a-b binding protein, chloroplastic [Source:UniProtKB/TrEMBL;Acc:A0A287GDF1]) &'	T
'1.1.1.1.2'	'Photosynthesis.photophosphorylation.photosystem II.LHC-II complex.component LHCb4'	''	''
'1.1.1.1.3'	'Photosynthesis.photophosphorylation.photosystem II.LHC-II complex.component LHCb5'	''	''
'1.1.1.1.4'	'Photosynthesis.photophosphorylation.photosystem II.LHC-II complex.component LHCb6'	''	''
'1.1.1.1.5'	'Photosynthesis.photophosphorylation.photosystem II.LHC-II complex.component LHCq'	''	''
'1.1.1.2'	'Photosynthesis.photophosphorylation.photosystem II.PS-II complex'	''	''
'1.1.1.2.1'	'Photosynthesis.photophosphorylation.photosystem II.PS-II complex.reaction center complex'	''	''
'1.1.1.2.1.1'	'Photosynthesis.photophosphorylation.photosystem II.PS-II complex.reaction center complex.component D1/PsbA'	''	''
'1.1.1.2.1.2'	'Photosynthesis.photophosphorylation.photosystem II.PS-II complex.reaction center complex.component D2/PsbD'	''	''
'1.1.1.2.1.3'	'Photosynthesis.photophosphorylation.photosystem II.PS-II complex.reaction center complex.component CP47/PsbB'	''	''
'1.1.1.2.1.4'	'Photosynthesis.photophosphorylation.photosystem II.PS-II complex.reaction center complex.component CP43/PsbC'	''	''
'1.1.1.2.1.5'	'Photosynthesis.photophosphorylation.photosystem II.PS-II complex.reaction center complex.cytochrome b559 heterodimer'	''	''
'1.1.1.2.1.5.1'	'Photosynthesis.photophosphorylation.photosystem II.PS-II complex.reaction center complex.cytochrome b559 heterodimer.component alpha/PsbE'	''	''
'1.1.1.2.1.5.2'	'Photosynthesis.photophosphorylation.photosystem II.PS-II complex.reaction center complex.cytochrome b559 heterodimer.component beta/PsbF'	''	''
'1.1.1.2.1.6'	'Photosynthesis.photophosphorylation.photosystem II.PS-II complex.reaction center complex.component PsbI'	''	''
'1.1.1.2.2'	'Photosynthesis.photophosphorylation.photosystem II.PS-II complex.oxygen-evolving center (OEC) extrinsic components'	''	''
'1.1.1.2.2.1'	'Photosynthesis.photophosphorylation.photosystem II.PS-II complex.oxygen-evolving center (OEC) extrinsic components.component OEC33/PsbO'	''	''
'1.1.1.2.2.2'	'Photosynthesis.photophosphorylation.photosystem II.PS-II complex.oxygen-evolving center (OEC) extrinsic components.component OEC23/PsbP'	''	''
'1.1.1.2.2.3'	'Photosynthesis.photophosphorylation.photosystem II.PS-II complex.oxygen-evolving center (OEC) extrinsic components.component OEC16/PsbQ'	''	''
'1.1.1.2.3'	'Photosynthesis.photophosphorylation.photosystem II.PS-II complex.component PsbH'	''	''
'1.1.1.2.4'	'Photosynthesis.photophosphorylation.photosystem II.PS-II complex.component PsbJ'	''	''
'1.1.1.2.5'	'Photosynthesis.photophosphorylation.photosystem II.PS-II complex.component PsbK'	''	''
'1.1.1.2.6'	'Photosynthesis.photophosphorylation.photosystem II.PS-II complex.component PsbL'	''	''
'1.1.1.2.7'	'Photosynthesis.photophosphorylation.photosystem II.PS-II complex.component PsbM'	''	''
'1.1.1.2.8'	'Photosynthesis.photophosphorylation.photosystem II.PS-II complex.component PsbR'	'horvu2hr1g038940.1'	'component PsbR of PS-II complex (original description: cds chromosome:IBSC_v2:chr2H:185335580:185337673:1 gene:HORVU2Hr1G038940 gene_biotype:protein_coding transcript_biotype:protein_coding) &'	T
'1.1.1.2.9'	'Photosynthesis.photophosphorylation.photosystem II.PS-II complex.component PsbTc'	''	''
'1.1.1.2.10'	'Photosynthesis.photophosphorylation.photosystem II.PS-II complex.component PsbTn'	''	''
'1.1.1.2.11'	'Photosynthesis.photophosphorylation.photosystem II.PS-II complex.component PsbW'	''	''
'1.1.1.2.12'	'Photosynthesis.photophosphorylation.photosystem II.PS-II complex.component PsbX'	''	''
'1.1.1.2.13'	'Photosynthesis.photophosphorylation.photosystem II.PS-II complex.component PsbY'	''	''
'1.1.1.2.14'	'Photosynthesis.photophosphorylation.photosystem II.PS-II complex.component PsbZ'	''	''
'1.1.1.3'	'Photosynthesis.photophosphorylation.photosystem II.assembly'	''	''
'1.1.1.3.1'	'Photosynthesis.photophosphorylation.photosystem II.assembly.assembly factor (LPA1)'	''	''
'1.1.1.3.2'	'Photosynthesis.photophosphorylation.photosystem II.assembly.assembly factor (LPA2)'	''	''
'1.1.1.3.3'	'Photosynthesis.photophosphorylation.photosystem II.assembly.assembly factor (LPA3)'	''	''
'1.1.1.3.4'	'Photosynthesis.photophosphorylation.photosystem II.assembly.assembly factor (HCF106)'	''	''
'1.1.1.3.5'	'Photosynthesis.photophosphorylation.photosystem II.assembly.assembly factor (HCF136)'	''	''
'1.1.1.3.6'	'Photosynthesis.photophosphorylation.photosystem II.assembly.assembly factor (HCF243)'	''	''
'1.1.1.3.7'	'Photosynthesis.photophosphorylation.photosystem II.assembly.HCF244-OHP assembly factor complex'	''	''
'1.1.1.3.7.1'	'Photosynthesis.photophosphorylation.photosystem II.assembly.HCF244-OHP assembly factor complex.scaffold component HCF244'	''	''
'1.1.1.3.7.2'	'Photosynthesis.photophosphorylation.photosystem II.assembly.HCF244-OHP assembly factor complex.component OHP1'	''	''
'1.1.1.3.7.3'	'Photosynthesis.photophosphorylation.photosystem II.assembly.HCF244-OHP assembly factor complex.component OHP2'	''	''
'1.1.1.3.8'	'Photosynthesis.photophosphorylation.photosystem II.assembly.regulatory protein (Psb27)'	''	''
'1.1.1.3.9'	'Photosynthesis.photophosphorylation.photosystem II.assembly.regulatory protein (Psb28)'	''	''
'1.1.1.3.10'	'Photosynthesis.photophosphorylation.photosystem II.assembly.assembly factor (Psb30)'	''	''
'1.1.1.3.11'	'Photosynthesis.photophosphorylation.photosystem II.assembly.assembly factor (Psb32)'	''	''
'1.1.1.3.12'	'Photosynthesis.photophosphorylation.photosystem II.assembly.stabilizing factor (Psb33)'	''	''
'1.1.1.3.13'	'Photosynthesis.photophosphorylation.photosystem II.assembly.assembly factor (PAM68)'	''	''
'1.1.1.3.14'	'Photosynthesis.photophosphorylation.photosystem II.assembly.assembly factor (RBD1)'	''	''
'1.1.1.3.15'	'Photosynthesis.photophosphorylation.photosystem II.assembly.assembly factor (TerC)'	''	''
'1.1.1.3.16'	'Photosynthesis.photophosphorylation.photosystem II.assembly.assembly factor (LTO1)'	''	''
'1.1.1.3.17'	'Photosynthesis.photophosphorylation.photosystem II.assembly.psbA-translation activator (HCF173)'	''	''
'1.1.1.3.18'	'Photosynthesis.photophosphorylation.photosystem II.assembly.psbJ/psbN-translation activator (LPE1)'	''	''
'1.1.1.3.19'	'Photosynthesis.photophosphorylation.photosystem II.assembly.assembly factor (PsbN)'	''	''
'1.1.1.3.20'	'Photosynthesis.photophosphorylation.photosystem II.assembly.thioredoxin (TRX-M)'	''	''
'1.1.1.3.21'	'Photosynthesis.photophosphorylation.photosystem II.assembly.LHCII-stabilizing factor (SEP3)'	''	''
'1.1.1.3.22'	'Photosynthesis.photophosphorylation.photosystem II.assembly.protein-folding catalyst (FKBP20-2)'	''	''
'1.1.1.4'	'Photosynthesis.photophosphorylation.photosystem II.repair and reassembly cycle'	''	''
'1.1.1.4.1'	'Photosynthesis.photophosphorylation.photosystem II.repair and reassembly cycle.protease (FtsH1/5)'	''	''
'1.1.1.4.2'	'Photosynthesis.photophosphorylation.photosystem II.repair and reassembly cycle.protease (FtsH2/8)'	''	''
'1.1.1.4.3'	'Photosynthesis.photophosphorylation.photosystem II.repair and reassembly cycle.stabilizing factor (ELIP)'	'horvu0hr1g023360.1'	'LHC-related protein (ELIP) (original description: cds chromosome:IBSC_v2:chrUn:117946510:117947631:-1 gene:HORVU0Hr1G023360 gene_biotype:protein_coding transcript_biotype:protein_coding description:Predicted protein [Source:UniProtKB/TrEMBL;Acc:F2D1S6]) &'	T
'1.1.1.4.3'	'Photosynthesis.photophosphorylation.photosystem II.repair and reassembly cycle.stabilizing factor (ELIP)'	'horvu0hr1g013030.1'	'LHC-related protein (ELIP) (original description: cds chromosome:IBSC_v2:chrUn:75066478:75067048:-1 gene:HORVU0Hr1G013030 gene_biotype:protein_coding transcript_biotype:protein_coding) &'	T
'1.1.1.4.3'	'Photosynthesis.photophosphorylation.photosystem II.repair and reassembly cycle.stabilizing factor (ELIP)'	'horvu0hr1g038220.1'	'LHC-related protein (ELIP) (original description: cds chromosome:IBSC_v2:chrUn:246566020:246566830:-1 gene:HORVU0Hr1G038220 gene_biotype:protein_coding transcript_biotype:protein_coding) &'	T
'1.1.1.4.3'	'Photosynthesis.photophosphorylation.photosystem II.repair and reassembly cycle.stabilizing factor (ELIP)'	'horvu0hr1g031930.1'	'LHC-related protein (ELIP) (original description: cds chromosome:IBSC_v2:chrUn:190574388:190574945:-1 gene:HORVU0Hr1G031930 gene_biotype:protein_coding transcript_biotype:protein_coding) &'	T
'1.1.1.4.3'	'Photosynthesis.photophosphorylation.photosystem II.repair and reassembly cycle.stabilizing factor (ELIP)'	'horvu5hr1g063670.1'	'LHC-related protein (ELIP) (original description: cds chromosome:IBSC_v2:chr5H:493808184:493809187:1 gene:HORVU5Hr1G063670 gene_biotype:protein_coding transcript_biotype:protein_coding) &'	T
'1.1.1.4.3'	'Photosynthesis.photophosphorylation.photosystem II.repair and reassembly cycle.stabilizing factor (ELIP)'	'horvu5hr1g063660.1'	'LHC-related protein (ELIP) (original description: cds chromosome:IBSC_v2:chr5H:493801632:493802474:1 gene:HORVU5Hr1G063660 gene_biotype:protein_coding transcript_biotype:protein_coding) &'	T
'1.1.1.4.3'	'Photosynthesis.photophosphorylation.photosystem II.repair and reassembly cycle.stabilizing factor (ELIP)'	'horvu1hr1g067080.1'	'LHC-related protein (ELIP) (original description: cds chromosome:IBSC_v2:chr1H:475940986:475942012:1 gene:HORVU1Hr1G067080 gene_biotype:protein_coding transcript_biotype:protein_coding description:Predicted protein [Source:UniProtKB/TrEMBL;Acc:F2D4T9]) &'	T
'1.1.1.4.3'	'Photosynthesis.photophosphorylation.photosystem II.repair and reassembly cycle.stabilizing factor (ELIP)'	'horvu4hr1g066810.1'	'LHC-related protein (ELIP) (original description: cds chromosome:IBSC_v2:chr4H:555369389:555370168:1 gene:HORVU4Hr1G066810 gene_biotype:protein_coding transcript_biotype:protein_coding) &'	T
'1.1.1.4.4'	'Photosynthesis.photophosphorylation.photosystem II.repair and reassembly cycle.repair factor (PPL1)'	''	''
'1.1.1.4.5'	'Photosynthesis.photophosphorylation.photosystem II.repair and reassembly cycle.photoprotective factor (MPH1)'	''	''
'1.1.1.4.6'	'Photosynthesis.photophosphorylation.photosystem II.repair and reassembly cycle.assembly factor (HHL1)'	''	''
'1.1.1.4.7'	'Photosynthesis.photophosphorylation.photosystem II.repair and reassembly cycle.assembly factor (MET1)'	''	''
'1.1.1.4.8'	'Photosynthesis.photophosphorylation.photosystem II.repair and reassembly cycle.assembly factor (CYP38)'	''	''
'1.1.1.4.9'	'Photosynthesis.photophosphorylation.photosystem II.repair and reassembly cycle.assembly factor (LQY1)'	''	''
'1.1.1.5'	'Photosynthesis.photophosphorylation.photosystem II.photosynthetic acclimation'	''	''
'1.1.1.5.1'	'Photosynthesis.photophosphorylation.photosystem II.photosynthetic acclimation.regulatory phosphorylation'	''	''
'1.1.1.5.1.1'	'Photosynthesis.photophosphorylation.photosystem II.photosynthetic acclimation.regulatory phosphorylation.protein kinase (STN7)'	''	''
'1.1.1.5.1.2'	'Photosynthesis.photophosphorylation.photosystem II.photosynthetic acclimation.regulatory phosphorylation.protein kinase (STN8)'	''	''
'1.1.1.5.1.3'	'Photosynthesis.photophosphorylation.photosystem II.photosynthetic acclimation.regulatory phosphorylation.phosphatase (PPH1/TAP38)'	''	''
'1.1.1.5.1.4'	'Photosynthesis.photophosphorylation.photosystem II.photosynthetic acclimation.regulatory phosphorylation.phosphatase (PBCP)'	''	''
'1.1.1.5.2'	'Photosynthesis.photophosphorylation.photosystem II.photosynthetic acclimation.regulatory acetylation'	''	''
'1.1.1.5.2.1'	'Photosynthesis.photophosphorylation.photosystem II.photosynthetic acclimation.regulatory acetylation.lysine acetyltransferase (NSI)'	''	''
'1.1.1.5.3'	'Photosynthesis.photophosphorylation.photosystem II.photosynthetic acclimation.non-photochemical quenching (NPQ)'	''	''
'1.1.1.5.3.1'	'Photosynthesis.photophosphorylation.photosystem II.photosynthetic acclimation.non-photochemical quenching (NPQ).qE/qZ-type quenching'	''	''
'1.1.1.5.3.1.1'	'Photosynthesis.photophosphorylation.photosystem II.photosynthetic acclimation.non-photochemical quenching (NPQ).qE/qZ-type quenching.pH-sensor protein (PsbS)'	''	''
'1.1.1.5.3.1.2'	'Photosynthesis.photophosphorylation.photosystem II.photosynthetic acclimation.non-photochemical quenching (NPQ).qE/qZ-type quenching.xanthophyll cycle'	''	''
'1.1.1.5.3.1.2.1'	'Photosynthesis.photophosphorylation.photosystem II.photosynthetic acclimation.non-photochemical quenching (NPQ).qE/qZ-type quenching.xanthophyll cycle.violaxanthin de-epoxidase (VDE)'	''	''
'1.1.1.5.3.1.2.2'	'Photosynthesis.photophosphorylation.photosystem II.photosynthetic acclimation.non-photochemical quenching (NPQ).qE/qZ-type quenching.xanthophyll cycle.zeaxanthin epoxidase (ZEP)'	''	''
'1.1.1.5.3.1.3'	'Photosynthesis.photophosphorylation.photosystem II.photosynthetic acclimation.non-photochemical quenching (NPQ).qE/qZ-type quenching.LhcSR-dependent machinery'	''	''
'1.1.1.5.3.1.3.1'	'Photosynthesis.photophosphorylation.photosystem II.photosynthetic acclimation.non-photochemical quenching (NPQ).qE/qZ-type quenching.LhcSR-dependent machinery.light stress-responsive protein (LhcSR)'	''	''
'1.1.1.5.3.1.4'	'Photosynthesis.photophosphorylation.photosystem II.photosynthetic acclimation.non-photochemical quenching (NPQ).qE/qZ-type quenching.regulatory protein (FLAP1)'	''	''
'1.1.1.5.3.1.5'	'Photosynthesis.photophosphorylation.photosystem II.photosynthetic acclimation.non-photochemical quenching (NPQ).qE/qZ-type quenching.regulatory protein (DLDG1)'	''	''
'1.1.1.5.3.1.6'	'Photosynthesis.photophosphorylation.photosystem II.photosynthetic acclimation.non-photochemical quenching (NPQ).qE/qZ-type quenching.regulatory protein (YCF10)'	''	''
'1.1.1.5.3.1.7'	'Photosynthesis.photophosphorylation.photosystem II.photosynthetic acclimation.non-photochemical quenching (NPQ).qE/qZ-type quenching.regulatory protein (NPQ6)'	''	''
'1.1.1.5.3.1.8'	'Photosynthesis.photophosphorylation.photosystem II.photosynthetic acclimation.non-photochemical quenching (NPQ).qE/qZ-type quenching.regulatory protein (NPQ7)'	''	''
'1.1.1.5.3.2'	'Photosynthesis.photophosphorylation.photosystem II.photosynthetic acclimation.non-photochemical quenching (NPQ).qH-type antenna quenching'	''	''
'1.1.1.5.3.2.1'	'Photosynthesis.photophosphorylation.photosystem II.photosynthetic acclimation.non-photochemical quenching (NPQ).qH-type antenna quenching.regulatory protein (LCNP)'	''	''
'1.1.1.5.3.2.2'	'Photosynthesis.photophosphorylation.photosystem II.photosynthetic acclimation.non-photochemical quenching (NPQ).qH-type antenna quenching.regulatory protein (SOQ1)'	''	''
'1.1.1.5.3.2.3'	'Photosynthesis.photophosphorylation.photosystem II.photosynthetic acclimation.non-photochemical quenching (NPQ).qH-type antenna quenching.regulatory protein (ROQH1)'	''	''
'1.1.1.5.4'	'Photosynthesis.photophosphorylation.photosystem II.photosynthetic acclimation.thylakoid grana stacking'	''	''
'1.1.1.5.4.1'	'Photosynthesis.photophosphorylation.photosystem II.photosynthetic acclimation.thylakoid grana stacking.regulatory factor (RIQ)'	''	''
'1.1.1.5.4.2'	'Photosynthesis.photophosphorylation.photosystem II.photosynthetic acclimation.thylakoid grana stacking.regulatory factor (CURT)'	'horvu6hr1g073100.1'	'regulatory factor (CURT) of thylakoid grana stacking (original description: cds chromosome:IBSC_v2:chr6H:507158523:507164964:1 gene:HORVU6Hr1G073100 gene_biotype:protein_coding transcript_biotype:protein_coding) &'	T
'1.1.1.5.5'	'Photosynthesis.photophosphorylation.photosystem II.photosynthetic acclimation.acclimation factor activities'	''	''
'1.1.1.5.5.1'	'Photosynthesis.photophosphorylation.photosystem II.photosynthetic acclimation.acclimation factor activities.acclimation factor (MPH2)'	''	''
'1.1.1.5.5.2'	'Photosynthesis.photophosphorylation.photosystem II.photosynthetic acclimation.acclimation factor activities.acclimation factor (APE)'	''	''
'1.1.1.5.5.3'	'Photosynthesis.photophosphorylation.photosystem II.photosynthetic acclimation.acclimation factor activities.light-responsive regulatory protein (SEP)'	''	''
'1.1.2'	'Photosynthesis.photophosphorylation.cytochrome b6/f complex'	''	''
'1.1.2.1'	'Photosynthesis.photophosphorylation.cytochrome b6/f complex.apocytochrome f component PetA'	''	''
'1.1.2.2'	'Photosynthesis.photophosphorylation.cytochrome b6/f complex.apocytochrome b component PetB'	''	''
'1.1.2.3'	'Photosynthesis.photophosphorylation.cytochrome b6/f complex.Rieske iron-sulfur component PetC'	''	''
'1.1.2.4'	'Photosynthesis.photophosphorylation.cytochrome b6/f complex.component PetD/IV'	''	''
'1.1.2.5'	'Photosynthesis.photophosphorylation.cytochrome b6/f complex.component PetG/V'	''	''
'1.1.2.6'	'Photosynthesis.photophosphorylation.cytochrome b6/f complex.component PetL/VI'	''	''
'1.1.2.7'	'Photosynthesis.photophosphorylation.cytochrome b6/f complex.component PetM/VII'	''	''
'1.1.2.8'	'Photosynthesis.photophosphorylation.cytochrome b6/f complex.component PetN'	''	''
'1.1.2.9'	'Photosynthesis.photophosphorylation.cytochrome b6/f complex.assembly'	''	''
'1.1.2.9.1'	'Photosynthesis.photophosphorylation.cytochrome b6/f complex.assembly.CCB cytochrome b6 maturation system (system IV)'	''	''
'1.1.2.9.1.1'	'Photosynthesis.photophosphorylation.cytochrome b6/f complex.assembly.CCB cytochrome b6 maturation system (system IV).assembly factor (CCB1)'	''	''
'1.1.2.9.1.2'	'Photosynthesis.photophosphorylation.cytochrome b6/f complex.assembly.CCB cytochrome b6 maturation system (system IV).assembly factor (CCB2)'	''	''
'1.1.2.9.1.3'	'Photosynthesis.photophosphorylation.cytochrome b6/f complex.assembly.CCB cytochrome b6 maturation system (system IV).assembly factor (CCB3)'	''	''
'1.1.2.9.1.4'	'Photosynthesis.photophosphorylation.cytochrome b6/f complex.assembly.CCB cytochrome b6 maturation system (system IV).assembly factor (CCB4)'	''	''
'1.1.2.9.2'	'Photosynthesis.photophosphorylation.cytochrome b6/f complex.assembly.CCS cytochrome f/c6 maturation system (system II)'	''	''
'1.1.2.9.2.1'	'Photosynthesis.photophosphorylation.cytochrome b6/f complex.assembly.CCS cytochrome f/c6 maturation system (system II).assembly factor (CcsA)'	''	''
'1.1.2.9.2.2'	'Photosynthesis.photophosphorylation.cytochrome b6/f complex.assembly.CCS cytochrome f/c6 maturation system (system II).assembly factor (Ccs1/CcsB)'	''	''
'1.1.2.9.2.3'	'Photosynthesis.photophosphorylation.cytochrome b6/f complex.assembly.CCS cytochrome f/c6 maturation system (system II).assembly factor (Ccs5/CcdA)'	''	''
'1.1.2.9.3'	'Photosynthesis.photophosphorylation.cytochrome b6/f complex.assembly.assembly factor (HCF153)'	''	''
'1.1.2.9.4'	'Photosynthesis.photophosphorylation.cytochrome b6/f complex.assembly.assembly factor (HCF222)'	''	''
'1.1.2.9.5'	'Photosynthesis.photophosphorylation.cytochrome b6/f complex.assembly.assembly factor (HCF164)'	''	''
'1.1.2.9.6'	'Photosynthesis.photophosphorylation.cytochrome b6/f complex.assembly.assembly factor (DAC)'	''	''
'1.1.3'	'Photosynthesis.photophosphorylation.Cytb6/f to PS-I electron carriers'	''	''
'1.1.3.1'	'Photosynthesis.photophosphorylation.Cytb6/f to PS-I electron carriers.plastocyanin copper-protein (PetE)'	''	''
'1.1.3.2'	'Photosynthesis.photophosphorylation.Cytb6/f to PS-I electron carriers.cytochrome hemoprotein (Cytc6a)'	''	''
'1.1.4'	'Photosynthesis.photophosphorylation.photosystem I'	''	''
'1.1.4.1'	'Photosynthesis.photophosphorylation.photosystem I.LHC-I complex'	''	''
'1.1.4.1.1'	'Photosynthesis.photophosphorylation.photosystem I.LHC-I complex.component LHCa1'	''	''
'1.1.4.1.2'	'Photosynthesis.photophosphorylation.photosystem I.LHC-I complex.component LHCa2'	''	''
'1.1.4.1.3'	'Photosynthesis.photophosphorylation.photosystem I.LHC-I complex.component LHCa3'	''	''
'1.1.4.1.4'	'Photosynthesis.photophosphorylation.photosystem I.LHC-I complex.component LHCa4'	''	''
'1.1.4.1.5'	'Photosynthesis.photophosphorylation.photosystem I.LHC-I complex.component LHCa5'	''	''
'1.1.4.1.6'	'Photosynthesis.photophosphorylation.photosystem I.LHC-I complex.component LHCa6'	''	''
'1.1.4.2'	'Photosynthesis.photophosphorylation.photosystem I.PS-I complex'	''	''
'1.1.4.2.1'	'Photosynthesis.photophosphorylation.photosystem I.PS-I complex.apoprotein component PsaA'	''	''
'1.1.4.2.2'	'Photosynthesis.photophosphorylation.photosystem I.PS-I complex.apoprotein component PsaB'	''	''
'1.1.4.2.3'	'Photosynthesis.photophosphorylation.photosystem I.PS-I complex.component PsaC'	''	''
'1.1.4.2.4'	'Photosynthesis.photophosphorylation.photosystem I.PS-I complex.component PsaD'	''	''
'1.1.4.2.5'	'Photosynthesis.photophosphorylation.photosystem I.PS-I complex.component PsaE'	''	''
'1.1.4.2.6'	'Photosynthesis.photophosphorylation.photosystem I.PS-I complex.component PsaF'	''	''
'1.1.4.2.7'	'Photosynthesis.photophosphorylation.photosystem I.PS-I complex.component PsaG'	''	''
'1.1.4.2.8'	'Photosynthesis.photophosphorylation.photosystem I.PS-I complex.component PsaH'	''	''
'1.1.4.2.9'	'Photosynthesis.photophosphorylation.photosystem I.PS-I complex.component PsaI'	''	''
'1.1.4.2.10'	'Photosynthesis.photophosphorylation.photosystem I.PS-I complex.component PsaJ'	''	''
'1.1.4.2.11'	'Photosynthesis.photophosphorylation.photosystem I.PS-I complex.component PsaK'	''	''
'1.1.4.2.12'	'Photosynthesis.photophosphorylation.photosystem I.PS-I complex.component PsaL'	''	''
'1.1.4.2.13'	'Photosynthesis.photophosphorylation.photosystem I.PS-I complex.component PsaM'	''	''
'1.1.4.2.14'	'Photosynthesis.photophosphorylation.photosystem I.PS-I complex.component PsaN'	''	''
'1.1.4.2.15'	'Photosynthesis.photophosphorylation.photosystem I.PS-I complex.component PsaO'	''	''
'1.1.4.3'	'Photosynthesis.photophosphorylation.photosystem I.assembly and maintenance'	''	''
'1.1.4.3.1'	'Photosynthesis.photophosphorylation.photosystem I.assembly and maintenance.assembly factor (HCF101)'	''	''
'1.1.4.3.2'	'Photosynthesis.photophosphorylation.photosystem I.assembly and maintenance.assembly factor (PPD1)'	''	''
'1.1.4.3.3'	'Photosynthesis.photophosphorylation.photosystem I.assembly and maintenance.assembly factor (YCF3)'	''	''
'1.1.4.3.4'	'Photosynthesis.photophosphorylation.photosystem I.assembly and maintenance.assembly factor (YCF4)'	''	''
'1.1.4.3.5'	'Photosynthesis.photophosphorylation.photosystem I.assembly and maintenance.assembly factor (PYG7)'	''	''
'1.1.4.3.6'	'Photosynthesis.photophosphorylation.photosystem I.assembly and maintenance.assembly factor (Y3IP1)'	''	''
'1.1.4.3.7'	'Photosynthesis.photophosphorylation.photosystem I.assembly and maintenance.assembly factor (PSA2)'	''	''
'1.1.4.3.8'	'Photosynthesis.photophosphorylation.photosystem I.assembly and maintenance.assembly factor (PSA3)'	''	''
'1.1.5'	'Photosynthesis.photophosphorylation.linear electron flow'	''	''
'1.1.5.1'	'Photosynthesis.photophosphorylation.linear electron flow.ferredoxin electron carrier activities'	''	''
'1.1.5.1.1'	'Photosynthesis.photophosphorylation.linear electron flow.ferredoxin electron carrier activities.ferredoxin (Fd) targeted to NADP reduction'	''	''
'1.1.5.1.2'	'Photosynthesis.photophosphorylation.linear electron flow.ferredoxin electron carrier activities.ferredoxin (FdC) targeted to non-NADP reduction'	''	''
'1.1.5.2'	'Photosynthesis.photophosphorylation.linear electron flow.ferredoxin-NADP reductase (FNR) activity'	''	''
'1.1.5.2.1'	'Photosynthesis.photophosphorylation.linear electron flow.ferredoxin-NADP reductase (FNR) activity.ferredoxin-NADP oxidoreductase'	''	''
'1.1.5.2.2'	'Photosynthesis.photophosphorylation.linear electron flow.ferredoxin-NADP reductase (FNR) activity.FNR membrane-tethering'	''	''
'1.1.5.2.2.1'	'Photosynthesis.photophosphorylation.linear electron flow.ferredoxin-NADP reductase (FNR) activity.FNR membrane-tethering.FNR-recruitment protein (TROL)'	''	''
'1.1.5.2.2.2'	'Photosynthesis.photophosphorylation.linear electron flow.ferredoxin-NADP reductase (FNR) activity.FNR membrane-tethering.FNR-interacting protein (TIC62)'	''	''
'1.1.5.2.3'	'Photosynthesis.photophosphorylation.linear electron flow.ferredoxin-NADP reductase (FNR) activity.regulatory protein (LIR1) of FNR activity'	''	''
'1.1.6'	'Photosynthesis.photophosphorylation.cyclic electron flow'	''	''
'1.1.6.1'	'Photosynthesis.photophosphorylation.cyclic electron flow.PGR5-PGRL1 complex'	''	''
'1.1.6.1.1'	'Photosynthesis.photophosphorylation.cyclic electron flow.PGR5-PGRL1 complex.component PGR5'	''	''
'1.1.6.1.2'	'Photosynthesis.photophosphorylation.cyclic electron flow.PGR5-PGRL1 complex.component PGRL1'	''	''
'1.1.7'	'Photosynthesis.photophosphorylation.pseudo-cyclic electron flow'	''	''
'1.1.7.1'	'Photosynthesis.photophosphorylation.pseudo-cyclic electron flow.flavodiiron protein heterodimer'	''	''
'1.1.7.1.1'	'Photosynthesis.photophosphorylation.pseudo-cyclic electron flow.flavodiiron protein heterodimer.component FLVa'	''	''
'1.1.7.1.2'	'Photosynthesis.photophosphorylation.pseudo-cyclic electron flow.flavodiiron protein heterodimer.component FLVb'	''	''
'1.1.8'	'Photosynthesis.photophosphorylation.chlororespiration'	''	''
'1.1.8.1'	'Photosynthesis.photophosphorylation.chlororespiration.NADH dehydrogenase-like (NDH) complex'	''	''
'1.1.8.1.1'	'Photosynthesis.photophosphorylation.chlororespiration.NADH dehydrogenase-like (NDH) complex.membrane subcomplex M'	''	''
'1.1.8.1.1.1'	'Photosynthesis.photophosphorylation.chlororespiration.NADH dehydrogenase-like (NDH) complex.membrane subcomplex M.component NdhA'	''	''
'1.1.8.1.1.2'	'Photosynthesis.photophosphorylation.chlororespiration.NADH dehydrogenase-like (NDH) complex.membrane subcomplex M.component NdhB'	''	''
'1.1.8.1.1.3'	'Photosynthesis.photophosphorylation.chlororespiration.NADH dehydrogenase-like (NDH) complex.membrane subcomplex M.component NdhC'	''	''
'1.1.8.1.1.4'	'Photosynthesis.photophosphorylation.chlororespiration.NADH dehydrogenase-like (NDH) complex.membrane subcomplex M.component NdhD'	''	''
'1.1.8.1.1.5'	'Photosynthesis.photophosphorylation.chlororespiration.NADH dehydrogenase-like (NDH) complex.membrane subcomplex M.component NdhE'	''	''
'1.1.8.1.1.6'	'Photosynthesis.photophosphorylation.chlororespiration.NADH dehydrogenase-like (NDH) complex.membrane subcomplex M.component NdhF'	''	''
'1.1.8.1.1.7'	'Photosynthesis.photophosphorylation.chlororespiration.NADH dehydrogenase-like (NDH) complex.membrane subcomplex M.component NdhG'	''	''
'1.1.8.1.2'	'Photosynthesis.photophosphorylation.chlororespiration.NADH dehydrogenase-like (NDH) complex.subcomplex A'	''	''
'1.1.8.1.2.1'	'Photosynthesis.photophosphorylation.chlororespiration.NADH dehydrogenase-like (NDH) complex.subcomplex A.component NdhH'	''	''
'1.1.8.1.2.2'	'Photosynthesis.photophosphorylation.chlororespiration.NADH dehydrogenase-like (NDH) complex.subcomplex A.component NdhI'	''	''
'1.1.8.1.2.3'	'Photosynthesis.photophosphorylation.chlororespiration.NADH dehydrogenase-like (NDH) complex.subcomplex A.component NdhJ'	''	''
'1.1.8.1.2.4'	'Photosynthesis.photophosphorylation.chlororespiration.NADH dehydrogenase-like (NDH) complex.subcomplex A.component NdhK'	''	''
'1.1.8.1.2.5'	'Photosynthesis.photophosphorylation.chlororespiration.NADH dehydrogenase-like (NDH) complex.subcomplex A.component NdhL'	''	''
'1.1.8.1.2.6'	'Photosynthesis.photophosphorylation.chlororespiration.NADH dehydrogenase-like (NDH) complex.subcomplex A.component NdhM'	''	''
'1.1.8.1.2.7'	'Photosynthesis.photophosphorylation.chlororespiration.NADH dehydrogenase-like (NDH) complex.subcomplex A.component NdhN'	''	''
'1.1.8.1.2.8'	'Photosynthesis.photophosphorylation.chlororespiration.NADH dehydrogenase-like (NDH) complex.subcomplex A.component NdhO'	''	''
'1.1.8.1.3'	'Photosynthesis.photophosphorylation.chlororespiration.NADH dehydrogenase-like (NDH) complex.subcomplex B'	''	''
'1.1.8.1.3.1'	'Photosynthesis.photophosphorylation.chlororespiration.NADH dehydrogenase-like (NDH) complex.subcomplex B.component PnsB1/NDF1'	''	''
'1.1.8.1.3.2'	'Photosynthesis.photophosphorylation.chlororespiration.NADH dehydrogenase-like (NDH) complex.subcomplex B.component PnsB2/NDF2'	''	''
'1.1.8.1.3.3'	'Photosynthesis.photophosphorylation.chlororespiration.NADH dehydrogenase-like (NDH) complex.subcomplex B.component PnsB3/NDF4'	''	''
'1.1.8.1.3.4'	'Photosynthesis.photophosphorylation.chlororespiration.NADH dehydrogenase-like (NDH) complex.subcomplex B.component PnsB4/NDF6'	''	''
'1.1.8.1.3.5'	'Photosynthesis.photophosphorylation.chlororespiration.NADH dehydrogenase-like (NDH) complex.subcomplex B.component PnsB5/NDH18'	''	''
'1.1.8.1.4'	'Photosynthesis.photophosphorylation.chlororespiration.NADH dehydrogenase-like (NDH) complex.lumen subcomplex L'	''	''
'1.1.8.1.4.1'	'Photosynthesis.photophosphorylation.chlororespiration.NADH dehydrogenase-like (NDH) complex.lumen subcomplex L.component PnsL1'	''	''
'1.1.8.1.4.2'	'Photosynthesis.photophosphorylation.chlororespiration.NADH dehydrogenase-like (NDH) complex.lumen subcomplex L.component PnsL2/PQL1'	''	''
'1.1.8.1.4.3'	'Photosynthesis.photophosphorylation.chlororespiration.NADH dehydrogenase-like (NDH) complex.lumen subcomplex L.component PnsL3/PQL2'	''	''
'1.1.8.1.4.4'	'Photosynthesis.photophosphorylation.chlororespiration.NADH dehydrogenase-like (NDH) complex.lumen subcomplex L.component PnsL4'	''	''
'1.1.8.1.4.5'	'Photosynthesis.photophosphorylation.chlororespiration.NADH dehydrogenase-like (NDH) complex.lumen subcomplex L.component PnsL5'	''	''
'1.1.8.1.5'	'Photosynthesis.photophosphorylation.chlororespiration.NADH dehydrogenase-like (NDH) complex.electron donor-binding subcomplex E'	''	''
'1.1.8.1.5.1'	'Photosynthesis.photophosphorylation.chlororespiration.NADH dehydrogenase-like (NDH) complex.electron donor-binding subcomplex E.component NdhS'	''	''
'1.1.8.1.5.2'	'Photosynthesis.photophosphorylation.chlororespiration.NADH dehydrogenase-like (NDH) complex.electron donor-binding subcomplex E.component NdhT'	''	''
'1.1.8.1.5.3'	'Photosynthesis.photophosphorylation.chlororespiration.NADH dehydrogenase-like (NDH) complex.electron donor-binding subcomplex E.component NdhU'	''	''
'1.1.8.1.5.4'	'Photosynthesis.photophosphorylation.chlororespiration.NADH dehydrogenase-like (NDH) complex.electron donor-binding subcomplex E.component NdhV'	''	''
'1.1.8.1.6'	'Photosynthesis.photophosphorylation.chlororespiration.NADH dehydrogenase-like (NDH) complex.assembly and maintenance'	''	''
'1.1.8.1.6.1'	'Photosynthesis.photophosphorylation.chlororespiration.NADH dehydrogenase-like (NDH) complex.assembly and maintenance.ndhA-specific mRNA splicing factor'	''	''
'1.1.8.1.6.2'	'Photosynthesis.photophosphorylation.chlororespiration.NADH dehydrogenase-like (NDH) complex.assembly and maintenance.Cpn60 chaperonin heterodimer'	''	''
'1.1.8.1.6.2.1'	'Photosynthesis.photophosphorylation.chlororespiration.NADH dehydrogenase-like (NDH) complex.assembly and maintenance.Cpn60 chaperonin heterodimer.subunit alpha'	''	''
'1.1.8.1.6.2.2'	'Photosynthesis.photophosphorylation.chlororespiration.NADH dehydrogenase-like (NDH) complex.assembly and maintenance.Cpn60 chaperonin heterodimer.subunit beta'	''	''
'1.1.8.1.6.3'	'Photosynthesis.photophosphorylation.chlororespiration.NADH dehydrogenase-like (NDH) complex.assembly and maintenance.assembly factor (CRR1)'	''	''
'1.1.8.1.6.4'	'Photosynthesis.photophosphorylation.chlororespiration.NADH dehydrogenase-like (NDH) complex.assembly and maintenance.assembly factor (CRR3)'	''	''
'1.1.8.1.6.5'	'Photosynthesis.photophosphorylation.chlororespiration.NADH dehydrogenase-like (NDH) complex.assembly and maintenance.assembly factor (CRR6)'	''	''
'1.1.8.1.6.6'	'Photosynthesis.photophosphorylation.chlororespiration.NADH dehydrogenase-like (NDH) complex.assembly and maintenance.assembly factor (CRR7)'	''	''
'1.1.8.1.6.7'	'Photosynthesis.photophosphorylation.chlororespiration.NADH dehydrogenase-like (NDH) complex.assembly and maintenance.assembly factor (NDF5)'	''	''
'1.1.8.1.6.8'	'Photosynthesis.photophosphorylation.chlororespiration.NADH dehydrogenase-like (NDH) complex.assembly and maintenance.assembly factor (CRR41)'	''	''
'1.1.8.1.6.9'	'Photosynthesis.photophosphorylation.chlororespiration.NADH dehydrogenase-like (NDH) complex.assembly and maintenance.assembly factor (CRR42)'	''	''
'1.1.8.1.6.10'	'Photosynthesis.photophosphorylation.chlororespiration.NADH dehydrogenase-like (NDH) complex.assembly and maintenance.assembly factor (CRR9)'	''	''
'1.1.8.1.6.11'	'Photosynthesis.photophosphorylation.chlororespiration.NADH dehydrogenase-like (NDH) complex.assembly and maintenance.assembly factor (PQL3)'	''	''
'1.1.8.2'	'Photosynthesis.photophosphorylation.chlororespiration.non-heme diiron quinol oxidase (PTOX)'	''	''
'1.1.9'	'Photosynthesis.photophosphorylation.ATP synthase complex'	''	''
'1.1.9.1'	'Photosynthesis.photophosphorylation.ATP synthase complex.membrane CF0 subcomplex'	''	''
'1.1.9.1.1'	'Photosynthesis.photophosphorylation.ATP synthase complex.membrane CF0 subcomplex.subunit a'	''	''
'1.1.9.1.2'	'Photosynthesis.photophosphorylation.ATP synthase complex.membrane CF0 subcomplex.subunit b'	''	''
'1.1.9.1.3'	'Photosynthesis.photophosphorylation.ATP synthase complex.membrane CF0 subcomplex.subunit b_'	''	''
'1.1.9.1.4'	'Photosynthesis.photophosphorylation.ATP synthase complex.membrane CF0 subcomplex.subunit c'	''	''
'1.1.9.2'	'Photosynthesis.photophosphorylation.ATP synthase complex.peripheral CF1 subcomplex'	''	''
'1.1.9.2.1'	'Photosynthesis.photophosphorylation.ATP synthase complex.peripheral CF1 subcomplex.subunit alpha'	''	''
'1.1.9.2.2'	'Photosynthesis.photophosphorylation.ATP synthase complex.peripheral CF1 subcomplex.subunit beta'	''	''
'1.1.9.2.3'	'Photosynthesis.photophosphorylation.ATP synthase complex.peripheral CF1 subcomplex.subunit gamma'	''	''
'1.1.9.2.4'	'Photosynthesis.photophosphorylation.ATP synthase complex.peripheral CF1 subcomplex.subunit delta'	''	''
'1.1.9.2.5'	'Photosynthesis.photophosphorylation.ATP synthase complex.peripheral CF1 subcomplex.subunit epsilon'	''	''
'1.1.9.3'	'Photosynthesis.photophosphorylation.ATP synthase complex.assembly'	''	''
'1.1.9.3.1'	'Photosynthesis.photophosphorylation.ATP synthase complex.assembly.assembly factor (CGL160)'	''	''
'1.1.9.3.2'	'Photosynthesis.photophosphorylation.ATP synthase complex.assembly.assembly factor (BFA1)'	''	''
'1.1.9.3.3'	'Photosynthesis.photophosphorylation.ATP synthase complex.assembly.assembly factor (BFA3)'	''	''
'1.2'	'Photosynthesis.calvin cycle'	''	''
'1.2.1'	'Photosynthesis.calvin cycle.ribulose-1,5-bisphosphat carboxylase/oxygenase (RuBisCo) activity'	''	''
'1.2.1.1'	'Photosynthesis.calvin cycle.ribulose-1,5-bisphosphat carboxylase/oxygenase (RuBisCo) activity.RuBisCo heterodimer'	''	''
'1.2.1.1.1'	'Photosynthesis.calvin cycle.ribulose-1,5-bisphosphat carboxylase/oxygenase (RuBisCo) activity.RuBisCo heterodimer.large subunit'	''	''
'1.2.1.1.2'	'Photosynthesis.calvin cycle.ribulose-1,5-bisphosphat carboxylase/oxygenase (RuBisCo) activity.RuBisCo heterodimer.small subunit'	''	''
'1.2.1.2'	'Photosynthesis.calvin cycle.ribulose-1,5-bisphosphat carboxylase/oxygenase (RuBisCo) activity.RuBisCo assembly'	''	''
'1.2.1.2.1'	'Photosynthesis.calvin cycle.ribulose-1,5-bisphosphat carboxylase/oxygenase (RuBisCo) activity.RuBisCo assembly.CPN60 chaperonin heterodimer'	''	''
'1.2.1.2.1.1'	'Photosynthesis.calvin cycle.ribulose-1,5-bisphosphat carboxylase/oxygenase (RuBisCo) activity.RuBisCo assembly.CPN60 chaperonin heterodimer.subunit alpha'	''	''
'1.2.1.2.1.2'	'Photosynthesis.calvin cycle.ribulose-1,5-bisphosphat carboxylase/oxygenase (RuBisCo) activity.RuBisCo assembly.CPN60 chaperonin heterodimer.subunit beta'	''	''
'1.2.1.2.2'	'Photosynthesis.calvin cycle.ribulose-1,5-bisphosphat carboxylase/oxygenase (RuBisCo) activity.RuBisCo assembly.auxiliary co-chaperone (CPN20)'	''	''
'1.2.1.2.3'	'Photosynthesis.calvin cycle.ribulose-1,5-bisphosphat carboxylase/oxygenase (RuBisCo) activity.RuBisCo assembly.auxiliary co-chaperone (CPN10)'	''	''
'1.2.1.2.4'	'Photosynthesis.calvin cycle.ribulose-1,5-bisphosphat carboxylase/oxygenase (RuBisCo) activity.RuBisCo assembly.assembly factor (RbcX)'	''	''
'1.2.1.2.5'	'Photosynthesis.calvin cycle.ribulose-1,5-bisphosphat carboxylase/oxygenase (RuBisCo) activity.RuBisCo assembly.assembly factor (RAF1)'	''	''
'1.2.1.2.6'	'Photosynthesis.calvin cycle.ribulose-1,5-bisphosphat carboxylase/oxygenase (RuBisCo) activity.RuBisCo assembly.assembly factor (RAF2)'	''	''
'1.2.1.2.7'	'Photosynthesis.calvin cycle.ribulose-1,5-bisphosphat carboxylase/oxygenase (RuBisCo) activity.RuBisCo assembly.assembly factor (BSD2)'	''	''
'1.2.1.3'	'Photosynthesis.calvin cycle.ribulose-1,5-bisphosphat carboxylase/oxygenase (RuBisCo) activity.RuBisCo regulation'	''	''
'1.2.1.3.1'	'Photosynthesis.calvin cycle.ribulose-1,5-bisphosphat carboxylase/oxygenase (RuBisCo) activity.RuBisCo regulation.lysine N-methyltransferase (RbcMT)'	''	''
'1.2.1.3.2'	'Photosynthesis.calvin cycle.ribulose-1,5-bisphosphat carboxylase/oxygenase (RuBisCo) activity.RuBisCo regulation.ATP-dependent activase (RCA)'	''	''
'1.2.1.3.3'	'Photosynthesis.calvin cycle.ribulose-1,5-bisphosphat carboxylase/oxygenase (RuBisCo) activity.RuBisCo regulation.xylulose-1,5-bisphosphate phosphatase (CbbY)'	''	''
'1.2.1.3.4'	'Photosynthesis.calvin cycle.ribulose-1,5-bisphosphat carboxylase/oxygenase (RuBisCo) activity.RuBisCo regulation.carboxy-D-arabinitol-1-phosphatase (CA1PP)'	''	''
'1.2.1.3.5'	'Photosynthesis.calvin cycle.ribulose-1,5-bisphosphat carboxylase/oxygenase (RuBisCo) activity.RuBisCo regulation.rbcL-mRNA stability factor (MRL1)'	''	''
'1.2.2'	'Photosynthesis.calvin cycle.phosphoglycerate kinase'	''	''
'1.2.3'	'Photosynthesis.calvin cycle.glyceraldehyde 3-phosphate dehydrogenase (GAPDH) activity'	''	''
'1.2.3.1'	'Photosynthesis.calvin cycle.glyceraldehyde 3-phosphate dehydrogenase (GAPDH) activity.glyceraldehyde 3-phosphate dehydrogenase (GAPDH)'	''	''
'1.2.3.2'	'Photosynthesis.calvin cycle.glyceraldehyde 3-phosphate dehydrogenase (GAPDH) activity.regulatory protein (CP12) of GAPDH activity'	''	''
'1.2.4'	'Photosynthesis.calvin cycle.triosephosphate isomerase'	''	''
'1.2.5'	'Photosynthesis.calvin cycle.fructose 1,6-bisphosphate aldolase'	''	''
'1.2.6'	'Photosynthesis.calvin cycle.fructose-1,6-bisphosphatase'	''	''
'1.2.7'	'Photosynthesis.calvin cycle.transketolase'	''	''
'1.2.8'	'Photosynthesis.calvin cycle.sedoheptulose-1,7-bisphosphatase'	''	''
'1.2.9'	'Photosynthesis.calvin cycle.ribose 5-phosphate isomerase'	''	''
'1.2.10'	'Photosynthesis.calvin cycle.phosphopentose epimerase'	''	''
'1.2.11'	'Photosynthesis.calvin cycle.phosphoribulokinase (PRK)'	''	''
'1.2.12'	'Photosynthesis.calvin cycle.NADPH-dependent malate dehydrogenase (NADP-MDH)'	''	''
'1.3'	'Photosynthesis.photorespiration'	''	''
'1.3.1'	'Photosynthesis.photorespiration.phosphoglycolate phosphatase'	''	''
'1.3.2'	'Photosynthesis.photorespiration.glycolate oxidase'	''	''
'1.3.3'	'Photosynthesis.photorespiration.aminotransferase activities'	''	''
'1.3.3.1'	'Photosynthesis.photorespiration.aminotransferase activities.glutamate-glyoxylate transaminase'	''	''
'1.3.3.2'	'Photosynthesis.photorespiration.aminotransferase activities.serine-glyoxylate transaminase'	''	''
'1.3.4'	'Photosynthesis.photorespiration.glycine decarboxylase complex'	''	''
'1.3.4.1'	'Photosynthesis.photorespiration.glycine decarboxylase complex.glycine dehydrogenase component P-protein'	''	''
'1.3.4.2'	'Photosynthesis.photorespiration.glycine decarboxylase complex.aminomethyltransferase component T-protein'	''	''
'1.3.4.3'	'Photosynthesis.photorespiration.glycine decarboxylase complex.dihydrolipoyl dehydrogenase component L-protein'	''	''
'1.3.4.4'	'Photosynthesis.photorespiration.glycine decarboxylase complex.lipoamide-containing component H-protein'	''	''
'1.3.5'	'Photosynthesis.photorespiration.serine hydroxymethyltransferase (SHM)'	''	''
'1.3.6'	'Photosynthesis.photorespiration.hydroxypyruvate reductase activities'	''	''
'1.3.6.1'	'Photosynthesis.photorespiration.hydroxypyruvate reductase activities.peroxisomal hydroxypyruvate reductase (HPR1)'	''	''
'1.3.6.2'	'Photosynthesis.photorespiration.hydroxypyruvate reductase activities.non-peroxisomal hydroxypyruvate reductase (HPR)'	''	''
'1.3.7'	'Photosynthesis.photorespiration.glycerate kinase'	''	''
'1.3.8'	'Photosynthesis.photorespiration.glycerate:glycolate transporter'	''	''
'1.4'	'Photosynthesis.CAM/C4 photosynthesis'	''	''
'1.4.1'	'Photosynthesis.CAM/C4 photosynthesis.phosphoenolpyruvate (PEP) carboxylase activity'	''	''
'1.4.1.1'	'Photosynthesis.CAM/C4 photosynthesis.phosphoenolpyruvate (PEP) carboxylase activity.PEP carboxylase (PPC)'	''	''
'1.4.1.2'	'Photosynthesis.CAM/C4 photosynthesis.phosphoenolpyruvate (PEP) carboxylase activity.regulatory PPC-phosphorylating kinase (PPCK)'	''	''
'1.4.2'	'Photosynthesis.CAM/C4 photosynthesis.NAD-dependent malate dehydrogenase'	''	''
'1.5'	'Photosynthesis.carbon dioxide-bicarbonate interconversion'	''	''
'1.5.1'	'Photosynthesis.carbon dioxide-bicarbonate interconversion.alpha-type carbonic anhydrase'	''	''
'1.5.2'	'Photosynthesis.carbon dioxide-bicarbonate interconversion.beta-type carbonic anhydrase'	''	''
'2'	'Cellular respiration'	''	''
'2.1'	'Cellular respiration.glycolysis'	''	''
'2.1.1'	'Cellular respiration.glycolysis.cytosolic glycolysis'	''	''
'2.1.1.1'	'Cellular respiration.glycolysis.cytosolic glycolysis.phosphofructokinase activities'	''	''
'2.1.1.1.1'	'Cellular respiration.glycolysis.cytosolic glycolysis.phosphofructokinase activities.ATP-dependent phosphofructokinase'	''	''
'2.1.1.1.2'	'Cellular respiration.glycolysis.cytosolic glycolysis.phosphofructokinase activities.pyrophosphate-dependent phosphofructokinase'	''	''
'2.1.1.2'	'Cellular respiration.glycolysis.cytosolic glycolysis.fructose-bisphosphate aldolase (FBA)'	''	''
'2.1.1.3'	'Cellular respiration.glycolysis.cytosolic glycolysis.triose-phosphate isomerase'	''	''
'2.1.1.4'	'Cellular respiration.glycolysis.cytosolic glycolysis.glyceraldehyde 3-phosphate dehydrogenase activities'	''	''
'2.1.1.4.1'	'Cellular respiration.glycolysis.cytosolic glycolysis.glyceraldehyde 3-phosphate dehydrogenase activities.NAD-dependent glyceraldehyde 3-phosphate dehydrogenase'	''	''
'2.1.1.4.2'	'Cellular respiration.glycolysis.cytosolic glycolysis.glyceraldehyde 3-phosphate dehydrogenase activities.NADP-dependent glyceraldehyde 3-phosphate dehydrogenase'	''	''
'2.1.1.5'	'Cellular respiration.glycolysis.cytosolic glycolysis.phosphoglycerate kinase'	''	''
'2.1.1.6'	'Cellular respiration.glycolysis.cytosolic glycolysis.phosphoglycerate mutase'	''	''
'2.1.1.7'	'Cellular respiration.glycolysis.cytosolic glycolysis.enolase'	''	''
'2.1.1.8'	'Cellular respiration.glycolysis.cytosolic glycolysis.pyruvate kinase'	''	''
'2.1.2'	'Cellular respiration.glycolysis.methylglyoxal degradation'	''	''
'2.1.2.1'	'Cellular respiration.glycolysis.methylglyoxal degradation.lactoyl-glutathione lyase (GLX1)'	''	''
'2.1.2.2'	'Cellular respiration.glycolysis.methylglyoxal degradation.hydroxy-acyl-glutathione hydrolase (GLX2)'	''	''
'2.1.2.3'	'Cellular respiration.glycolysis.methylglyoxal degradation.glutathione-independent glyoxalase (GLY-III)'	''	''
'2.1.2.4'	'Cellular respiration.glycolysis.methylglyoxal degradation.D-lactate dehydrogenase'	''	''
'2.2'	'Cellular respiration.pyruvate oxidation'	''	''
'2.2.1'	'Cellular respiration.pyruvate oxidation.mitochondrial pyruvate dehydrogenase complex'	''	''
'2.2.1.1'	'Cellular respiration.pyruvate oxidation.mitochondrial pyruvate dehydrogenase complex.component E1 heterodimer'	''	''
'2.2.1.1.1'	'Cellular respiration.pyruvate oxidation.mitochondrial pyruvate dehydrogenase complex.component E1 heterodimer.subunit alpha'	''	''
'2.2.1.1.2'	'Cellular respiration.pyruvate oxidation.mitochondrial pyruvate dehydrogenase complex.component E1 heterodimer.subunit beta'	''	''
'2.2.1.2'	'Cellular respiration.pyruvate oxidation.mitochondrial pyruvate dehydrogenase complex.component E2'	''	''
'2.2.1.3'	'Cellular respiration.pyruvate oxidation.mitochondrial pyruvate dehydrogenase complex.dihydrolipoamide dehydrogenase component E3'	''	''
'2.2.1.4'	'Cellular respiration.pyruvate oxidation.mitochondrial pyruvate dehydrogenase complex.regulation'	''	''
'2.2.1.4.1'	'Cellular respiration.pyruvate oxidation.mitochondrial pyruvate dehydrogenase complex.regulation.pyruvate dehydrogenase kinase'	''	''
'2.3'	'Cellular respiration.tricarboxylic acid cycle'	''	''
'2.3.1'	'Cellular respiration.tricarboxylic acid cycle.citrate synthase (CSY4/5)'	''	''
'2.3.2'	'Cellular respiration.tricarboxylic acid cycle.aconitase (ACO)'	''	''
'2.3.3'	'Cellular respiration.tricarboxylic acid cycle.isocitrate dehydrogenase heterodimer'	''	''
'2.3.3.1'	'Cellular respiration.tricarboxylic acid cycle.isocitrate dehydrogenase heterodimer.catalytic component'	''	''
'2.3.3.2'	'Cellular respiration.tricarboxylic acid cycle.isocitrate dehydrogenase heterodimer.regulatory component'	''	''
'2.3.4'	'Cellular respiration.tricarboxylic acid cycle.2-oxoglutarate dehydrogenase complex'	''	''
'2.3.4.1'	'Cellular respiration.tricarboxylic acid cycle.2-oxoglutarate dehydrogenase complex.component E1'	''	''
'2.3.4.2'	'Cellular respiration.tricarboxylic acid cycle.2-oxoglutarate dehydrogenase complex.component E2'	''	''
'2.3.4.3'	'Cellular respiration.tricarboxylic acid cycle.2-oxoglutarate dehydrogenase complex.dihydrolipoamide dehydrogenase component E3'	''	''
'2.3.5'	'Cellular respiration.tricarboxylic acid cycle.succinyl-CoA ligase heterodimer'	''	''
'2.3.5.1'	'Cellular respiration.tricarboxylic acid cycle.succinyl-CoA ligase heterodimer.subunit alpha'	''	''
'2.3.5.2'	'Cellular respiration.tricarboxylic acid cycle.succinyl-CoA ligase heterodimer.subunit beta'	''	''
'2.3.6'	'Cellular respiration.tricarboxylic acid cycle.succinate dehydrogenase complex'	''	''
'2.3.6.1'	'Cellular respiration.tricarboxylic acid cycle.succinate dehydrogenase complex.components'	''	''
'2.3.6.1.1'	'Cellular respiration.tricarboxylic acid cycle.succinate dehydrogenase complex.components.flavoprotein component SDH1'	''	''
'2.3.6.1.2'	'Cellular respiration.tricarboxylic acid cycle.succinate dehydrogenase complex.components.iron-sulphur component SDH2'	''	''
'2.3.6.1.3'	'Cellular respiration.tricarboxylic acid cycle.succinate dehydrogenase complex.components.membrane-anchor component SDH3'	''	''
'2.3.6.1.4'	'Cellular respiration.tricarboxylic acid cycle.succinate dehydrogenase complex.components.membrane-anchor component SDH4'	''	''
'2.3.6.1.5'	'Cellular respiration.tricarboxylic acid cycle.succinate dehydrogenase complex.components.component SDH5'	''	''
'2.3.6.1.6'	'Cellular respiration.tricarboxylic acid cycle.succinate dehydrogenase complex.components.component SDH6'	''	''
'2.3.6.1.7'	'Cellular respiration.tricarboxylic acid cycle.succinate dehydrogenase complex.components.component SDH7'	''	''
'2.3.6.1.8'	'Cellular respiration.tricarboxylic acid cycle.succinate dehydrogenase complex.components.component SDH8'	''	''
'2.3.6.2'	'Cellular respiration.tricarboxylic acid cycle.succinate dehydrogenase complex.assembly'	''	''
'2.3.6.2.1'	'Cellular respiration.tricarboxylic acid cycle.succinate dehydrogenase complex.assembly.flavinylation factor (SDHAF2)'	''	''
'2.3.6.2.2'	'Cellular respiration.tricarboxylic acid cycle.succinate dehydrogenase complex.assembly.assembly factor (SDHAF4)'	''	''
'2.3.7'	'Cellular respiration.tricarboxylic acid cycle.fumarase'	''	''
'2.3.8'	'Cellular respiration.tricarboxylic acid cycle.mitochondrial NAD-dependent malate dehydrogenase'	''	''
'2.3.9'	'Cellular respiration.tricarboxylic acid cycle.mitochondrial NAD-dependent malic enzyme'	''	''
'2.4'	'Cellular respiration.oxidative phosphorylation'	''	''
'2.4.1'	'Cellular respiration.oxidative phosphorylation.NADH dehydrogenase complex'	''	''
'2.4.1.1'	'Cellular respiration.oxidative phosphorylation.NADH dehydrogenase complex.module N (electron input)'	''	''
'2.4.1.1.1'	'Cellular respiration.oxidative phosphorylation.NADH dehydrogenase complex.module N (electron input).component NQO1/51kDa'	''	''
'2.4.1.1.2'	'Cellular respiration.oxidative phosphorylation.NADH dehydrogenase complex.module N (electron input).component NQO2/24kDa'	''	''
'2.4.1.1.3'	'Cellular respiration.oxidative phosphorylation.NADH dehydrogenase complex.module N (electron input).component NQO3/75kDa'	''	''
'2.4.1.2'	'Cellular respiration.oxidative phosphorylation.NADH dehydrogenase complex.module Q (electron output)'	''	''
'2.4.1.2.1'	'Cellular respiration.oxidative phosphorylation.NADH dehydrogenase complex.module Q (electron output).component NQO4/ND7'	''	''
'2.4.1.2.2'	'Cellular respiration.oxidative phosphorylation.NADH dehydrogenase complex.module Q (electron output).component NQO5/ND9'	''	''
'2.4.1.2.3'	'Cellular respiration.oxidative phosphorylation.NADH dehydrogenase complex.module Q (electron output).component NQO6/PSST'	''	''
'2.4.1.2.4'	'Cellular respiration.oxidative phosphorylation.NADH dehydrogenase complex.module Q (electron output).component NQO9/TYKY'	''	''
'2.4.1.3'	'Cellular respiration.oxidative phosphorylation.NADH dehydrogenase complex.module P (proton translocation)'	''	''
'2.4.1.3.1'	'Cellular respiration.oxidative phosphorylation.NADH dehydrogenase complex.module P (proton translocation).component ND1/NQO8'	''	''
'2.4.1.3.2'	'Cellular respiration.oxidative phosphorylation.NADH dehydrogenase complex.module P (proton translocation).component ND2/NQO14'	''	''
'2.4.1.3.3'	'Cellular respiration.oxidative phosphorylation.NADH dehydrogenase complex.module P (proton translocation).component ND3/NQO7'	''	''
'2.4.1.3.4'	'Cellular respiration.oxidative phosphorylation.NADH dehydrogenase complex.module P (proton translocation).component ND4/NQO13'	''	''
'2.4.1.3.5'	'Cellular respiration.oxidative phosphorylation.NADH dehydrogenase complex.module P (proton translocation).component ND4L/NQO11'	''	''
'2.4.1.3.6'	'Cellular respiration.oxidative phosphorylation.NADH dehydrogenase complex.module P (proton translocation).component ND5/NQO12'	''	''
'2.4.1.3.7'	'Cellular respiration.oxidative phosphorylation.NADH dehydrogenase complex.module P (proton translocation).component ND6/NQO10'	''	''
'2.4.1.4'	'Cellular respiration.oxidative phosphorylation.NADH dehydrogenase complex.non-core modules'	''	''
'2.4.1.4.1'	'Cellular respiration.oxidative phosphorylation.NADH dehydrogenase complex.non-core modules.alpha subcomplex'	''	''
'2.4.1.4.1.1'	'Cellular respiration.oxidative phosphorylation.NADH dehydrogenase complex.non-core modules.alpha subcomplex.component NDUFA1/MWFE'	''	''
'2.4.1.4.1.2'	'Cellular respiration.oxidative phosphorylation.NADH dehydrogenase complex.non-core modules.alpha subcomplex.component NDUFA2/B8'	''	''
'2.4.1.4.1.3'	'Cellular respiration.oxidative phosphorylation.NADH dehydrogenase complex.non-core modules.alpha subcomplex.component NDUFA3/B9'	''	''
'2.4.1.4.1.4'	'Cellular respiration.oxidative phosphorylation.NADH dehydrogenase complex.non-core modules.alpha subcomplex.component NDUFA5/B13'	''	''
'2.4.1.4.1.5'	'Cellular respiration.oxidative phosphorylation.NADH dehydrogenase complex.non-core modules.alpha subcomplex.component NDUFA6/B14'	''	''
'2.4.1.4.1.6'	'Cellular respiration.oxidative phosphorylation.NADH dehydrogenase complex.non-core modules.alpha subcomplex.component NDUFA7/B14.5a'	''	''
'2.4.1.4.1.7'	'Cellular respiration.oxidative phosphorylation.NADH dehydrogenase complex.non-core modules.alpha subcomplex.component NDUFA8/PGIV'	''	''
'2.4.1.4.1.8'	'Cellular respiration.oxidative phosphorylation.NADH dehydrogenase complex.non-core modules.alpha subcomplex.component NDUFA9/39kDa'	''	''
'2.4.1.4.1.9'	'Cellular respiration.oxidative phosphorylation.NADH dehydrogenase complex.non-core modules.alpha subcomplex.component NDUFA11/B14.7'	''	''
'2.4.1.4.1.10'	'Cellular respiration.oxidative phosphorylation.NADH dehydrogenase complex.non-core modules.alpha subcomplex.component NDUFA12/B17.2'	''	''
'2.4.1.4.1.11'	'Cellular respiration.oxidative phosphorylation.NADH dehydrogenase complex.non-core modules.alpha subcomplex.component NDUFA13/B16.6'	''	''
'2.4.1.4.2'	'Cellular respiration.oxidative phosphorylation.NADH dehydrogenase complex.non-core modules.beta subcomplex'	''	''
'2.4.1.4.2.1'	'Cellular respiration.oxidative phosphorylation.NADH dehydrogenase complex.non-core modules.beta subcomplex.component NDUFB1/MNLL'	''	''
'2.4.1.4.2.2'	'Cellular respiration.oxidative phosphorylation.NADH dehydrogenase complex.non-core modules.beta subcomplex.component NDUFB2/AGGG'	''	''
'2.4.1.4.2.3'	'Cellular respiration.oxidative phosphorylation.NADH dehydrogenase complex.non-core modules.beta subcomplex.component NDUFB3/B12'	''	''
'2.4.1.4.2.4'	'Cellular respiration.oxidative phosphorylation.NADH dehydrogenase complex.non-core modules.beta subcomplex.component NDUFB4/B15'	''	''
'2.4.1.4.2.5'	'Cellular respiration.oxidative phosphorylation.NADH dehydrogenase complex.non-core modules.beta subcomplex.component NDUFB5/SGDH'	''	''
'2.4.1.4.2.6'	'Cellular respiration.oxidative phosphorylation.NADH dehydrogenase complex.non-core modules.beta subcomplex.component NDUFB7/B18'	''	''
'2.4.1.4.2.7'	'Cellular respiration.oxidative phosphorylation.NADH dehydrogenase complex.non-core modules.beta subcomplex.component NDUFB8/ASHI'	''	''
'2.4.1.4.2.8'	'Cellular respiration.oxidative phosphorylation.NADH dehydrogenase complex.non-core modules.beta subcomplex.component NDUFB9/B22'	''	''
'2.4.1.4.2.9'	'Cellular respiration.oxidative phosphorylation.NADH dehydrogenase complex.non-core modules.beta subcomplex.component NDUFB10/PDSW'	''	''
'2.4.1.4.2.10'	'Cellular respiration.oxidative phosphorylation.NADH dehydrogenase complex.non-core modules.beta subcomplex.component NDUFB11/ESSS'	''	''
'2.4.1.4.3'	'Cellular respiration.oxidative phosphorylation.NADH dehydrogenase complex.non-core modules.component NDUFS4/18kDa'	''	''
'2.4.1.4.4'	'Cellular respiration.oxidative phosphorylation.NADH dehydrogenase complex.non-core modules.component NDUFS5/15kDa'	''	''
'2.4.1.4.5'	'Cellular respiration.oxidative phosphorylation.NADH dehydrogenase complex.non-core modules.component NDUFS6/13kDa'	''	''
'2.4.1.4.6'	'Cellular respiration.oxidative phosphorylation.NADH dehydrogenase complex.non-core modules.component NDUFC1/KFYI'	''	''
'2.4.1.4.7'	'Cellular respiration.oxidative phosphorylation.NADH dehydrogenase complex.non-core modules.component NDUFC2/B14.5b'	''	''
'2.4.1.4.8'	'Cellular respiration.oxidative phosphorylation.NADH dehydrogenase complex.non-core modules.component P1'	''	''
'2.4.1.4.9'	'Cellular respiration.oxidative phosphorylation.NADH dehydrogenase complex.non-core modules.component P2'	''	''
'2.4.1.4.10'	'Cellular respiration.oxidative phosphorylation.NADH dehydrogenase complex.non-core modules.carbonic anhydrase module'	''	''
'2.4.1.4.10.1'	'Cellular respiration.oxidative phosphorylation.NADH dehydrogenase complex.non-core modules.carbonic anhydrase module.component CA'	''	''
'2.4.1.4.10.2'	'Cellular respiration.oxidative phosphorylation.NADH dehydrogenase complex.non-core modules.carbonic anhydrase module.component CAL'	''	''
'2.4.1.4.11'	'Cellular respiration.oxidative phosphorylation.NADH dehydrogenase complex.non-core modules.component C1-Ferredoxin'	''	''
'2.4.1.5'	'Cellular respiration.oxidative phosphorylation.NADH dehydrogenase complex.assembly'	''	''
'2.4.1.5.1'	'Cellular respiration.oxidative phosphorylation.NADH dehydrogenase complex.assembly.assembly factor (CIAF1)'	''	''
'2.4.1.5.2'	'Cellular respiration.oxidative phosphorylation.NADH dehydrogenase complex.assembly.assembly factor (NDUFAF1)'	''	''
'2.4.1.5.3'	'Cellular respiration.oxidative phosphorylation.NADH dehydrogenase complex.assembly.assembly factor (NDUFAF2)'	''	''
'2.4.1.5.4'	'Cellular respiration.oxidative phosphorylation.NADH dehydrogenase complex.assembly.assembly factor (NDUFAF3)'	''	''
'2.4.1.5.5'	'Cellular respiration.oxidative phosphorylation.NADH dehydrogenase complex.assembly.assembly factor (NDUFAF4)'	''	''
'2.4.1.5.6'	'Cellular respiration.oxidative phosphorylation.NADH dehydrogenase complex.assembly.assembly factor (NDUFAF5)'	''	''
'2.4.1.5.7'	'Cellular respiration.oxidative phosphorylation.NADH dehydrogenase complex.assembly.assembly factor (NDUFAF6)'	''	''
'2.4.1.5.8'	'Cellular respiration.oxidative phosphorylation.NADH dehydrogenase complex.assembly.assembly factor (NDUFAF7)'	''	''
'2.4.2'	'Cellular respiration.oxidative phosphorylation.alternative NAD(P)H dehydrogenase activities'	''	''
'2.4.2.1'	'Cellular respiration.oxidative phosphorylation.alternative NAD(P)H dehydrogenase activities.type-II NAD(P)H dehydrogenase activities'	''	''
'2.4.2.1.1'	'Cellular respiration.oxidative phosphorylation.alternative NAD(P)H dehydrogenase activities.type-II NAD(P)H dehydrogenase activities.NAD(P)H dehydrogenase (NDA)'	''	''
'2.4.2.1.2'	'Cellular respiration.oxidative phosphorylation.alternative NAD(P)H dehydrogenase activities.type-II NAD(P)H dehydrogenase activities.NAD(P)H dehydrogenase (NDB)'	''	''
'2.4.2.1.3'	'Cellular respiration.oxidative phosphorylation.alternative NAD(P)H dehydrogenase activities.type-II NAD(P)H dehydrogenase activities.NAD(P)H dehydrogenase (NDC)'	''	''
'2.4.2.2'	'Cellular respiration.oxidative phosphorylation.alternative NAD(P)H dehydrogenase activities.alternative oxidase (AOx)'	''	''
'2.4.2.3'	'Cellular respiration.oxidative phosphorylation.alternative NAD(P)H dehydrogenase activities.mitochondrial uncoupling protein (PUMP)'	''	''
'2.4.3'	'Cellular respiration.oxidative phosphorylation.cytochrome c reductase complex'	''	''
'2.4.3.1'	'Cellular respiration.oxidative phosphorylation.cytochrome c reductase complex.component cytochrome b'	''	''
'2.4.3.2'	'Cellular respiration.oxidative phosphorylation.cytochrome c reductase complex.component cytochrome c1'	''	''
'2.4.3.3'	'Cellular respiration.oxidative phosphorylation.cytochrome c reductase complex.peptidase component MPP heterodimer'	''	''
'2.4.3.3.1'	'Cellular respiration.oxidative phosphorylation.cytochrome c reductase complex.peptidase component MPP heterodimer.subunit alpha'	''	''
'2.4.3.3.2'	'Cellular respiration.oxidative phosphorylation.cytochrome c reductase complex.peptidase component MPP heterodimer.subunit beta'	''	''
'2.4.3.4'	'Cellular respiration.oxidative phosphorylation.cytochrome c reductase complex.Rieske iron-sulphur component UCR1'	''	''
'2.4.3.5'	'Cellular respiration.oxidative phosphorylation.cytochrome c reductase complex.component QCR6'	''	''
'2.4.3.6'	'Cellular respiration.oxidative phosphorylation.cytochrome c reductase complex.component QCR7'	''	''
'2.4.3.7'	'Cellular respiration.oxidative phosphorylation.cytochrome c reductase complex.component QCR8'	''	''
'2.4.3.8'	'Cellular respiration.oxidative phosphorylation.cytochrome c reductase complex.component QCR9'	''	''
'2.4.3.9'	'Cellular respiration.oxidative phosphorylation.cytochrome c reductase complex.component QCR10'	''	''
'2.4.4'	'Cellular respiration.oxidative phosphorylation.cytochrome c'	''	''
'2.4.4.1'	'Cellular respiration.oxidative phosphorylation.cytochrome c.cytochrome c protein'	''	''
'2.4.4.2'	'Cellular respiration.oxidative phosphorylation.cytochrome c.CCM cytochrome c maturation system (system I)'	''	''
'2.4.4.2.1'	'Cellular respiration.oxidative phosphorylation.cytochrome c.CCM cytochrome c maturation system (system I).CcmABC complex'	''	''
'2.4.4.2.1.1'	'Cellular respiration.oxidative phosphorylation.cytochrome c.CCM cytochrome c maturation system (system I).CcmABC complex.ATP-binding component CcmA'	''	''
'2.4.4.2.1.2'	'Cellular respiration.oxidative phosphorylation.cytochrome c.CCM cytochrome c maturation system (system I).CcmABC complex.integral membrane component CcmB'	''	''
'2.4.4.2.1.3'	'Cellular respiration.oxidative phosphorylation.cytochrome c.CCM cytochrome c maturation system (system I).CcmABC complex.component CcmC'	''	''
'2.4.4.2.2'	'Cellular respiration.oxidative phosphorylation.cytochrome c.CCM cytochrome c maturation system (system I).heme chaperone (CcmE)'	''	''
'2.4.4.2.3'	'Cellular respiration.oxidative phosphorylation.cytochrome c.CCM cytochrome c maturation system (system I).apocytochrome-heme assembly complex'	''	''
'2.4.4.2.3.1'	'Cellular respiration.oxidative phosphorylation.cytochrome c.CCM cytochrome c maturation system (system I).apocytochrome-heme assembly complex.component CcmFc'	''	''
'2.4.4.2.3.2'	'Cellular respiration.oxidative phosphorylation.cytochrome c.CCM cytochrome c maturation system (system I).apocytochrome-heme assembly complex.component CcmFn'	''	''
'2.4.4.2.3.3'	'Cellular respiration.oxidative phosphorylation.cytochrome c.CCM cytochrome c maturation system (system I).apocytochrome-heme assembly complex.component CcmH'	''	''
'2.4.4.3'	'Cellular respiration.oxidative phosphorylation.cytochrome c.CCHL cytochrome c maturation system (system III)'	''	''
'2.4.4.3.1'	'Cellular respiration.oxidative phosphorylation.cytochrome c.CCHL cytochrome c maturation system (system III).cytochrome c synthetase (Cchl)'	''	''
'2.4.5'	'Cellular respiration.oxidative phosphorylation.cytochrome c oxidase complex'	''	''
'2.4.5.1'	'Cellular respiration.oxidative phosphorylation.cytochrome c oxidase complex.core components'	''	''
'2.4.5.1.1'	'Cellular respiration.oxidative phosphorylation.cytochrome c oxidase complex.core components.component COX1'	''	''
'2.4.5.1.2'	'Cellular respiration.oxidative phosphorylation.cytochrome c oxidase complex.core components.component COX2'	''	''
'2.4.5.1.3'	'Cellular respiration.oxidative phosphorylation.cytochrome c oxidase complex.core components.component COX3'	''	''
'2.4.5.1.4'	'Cellular respiration.oxidative phosphorylation.cytochrome c oxidase complex.core components.component COX5b'	''	''
'2.4.5.1.5'	'Cellular respiration.oxidative phosphorylation.cytochrome c oxidase complex.core components.component COX5c'	''	''
'2.4.5.1.6'	'Cellular respiration.oxidative phosphorylation.cytochrome c oxidase complex.core components.component COX6a'	''	''
'2.4.5.1.7'	'Cellular respiration.oxidative phosphorylation.cytochrome c oxidase complex.core components.component COX6b'	''	''
'2.4.5.2'	'Cellular respiration.oxidative phosphorylation.cytochrome c oxidase complex.plant-specific components'	''	''
'2.4.5.2.1'	'Cellular respiration.oxidative phosphorylation.cytochrome c oxidase complex.plant-specific components.component Cox-X1'	''	''
'2.4.5.2.2'	'Cellular respiration.oxidative phosphorylation.cytochrome c oxidase complex.plant-specific components.component Cox-X2'	''	''
'2.4.5.2.3'	'Cellular respiration.oxidative phosphorylation.cytochrome c oxidase complex.plant-specific components.component Cox-X4'	''	''
'2.4.5.3'	'Cellular respiration.oxidative phosphorylation.cytochrome c oxidase complex.accessory assembly components'	''	''
'2.4.5.3.1'	'Cellular respiration.oxidative phosphorylation.cytochrome c oxidase complex.accessory assembly components.component COX11'	''	''
'2.4.5.3.2'	'Cellular respiration.oxidative phosphorylation.cytochrome c oxidase complex.accessory assembly components.component COX14'	''	''
'2.4.5.3.3'	'Cellular respiration.oxidative phosphorylation.cytochrome c oxidase complex.accessory assembly components.component COX15'	''	''
'2.4.5.3.4'	'Cellular respiration.oxidative phosphorylation.cytochrome c oxidase complex.accessory assembly components.component COX16'	''	''
'2.4.5.3.5'	'Cellular respiration.oxidative phosphorylation.cytochrome c oxidase complex.accessory assembly components.component COX17'	''	''
'2.4.5.3.6'	'Cellular respiration.oxidative phosphorylation.cytochrome c oxidase complex.accessory assembly components.membrane insertase component COX18/Oxa1'	''	''
'2.4.5.3.7'	'Cellular respiration.oxidative phosphorylation.cytochrome c oxidase complex.accessory assembly components.component COX19'	''	''
'2.4.5.3.8'	'Cellular respiration.oxidative phosphorylation.cytochrome c oxidase complex.accessory assembly components.component SURF1'	''	''
'2.4.5.3.9'	'Cellular respiration.oxidative phosphorylation.cytochrome c oxidase complex.accessory assembly components.metallochaperone component HCC/SCO1'	''	''
'2.4.6'	'Cellular respiration.oxidative phosphorylation.ATP synthase complex'	''	''
'2.4.6.1'	'Cellular respiration.oxidative phosphorylation.ATP synthase complex.membrane MF0 subcomplex'	''	''
'2.4.6.1.1'	'Cellular respiration.oxidative phosphorylation.ATP synthase complex.membrane MF0 subcomplex.subunit a'	''	''
'2.4.6.1.2'	'Cellular respiration.oxidative phosphorylation.ATP synthase complex.membrane MF0 subcomplex.subunit b'	''	''
'2.4.6.1.3'	'Cellular respiration.oxidative phosphorylation.ATP synthase complex.membrane MF0 subcomplex.subunit c'	''	''
'2.4.6.1.4'	'Cellular respiration.oxidative phosphorylation.ATP synthase complex.membrane MF0 subcomplex.subunit d'	''	''
'2.4.6.1.5'	'Cellular respiration.oxidative phosphorylation.ATP synthase complex.membrane MF0 subcomplex.subunit e'	''	''
'2.4.6.1.6'	'Cellular respiration.oxidative phosphorylation.ATP synthase complex.membrane MF0 subcomplex.subunit f'	''	''
'2.4.6.1.7'	'Cellular respiration.oxidative phosphorylation.ATP synthase complex.membrane MF0 subcomplex.subunit g'	''	''
'2.4.6.1.8'	'Cellular respiration.oxidative phosphorylation.ATP synthase complex.membrane MF0 subcomplex.subunit A6L'	''	''
'2.4.6.1.9'	'Cellular respiration.oxidative phosphorylation.ATP synthase complex.membrane MF0 subcomplex.subunit 6kDa/ATP6'	''	''
'2.4.6.1.10'	'Cellular respiration.oxidative phosphorylation.ATP synthase complex.membrane MF0 subcomplex.subunit 24kDa/FAd'	''	''
'2.4.6.2'	'Cellular respiration.oxidative phosphorylation.ATP synthase complex.peripheral MF1 subcomplex'	''	''
'2.4.6.2.1'	'Cellular respiration.oxidative phosphorylation.ATP synthase complex.peripheral MF1 subcomplex.subunit alpha'	''	''
'2.4.6.2.2'	'Cellular respiration.oxidative phosphorylation.ATP synthase complex.peripheral MF1 subcomplex.subunit beta'	''	''
'2.4.6.2.3'	'Cellular respiration.oxidative phosphorylation.ATP synthase complex.peripheral MF1 subcomplex.subunit gamma'	''	''
'2.4.6.2.4'	'Cellular respiration.oxidative phosphorylation.ATP synthase complex.peripheral MF1 subcomplex.subunit delta/OSCP'	''	''
'2.4.6.2.5'	'Cellular respiration.oxidative phosphorylation.ATP synthase complex.peripheral MF1 subcomplex.subunit delta_'	''	''
'2.4.6.2.6'	'Cellular respiration.oxidative phosphorylation.ATP synthase complex.peripheral MF1 subcomplex.subunit epsilon'	''	''
'2.4.6.3'	'Cellular respiration.oxidative phosphorylation.ATP synthase complex.assembly'	''	''
'2.4.6.3.1'	'Cellular respiration.oxidative phosphorylation.ATP synthase complex.assembly.chaperone (ATP10)'	''	''
'2.4.6.3.2'	'Cellular respiration.oxidative phosphorylation.ATP synthase complex.assembly.chaperone (ATP11)'	''	''
'2.4.6.3.3'	'Cellular respiration.oxidative phosphorylation.ATP synthase complex.assembly.chaperone (ATP12)'	''	''
'2.4.6.4'	'Cellular respiration.oxidative phosphorylation.ATP synthase complex.regulation'	''	''
'2.4.6.4.1'	'Cellular respiration.oxidative phosphorylation.ATP synthase complex.regulation.regulatory protein (IF1)'	''	''
'3'	'Carbohydrate metabolism'	''	''
'3.1'	'Carbohydrate metabolism.sucrose metabolism'	''	''
'3.1.1'	'Carbohydrate metabolism.sucrose metabolism.triose-phosphate translocation'	''	''
'3.1.1.1'	'Carbohydrate metabolism.sucrose metabolism.triose-phosphate translocation.triose phosphate:phosphate translocator'	''	''
'3.1.2'	'Carbohydrate metabolism.sucrose metabolism.biosynthesis'	''	''
'3.1.2.1'	'Carbohydrate metabolism.sucrose metabolism.biosynthesis.cytosolic triose-phosphate isomerase'	''	''
'3.1.2.2'	'Carbohydrate metabolism.sucrose metabolism.biosynthesis.cytosolic fructose-bisphosphate aldolase'	''	''
'3.1.2.3'	'Carbohydrate metabolism.sucrose metabolism.biosynthesis.cytosolic fructose-1,6-bisphosphatase'	''	''
'3.1.2.4'	'Carbohydrate metabolism.sucrose metabolism.biosynthesis.cytosolic phosphoglucose isomerase'	''	''
'3.1.2.5'	'Carbohydrate metabolism.sucrose metabolism.biosynthesis.cytosolic phosphoglucomutase'	''	''
'3.1.2.6'	'Carbohydrate metabolism.sucrose metabolism.biosynthesis.cytosolic UDP-glucose pyrophosphorylase'	''	''
'3.1.2.7'	'Carbohydrate metabolism.sucrose metabolism.biosynthesis.sucrose-phosphate synthase'	''	''
'3.1.2.8'	'Carbohydrate metabolism.sucrose metabolism.biosynthesis.sucrose-phosphate phosphatase'	''	''
'3.1.3'	'Carbohydrate metabolism.sucrose metabolism.translocation'	''	''
'3.1.3.1'	'Carbohydrate metabolism.sucrose metabolism.translocation.sucrose transporter'	''	''
'3.1.4'	'Carbohydrate metabolism.sucrose metabolism.degradation'	''	''
'3.1.4.1'	'Carbohydrate metabolism.sucrose metabolism.degradation.invertase activities'	''	''
'3.1.4.1.1'	'Carbohydrate metabolism.sucrose metabolism.degradation.invertase activities.cell wall acid beta-fructofuranosidase (CWIN)'	''	''
'3.1.4.1.2'	'Carbohydrate metabolism.sucrose metabolism.degradation.invertase activities.vacuolar acid beta-fructofuranosidase (VIN)'	''	''
'3.1.4.1.3'	'Carbohydrate metabolism.sucrose metabolism.degradation.invertase activities.alkaline sucrose-specific invertase (CIN)'	''	''
'3.1.4.1.4'	'Carbohydrate metabolism.sucrose metabolism.degradation.invertase activities.vacuolar/cell wall invertase inhibitor (VIF2)'	''	''
'3.1.4.1.5'	'Carbohydrate metabolism.sucrose metabolism.degradation.invertase activities.vacuolar invertase inhibitor (VIF1)'	''	''
'3.1.4.2'	'Carbohydrate metabolism.sucrose metabolism.degradation.sucrose synthase'	''	''
'3.1.4.3'	'Carbohydrate metabolism.sucrose metabolism.degradation.hexokinase'	''	''
'3.1.4.4'	'Carbohydrate metabolism.sucrose metabolism.degradation.fructose kinase'	''	''
'3.1.5'	'Carbohydrate metabolism.sucrose metabolism.regulation of sucrose/starch partitioning'	''	''
'3.1.5.1'	'Carbohydrate metabolism.sucrose metabolism.regulation of sucrose/starch partitioning.bifunctional 6-phosphofructo-2-kinase and fructose-2,6-bisphosphatase'	''	''
'3.2'	'Carbohydrate metabolism.starch metabolism'	''	''
'3.2.1'	'Carbohydrate metabolism.starch metabolism.granule initiation'	''	''
'3.2.1.1'	'Carbohydrate metabolism.starch metabolism.granule initiation.initiation factor (PTST2)'	''	''
'3.2.1.2'	'Carbohydrate metabolism.starch metabolism.granule initiation.initiation factor (PTST3)'	''	''
'3.2.1.3'	'Carbohydrate metabolism.starch metabolism.granule initiation.initiation factor (MRC/PII1)'	''	''
'3.2.1.4'	'Carbohydrate metabolism.starch metabolism.granule initiation.initiation factor (MFP1)'	''	''
'3.2.2'	'Carbohydrate metabolism.starch metabolism.biosynthesis'	''	''
'3.2.2.1'	'Carbohydrate metabolism.starch metabolism.biosynthesis.plastidial phosphoglucose isomerase'	''	''
'3.2.2.2'	'Carbohydrate metabolism.starch metabolism.biosynthesis.plastidial phosphoglucomutase'	''	''
'3.2.2.3'	'Carbohydrate metabolism.starch metabolism.biosynthesis.ADP-glucose pyrophosphorylase complex'	''	''
'3.2.2.3.1'	'Carbohydrate metabolism.starch metabolism.biosynthesis.ADP-glucose pyrophosphorylase complex.large subunit APL'	''	''
'3.2.2.3.2'	'Carbohydrate metabolism.starch metabolism.biosynthesis.ADP-glucose pyrophosphorylase complex.small subunit APS'	''	''
'3.2.2.4'	'Carbohydrate metabolism.starch metabolism.biosynthesis.starch synthase activities'	''	''
'3.2.2.4.1'	'Carbohydrate metabolism.starch metabolism.biosynthesis.starch synthase activities.starch synthase (SSI)'	''	''
'3.2.2.4.2'	'Carbohydrate metabolism.starch metabolism.biosynthesis.starch synthase activities.starch synthase (SSII)'	''	''
'3.2.2.4.3'	'Carbohydrate metabolism.starch metabolism.biosynthesis.starch synthase activities.starch synthase (SSIII)'	'horvu0hr1g005540.1'	'starch synthase (SSIII) (original description: cds chromosome:IBSC_v2:chrUn:30491682:30502845:1 gene:HORVU0Hr1G005540 gene_biotype:protein_coding transcript_biotype:protein_coding) &'	T
'3.2.2.4.4'	'Carbohydrate metabolism.starch metabolism.biosynthesis.starch synthase activities.starch synthase (SSIV)'	''	''
'3.2.2.4.5'	'Carbohydrate metabolism.starch metabolism.biosynthesis.starch synthase activities.starch synthase (SS5)'	''	''
'3.2.2.4.6'	'Carbohydrate metabolism.starch metabolism.biosynthesis.starch synthase activities.granule-bound starch (amylose) synthase'	''	''
'3.2.2.4.7'	'Carbohydrate metabolism.starch metabolism.biosynthesis.starch synthase activities.scaffold protein of amylose biosynthesis'	''	''
'3.2.2.5'	'Carbohydrate metabolism.starch metabolism.biosynthesis.starch branching enzyme'	''	''
'3.2.2.6'	'Carbohydrate metabolism.starch metabolism.biosynthesis.ISA1-ISA2 isoamylase-type starch debranching complex'	''	''
'3.2.2.6.1'	'Carbohydrate metabolism.starch metabolism.biosynthesis.ISA1-ISA2 isoamylase-type starch debranching complex.component ISA1'	''	''
'3.2.2.6.2'	'Carbohydrate metabolism.starch metabolism.biosynthesis.ISA1-ISA2 isoamylase-type starch debranching complex.component ISA2'	''	''
'3.2.3'	'Carbohydrate metabolism.starch metabolism.degradation'	''	''
'3.2.3.1'	'Carbohydrate metabolism.starch metabolism.degradation.phosphorylation'	''	''
'3.2.3.1.1'	'Carbohydrate metabolism.starch metabolism.degradation.phosphorylation.glucan, water dikinase (GWD)'	''	''
'3.2.3.1.2'	'Carbohydrate metabolism.starch metabolism.degradation.phosphorylation.phosphoglucan, water dikinase (PWD)'	''	''
'3.2.3.1.3'	'Carbohydrate metabolism.starch metabolism.degradation.phosphorylation.regulatory protein (ESV1) of dikinase activities'	''	''
'3.2.3.1.4'	'Carbohydrate metabolism.starch metabolism.degradation.phosphorylation.regulatory protein (LESV)'	''	''
'3.2.3.2'	'Carbohydrate metabolism.starch metabolism.degradation.dephosphorylation'	''	''
'3.2.3.2.1'	'Carbohydrate metabolism.starch metabolism.degradation.dephosphorylation.phosphoglucan phosphatase (SEX4)'	''	''
'3.2.3.2.2'	'Carbohydrate metabolism.starch metabolism.degradation.dephosphorylation.phosphoglucan phosphatase (LSF2)'	''	''
'3.2.3.2.3'	'Carbohydrate metabolism.starch metabolism.degradation.dephosphorylation.alpha-amylase-binding scaffold protein (LSF1)'	''	''
'3.2.3.3'	'Carbohydrate metabolism.starch metabolism.degradation.hydrolysis and phosphorolysis'	''	''
'3.2.3.3.1'	'Carbohydrate metabolism.starch metabolism.degradation.hydrolysis and phosphorolysis.amylase activities'	''	''
'3.2.3.3.1.1'	'Carbohydrate metabolism.starch metabolism.degradation.hydrolysis and phosphorolysis.amylase activities.alpha amylase'	''	''
'3.2.3.3.1.2'	'Carbohydrate metabolism.starch metabolism.degradation.hydrolysis and phosphorolysis.amylase activities.beta amylase'	''	''
'3.2.3.3.2'	'Carbohydrate metabolism.starch metabolism.degradation.hydrolysis and phosphorolysis.starch-debranching activities'	''	''
'3.2.3.3.2.1'	'Carbohydrate metabolism.starch metabolism.degradation.hydrolysis and phosphorolysis.starch-debranching activities.isoamylase (ISA3)'	''	''
'3.2.3.3.2.2'	'Carbohydrate metabolism.starch metabolism.degradation.hydrolysis and phosphorolysis.starch-debranching activities.pullulanase (PU1)'	''	''
'3.2.3.3.3'	'Carbohydrate metabolism.starch metabolism.degradation.hydrolysis and phosphorolysis.plastidial glucanotransferase (DPE1)'	''	''
'3.2.3.3.4'	'Carbohydrate metabolism.starch metabolism.degradation.hydrolysis and phosphorolysis.plastidial alpha-glucan phosphorylase (PHS1)'	''	''
'3.2.3.4'	'Carbohydrate metabolism.starch metabolism.degradation.sugar translocation'	''	''
'3.2.3.4.1'	'Carbohydrate metabolism.starch metabolism.degradation.sugar translocation.maltose transporter (MEX)'	''	''
'3.2.3.4.2'	'Carbohydrate metabolism.starch metabolism.degradation.sugar translocation.glucose transporter (GlcT)'	''	''
'3.2.3.5'	'Carbohydrate metabolism.starch metabolism.degradation.maltose metabolism'	''	''
'3.2.3.5.1'	'Carbohydrate metabolism.starch metabolism.degradation.maltose metabolism.cytosolic glucanotransferase (DPE2)'	''	''
'3.2.3.5.2'	'Carbohydrate metabolism.starch metabolism.degradation.maltose metabolism.cytosolic alpha-glucan phosphorylase'	''	''
'3.3'	'Carbohydrate metabolism.trehalose metabolism'	''	''
'3.3.1'	'Carbohydrate metabolism.trehalose metabolism.trehalose-6-phosphate synthase'	''	''
'3.3.2'	'Carbohydrate metabolism.trehalose metabolism.trehalose-6-phosphate phosphatase'	''	''
'3.3.3'	'Carbohydrate metabolism.trehalose metabolism.trehalase'	''	''
'3.4'	'Carbohydrate metabolism.oligosaccharide metabolism'	''	''
'3.4.1'	'Carbohydrate metabolism.oligosaccharide metabolism.galactinol synthase'	''	''
'3.4.2'	'Carbohydrate metabolism.oligosaccharide metabolism.galactinol-sucrose galactosyltransferase'	''	''
'3.4.3'	'Carbohydrate metabolism.oligosaccharide metabolism.raffinose synthase'	''	''
'3.4.4'	'Carbohydrate metabolism.oligosaccharide metabolism.stachyose synthase'	''	''
'3.4.5'	'Carbohydrate metabolism.oligosaccharide metabolism.alkaline alpha-galactosidase (SIP2)'	''	''
'3.4.6'	'Carbohydrate metabolism.oligosaccharide metabolism.alpha-galactosidase (AGAL)'	''	''
'3.5'	'Carbohydrate metabolism.sorbitol metabolism'	''	''
'3.5.1'	'Carbohydrate metabolism.sorbitol metabolism.aldose 6-phosphate reductase'	''	''
'3.5.2'	'Carbohydrate metabolism.sorbitol metabolism.sorbitol dehydrogenase'	''	''
'3.6'	'Carbohydrate metabolism.mannose metabolism'	''	''
'3.6.1'	'Carbohydrate metabolism.mannose metabolism.phosphomannose isomerase (PMI)'	''	''
'3.6.2'	'Carbohydrate metabolism.mannose metabolism.phosphomannomutase'	''	''
'3.6.3'	'Carbohydrate metabolism.mannose metabolism.aldose 6-phosphate reductase'	''	''
'3.6.4'	'Carbohydrate metabolism.mannose metabolism.phosphosugar phosphatase'	''	''
'3.7'	'Carbohydrate metabolism.galactose metabolism'	''	''
'3.7.1'	'Carbohydrate metabolism.galactose metabolism.D-galactokinase'	''	''
'3.8'	'Carbohydrate metabolism.ribose metabolism'	''	''
'3.8.1'	'Carbohydrate metabolism.ribose metabolism.ribokinase'	''	''
'3.9'	'Carbohydrate metabolism.oxidative pentose phosphate pathway'	''	''
'3.9.1'	'Carbohydrate metabolism.oxidative pentose phosphate pathway.oxidative phase'	''	''
'3.9.1.1'	'Carbohydrate metabolism.oxidative pentose phosphate pathway.oxidative phase.glucose-6-phosphate dehydrogenase'	''	''
'3.9.1.2'	'Carbohydrate metabolism.oxidative pentose phosphate pathway.oxidative phase.6-phosphogluconolactonase'	''	''
'3.9.1.3'	'Carbohydrate metabolism.oxidative pentose phosphate pathway.oxidative phase.6-phosphogluconate dehydrogenase'	''	''
'3.9.2'	'Carbohydrate metabolism.oxidative pentose phosphate pathway.non-oxidative phase'	''	''
'3.9.2.1'	'Carbohydrate metabolism.oxidative pentose phosphate pathway.non-oxidative phase.ribose 5-phosphate isomerase'	''	''
'3.9.2.2'	'Carbohydrate metabolism.oxidative pentose phosphate pathway.non-oxidative phase.ribulose-phosphate 3-epimerase'	''	''
'3.9.2.3'	'Carbohydrate metabolism.oxidative pentose phosphate pathway.non-oxidative phase.transketolase'	''	''
'3.9.2.4'	'Carbohydrate metabolism.oxidative pentose phosphate pathway.non-oxidative phase.transaldolase'	''	''
'3.10'	'Carbohydrate metabolism.gluconeogenesis'	''	''
'3.10.1'	'Carbohydrate metabolism.gluconeogenesis.phosphoenolpyruvate carboxykinase'	''	''
'3.10.2'	'Carbohydrate metabolism.gluconeogenesis.pyruvate orthophosphate dikinase activity'	''	''
'3.10.2.1'	'Carbohydrate metabolism.gluconeogenesis.pyruvate orthophosphate dikinase activity.pyruvate orthophosphate dikinase'	''	''
'3.10.2.2'	'Carbohydrate metabolism.gluconeogenesis.pyruvate orthophosphate dikinase activity.regulatory pyruvate orthophosphate dikinase kinase'	''	''
'3.10.3'	'Carbohydrate metabolism.gluconeogenesis.cytosolic fructose-1,6-bisphosphatase'	''	''
'3.11'	'Carbohydrate metabolism.fermentation'	''	''
'3.11.1'	'Carbohydrate metabolism.fermentation.acetic acid biosynthesis'	''	''
'3.11.1.1'	'Carbohydrate metabolism.fermentation.acetic acid biosynthesis.pyruvate decarboxylase (PDC)'	''	''
'3.11.1.2'	'Carbohydrate metabolism.fermentation.acetic acid biosynthesis.alcohol dehydrogenase (ADH)'	''	''
'3.11.1.3'	'Carbohydrate metabolism.fermentation.acetic acid biosynthesis.aldehyde dehydrogenase (ALDH2B)'	''	''
'3.11.2'	'Carbohydrate metabolism.fermentation.lactic acid fermentation'	''	''
'3.11.2.1'	'Carbohydrate metabolism.fermentation.lactic acid fermentation.L-lactate dehydrogenase'	''	''
'3.12'	'Carbohydrate metabolism.plastidial glycolysis'	''	''
'3.12.1'	'Carbohydrate metabolism.plastidial glycolysis.ATP-dependent phosphofructokinase'	''	''
'3.12.2'	'Carbohydrate metabolism.plastidial glycolysis.fructose-1,6-bisphosphate aldolase'	''	''
'3.12.3'	'Carbohydrate metabolism.plastidial glycolysis.triosephosphate isomerase'	''	''
'3.12.4'	'Carbohydrate metabolism.plastidial glycolysis.glyceraldehyde 3-phosphate dehydrogenase'	''	''
'3.12.5'	'Carbohydrate metabolism.plastidial glycolysis.phosphoglycerate kinase'	''	''
'3.12.6'	'Carbohydrate metabolism.plastidial glycolysis.phosphoglycerate mutase'	''	''
'3.12.7'	'Carbohydrate metabolism.plastidial glycolysis.enolase'	''	''
'3.12.8'	'Carbohydrate metabolism.plastidial glycolysis.pyruvate kinase'	''	''
'3.13'	'Carbohydrate metabolism.nucleotide sugar biosynthesis'	''	''
'3.13.1'	'Carbohydrate metabolism.nucleotide sugar biosynthesis.GDP-D-mannose biosynthesis'	''	''
'3.13.1.1'	'Carbohydrate metabolism.nucleotide sugar biosynthesis.GDP-D-mannose biosynthesis.GDP-D-mannose pyrophosphorylase (VTC1)'	''	''
'3.13.1.2'	'Carbohydrate metabolism.nucleotide sugar biosynthesis.GDP-D-mannose biosynthesis.GDP-D-mannose pyrophosphorylase activator (KONJAC)'	''	''
'3.13.1.3'	'Carbohydrate metabolism.nucleotide sugar biosynthesis.GDP-D-mannose biosynthesis.GDP-D-mannose pyrophosphohydrolase (NUDT9)'	''	''
'3.13.2'	'Carbohydrate metabolism.nucleotide sugar biosynthesis.GDP-L-fucose biosynthesis'	''	''
'3.13.2.1'	'Carbohydrate metabolism.nucleotide sugar biosynthesis.GDP-L-fucose biosynthesis.de novo biosynthesis'	''	''
'3.13.2.1.1'	'Carbohydrate metabolism.nucleotide sugar biosynthesis.GDP-L-fucose biosynthesis.de novo biosynthesis.GDP-D-mannose 4,6-dehydratase (MUR1)'	''	''
'3.13.2.1.2'	'Carbohydrate metabolism.nucleotide sugar biosynthesis.GDP-L-fucose biosynthesis.de novo biosynthesis.GDP-L-fucose synthase'	''	''
'3.13.2.2'	'Carbohydrate metabolism.nucleotide sugar biosynthesis.GDP-L-fucose biosynthesis.salvage biosynthesis'	''	''
'3.13.2.2.1'	'Carbohydrate metabolism.nucleotide sugar biosynthesis.GDP-L-fucose biosynthesis.salvage biosynthesis.bifunctional L-fucokinase and GDP-L-fucose pyrophosphorylase'	''	''
'3.13.3'	'Carbohydrate metabolism.nucleotide sugar biosynthesis.UDP-D-glucuronic acid biosynthesis'	''	''
'3.13.3.1'	'Carbohydrate metabolism.nucleotide sugar biosynthesis.UDP-D-glucuronic acid biosynthesis.UDP-D-glucose 6-dehydrogenase'	''	''
'3.13.3.2'	'Carbohydrate metabolism.nucleotide sugar biosynthesis.UDP-D-glucuronic acid biosynthesis.myo-inositol oxidation pathway (MIOP)'	''	''
'3.13.3.2.1'	'Carbohydrate metabolism.nucleotide sugar biosynthesis.UDP-D-glucuronic acid biosynthesis.myo-inositol oxidation pathway (MIOP).myo-inositol oxygenase'	''	''
'3.13.3.2.2'	'Carbohydrate metabolism.nucleotide sugar biosynthesis.UDP-D-glucuronic acid biosynthesis.myo-inositol oxidation pathway (MIOP).D-glucuronic acid kinase'	''	''
'3.13.3.2.3'	'Carbohydrate metabolism.nucleotide sugar biosynthesis.UDP-D-glucuronic acid biosynthesis.myo-inositol oxidation pathway (MIOP).multifunctional UDP-monosaccharide pyrophosphorylase'	''	''
'3.13.4'	'Carbohydrate metabolism.nucleotide sugar biosynthesis.UDP-D-galacturonic acid biosynthesis'	''	''
'3.13.4.1'	'Carbohydrate metabolism.nucleotide sugar biosynthesis.UDP-D-galacturonic acid biosynthesis.UDP-D-glucuronic acid 4-epimerase'	''	''
'3.13.4.2'	'Carbohydrate metabolism.nucleotide sugar biosynthesis.UDP-D-galacturonic acid biosynthesis.salvage biosynthesis'	''	''
'3.13.4.2.1'	'Carbohydrate metabolism.nucleotide sugar biosynthesis.UDP-D-galacturonic acid biosynthesis.salvage biosynthesis.galacturonokinase'	''	''
'3.13.5'	'Carbohydrate metabolism.nucleotide sugar biosynthesis.UDP-D-xylose biosynthesis'	''	''
'3.13.5.1'	'Carbohydrate metabolism.nucleotide sugar biosynthesis.UDP-D-xylose biosynthesis.UDP-D-glucuronic acid decarboxylase'	''	''
'3.13.5.2'	'Carbohydrate metabolism.nucleotide sugar biosynthesis.UDP-D-xylose biosynthesis.UDP-D-apiose / UPD-D-xylose synthetase'	''	''
'3.13.6'	'Carbohydrate metabolism.nucleotide sugar biosynthesis.nucleotide rhamnose biosynthesis'	''	''
'3.13.6.1'	'Carbohydrate metabolism.nucleotide sugar biosynthesis.nucleotide rhamnose biosynthesis.UDP-L-rhamnose synthase (RHM)'	''	''
'3.13.6.2'	'Carbohydrate metabolism.nucleotide sugar biosynthesis.nucleotide rhamnose biosynthesis.dTDP-rhamnose synthase (NRS-ER)'	''	''
'3.13.7'	'Carbohydrate metabolism.nucleotide sugar biosynthesis.UDP-L-arabinose biosynthesis'	''	''
'3.13.7.1'	'Carbohydrate metabolism.nucleotide sugar biosynthesis.UDP-L-arabinose biosynthesis.UDP-D-xylose 4-epimerase'	''	''
'3.13.7.2'	'Carbohydrate metabolism.nucleotide sugar biosynthesis.UDP-L-arabinose biosynthesis.salvage biosynthesis'	''	''
'3.13.7.2.1'	'Carbohydrate metabolism.nucleotide sugar biosynthesis.UDP-L-arabinose biosynthesis.salvage biosynthesis.L-arabinose kinase'	''	''
'3.13.7.3'	'Carbohydrate metabolism.nucleotide sugar biosynthesis.UDP-L-arabinose biosynthesis.UDP-L-arabinose mutase'	''	''
'3.13.8'	'Carbohydrate metabolism.nucleotide sugar biosynthesis.UDP-D-glucose 4-epimerase'	''	''
'3.13.9'	'Carbohydrate metabolism.nucleotide sugar biosynthesis.UDP-N-acetylglucosamine biosynthesis'	''	''
'3.13.9.1'	'Carbohydrate metabolism.nucleotide sugar biosynthesis.UDP-N-acetylglucosamine biosynthesis.de novo biosynthesis'	''	''
'3.13.9.1.1'	'Carbohydrate metabolism.nucleotide sugar biosynthesis.UDP-N-acetylglucosamine biosynthesis.de novo biosynthesis.glutamine:fructose-6-phosphate amidotransferase'	''	''
'3.13.9.1.2'	'Carbohydrate metabolism.nucleotide sugar biosynthesis.UDP-N-acetylglucosamine biosynthesis.de novo biosynthesis.glucosamine 6-phosphate N-acetyltransferase'	''	''
'3.13.9.1.3'	'Carbohydrate metabolism.nucleotide sugar biosynthesis.UDP-N-acetylglucosamine biosynthesis.de novo biosynthesis.N-acetylglucosamine-phosphate mutase'	''	''
'3.13.9.1.4'	'Carbohydrate metabolism.nucleotide sugar biosynthesis.UDP-N-acetylglucosamine biosynthesis.de novo biosynthesis.UDP-N-acetylglucosamine pyrophosphorylase'	''	''
'3.13.9.2'	'Carbohydrate metabolism.nucleotide sugar biosynthesis.UDP-N-acetylglucosamine biosynthesis.salvage biosynthesis'	''	''
'3.13.9.2.1'	'Carbohydrate metabolism.nucleotide sugar biosynthesis.UDP-N-acetylglucosamine biosynthesis.salvage biosynthesis.N-acetylglucosamine kinase'	''	''
'4'	'Amino acid metabolism'	''	''
'4.1'	'Amino acid metabolism.glutamate group amino acid biosynthesis'	''	''
'4.1.1'	'Amino acid metabolism.glutamate group amino acid biosynthesis.glutamate-derived amino acids'	''	''
'4.1.1.1'	'Amino acid metabolism.glutamate group amino acid biosynthesis.glutamate-derived amino acids.ornithine'	''	''
'4.1.1.1.1'	'Amino acid metabolism.glutamate group amino acid biosynthesis.glutamate-derived amino acids.ornithine.N-acetylglutamate synthase'	''	''
'4.1.1.1.2'	'Amino acid metabolism.glutamate group amino acid biosynthesis.glutamate-derived amino acids.ornithine.N-acetylglutamate kinase'	''	''
'4.1.1.1.3'	'Amino acid metabolism.glutamate group amino acid biosynthesis.glutamate-derived amino acids.ornithine.N-acetylglutamate-5-phosphate reductase'	''	''
'4.1.1.1.4'	'Amino acid metabolism.glutamate group amino acid biosynthesis.glutamate-derived amino acids.ornithine.N2-acetylornithine aminotransferase'	''	''
'4.1.1.1.5'	'Amino acid metabolism.glutamate group amino acid biosynthesis.glutamate-derived amino acids.ornithine.N2-acetylornithine:glutamate acetyltransferase'	''	''
'4.1.1.1.6'	'Amino acid metabolism.glutamate group amino acid biosynthesis.glutamate-derived amino acids.ornithine.N2-acetylornithine deacetylase'	''	''
'4.1.1.2'	'Amino acid metabolism.glutamate group amino acid biosynthesis.glutamate-derived amino acids.arginine'	''	''
'4.1.1.2.1'	'Amino acid metabolism.glutamate group amino acid biosynthesis.glutamate-derived amino acids.arginine.carbamoyl phosphate synthetase heterodimer'	''	''
'4.1.1.2.1.1'	'Amino acid metabolism.glutamate group amino acid biosynthesis.glutamate-derived amino acids.arginine.carbamoyl phosphate synthetase heterodimer.large subunit'	''	''
'4.1.1.2.1.2'	'Amino acid metabolism.glutamate group amino acid biosynthesis.glutamate-derived amino acids.arginine.carbamoyl phosphate synthetase heterodimer.small subunit'	''	''
'4.1.1.2.2'	'Amino acid metabolism.glutamate group amino acid biosynthesis.glutamate-derived amino acids.arginine.ornithine carbamoyltransferase'	''	''
'4.1.1.2.3'	'Amino acid metabolism.glutamate group amino acid biosynthesis.glutamate-derived amino acids.arginine.argininosuccinate synthetase'	''	''
'4.1.1.2.4'	'Amino acid metabolism.glutamate group amino acid biosynthesis.glutamate-derived amino acids.arginine.argininosuccinate lyase'	''	''
'4.1.1.2.5'	'Amino acid metabolism.glutamate group amino acid biosynthesis.glutamate-derived amino acids.arginine.arginine and ornithine transporter (BAC)'	''	''
'4.1.1.3'	'Amino acid metabolism.glutamate group amino acid biosynthesis.glutamate-derived amino acids.gamma-aminobutyrate (GABA)'	''	''
'4.1.1.3.1'	'Amino acid metabolism.glutamate group amino acid biosynthesis.glutamate-derived amino acids.gamma-aminobutyrate (GABA).glutamate decarboxylase (GAD)'	''	''
'4.1.1.3.2'	'Amino acid metabolism.glutamate group amino acid biosynthesis.glutamate-derived amino acids.gamma-aminobutyrate (GABA).GABA transporter (GAT)'	''	''
'4.1.1.4'	'Amino acid metabolism.glutamate group amino acid biosynthesis.glutamate-derived amino acids.proline'	''	''
'4.1.1.4.1'	'Amino acid metabolism.glutamate group amino acid biosynthesis.glutamate-derived amino acids.proline.main pathway'	''	''
'4.1.1.4.1.1'	'Amino acid metabolism.glutamate group amino acid biosynthesis.glutamate-derived amino acids.proline.main pathway.pyrroline-5-carboxylate synthetase'	''	''
'4.1.1.4.1.2'	'Amino acid metabolism.glutamate group amino acid biosynthesis.glutamate-derived amino acids.proline.main pathway.pyrroline-5-carboxylate reductase'	''	''
'4.1.1.4.2'	'Amino acid metabolism.glutamate group amino acid biosynthesis.glutamate-derived amino acids.proline.alternative pathway'	''	''
'4.1.1.4.2.1'	'Amino acid metabolism.glutamate group amino acid biosynthesis.glutamate-derived amino acids.proline.alternative pathway.pyrroline-2-carboxylate reductase'	''	''
'4.1.1.4.2.2'	'Amino acid metabolism.glutamate group amino acid biosynthesis.glutamate-derived amino acids.proline.alternative pathway.ornithine aminotransferase'	''	''
'4.1.1.4.3'	'Amino acid metabolism.glutamate group amino acid biosynthesis.glutamate-derived amino acids.proline.proline transporter (ProT)'	''	''
'4.1.2'	'Amino acid metabolism.glutamate group amino acid biosynthesis.histidine'	''	''
'4.1.2.1'	'Amino acid metabolism.glutamate group amino acid biosynthesis.histidine.ribose-phosphate diphosphokinase'	''	''
'4.1.2.2'	'Amino acid metabolism.glutamate group amino acid biosynthesis.histidine.ATP phosphoribosyl transferase'	''	''
'4.1.2.3'	'Amino acid metabolism.glutamate group amino acid biosynthesis.histidine.bifunctional phosphoribosyl-ATP diphosphatase and phosphoribosyl-AMP cyclohydrolase'	''	''
'4.1.2.4'	'Amino acid metabolism.glutamate group amino acid biosynthesis.histidine.phosphoribosyl-formimino-AICAR-phosphate isomerase'	''	''
'4.1.2.5'	'Amino acid metabolism.glutamate group amino acid biosynthesis.histidine.imidazoleglycerol-phosphate synthase'	''	''
'4.1.2.6'	'Amino acid metabolism.glutamate group amino acid biosynthesis.histidine.imidazoleglycerol-phosphate dehydratase'	''	''
'4.1.2.7'	'Amino acid metabolism.glutamate group amino acid biosynthesis.histidine.histidinol-phosphate aminotransferase'	''	''
'4.1.2.8'	'Amino acid metabolism.glutamate group amino acid biosynthesis.histidine.histidinol-phosphate phosphatase'	''	''
'4.1.2.9'	'Amino acid metabolism.glutamate group amino acid biosynthesis.histidine.histidinol dehydrogenase'	''	''
'4.2'	'Amino acid metabolism.aspartate group amino acid biosynthesis'	''	''
'4.2.1'	'Amino acid metabolism.aspartate group amino acid biosynthesis.asparagine'	''	''
'4.2.1.1'	'Amino acid metabolism.aspartate group amino acid biosynthesis.asparagine.glutamine-dependent asparagine synthetase'	''	''
'4.2.1.2'	'Amino acid metabolism.aspartate group amino acid biosynthesis.asparagine.L-asparaginase'	''	''
'4.2.1.3'	'Amino acid metabolism.aspartate group amino acid biosynthesis.asparagine.asparagine aminotransaminase'	''	''
'4.2.1.4'	'Amino acid metabolism.aspartate group amino acid biosynthesis.asparagine.omega-amidase'	''	''
'4.2.2'	'Amino acid metabolism.aspartate group amino acid biosynthesis.aspartate-derived amino acids'	''	''
'4.2.2.1'	'Amino acid metabolism.aspartate group amino acid biosynthesis.aspartate-derived amino acids.aspartate kinase'	''	''
'4.2.2.2'	'Amino acid metabolism.aspartate group amino acid biosynthesis.aspartate-derived amino acids.aspartate-semialdehyde dehydrogenase'	''	''
'4.2.2.3'	'Amino acid metabolism.aspartate group amino acid biosynthesis.aspartate-derived amino acids.lysine'	''	''
'4.2.2.3.1'	'Amino acid metabolism.aspartate group amino acid biosynthesis.aspartate-derived amino acids.lysine.hydroxy-tetrahydrodihydrodipicolinate synthase'	''	''
'4.2.2.3.2'	'Amino acid metabolism.aspartate group amino acid biosynthesis.aspartate-derived amino acids.lysine.hydroxy-tetrahydrodihydrodipicolinate reductase'	''	''
'4.2.2.3.3'	'Amino acid metabolism.aspartate group amino acid biosynthesis.aspartate-derived amino acids.lysine.LL-diaminopimelate aminotransferase'	''	''
'4.2.2.3.4'	'Amino acid metabolism.aspartate group amino acid biosynthesis.aspartate-derived amino acids.lysine.diaminopimelate epimerase'	''	''
'4.2.2.3.5'	'Amino acid metabolism.aspartate group amino acid biosynthesis.aspartate-derived amino acids.lysine.diaminopimelate decarboxylase'	''	''
'4.2.2.4'	'Amino acid metabolism.aspartate group amino acid biosynthesis.aspartate-derived amino acids.bifunctional homoserine dehydrogenase and aspartate kinase'	''	''
'4.2.2.5'	'Amino acid metabolism.aspartate group amino acid biosynthesis.aspartate-derived amino acids.homoserine kinase'	''	''
'4.2.2.6'	'Amino acid metabolism.aspartate group amino acid biosynthesis.aspartate-derived amino acids.methionine'	''	''
'4.2.2.6.1'	'Amino acid metabolism.aspartate group amino acid biosynthesis.aspartate-derived amino acids.methionine.transsulfuration pathway'	''	''
'4.2.2.6.1.1'	'Amino acid metabolism.aspartate group amino acid biosynthesis.aspartate-derived amino acids.methionine.transsulfuration pathway.cystathionine gamma-synthase'	''	''
'4.2.2.6.1.2'	'Amino acid metabolism.aspartate group amino acid biosynthesis.aspartate-derived amino acids.methionine.transsulfuration pathway.cystathionine beta-lyase'	''	''
'4.2.2.6.2'	'Amino acid metabolism.aspartate group amino acid biosynthesis.aspartate-derived amino acids.methionine.L-homocysteine S-methyltransferase activities'	''	''
'4.2.2.6.2.1'	'Amino acid metabolism.aspartate group amino acid biosynthesis.aspartate-derived amino acids.methionine.L-homocysteine S-methyltransferase activities.methyl-tetrahydrofolate-dependent methionine synthase'	''	''
'4.2.2.6.2.2'	'Amino acid metabolism.aspartate group amino acid biosynthesis.aspartate-derived amino acids.methionine.L-homocysteine S-methyltransferase activities.cobalamine-dependent methionine synthase'	''	''
'4.2.2.6.3'	'Amino acid metabolism.aspartate group amino acid biosynthesis.aspartate-derived amino acids.methionine.S-methylmethionine cycle'	''	''
'4.2.2.6.3.1'	'Amino acid metabolism.aspartate group amino acid biosynthesis.aspartate-derived amino acids.methionine.S-methylmethionine cycle.homocysteine S-methyltransferase'	''	''
'4.2.2.6.3.2'	'Amino acid metabolism.aspartate group amino acid biosynthesis.aspartate-derived amino acids.methionine.S-methylmethionine cycle.methionine S-methyltransferase'	''	''
'4.2.2.6.4'	'Amino acid metabolism.aspartate group amino acid biosynthesis.aspartate-derived amino acids.methionine.salvage pathway'	''	''
'4.2.2.6.4.1'	'Amino acid metabolism.aspartate group amino acid biosynthesis.aspartate-derived amino acids.methionine.salvage pathway.methylthioadenosine nucleosidase (MTN)'	''	''
'4.2.2.6.4.2'	'Amino acid metabolism.aspartate group amino acid biosynthesis.aspartate-derived amino acids.methionine.salvage pathway.methylthioribose kinase (MTK)'	''	''
'4.2.2.6.4.3'	'Amino acid metabolism.aspartate group amino acid biosynthesis.aspartate-derived amino acids.methionine.salvage pathway.methylthioribose-1-phosphate isomerase (MTI)'	''	''
'4.2.2.6.4.4'	'Amino acid metabolism.aspartate group amino acid biosynthesis.aspartate-derived amino acids.methionine.salvage pathway.trifunctional methylthioribulose-1-phosphate dehydratase/enolase/phosphatase (DEP)'	''	''
'4.2.2.6.4.5'	'Amino acid metabolism.aspartate group amino acid biosynthesis.aspartate-derived amino acids.methionine.salvage pathway.acireductone dioxygenase (ARD)'	''	''
'4.2.2.7'	'Amino acid metabolism.aspartate group amino acid biosynthesis.aspartate-derived amino acids.threonine'	''	''
'4.2.2.7.1'	'Amino acid metabolism.aspartate group amino acid biosynthesis.aspartate-derived amino acids.threonine.threonine synthase'	''	''
'4.2.2.8'	'Amino acid metabolism.aspartate group amino acid biosynthesis.aspartate-derived amino acids.isoleucine'	''	''
'4.2.2.8.1'	'Amino acid metabolism.aspartate group amino acid biosynthesis.aspartate-derived amino acids.isoleucine.threonine reactive imine intermediate deaminase (RidA)'	''	''
'4.2.2.8.2'	'Amino acid metabolism.aspartate group amino acid biosynthesis.aspartate-derived amino acids.isoleucine.methionine gamma-lyase'	''	''
'4.2.2.8.3'	'Amino acid metabolism.aspartate group amino acid biosynthesis.aspartate-derived amino acids.isoleucine.acetolactate synthase complex'	''	''
'4.2.2.8.3.1'	'Amino acid metabolism.aspartate group amino acid biosynthesis.aspartate-derived amino acids.isoleucine.acetolactate synthase complex.catalytic subunit'	''	''
'4.2.2.8.3.2'	'Amino acid metabolism.aspartate group amino acid biosynthesis.aspartate-derived amino acids.isoleucine.acetolactate synthase complex.regulatory subunit'	''	''
'4.2.2.8.4'	'Amino acid metabolism.aspartate group amino acid biosynthesis.aspartate-derived amino acids.isoleucine.ketol-acid reductoisomerase'	''	''
'4.2.2.8.5'	'Amino acid metabolism.aspartate group amino acid biosynthesis.aspartate-derived amino acids.isoleucine.dihydroxy-acid dehydratase'	''	''
'4.2.2.8.6'	'Amino acid metabolism.aspartate group amino acid biosynthesis.aspartate-derived amino acids.isoleucine.valine/leucine/isoleucine aminotransferase'	'horvu0hr1g008950.1'	'valine/leucine/isoleucine aminotransferase (original description: cds chromosome:IBSC_v2:chrUn:53571577:53574127:-1 gene:HORVU0Hr1G008950 gene_biotype:protein_coding transcript_biotype:protein_coding description:Branched-chain-amino-acid aminotransferase [Source:UniProtKB/TrEMBL;Acc:A0A287DY83]) &'	T
'4.3'	'Amino acid metabolism.pyruvate group amino acid biosynthesis'	''	''
'4.3.1'	'Amino acid metabolism.pyruvate group amino acid biosynthesis.alanine'	''	''
'4.3.1.1'	'Amino acid metabolism.pyruvate group amino acid biosynthesis.alanine.alanine aminotransferase'	''	''
'4.3.2'	'Amino acid metabolism.pyruvate group amino acid biosynthesis.pyruvate-derived amino acids'	''	''
'4.3.2.1'	'Amino acid metabolism.pyruvate group amino acid biosynthesis.pyruvate-derived amino acids.acetolactate synthase complex'	''	''
'4.3.2.1.1'	'Amino acid metabolism.pyruvate group amino acid biosynthesis.pyruvate-derived amino acids.acetolactate synthase complex.catalytic subunit'	''	''
'4.3.2.1.2'	'Amino acid metabolism.pyruvate group amino acid biosynthesis.pyruvate-derived amino acids.acetolactate synthase complex.regulatory subunit'	''	''
'4.3.2.2'	'Amino acid metabolism.pyruvate group amino acid biosynthesis.pyruvate-derived amino acids.ketol-acid reductoisomerase'	''	''
'4.3.2.3'	'Amino acid metabolism.pyruvate group amino acid biosynthesis.pyruvate-derived amino acids.dihydroxy-acid dehydratase'	''	''
'4.3.2.4'	'Amino acid metabolism.pyruvate group amino acid biosynthesis.pyruvate-derived amino acids.valine/leucine/isoleucine aminotransferase'	'horvu0hr1g008950.1'	'valine/leucine/isoleucine aminotransferase (original description: cds chromosome:IBSC_v2:chrUn:53571577:53574127:-1 gene:HORVU0Hr1G008950 gene_biotype:protein_coding transcript_biotype:protein_coding description:Branched-chain-amino-acid aminotransferase [Source:UniProtKB/TrEMBL;Acc:A0A287DY83]) &'	T
'4.3.2.5'	'Amino acid metabolism.pyruvate group amino acid biosynthesis.pyruvate-derived amino acids.leucine'	''	''
'4.3.2.5.1'	'Amino acid metabolism.pyruvate group amino acid biosynthesis.pyruvate-derived amino acids.leucine.2-isopropylmalate synthase activity'	''	''
'4.3.2.5.1.1'	'Amino acid metabolism.pyruvate group amino acid biosynthesis.pyruvate-derived amino acids.leucine.2-isopropylmalate synthase activity.2-isopropylmalate synthase (IPMS)'	''	''
'4.3.2.5.1.2'	'Amino acid metabolism.pyruvate group amino acid biosynthesis.pyruvate-derived amino acids.leucine.2-isopropylmalate synthase activity.substrate(IPMS) adaptor of regulatory SCF ubiquitin ligase'	''	''
'4.3.2.5.2'	'Amino acid metabolism.pyruvate group amino acid biosynthesis.pyruvate-derived amino acids.leucine.isopropylmalate isomerase heterodimer'	''	''
'4.3.2.5.2.1'	'Amino acid metabolism.pyruvate group amino acid biosynthesis.pyruvate-derived amino acids.leucine.isopropylmalate isomerase heterodimer.large subunit'	''	''
'4.3.2.5.2.2'	'Amino acid metabolism.pyruvate group amino acid biosynthesis.pyruvate-derived amino acids.leucine.isopropylmalate isomerase heterodimer.small subunit'	''	''
'4.3.2.5.3'	'Amino acid metabolism.pyruvate group amino acid biosynthesis.pyruvate-derived amino acids.leucine.3-isopropylmalate dehydrogenase'	''	''
'4.4'	'Amino acid metabolism.serine group amino acid biosynthesis'	''	''
'4.4.1'	'Amino acid metabolism.serine group amino acid biosynthesis.non-photorespiratory serine'	''	''
'4.4.1.1'	'Amino acid metabolism.serine group amino acid biosynthesis.non-photorespiratory serine.phosphoglycerate dehydrogenase'	''	''
'4.4.1.2'	'Amino acid metabolism.serine group amino acid biosynthesis.non-photorespiratory serine.phosphoserine aminotransferase'	''	''
'4.4.1.3'	'Amino acid metabolism.serine group amino acid biosynthesis.non-photorespiratory serine.phosphoserine phosphatase'	''	''
'4.4.2'	'Amino acid metabolism.serine group amino acid biosynthesis.cysteine'	''	''
'4.4.2.1'	'Amino acid metabolism.serine group amino acid biosynthesis.cysteine.serine O-acetyltransferase (SAT)'	''	''
'4.4.2.2'	'Amino acid metabolism.serine group amino acid biosynthesis.cysteine.O-acetylserine sulfydrylase (OASS)'	''	''
'4.4.3'	'Amino acid metabolism.serine group amino acid biosynthesis.glycine'	''	''
'4.4.3.1'	'Amino acid metabolism.serine group amino acid biosynthesis.glycine.serine hydroxymethyltransferase (SHM)'	''	''
'4.5'	'Amino acid metabolism.shikimate group amino acid biosynthesis'	''	''
'4.5.1'	'Amino acid metabolism.shikimate group amino acid biosynthesis.shikimate pathway'	''	''
'4.5.1.1'	'Amino acid metabolism.shikimate group amino acid biosynthesis.shikimate pathway.3-deoxy-D-arabino-heptulosonate 7-phosphate (DAHP) synthase'	''	''
'4.5.1.2'	'Amino acid metabolism.shikimate group amino acid biosynthesis.shikimate pathway.3-dehydroquinate synthase (DHQS)'	''	''
'4.5.1.3'	'Amino acid metabolism.shikimate group amino acid biosynthesis.shikimate pathway.3-dehydroquinate dehydratase and shikimate dehydrogenase'	''	''
'4.5.1.4'	'Amino acid metabolism.shikimate group amino acid biosynthesis.shikimate pathway.shikimate kinase'	''	''
'4.5.1.5'	'Amino acid metabolism.shikimate group amino acid biosynthesis.shikimate pathway.5-enolpyruvyl-shikimate 3-phosphate (EPSP) synthase'	''	''
'4.5.1.6'	'Amino acid metabolism.shikimate group amino acid biosynthesis.shikimate pathway.chorismate synthase'	''	''
'4.5.2'	'Amino acid metabolism.shikimate group amino acid biosynthesis.phenylalanine and tyrosine'	''	''
'4.5.2.1'	'Amino acid metabolism.shikimate group amino acid biosynthesis.phenylalanine and tyrosine.chorismate mutase'	''	''
'4.5.2.2'	'Amino acid metabolism.shikimate group amino acid biosynthesis.phenylalanine and tyrosine.prephenate aminotransferase (PPA-AT)'	''	''
'4.5.2.3'	'Amino acid metabolism.shikimate group amino acid biosynthesis.phenylalanine and tyrosine.arogenate dehydrogenase (ADH)'	''	''
'4.5.2.4'	'Amino acid metabolism.shikimate group amino acid biosynthesis.phenylalanine and tyrosine.arogenate dehydratase (ADT)'	''	''
'4.5.3'	'Amino acid metabolism.shikimate group amino acid biosynthesis.tryptophan'	''	''
'4.5.3.1'	'Amino acid metabolism.shikimate group amino acid biosynthesis.tryptophan.anthranilate synthase heterodimer'	''	''
'4.5.3.1.1'	'Amino acid metabolism.shikimate group amino acid biosynthesis.tryptophan.anthranilate synthase heterodimer.subunit alpha'	''	''
'4.5.3.1.2'	'Amino acid metabolism.shikimate group amino acid biosynthesis.tryptophan.anthranilate synthase heterodimer.subunit beta'	''	''
'4.5.3.2'	'Amino acid metabolism.shikimate group amino acid biosynthesis.tryptophan.anthranilate phosphoribosyltransferase'	''	''
'4.5.3.3'	'Amino acid metabolism.shikimate group amino acid biosynthesis.tryptophan.phosphoribosyanthranilate isomerase'	''	''
'4.5.3.4'	'Amino acid metabolism.shikimate group amino acid biosynthesis.tryptophan.indole-3-glycerol phosphate synthase'	''	''
'4.5.3.5'	'Amino acid metabolism.shikimate group amino acid biosynthesis.tryptophan.tryptophan synthase heterodimer'	''	''
'4.5.3.5.1'	'Amino acid metabolism.shikimate group amino acid biosynthesis.tryptophan.tryptophan synthase heterodimer.subunit alpha'	''	''
'4.5.3.5.2'	'Amino acid metabolism.shikimate group amino acid biosynthesis.tryptophan.tryptophan synthase heterodimer.subunit beta'	''	''
'4.6'	'Amino acid metabolism.amino acid degradation'	''	''
'4.6.1'	'Amino acid metabolism.amino acid degradation.arginine'	''	''
'4.6.1.1'	'Amino acid metabolism.amino acid degradation.arginine.arginase'	''	''
'4.6.1.2'	'Amino acid metabolism.amino acid degradation.arginine.urease'	''	''
'4.6.1.3'	'Amino acid metabolism.amino acid degradation.arginine.urease accessory protein activities'	''	''
'4.6.1.3.1'	'Amino acid metabolism.amino acid degradation.arginine.urease accessory protein activities.urease accessory protein (ureD)'	''	''
'4.6.1.3.2'	'Amino acid metabolism.amino acid degradation.arginine.urease accessory protein activities.urease accessory protein (ureF)'	''	''
'4.6.1.3.3'	'Amino acid metabolism.amino acid degradation.arginine.urease accessory protein activities.urease accessory protein (ureG)'	''	''
'4.6.1.4'	'Amino acid metabolism.amino acid degradation.arginine.cyanase (CYN)'	''	''
'4.6.2'	'Amino acid metabolism.amino acid degradation.gamma-aminobutyrate (GABA)'	''	''
'4.6.2.1'	'Amino acid metabolism.amino acid degradation.gamma-aminobutyrate (GABA).gamma-aminobutyric acid pyruvate transaminase'	''	''
'4.6.2.2'	'Amino acid metabolism.amino acid degradation.gamma-aminobutyrate (GABA).succinate formation'	''	''
'4.6.2.2.1'	'Amino acid metabolism.amino acid degradation.gamma-aminobutyrate (GABA).succinate formation.NAD-dependent succinic semialdehyde dehydrogenase'	''	''
'4.6.2.2.2'	'Amino acid metabolism.amino acid degradation.gamma-aminobutyrate (GABA).succinate formation.NADP-dependent succinic semialdehyde dehydrogenase'	''	''
'4.6.2.3'	'Amino acid metabolism.amino acid degradation.gamma-aminobutyrate (GABA).gamma-hydroxybutyrate formation'	''	''
'4.6.2.3.1'	'Amino acid metabolism.amino acid degradation.gamma-aminobutyrate (GABA).gamma-hydroxybutyrate formation.bifunctional gamma-hydroxybutyrate dehydrogenase and glyoxylate reductase'	''	''
'4.6.3'	'Amino acid metabolism.amino acid degradation.proline'	''	''
'4.6.3.1'	'Amino acid metabolism.amino acid degradation.proline.proline dehydrogenase'	''	''
'4.6.3.2'	'Amino acid metabolism.amino acid degradation.proline.delta-1-pyrroline-5-carboxylate dehydrogenase'	''	''
'4.6.4'	'Amino acid metabolism.amino acid degradation.lysine'	''	''
'4.6.4.1'	'Amino acid metabolism.amino acid degradation.lysine.bifunctional lysine ketoglutarate reductase and saccharopine dehydrogenase'	''	''
'4.6.4.2'	'Amino acid metabolism.amino acid degradation.lysine.piperideine-6-carboxylate dehydrogenase'	''	''
'4.6.4.3'	'Amino acid metabolism.amino acid degradation.lysine.D-2-hydroxyglutarate synthase'	''	''
'4.6.4.4'	'Amino acid metabolism.amino acid degradation.lysine.D-2-hydroxyglutarate dehydrogenase'	''	''
'4.6.5'	'Amino acid metabolism.amino acid degradation.threonine'	''	''
'4.6.5.1'	'Amino acid metabolism.amino acid degradation.threonine.threonine aldolase'	''	''
'4.6.5.2'	'Amino acid metabolism.amino acid degradation.threonine.threonine dehydratase'	''	''
'4.6.6'	'Amino acid metabolism.amino acid degradation.cysteine'	''	''
'4.6.6.1'	'Amino acid metabolism.amino acid degradation.cysteine.mercaptopyruvate sulfurtransferase'	''	''
'4.6.6.2'	'Amino acid metabolism.amino acid degradation.cysteine.sulfur dioxygenase'	''	''
'4.6.6.3'	'Amino acid metabolism.amino acid degradation.cysteine.cysteine desulfhydrase'	''	''
'4.6.7'	'Amino acid metabolism.amino acid degradation.branched-chain amino acids'	''	''
'4.6.7.1'	'Amino acid metabolism.amino acid degradation.branched-chain amino acids.branched-chain aminotransferase (BCAT)'	'horvu0hr1g008950.1'	'branched-chain aminotransferase (BCAT) (original description: cds chromosome:IBSC_v2:chrUn:53571577:53574127:-1 gene:HORVU0Hr1G008950 gene_biotype:protein_coding transcript_biotype:protein_coding description:Branched-chain-amino-acid aminotransferase [Source:UniProtKB/TrEMBL;Acc:A0A287DY83]) &'	T
'4.6.7.2'	'Amino acid metabolism.amino acid degradation.branched-chain amino acids.branched-chain alpha-keto acid dehydrogenase complex'	''	''
'4.6.7.2.1'	'Amino acid metabolism.amino acid degradation.branched-chain amino acids.branched-chain alpha-keto acid dehydrogenase complex.E1 2-oxoisovalerate dehydrogenase subcomplex'	''	''
'4.6.7.2.1.1'	'Amino acid metabolism.amino acid degradation.branched-chain amino acids.branched-chain alpha-keto acid dehydrogenase complex.E1 2-oxoisovalerate dehydrogenase subcomplex.subunit alpha'	''	''
'4.6.7.2.1.2'	'Amino acid metabolism.amino acid degradation.branched-chain amino acids.branched-chain alpha-keto acid dehydrogenase complex.E1 2-oxoisovalerate dehydrogenase subcomplex.subunit beta'	''	''
'4.6.7.2.2'	'Amino acid metabolism.amino acid degradation.branched-chain amino acids.branched-chain alpha-keto acid dehydrogenase complex.lipoamide acyltransferase component E2'	''	''
'4.6.7.2.3'	'Amino acid metabolism.amino acid degradation.branched-chain amino acids.branched-chain alpha-keto acid dehydrogenase complex.dihydrolipoamide dehydrogenase component E3'	''	''
'4.6.7.3'	'Amino acid metabolism.amino acid degradation.branched-chain amino acids.isovaleryl-CoA-dehydrogenase (IVDH)'	''	''
'4.6.7.4'	'Amino acid metabolism.amino acid degradation.branched-chain amino acids.3-hydroxyisobutyryl-CoA hydrolase (CHY)'	''	''
'4.6.7.5'	'Amino acid metabolism.amino acid degradation.branched-chain amino acids.leucine'	''	''
'4.6.7.5.1'	'Amino acid metabolism.amino acid degradation.branched-chain amino acids.leucine.methylcrotonoyl-CoA carboxylase heterodimer'	''	''
'4.6.7.5.1.1'	'Amino acid metabolism.amino acid degradation.branched-chain amino acids.leucine.methylcrotonoyl-CoA carboxylase heterodimer.subunit alpha'	''	''
'4.6.7.5.1.2'	'Amino acid metabolism.amino acid degradation.branched-chain amino acids.leucine.methylcrotonoyl-CoA carboxylase heterodimer.subunit beta'	''	''
'4.6.7.5.2'	'Amino acid metabolism.amino acid degradation.branched-chain amino acids.leucine.hydroxymethylglutaryl-CoA lyase'	''	''
'4.6.7.5.3'	'Amino acid metabolism.amino acid degradation.branched-chain amino acids.leucine.methylglutaconyl-CoA hydratase'	''	''
'4.6.7.6'	'Amino acid metabolism.amino acid degradation.branched-chain amino acids.valine'	''	''
'4.6.7.6.1'	'Amino acid metabolism.amino acid degradation.branched-chain amino acids.valine.3-hydroxyisobutyrate dehydrogenase (HDH)'	''	''
'4.6.7.6.2'	'Amino acid metabolism.amino acid degradation.branched-chain amino acids.valine.methylmalonate-semialdehyde dehydrogenase (MMSD)'	''	''
'4.6.7.7'	'Amino acid metabolism.amino acid degradation.branched-chain amino acids.isoleucine'	''	''
'4.6.7.7.1'	'Amino acid metabolism.amino acid degradation.branched-chain amino acids.isoleucine.3-hydroxypropionate dehydrogenase'	''	''
'4.6.7.8'	'Amino acid metabolism.amino acid degradation.branched-chain amino acids.acyl-CoA dehydrogenase oxidation'	''	''
'4.6.7.8.1'	'Amino acid metabolism.amino acid degradation.branched-chain amino acids.acyl-CoA dehydrogenase oxidation.ETF electron transfer flavoprotein heterodimer'	''	''
'4.6.7.8.1.1'	'Amino acid metabolism.amino acid degradation.branched-chain amino acids.acyl-CoA dehydrogenase oxidation.ETF electron transfer flavoprotein heterodimer.subunit alpha'	''	''
'4.6.7.8.1.2'	'Amino acid metabolism.amino acid degradation.branched-chain amino acids.acyl-CoA dehydrogenase oxidation.ETF electron transfer flavoprotein heterodimer.subunit beta'	''	''
'4.6.7.8.2'	'Amino acid metabolism.amino acid degradation.branched-chain amino acids.acyl-CoA dehydrogenase oxidation.electron transfer flavoprotein-ubiquinone oxidoreductase (ETF-QO)'	''	''
'4.6.8'	'Amino acid metabolism.amino acid degradation.aromatic amino acids'	''	''
'4.6.8.1'	'Amino acid metabolism.amino acid degradation.aromatic amino acids.aromatic-amino-acid aminotransferase'	''	''
'4.6.8.2'	'Amino acid metabolism.amino acid degradation.aromatic amino acids.aromatic amino acid hydroxylase (AAH)'	''	''
'4.6.8.3'	'Amino acid metabolism.amino acid degradation.aromatic amino acids.aromatic amino acid decarboxylase'	''	''
'4.6.8.4'	'Amino acid metabolism.amino acid degradation.aromatic amino acids.tyrosine'	''	''
'4.6.8.4.1'	'Amino acid metabolism.amino acid degradation.aromatic amino acids.tyrosine.tyrosine aminotransferase (TAT)'	''	''
'4.6.8.4.2'	'Amino acid metabolism.amino acid degradation.aromatic amino acids.tyrosine.homogentisate dioxygenase (HGO)'	''	''
'4.6.8.4.3'	'Amino acid metabolism.amino acid degradation.aromatic amino acids.tyrosine.maleylacetoacetate isomerase (MAAI)'	''	''
'4.6.8.4.4'	'Amino acid metabolism.amino acid degradation.aromatic amino acids.tyrosine.fumarylacetoacetate hydrolase (FAH)'	''	''
'4.6.9'	'Amino acid metabolism.amino acid degradation.methionine'	''	''
'4.6.9.1'	'Amino acid metabolism.amino acid degradation.methionine.methionine gamma-lyase'	''	''
'4.7'	'Amino acid metabolism.amino acid racemization'	''	''
'4.7.1'	'Amino acid metabolism.amino acid racemization.PLP-dependent serine racemase'	''	''
'4.7.2'	'Amino acid metabolism.amino acid racemization.PLP-independent amino acid racemase'	''	''
'5'	'Lipid metabolism'	''	''
'5.1'	'Lipid metabolism.fatty acid metabolism'	''	''
'5.1.1'	'Lipid metabolism.fatty acid metabolism.citrate shuttle'	''	''
'5.1.1.1'	'Lipid metabolism.fatty acid metabolism.citrate shuttle.mitochondrial dicarboxylate transporter'	''	''
'5.1.1.2'	'Lipid metabolism.fatty acid metabolism.citrate shuttle.ATP-dependent citrate lyase heterodimer'	''	''
'5.1.1.2.1'	'Lipid metabolism.fatty acid metabolism.citrate shuttle.ATP-dependent citrate lyase heterodimer.alpha chain'	''	''
'5.1.1.2.2'	'Lipid metabolism.fatty acid metabolism.citrate shuttle.ATP-dependent citrate lyase heterodimer.beta chain'	''	''
'5.1.1.3'	'Lipid metabolism.fatty acid metabolism.citrate shuttle.cytosolic NAD-dependent malate dehydrogenase'	''	''
'5.1.1.4'	'Lipid metabolism.fatty acid metabolism.citrate shuttle.cytosolic NADP-dependent malic enzyme'	''	''
'5.1.1.5'	'Lipid metabolism.fatty acid metabolism.citrate shuttle.MPC pyruvate carrier complex'	''	''
'5.1.1.5.1'	'Lipid metabolism.fatty acid metabolism.citrate shuttle.MPC pyruvate carrier complex.component MPC1'	''	''
'5.1.1.5.2'	'Lipid metabolism.fatty acid metabolism.citrate shuttle.MPC pyruvate carrier complex.component MPC2'	''	''
'5.1.2'	'Lipid metabolism.fatty acid metabolism.acetyl-CoA generation'	''	''
'5.1.2.1'	'Lipid metabolism.fatty acid metabolism.acetyl-CoA generation.plastidial pyruvate kinase'	''	''
'5.1.2.2'	'Lipid metabolism.fatty acid metabolism.acetyl-CoA generation.plastidial pyruvate dehydrogenase complex'	''	''
'5.1.2.2.1'	'Lipid metabolism.fatty acid metabolism.acetyl-CoA generation.plastidial pyruvate dehydrogenase complex.E1 pyruvate dehydrogenase subcomplex'	''	''
'5.1.2.2.1.1'	'Lipid metabolism.fatty acid metabolism.acetyl-CoA generation.plastidial pyruvate dehydrogenase complex.E1 pyruvate dehydrogenase subcomplex.subunit alpha'	''	''
'5.1.2.2.1.2'	'Lipid metabolism.fatty acid metabolism.acetyl-CoA generation.plastidial pyruvate dehydrogenase complex.E1 pyruvate dehydrogenase subcomplex.subunit beta'	''	''
'5.1.2.2.2'	'Lipid metabolism.fatty acid metabolism.acetyl-CoA generation.plastidial pyruvate dehydrogenase complex.dihydrolipoamide acetyltransferase component E2'	''	''
'5.1.2.2.3'	'Lipid metabolism.fatty acid metabolism.acetyl-CoA generation.plastidial pyruvate dehydrogenase complex.dihydrolipoamide dehydrogenase component E3'	''	''
'5.1.2.3'	'Lipid metabolism.fatty acid metabolism.acetyl-CoA generation.plastidial acetyl-CoA synthetase'	''	''
'5.1.2.4'	'Lipid metabolism.fatty acid metabolism.acetyl-CoA generation.malonyl-CoA decarboxylase'	''	''
'5.1.3'	'Lipid metabolism.fatty acid metabolism.acetyl-CoA carboxylation'	''	''
'5.1.3.1'	'Lipid metabolism.fatty acid metabolism.acetyl-CoA carboxylation.monomeric acetyl-CoA carboxylase (ACC)'	''	''
'5.1.3.2'	'Lipid metabolism.fatty acid metabolism.acetyl-CoA carboxylation.polymeric acetyl-CoA carboxylase complex'	''	''
'5.1.3.2.1'	'Lipid metabolism.fatty acid metabolism.acetyl-CoA carboxylation.polymeric acetyl-CoA carboxylase complex.carboxyltransferase subunit alpha'	''	''
'5.1.3.2.2'	'Lipid metabolism.fatty acid metabolism.acetyl-CoA carboxylation.polymeric acetyl-CoA carboxylase complex.carboxyltransferase subunit beta'	''	''
'5.1.3.2.3'	'Lipid metabolism.fatty acid metabolism.acetyl-CoA carboxylation.polymeric acetyl-CoA carboxylase complex.BC-BCCP-BADC subcomplex'	''	''
'5.1.3.2.3.1'	'Lipid metabolism.fatty acid metabolism.acetyl-CoA carboxylation.polymeric acetyl-CoA carboxylase complex.BC-BCCP-BADC subcomplex.biotin carboxylase subunit (BC)'	''	''
'5.1.3.2.3.2'	'Lipid metabolism.fatty acid metabolism.acetyl-CoA carboxylation.polymeric acetyl-CoA carboxylase complex.BC-BCCP-BADC subcomplex.biotin carboxyl carrier subunit (BCCP)'	''	''
'5.1.3.2.3.3'	'Lipid metabolism.fatty acid metabolism.acetyl-CoA carboxylation.polymeric acetyl-CoA carboxylase complex.BC-BCCP-BADC subcomplex.regulatory subunit (BADC)'	''	''
'5.1.3.2.4'	'Lipid metabolism.fatty acid metabolism.acetyl-CoA carboxylation.polymeric acetyl-CoA carboxylase complex.regulatory protein (CTI)'	''	''
'5.1.4'	'Lipid metabolism.fatty acid metabolism.plastidial fatty acid synthase (ptFAS) system'	''	''
'5.1.4.1'	'Lipid metabolism.fatty acid metabolism.plastidial fatty acid synthase (ptFAS) system.acyl carrier protein (ptACP)'	''	''
'5.1.4.2'	'Lipid metabolism.fatty acid metabolism.plastidial fatty acid synthase (ptFAS) system.ketoacyl-ACP synthase (ptKAS) activities'	''	''
'5.1.4.2.1'	'Lipid metabolism.fatty acid metabolism.plastidial fatty acid synthase (ptFAS) system.ketoacyl-ACP synthase (ptKAS) activities.ketoacyl-ACP synthase I'	''	''
'5.1.4.2.2'	'Lipid metabolism.fatty acid metabolism.plastidial fatty acid synthase (ptFAS) system.ketoacyl-ACP synthase (ptKAS) activities.ketoacyl-ACP synthase II'	''	''
'5.1.4.2.3'	'Lipid metabolism.fatty acid metabolism.plastidial fatty acid synthase (ptFAS) system.ketoacyl-ACP synthase (ptKAS) activities.ketoacyl-ACP synthase III'	''	''
'5.1.4.3'	'Lipid metabolism.fatty acid metabolism.plastidial fatty acid synthase (ptFAS) system.hydroxyacyl-ACP dehydratase (ptHD)'	''	''
'5.1.4.4'	'Lipid metabolism.fatty acid metabolism.plastidial fatty acid synthase (ptFAS) system.ketoacyl-ACP reductase (KAR)'	''	''
'5.1.4.5'	'Lipid metabolism.fatty acid metabolism.plastidial fatty acid synthase (ptFAS) system.enoyl-ACP reductase (ER)'	''	''
'5.1.4.6'	'Lipid metabolism.fatty acid metabolism.plastidial fatty acid synthase (ptFAS) system.elongation of exogenous fatty acid chains'	''	''
'5.1.4.6.1'	'Lipid metabolism.fatty acid metabolism.plastidial fatty acid synthase (ptFAS) system.elongation of exogenous fatty acid chains.medium-chain acyl-ACP synthetase'	''	''
'5.1.4.7'	'Lipid metabolism.fatty acid metabolism.plastidial fatty acid synthase (ptFAS) system.termination of fatty acid chains'	''	''
'5.1.4.7.1'	'Lipid metabolism.fatty acid metabolism.plastidial fatty acid synthase (ptFAS) system.termination of fatty acid chains.oleoyl-ACP thioesterase (FATA)'	''	''
'5.1.4.7.2'	'Lipid metabolism.fatty acid metabolism.plastidial fatty acid synthase (ptFAS) system.termination of fatty acid chains.palmitoyl-ACP thioesterase (FATB)'	''	''
'5.1.5'	'Lipid metabolism.fatty acid metabolism.mitochondrial fatty acid synthase (mtFAS) system'	''	''
'5.1.5.1'	'Lipid metabolism.fatty acid metabolism.mitochondrial fatty acid synthase (mtFAS) system.acyl carrier protein (mtACP)'	''	''
'5.1.5.2'	'Lipid metabolism.fatty acid metabolism.mitochondrial fatty acid synthase (mtFAS) system.phosphopantetheinyl transferase (mtPPT)'	''	''
'5.1.5.3'	'Lipid metabolism.fatty acid metabolism.mitochondrial fatty acid synthase (mtFAS) system.malonyl-CoA synthetase (mtMCS)'	''	''
'5.1.5.4'	'Lipid metabolism.fatty acid metabolism.mitochondrial fatty acid synthase (mtFAS) system.malonyl-CoA:ACP transacylase (MCAT)'	''	''
'5.1.5.5'	'Lipid metabolism.fatty acid metabolism.mitochondrial fatty acid synthase (mtFAS) system.ketoacyl-ACP synthase (mtKAS)'	''	''
'5.1.5.6'	'Lipid metabolism.fatty acid metabolism.mitochondrial fatty acid synthase (mtFAS) system.hydroxyacyl-ACP dehydratase (mtHD)'	''	''
'5.1.5.7'	'Lipid metabolism.fatty acid metabolism.mitochondrial fatty acid synthase (mtFAS) system.enoyl-ACP reductase (mtER)'	''	''
'5.1.6'	'Lipid metabolism.fatty acid metabolism.endoplasmic reticulum-localized fatty acid elongase (FAE) system'	''	''
'5.1.6.1'	'Lipid metabolism.fatty acid metabolism.endoplasmic reticulum-localized fatty acid elongase (FAE) system.fatty acid elongation complex'	''	''
'5.1.6.1.1'	'Lipid metabolism.fatty acid metabolism.endoplasmic reticulum-localized fatty acid elongase (FAE) system.fatty acid elongation complex.condensing enzyme activities'	''	''
'5.1.6.1.1.1'	'Lipid metabolism.fatty acid metabolism.endoplasmic reticulum-localized fatty acid elongase (FAE) system.fatty acid elongation complex.condensing enzyme activities.3-ketoacyl-CoA synthase (KCS)'	''	''
'5.1.6.1.1.2'	'Lipid metabolism.fatty acid metabolism.endoplasmic reticulum-localized fatty acid elongase (FAE) system.fatty acid elongation complex.condensing enzyme activities.condensing enzyme (ELO)'	''	''
'5.1.6.1.2'	'Lipid metabolism.fatty acid metabolism.endoplasmic reticulum-localized fatty acid elongase (FAE) system.fatty acid elongation complex.3-ketoacyl-CoA reductase (KCR)'	''	''
'5.1.6.1.3'	'Lipid metabolism.fatty acid metabolism.endoplasmic reticulum-localized fatty acid elongase (FAE) system.fatty acid elongation complex.3-hydroxyacyl-CoA dehydratase (HCD)'	''	''
'5.1.6.1.4'	'Lipid metabolism.fatty acid metabolism.endoplasmic reticulum-localized fatty acid elongase (FAE) system.fatty acid elongation complex.acyl-CoA dehydratase (PTPLA)'	''	''
'5.1.6.1.5'	'Lipid metabolism.fatty acid metabolism.endoplasmic reticulum-localized fatty acid elongase (FAE) system.fatty acid elongation complex.enoyl-CoA reductase (ECR)'	''	''
'5.1.6.2'	'Lipid metabolism.fatty acid metabolism.endoplasmic reticulum-localized fatty acid elongase (FAE) system.very long chain fatty acid elongation'	''	''
'5.1.6.2.1'	'Lipid metabolism.fatty acid metabolism.endoplasmic reticulum-localized fatty acid elongase (FAE) system.very long chain fatty acid elongation.catalytic protein (CER2)'	''	''
'5.1.7'	'Lipid metabolism.fatty acid metabolism.fatty acid desaturation'	''	''
'5.1.7.1'	'Lipid metabolism.fatty acid metabolism.fatty acid desaturation.electron supply'	''	''
'5.1.7.1.1'	'Lipid metabolism.fatty acid metabolism.fatty acid desaturation.electron supply.NADH:cytochrome-b5 reductase (CBR1)'	''	''
'5.1.7.1.2'	'Lipid metabolism.fatty acid metabolism.fatty acid desaturation.electron supply.cytochrome electron shuttle hemoprotein (Cyt-b5)'	''	''
'5.1.7.2'	'Lipid metabolism.fatty acid metabolism.fatty acid desaturation.first desaturation'	''	''
'5.1.7.2.1'	'Lipid metabolism.fatty acid metabolism.fatty acid desaturation.first desaturation.delta-9 stearoyl-ACP desaturase (AAD)'	''	''
'5.1.7.2.2'	'Lipid metabolism.fatty acid metabolism.fatty acid desaturation.first desaturation.acyl-CoA desaturase (ADS/FAD5)'	''	''
'5.1.7.2.3'	'Lipid metabolism.fatty acid metabolism.fatty acid desaturation.first desaturation.trans-delta-3-hexadecenoic acid phosphatidylglycerol desaturase (FAD4)'	''	''
'5.1.7.3'	'Lipid metabolism.fatty acid metabolism.fatty acid desaturation.methyl-end desaturation'	''	''
'5.1.7.3.1'	'Lipid metabolism.fatty acid metabolism.fatty acid desaturation.methyl-end desaturation.delta-12/delta-15 fatty acid desaturase (FAD2/3/6-8)'	''	''
'5.1.7.4'	'Lipid metabolism.fatty acid metabolism.fatty acid desaturation.front-end desaturation'	''	''
'5.1.7.4.1'	'Lipid metabolism.fatty acid metabolism.fatty acid desaturation.front-end desaturation.clade-II delta-6 fatty acid desaturase'	''	''
'5.1.7.4.2'	'Lipid metabolism.fatty acid metabolism.fatty acid desaturation.front-end desaturation.clade-III delta-5 fatty acid desaturase'	''	''
'5.1.8'	'Lipid metabolism.fatty acid metabolism.fatty acid transport'	''	''
'5.1.8.1'	'Lipid metabolism.fatty acid metabolism.fatty acid transport.fatty acid export protein (FAX)'	''	''
'5.1.8.2'	'Lipid metabolism.fatty acid metabolism.fatty acid transport.peroxisomal fatty acid transporter (PXA1)'	''	''
'5.1.8.3'	'Lipid metabolism.fatty acid metabolism.fatty acid transport.fatty acid transporter (ABCA)'	''	''
'5.1.9'	'Lipid metabolism.fatty acid metabolism.fatty acid degradation'	''	''
'5.1.9.1'	'Lipid metabolism.fatty acid metabolism.fatty acid degradation.peroxisomal long-chain acyl-CoA synthetase (LACS6/7)'	''	''
'5.1.9.2'	'Lipid metabolism.fatty acid metabolism.fatty acid degradation.core beta-oxidation'	''	''
'5.1.9.2.1'	'Lipid metabolism.fatty acid metabolism.fatty acid degradation.core beta-oxidation.acyl CoA oxidase (ACX)'	''	''
'5.1.9.2.2'	'Lipid metabolism.fatty acid metabolism.fatty acid degradation.core beta-oxidation.multifunctional enzyme (MFP)'	''	''
'5.1.9.2.3'	'Lipid metabolism.fatty acid metabolism.fatty acid degradation.core beta-oxidation.3-ketoacyl-CoA thiolase (KAT)'	''	''
'5.1.9.3'	'Lipid metabolism.fatty acid metabolism.fatty acid degradation.alternative beta-oxidation'	''	''
'5.1.9.3.1'	'Lipid metabolism.fatty acid metabolism.fatty acid degradation.alternative beta-oxidation.monofunctional enoyl-CoA hydratase'	''	''
'5.1.9.3.2'	'Lipid metabolism.fatty acid metabolism.fatty acid degradation.alternative beta-oxidation.monofunctionial hydroxyacyl-CoA dehydrogenase'	''	''
'5.1.9.4'	'Lipid metabolism.fatty acid metabolism.fatty acid degradation.alpha-oxidation'	''	''
'5.1.9.4.1'	'Lipid metabolism.fatty acid metabolism.fatty acid degradation.alpha-oxidation.alpha dioxygenase'	''	''
'5.1.9.5'	'Lipid metabolism.fatty acid metabolism.fatty acid degradation.auxiliary degradation activities'	''	''
'5.1.9.5.1'	'Lipid metabolism.fatty acid metabolism.fatty acid degradation.auxiliary degradation activities.dodecenoyl-CoA isomerase'	''	''
'5.1.9.5.2'	'Lipid metabolism.fatty acid metabolism.fatty acid degradation.auxiliary degradation activities.dienoyl-CoA isomerase'	''	''
'5.1.9.5.3'	'Lipid metabolism.fatty acid metabolism.fatty acid degradation.auxiliary degradation activities.dienoyl-CoA reductase'	''	''
'5.1.9.5.4'	'Lipid metabolism.fatty acid metabolism.fatty acid degradation.auxiliary degradation activities.acyl-CoA thioesterase'	''	''
'5.1.9.6'	'Lipid metabolism.fatty acid metabolism.fatty acid degradation.glyoxylate cycle'	''	''
'5.1.9.6.1'	'Lipid metabolism.fatty acid metabolism.fatty acid degradation.glyoxylate cycle.citrate synthase'	''	''
'5.1.9.6.2'	'Lipid metabolism.fatty acid metabolism.fatty acid degradation.glyoxylate cycle.aconitase'	''	''
'5.1.9.6.3'	'Lipid metabolism.fatty acid metabolism.fatty acid degradation.glyoxylate cycle.isocitrate lyase'	''	''
'5.1.9.6.4'	'Lipid metabolism.fatty acid metabolism.fatty acid degradation.glyoxylate cycle.malate synthase'	''	''
'5.1.9.6.5'	'Lipid metabolism.fatty acid metabolism.fatty acid degradation.glyoxylate cycle.peroxisomal NAD-dependent malate dehydrogenase'	''	''
'5.1.9.6.6'	'Lipid metabolism.fatty acid metabolism.fatty acid degradation.glyoxylate cycle.acetate-malate shunt'	''	''
'5.1.9.6.6.1'	'Lipid metabolism.fatty acid metabolism.fatty acid degradation.glyoxylate cycle.acetate-malate shunt.peroxisomal acetyl-CoA synthetase (ACN/BZU)'	''	''
'5.2'	'Lipid metabolism.glycerolipid metabolism'	''	''
'5.2.1'	'Lipid metabolism.glycerolipid metabolism.phosphatidate biosynthesis'	''	''
'5.2.1.1'	'Lipid metabolism.glycerolipid metabolism.phosphatidate biosynthesis.plastidial phosphatidate biosynthesis'	''	''
'5.2.1.1.1'	'Lipid metabolism.glycerolipid metabolism.phosphatidate biosynthesis.plastidial phosphatidate biosynthesis.dihydroxyacetone phosphate reductase (SFD1)'	''	''
'5.2.1.1.2'	'Lipid metabolism.glycerolipid metabolism.phosphatidate biosynthesis.plastidial phosphatidate biosynthesis.glycerol-3-phosphate acyltransferase (ATS1)'	''	''
'5.2.1.1.3'	'Lipid metabolism.glycerolipid metabolism.phosphatidate biosynthesis.plastidial phosphatidate biosynthesis.lysophosphatidate acyltransferase (ATS2)'	''	''
'5.2.1.2'	'Lipid metabolism.glycerolipid metabolism.phosphatidate biosynthesis.endoplasmic reticulum phosphatidate biosynthesis'	''	''
'5.2.1.2.1'	'Lipid metabolism.glycerolipid metabolism.phosphatidate biosynthesis.endoplasmic reticulum phosphatidate biosynthesis.NAD-dependent glycerol-3-phosphate dehydrogenase'	''	''
'5.2.1.2.2'	'Lipid metabolism.glycerolipid metabolism.phosphatidate biosynthesis.endoplasmic reticulum phosphatidate biosynthesis.glycerol-3-phosphate acyltransferase (GPAT4-8)'	''	''
'5.2.1.2.3'	'Lipid metabolism.glycerolipid metabolism.phosphatidate biosynthesis.endoplasmic reticulum phosphatidate biosynthesis.glycerol-3-phosphate acyltransferase (GPAT9)'	''	''
'5.2.1.2.4'	'Lipid metabolism.glycerolipid metabolism.phosphatidate biosynthesis.endoplasmic reticulum phosphatidate biosynthesis.lysophosphatidate acyltransferase (LPAT)'	''	''
'5.2.1.3'	'Lipid metabolism.glycerolipid metabolism.phosphatidate biosynthesis.mitochondrial lysophosphatidate biosynthesis'	''	''
'5.2.1.3.1'	'Lipid metabolism.glycerolipid metabolism.phosphatidate biosynthesis.mitochondrial lysophosphatidate biosynthesis.glycerol-3-phosphate acyltransferase (GPAT1-3)'	''	''
'5.2.1.4'	'Lipid metabolism.glycerolipid metabolism.phosphatidate biosynthesis.diacylglycerol kinase'	''	''
'5.2.1.5'	'Lipid metabolism.glycerolipid metabolism.phosphatidate biosynthesis.lyso-glycerophospholipid acyltransferase'	''	''
'5.2.2'	'Lipid metabolism.glycerolipid metabolism.diacylglycerol biosynthesis'	''	''
'5.2.2.1'	'Lipid metabolism.glycerolipid metabolism.diacylglycerol biosynthesis.phosphatidate phosphatase (LPP-alpha)'	''	''
'5.2.2.2'	'Lipid metabolism.glycerolipid metabolism.diacylglycerol biosynthesis.phosphatidate phosphatase (LPP-beta)'	''	''
'5.2.2.3'	'Lipid metabolism.glycerolipid metabolism.diacylglycerol biosynthesis.phosphatidate phosphatase (LPP-gamma)'	''	''
'5.2.2.4'	'Lipid metabolism.glycerolipid metabolism.diacylglycerol biosynthesis.phosphatidate phosphatase (LPP-epsilon)'	''	''
'5.2.3'	'Lipid metabolism.glycerolipid metabolism.triacylglycerol biosynthesis'	''	''
'5.2.3.1'	'Lipid metabolism.glycerolipid metabolism.triacylglycerol biosynthesis.acyl-CoA:diacylglycerol acyltransferase activities'	''	''
'5.2.3.1.1'	'Lipid metabolism.glycerolipid metabolism.triacylglycerol biosynthesis.acyl-CoA:diacylglycerol acyltransferase activities.acyl-CoA:diacylglycerol acyltransferase (DGAT1)'	''	''
'5.2.3.1.2'	'Lipid metabolism.glycerolipid metabolism.triacylglycerol biosynthesis.acyl-CoA:diacylglycerol acyltransferase activities.acyl-CoA:diacylglycerol acyltransferase (DGAT2)'	''	''
'5.2.3.1.3'	'Lipid metabolism.glycerolipid metabolism.triacylglycerol biosynthesis.acyl-CoA:diacylglycerol acyltransferase activities.cytosolic acyl-CoA:diacylglycerol acyltransferase (DGAT3)'	''	''
'5.2.3.2'	'Lipid metabolism.glycerolipid metabolism.triacylglycerol biosynthesis.phospholipid:diacylglycerol acyltransferase activities'	''	''
'5.2.3.2.1'	'Lipid metabolism.glycerolipid metabolism.triacylglycerol biosynthesis.phospholipid:diacylglycerol acyltransferase activities.phospholipid:diacylglycerol acyltransferase (PDAT)'	''	''
'5.2.4'	'Lipid metabolism.glycerolipid metabolism.phosphatidylethanolamine biosynthesis'	''	''
'5.2.4.1'	'Lipid metabolism.glycerolipid metabolism.phosphatidylethanolamine biosynthesis.CDP-ethanolamine pathway'	''	''
'5.2.4.1.1'	'Lipid metabolism.glycerolipid metabolism.phosphatidylethanolamine biosynthesis.CDP-ethanolamine pathway.serine decarboxylase'	''	''
'5.2.4.1.2'	'Lipid metabolism.glycerolipid metabolism.phosphatidylethanolamine biosynthesis.CDP-ethanolamine pathway.ethanolamine kinase'	''	''
'5.2.4.1.3'	'Lipid metabolism.glycerolipid metabolism.phosphatidylethanolamine biosynthesis.CDP-ethanolamine pathway.CTP:phosphorylethanolamine cytidylyltransferase'	''	''
'5.2.4.1.4'	'Lipid metabolism.glycerolipid metabolism.phosphatidylethanolamine biosynthesis.CDP-ethanolamine pathway.aminoalcohol phosphotransferase'	''	''
'5.2.4.2'	'Lipid metabolism.glycerolipid metabolism.phosphatidylethanolamine biosynthesis.extramitochondrial phosphatidylserine decarboxylation pathway'	''	''
'5.2.4.2.1'	'Lipid metabolism.glycerolipid metabolism.phosphatidylethanolamine biosynthesis.extramitochondrial phosphatidylserine decarboxylation pathway.phosphatidylserine decarboxylase'	''	''
'5.2.4.3'	'Lipid metabolism.glycerolipid metabolism.phosphatidylethanolamine biosynthesis.mitochondrial phosphatidylserine decarboxylation pathway'	''	''
'5.2.4.3.1'	'Lipid metabolism.glycerolipid metabolism.phosphatidylethanolamine biosynthesis.mitochondrial phosphatidylserine decarboxylation pathway.phosphatidylserine-transfer-dependent route'	''	''
'5.2.4.3.1.1'	'Lipid metabolism.glycerolipid metabolism.phosphatidylethanolamine biosynthesis.mitochondrial phosphatidylserine decarboxylation pathway.phosphatidylserine-transfer-dependent route.UPS2-Mdm35 phospholipid transfer complex'	''	''
'5.2.4.3.1.1.1'	'Lipid metabolism.glycerolipid metabolism.phosphatidylethanolamine biosynthesis.mitochondrial phosphatidylserine decarboxylation pathway.phosphatidylserine-transfer-dependent route.UPS2-Mdm35 phospholipid transfer complex.component UPS2'	''	''
'5.2.4.3.1.1.2'	'Lipid metabolism.glycerolipid metabolism.phosphatidylethanolamine biosynthesis.mitochondrial phosphatidylserine decarboxylation pathway.phosphatidylserine-transfer-dependent route.UPS2-Mdm35 phospholipid transfer complex.component Mdm35'	''	''
'5.2.4.3.2'	'Lipid metabolism.glycerolipid metabolism.phosphatidylethanolamine biosynthesis.mitochondrial phosphatidylserine decarboxylation pathway.membrane juxtaposition-dependent route'	''	''
'5.2.4.3.2.1'	'Lipid metabolism.glycerolipid metabolism.phosphatidylethanolamine biosynthesis.mitochondrial phosphatidylserine decarboxylation pathway.membrane juxtaposition-dependent route.MICOS complex'	''	''
'5.2.4.3.2.1.1'	'Lipid metabolism.glycerolipid metabolism.phosphatidylethanolamine biosynthesis.mitochondrial phosphatidylserine decarboxylation pathway.membrane juxtaposition-dependent route.MICOS complex.component Mic60'	''	''
'5.2.4.3.2.1.2'	'Lipid metabolism.glycerolipid metabolism.phosphatidylethanolamine biosynthesis.mitochondrial phosphatidylserine decarboxylation pathway.membrane juxtaposition-dependent route.MICOS complex.component Mic10'	''	''
'5.2.4.3.2.1.3'	'Lipid metabolism.glycerolipid metabolism.phosphatidylethanolamine biosynthesis.mitochondrial phosphatidylserine decarboxylation pathway.membrane juxtaposition-dependent route.MICOS complex.component DGS1'	''	''
'5.2.4.3.3'	'Lipid metabolism.glycerolipid metabolism.phosphatidylethanolamine biosynthesis.mitochondrial phosphatidylserine decarboxylation pathway.phosphatidylserine decarboxylase'	''	''
'5.2.4.4'	'Lipid metabolism.glycerolipid metabolism.phosphatidylethanolamine biosynthesis.lyso-phosphatidylethanolamine acyltransferase (LPEAT)'	''	''
'5.2.5'	'Lipid metabolism.glycerolipid metabolism.phosphatidylcholine biosynthesis'	''	''
'5.2.5.1'	'Lipid metabolism.glycerolipid metabolism.phosphatidylcholine biosynthesis.phospho-base N-methyltransferase'	''	''
'5.2.5.2'	'Lipid metabolism.glycerolipid metabolism.phosphatidylcholine biosynthesis.phosphotidyl-base N-methyltransferase'	''	''
'5.2.5.3'	'Lipid metabolism.glycerolipid metabolism.phosphatidylcholine biosynthesis.CTP:phosphorylcholine cytidylyltransferase'	''	''
'5.2.5.4'	'Lipid metabolism.glycerolipid metabolism.phosphatidylcholine biosynthesis.aminoalcohol phosphotransferase'	''	''
'5.2.5.5'	'Lipid metabolism.glycerolipid metabolism.phosphatidylcholine biosynthesis.choline homeostasis'	''	''
'5.2.5.5.1'	'Lipid metabolism.glycerolipid metabolism.phosphatidylcholine biosynthesis.choline homeostasis.phosphocholine phosphatase'	''	''
'5.2.5.5.2'	'Lipid metabolism.glycerolipid metabolism.phosphatidylcholine biosynthesis.choline homeostasis.choline kinase'	''	''
'5.2.5.6'	'Lipid metabolism.glycerolipid metabolism.phosphatidylcholine biosynthesis.acyl-CoA:lysophosphatidylcholine acyltransferase'	''	''
'5.2.5.7'	'Lipid metabolism.glycerolipid metabolism.phosphatidylcholine biosynthesis.phosphatidylcholine:diacylglycerol cholinephosphotransferase (PDCT)'	''	''
'5.2.6'	'Lipid metabolism.glycerolipid metabolism.phosphatidylserine biosynthesis'	''	''
'5.2.6.1'	'Lipid metabolism.glycerolipid metabolism.phosphatidylserine biosynthesis.base-exchange pathway'	''	''
'5.2.6.1.1'	'Lipid metabolism.glycerolipid metabolism.phosphatidylserine biosynthesis.base-exchange pathway.base-exchange-type phosphatidylserine synthase'	''	''
'5.2.6.2'	'Lipid metabolism.glycerolipid metabolism.phosphatidylserine biosynthesis.CDP-diacylglycerol pathway'	''	''
'5.2.6.2.1'	'Lipid metabolism.glycerolipid metabolism.phosphatidylserine biosynthesis.CDP-diacylglycerol pathway.CDP-diacylglycerol phosphatidylserine synthase'	''	''
'5.2.7'	'Lipid metabolism.glycerolipid metabolism.phosphatidylglycerol biosynthesis'	''	''
'5.2.7.1'	'Lipid metabolism.glycerolipid metabolism.phosphatidylglycerol biosynthesis.CDP-diacylglycerol synthase'	''	''
'5.2.7.2'	'Lipid metabolism.glycerolipid metabolism.phosphatidylglycerol biosynthesis.phosphatidylglycerophosphate synthase (PGPS)'	''	''
'5.2.7.3'	'Lipid metabolism.glycerolipid metabolism.phosphatidylglycerol biosynthesis.phosphatidylglycerophosphate phosphatase (PGPP)'	''	''
'5.2.7.4'	'Lipid metabolism.glycerolipid metabolism.phosphatidylglycerol biosynthesis.phosphatidylglycerophosphate phosphatase (PTPMT)'	''	''
'5.2.8'	'Lipid metabolism.glycerolipid metabolism.cardiolipin biosynthesis'	''	''
'5.2.8.1'	'Lipid metabolism.glycerolipid metabolism.cardiolipin biosynthesis.cardiolipin synthase'	''	''
'5.2.8.2'	'Lipid metabolism.glycerolipid metabolism.cardiolipin biosynthesis.cardiolipin deacylase'	''	''
'5.2.9'	'Lipid metabolism.glycerolipid metabolism.betaine lipid biosynthesis'	''	''
'5.2.9.1'	'Lipid metabolism.glycerolipid metabolism.betaine lipid biosynthesis.betaine lipid synthase'	''	''
'5.2.10'	'Lipid metabolism.glycerolipid metabolism.glycerolipid degradation'	''	''
'5.2.10.1'	'Lipid metabolism.glycerolipid metabolism.glycerolipid degradation.triacylglycerol lipase activities'	''	''
'5.2.10.1.1'	'Lipid metabolism.glycerolipid metabolism.glycerolipid degradation.triacylglycerol lipase activities.monoacylglycerol lipase'	''	''
'5.2.10.1.2'	'Lipid metabolism.glycerolipid metabolism.glycerolipid degradation.triacylglycerol lipase activities.diacyl-/triacylglycerol lipase activities'	''	''
'5.2.10.1.2.1'	'Lipid metabolism.glycerolipid metabolism.glycerolipid degradation.triacylglycerol lipase activities.diacyl-/triacylglycerol lipase activities.lipase (Patatin/SDP)'	''	''
'5.2.10.1.2.2'	'Lipid metabolism.glycerolipid metabolism.glycerolipid degradation.triacylglycerol lipase activities.diacyl-/triacylglycerol lipase activities.lipase (LIP)'	''	''
'5.2.10.1.2.3'	'Lipid metabolism.glycerolipid metabolism.glycerolipid degradation.triacylglycerol lipase activities.diacyl-/triacylglycerol lipase activities.lipase (OBL)'	''	''
'5.2.10.1.2.4'	'Lipid metabolism.glycerolipid metabolism.glycerolipid degradation.triacylglycerol lipase activities.diacyl-/triacylglycerol lipase activities.lipase (ATGL)'	''	''
'5.2.10.2'	'Lipid metabolism.glycerolipid metabolism.glycerolipid degradation.phospholipase activities'	''	''
'5.2.10.2.1'	'Lipid metabolism.glycerolipid metabolism.glycerolipid degradation.phospholipase activities.phospholipase A1 activities'	''	''
'5.2.10.2.1.1'	'Lipid metabolism.glycerolipid metabolism.glycerolipid degradation.phospholipase activities.phospholipase A1 activities.phospholipase A1 (PC-PLA1)'	''	''
'5.2.10.2.1.2'	'Lipid metabolism.glycerolipid metabolism.glycerolipid degradation.phospholipase activities.phospholipase A1 activities.phospholipase A1 (PA-PLA1)'	''	''
'5.2.10.2.1.3'	'Lipid metabolism.glycerolipid metabolism.glycerolipid degradation.phospholipase activities.phospholipase A1 activities.phosphatidylglycerol lipase (PLIP1)'	''	''
'5.2.10.2.2'	'Lipid metabolism.glycerolipid metabolism.glycerolipid degradation.phospholipase activities.phospholipase A2 activities'	''	''
'5.2.10.2.2.1'	'Lipid metabolism.glycerolipid metabolism.glycerolipid degradation.phospholipase activities.phospholipase A2 activities.phospholipase A2 (sPLA2)'	''	''
'5.2.10.2.2.2'	'Lipid metabolism.glycerolipid metabolism.glycerolipid degradation.phospholipase activities.phospholipase A2 activities.phospholipase A2 (pPLA2-I)'	''	''
'5.2.10.2.2.3'	'Lipid metabolism.glycerolipid metabolism.glycerolipid degradation.phospholipase activities.phospholipase A2 activities.phospholipase A2 (pPLA2-II)'	''	''
'5.2.10.2.2.4'	'Lipid metabolism.glycerolipid metabolism.glycerolipid degradation.phospholipase activities.phospholipase A2 activities.phospholipase A2 (pPLA2-III)'	''	''
'5.2.10.2.3'	'Lipid metabolism.glycerolipid metabolism.glycerolipid degradation.phospholipase activities.phospholipase C activities'	''	''
'5.2.10.2.3.1'	'Lipid metabolism.glycerolipid metabolism.glycerolipid degradation.phospholipase activities.phospholipase C activities.phospholipase C (nPLC)'	''	''
'5.2.10.2.4'	'Lipid metabolism.glycerolipid metabolism.glycerolipid degradation.phospholipase activities.phospholipase D activities'	''	''
'5.2.10.2.4.1'	'Lipid metabolism.glycerolipid metabolism.glycerolipid degradation.phospholipase activities.phospholipase D activities.phospholipase D (PLD-alpha)'	''	''
'5.2.10.2.4.2'	'Lipid metabolism.glycerolipid metabolism.glycerolipid degradation.phospholipase activities.phospholipase D activities.phospholipase D (PLD-beta/gamma)'	''	''
'5.2.10.2.4.3'	'Lipid metabolism.glycerolipid metabolism.glycerolipid degradation.phospholipase activities.phospholipase D activities.phospholipase D (PLD-delta)'	''	''
'5.2.10.2.4.4'	'Lipid metabolism.glycerolipid metabolism.glycerolipid degradation.phospholipase activities.phospholipase D activities.phospholipase D (PLD-epsilon)'	''	''
'5.2.10.2.4.5'	'Lipid metabolism.glycerolipid metabolism.glycerolipid degradation.phospholipase activities.phospholipase D activities.phospholipase D (PLD-zeta)'	''	''
'5.2.10.3'	'Lipid metabolism.glycerolipid metabolism.glycerolipid degradation.glycerol metabolism'	''	''
'5.2.10.3.1'	'Lipid metabolism.glycerolipid metabolism.glycerolipid degradation.glycerol metabolism.glycerol-3-phosphatase'	''	''
'5.2.10.3.2'	'Lipid metabolism.glycerolipid metabolism.glycerolipid degradation.glycerol metabolism.glycerol kinase'	''	''
'5.2.10.3.3'	'Lipid metabolism.glycerolipid metabolism.glycerolipid degradation.glycerol metabolism.NAD-dependent glycerol-3-phosphate dehydrogenase'	''	''
'5.2.10.3.4'	'Lipid metabolism.glycerolipid metabolism.glycerolipid degradation.glycerol metabolism.FAD-dependent glycerol-3-phosphate dehydrogenase'	''	''
'5.3'	'Lipid metabolism.galactolipid and sulfolipid biosynthesis'	''	''
'5.3.1'	'Lipid metabolism.galactolipid and sulfolipid biosynthesis.phosphatidate phosphatase'	''	''
'5.3.2'	'Lipid metabolism.galactolipid and sulfolipid biosynthesis.monogalactosyldiacylglycerol synthase (MGD)'	''	''
'5.3.3'	'Lipid metabolism.galactolipid and sulfolipid biosynthesis.digalactosyldiacylglycerol synthase (DGD)'	''	''
'5.3.4'	'Lipid metabolism.galactolipid and sulfolipid biosynthesis.galactolipid galactosyltransferase (SFR2)'	''	''
'5.3.5'	'Lipid metabolism.galactolipid and sulfolipid biosynthesis.plastidial UDP-glucose pyrophosphorylase (UGP)'	''	''
'5.3.6'	'Lipid metabolism.galactolipid and sulfolipid biosynthesis.UDP-sulfoquinovose synthase (SQD1)'	''	''
'5.3.7'	'Lipid metabolism.galactolipid and sulfolipid biosynthesis.UDP-sulfoquinovose:DAG sulfoquinovosyltransferase (SQD2)'	''	''
'5.4'	'Lipid metabolism.sphingolipid metabolism'	''	''
'5.4.1'	'Lipid metabolism.sphingolipid metabolism.ceramide biosynthesis'	''	''
'5.4.1.1'	'Lipid metabolism.sphingolipid metabolism.ceramide biosynthesis.serine C-palmitoyltransferase activity'	''	''
'5.4.1.1.1'	'Lipid metabolism.sphingolipid metabolism.ceramide biosynthesis.serine C-palmitoyltransferase activity.serine C-palmitoyltransferase complex'	''	''
'5.4.1.1.1.1'	'Lipid metabolism.sphingolipid metabolism.ceramide biosynthesis.serine C-palmitoyltransferase activity.serine C-palmitoyltransferase complex.catalytic subunit LCB1'	''	''
'5.4.1.1.1.2'	'Lipid metabolism.sphingolipid metabolism.ceramide biosynthesis.serine C-palmitoyltransferase activity.serine C-palmitoyltransferase complex.catalytic subunit LCB2'	''	''
'5.4.1.1.1.3'	'Lipid metabolism.sphingolipid metabolism.ceramide biosynthesis.serine C-palmitoyltransferase activity.serine C-palmitoyltransferase complex.small regulatory subunit ssSPT'	''	''
'5.4.1.1.2'	'Lipid metabolism.sphingolipid metabolism.ceramide biosynthesis.serine C-palmitoyltransferase activity.regulatory protein (ORM)'	''	''
'5.4.1.2'	'Lipid metabolism.sphingolipid metabolism.ceramide biosynthesis.ketosphinganine reductase (TSC10)'	''	''
'5.4.1.3'	'Lipid metabolism.sphingolipid metabolism.ceramide biosynthesis.sphingobase hydroxylase (SBH/SUR2)'	''	''
'5.4.1.4'	'Lipid metabolism.sphingolipid metabolism.ceramide biosynthesis.delta-4 sphingolipid desaturase (DSD)'	''	''
'5.4.1.5'	'Lipid metabolism.sphingolipid metabolism.ceramide biosynthesis.ceramide synthase (LOH)'	''	''
'5.4.2'	'Lipid metabolism.sphingolipid metabolism.sphingolipid desaturation'	''	''
'5.4.2.1'	'Lipid metabolism.sphingolipid metabolism.sphingolipid desaturation.clade-I delta-8 sphingolipid desaturase (SLD)'	''	''
'5.4.2.2'	'Lipid metabolism.sphingolipid metabolism.sphingolipid desaturation.setaphyta-specific sphingolipid desaturase (SFD)'	''	''
'5.4.3'	'Lipid metabolism.sphingolipid metabolism.complex sphingolipid biosynthesis'	''	''
'5.4.3.1'	'Lipid metabolism.sphingolipid metabolism.complex sphingolipid biosynthesis.ceramide glucosyltransferase (GCS)'	''	''
'5.4.3.2'	'Lipid metabolism.sphingolipid metabolism.complex sphingolipid biosynthesis.sphingolipid fatty acid 2-hydroxylase (FAH)'	''	''
'5.4.3.3'	'Lipid metabolism.sphingolipid metabolism.complex sphingolipid biosynthesis.glycosylinositol phosphorylceramide (GIPC) biosynthesis'	''	''
'5.4.3.3.1'	'Lipid metabolism.sphingolipid metabolism.complex sphingolipid biosynthesis.glycosylinositol phosphorylceramide (GIPC) biosynthesis.inositol phosphorylceramide synthase (IPCS)'	''	''
'5.4.3.3.2'	'Lipid metabolism.sphingolipid metabolism.complex sphingolipid biosynthesis.glycosylinositol phosphorylceramide (GIPC) biosynthesis.inositol phosphorylceramide glucuronosyltransferase (IPUT1)'	''	''
'5.4.3.3.3'	'Lipid metabolism.sphingolipid metabolism.complex sphingolipid biosynthesis.glycosylinositol phosphorylceramide (GIPC) biosynthesis.GIPC mannosyltransferase (GMT1)'	''	''
'5.4.3.3.4'	'Lipid metabolism.sphingolipid metabolism.complex sphingolipid biosynthesis.glycosylinositol phosphorylceramide (GIPC) biosynthesis.GIPC N-acetylglucosamine transferase (GINT1)'	''	''
'5.4.4'	'Lipid metabolism.sphingolipid metabolism.sphingolipid transport'	''	''
'5.4.4.1'	'Lipid metabolism.sphingolipid metabolism.sphingolipid transport.sphingosine transfer protein (ACD11)'	''	''
'5.4.4.2'	'Lipid metabolism.sphingolipid metabolism.sphingolipid transport.glycolipid transfer protein (GLTP)'	''	''
'5.4.5'	'Lipid metabolism.sphingolipid metabolism.sphingolipid phosphorylation'	''	''
'5.4.5.1'	'Lipid metabolism.sphingolipid metabolism.sphingolipid phosphorylation.ceramide kinase'	''	''
'5.4.5.2'	'Lipid metabolism.sphingolipid metabolism.sphingolipid phosphorylation.sphingosine kinase'	''	''
'5.4.5.3'	'Lipid metabolism.sphingolipid metabolism.sphingolipid phosphorylation.long-chain base phosphate metabolism'	''	''
'5.4.5.3.1'	'Lipid metabolism.sphingolipid metabolism.sphingolipid phosphorylation.long-chain base phosphate metabolism.sphingoid long-chain base kinase (LCBK1)'	''	''
'5.4.5.3.2'	'Lipid metabolism.sphingolipid metabolism.sphingolipid phosphorylation.long-chain base phosphate metabolism.sphingoid long-chain base kinase (LCBK2)'	''	''
'5.4.5.3.3'	'Lipid metabolism.sphingolipid metabolism.sphingolipid phosphorylation.long-chain base phosphate metabolism.sphingoid long-chain base phosphate phosphatase (SPP1)'	''	''
'5.4.5.3.4'	'Lipid metabolism.sphingolipid metabolism.sphingolipid phosphorylation.long-chain base phosphate metabolism.sphingosine-1-phosphate lyase (DPL1)'	''	''
'5.4.6'	'Lipid metabolism.sphingolipid metabolism.sphingolipid homeostasis'	''	''
'5.4.6.1'	'Lipid metabolism.sphingolipid metabolism.sphingolipid homeostasis.ceramidase activities'	''	''
'5.4.6.1.1'	'Lipid metabolism.sphingolipid metabolism.sphingolipid homeostasis.ceramidase activities.neutral ceramidase (NCER)'	''	''
'5.4.6.1.2'	'Lipid metabolism.sphingolipid metabolism.sphingolipid homeostasis.ceramidase activities.alkaline ceramidase (ACER)'	''	''
'5.4.6.1.3'	'Lipid metabolism.sphingolipid metabolism.sphingolipid homeostasis.ceramidase activities.alkaline ceramidase (TOD1)'	''	''
'5.4.6.2'	'Lipid metabolism.sphingolipid metabolism.sphingolipid homeostasis.glucosylceramidase (GCD)'	''	''
'5.5'	'Lipid metabolism.phytosterol metabolism'	''	''
'5.5.1'	'Lipid metabolism.phytosterol metabolism.plant sterol pathway'	''	''
'5.5.1.1'	'Lipid metabolism.phytosterol metabolism.plant sterol pathway.sterol C-24 methyltransferase'	''	''
'5.5.1.2'	'Lipid metabolism.phytosterol metabolism.plant sterol pathway.obtusifoliol 14-alpha demethylase'	''	''
'5.5.1.3'	'Lipid metabolism.phytosterol metabolism.plant sterol pathway.sterol delta14 reductase'	''	''
'5.5.1.4'	'Lipid metabolism.phytosterol metabolism.plant sterol pathway.sterol delta8-delta7 isomerase'	''	''
'5.5.1.5'	'Lipid metabolism.phytosterol metabolism.plant sterol pathway.delta7-sterol C-5 desaturase'	''	''
'5.5.1.6'	'Lipid metabolism.phytosterol metabolism.plant sterol pathway.sterol delta7 reductase'	''	''
'5.5.1.7'	'Lipid metabolism.phytosterol metabolism.plant sterol pathway.sterol delta24 reductase'	''	''
'5.5.1.8'	'Lipid metabolism.phytosterol metabolism.plant sterol pathway.cyclopropylsterol isomerase (CPI)'	'horvu5hr1g114900.1'	'cyclopropylsterol isomerase (original description: cds chromosome:IBSC_v2:chr5H:645020954:645036545:1 gene:HORVU5Hr1G114900 gene_biotype:protein_coding transcript_biotype:protein_coding) &'	T
'5.5.1.9'	'Lipid metabolism.phytosterol metabolism.plant sterol pathway.sterol C-22 desaturase'	''	''
'5.5.2'	'Lipid metabolism.phytosterol metabolism.phytosterol C4-demethylation complex'	''	''
'5.5.2.1'	'Lipid metabolism.phytosterol metabolism.phytosterol C4-demethylation complex.methylsterol monooxygenase component SMO1'	''	''
'5.5.2.2'	'Lipid metabolism.phytosterol metabolism.phytosterol C4-demethylation complex.methylsterol monooxygenase component SMO2'	''	''
'5.5.2.3'	'Lipid metabolism.phytosterol metabolism.phytosterol C4-demethylation complex.3-beta hydroxysteroid dehydrogenase component CSD'	''	''
'5.5.2.4'	'Lipid metabolism.phytosterol metabolism.phytosterol C4-demethylation complex.sterone ketoreductase component SKR'	''	''
'5.5.2.5'	'Lipid metabolism.phytosterol metabolism.phytosterol C4-demethylation complex.scaffold protein component ERG28'	''	''
'5.5.3'	'Lipid metabolism.phytosterol metabolism.phytosterol glycosylation'	''	''
'5.5.3.1'	'Lipid metabolism.phytosterol metabolism.phytosterol glycosylation.UDP-glucose:sterol glucosyltransferase'	''	''
'5.5.4'	'Lipid metabolism.phytosterol metabolism.phytosterol esterification'	''	''
'5.5.4.1'	'Lipid metabolism.phytosterol metabolism.phytosterol esterification.phospholipid:sterol acyltransferase'	''	''
'5.5.4.2'	'Lipid metabolism.phytosterol metabolism.phytosterol esterification.acyl-CoA:cholesterol acyltransferase'	''	''
'5.5.5'	'Lipid metabolism.phytosterol metabolism.phytosterol homeostasis'	''	''
'5.5.5.1'	'Lipid metabolism.phytosterol metabolism.phytosterol homeostasis.regulatory protein (HISE1)'	''	''
'5.6'	'Lipid metabolism.lipid-A biosynthesis'	''	''
'5.6.1'	'Lipid metabolism.lipid-A biosynthesis.UDP-N-acetylglucosamine O-acyltransferase (LpxA)'	''	''
'5.6.2'	'Lipid metabolism.lipid-A biosynthesis.UDP-3-O-acyl N-acetylglucosamine deacetylase (LpxC)'	''	''
'5.6.3'	'Lipid metabolism.lipid-A biosynthesis.UDP-3-O-(3-hydroxymyristoyl)glucosamine N-acyltransferase (LpxD)'	''	''
'5.6.4'	'Lipid metabolism.lipid-A biosynthesis.lipid-A-disaccharide synthase (LpxB)'	''	''
'5.6.5'	'Lipid metabolism.lipid-A biosynthesis.tetra-acyl-disaccharide kinase (LpxK)'	''	''
'5.6.6'	'Lipid metabolism.lipid-A biosynthesis.3-deoxy-D-manno-octulosonic acid (Kdo) transferase (KdtA)'	''	''
'5.7'	'Lipid metabolism.lipid trafficking'	''	''
'5.7.1'	'Lipid metabolism.lipid trafficking.acyl-CoA-binding protein activities'	''	''
'5.7.1.1'	'Lipid metabolism.lipid trafficking.acyl-CoA-binding protein activities.acyl-CoA-binding protein (ACBP1/2/3)'	''	''
'5.7.1.2'	'Lipid metabolism.lipid trafficking.acyl-CoA-binding protein activities.acyl-CoA-binding protein (ACBP4/5)'	''	''
'5.7.1.3'	'Lipid metabolism.lipid trafficking.acyl-CoA-binding protein activities.acyl-CoA-binding protein (ACBP6)'	''	''
'5.7.2'	'Lipid metabolism.lipid trafficking.endoplasmic reticulum-plasma membrane lipid transfer'	''	''
'5.7.2.1'	'Lipid metabolism.lipid trafficking.endoplasmic reticulum-plasma membrane lipid transfer.lipid transfer protein (ORP3a)'	''	''
'5.7.3'	'Lipid metabolism.lipid trafficking.endoplasmic reticulum-plastid lipid transfer'	''	''
'5.7.3.1'	'Lipid metabolism.lipid trafficking.endoplasmic reticulum-plastid lipid transfer.phospholipid transverse translocation'	''	''
'5.7.3.1.1'	'Lipid metabolism.lipid trafficking.endoplasmic reticulum-plastid lipid transfer.phospholipid transverse translocation.ALA-ALIS flippase complex'	''	''
'5.7.3.1.1.1'	'Lipid metabolism.lipid trafficking.endoplasmic reticulum-plastid lipid transfer.phospholipid transverse translocation.ALA-ALIS flippase complex.P4-type ATPase component ALA'	''	''
'5.7.3.1.1.2'	'Lipid metabolism.lipid trafficking.endoplasmic reticulum-plastid lipid transfer.phospholipid transverse translocation.ALA-ALIS flippase complex.regulatory component ALIS'	''	''
'5.7.3.1.2'	'Lipid metabolism.lipid trafficking.endoplasmic reticulum-plastid lipid transfer.phospholipid transverse translocation.phospholipid scramblase'	''	''
'5.7.3.2'	'Lipid metabolism.lipid trafficking.endoplasmic reticulum-plastid lipid transfer.TGD lipid importer complex'	''	''
'5.7.3.2.1'	'Lipid metabolism.lipid trafficking.endoplasmic reticulum-plastid lipid transfer.TGD lipid importer complex.permease component TGD1'	''	''
'5.7.3.2.2'	'Lipid metabolism.lipid trafficking.endoplasmic reticulum-plastid lipid transfer.TGD lipid importer complex.substrate binding component TGD2'	''	''
'5.7.3.2.3'	'Lipid metabolism.lipid trafficking.endoplasmic reticulum-plastid lipid transfer.TGD lipid importer complex.ATPase component TGD3'	''	''
'5.7.3.3'	'Lipid metabolism.lipid trafficking.endoplasmic reticulum-plastid lipid transfer.lipid trafficking cofactor (TGD4)'	''	''
'5.7.3.4'	'Lipid metabolism.lipid trafficking.endoplasmic reticulum-plastid lipid transfer.lipid trafficking cofactor (TGD5)'	''	''
'5.7.3.5'	'Lipid metabolism.lipid trafficking.endoplasmic reticulum-plastid lipid transfer.long-chain acyl-CoA synthetase (LACS9)'	''	''
'5.8'	'Lipid metabolism.lipid droplet-associated activities'	''	''
'5.8.1'	'Lipid metabolism.lipid droplet-associated activities.lipid droplet biogenesis factor (SEIPIN)'	''	''
'5.8.2'	'Lipid metabolism.lipid droplet-associated activities.lipid droplet structural protein (OLEOSIN/OLO)'	''	''
'5.8.3'	'Lipid metabolism.lipid droplet-associated activities.peroxygenase (CALEOSIN/CLO/PXG)'	'horvu0hr1g005180.1'	'peroxygenase (CALEOSIN) (original description: cds chromosome:IBSC_v2:chrUn:29198134:29199149:-1 gene:HORVU0Hr1G005180 gene_biotype:protein_coding transcript_biotype:protein_coding) &'	T
'5.8.3'	'Lipid metabolism.lipid droplet-associated activities.peroxygenase (CALEOSIN/CLO/PXG)'	'horvu2hr1g088640.1'	'peroxygenase (CALEOSIN) (original description: cds chromosome:IBSC_v2:chr2H:634326987:634329786:1 gene:HORVU2Hr1G088640 gene_biotype:protein_coding transcript_biotype:protein_coding) &'	T
'5.8.4'	'Lipid metabolism.lipid droplet-associated activities.dehydrogenase (STEROLEOSIN/SLO/HSD)'	''	''
'5.8.5'	'Lipid metabolism.lipid droplet-associated activities.associated factor (LDAP)'	''	''
'5.8.6'	'Lipid metabolism.lipid droplet-associated activities.associated factor (LDIP)'	''	''
'5.8.7'	'Lipid metabolism.lipid droplet-associated activities.associated factor (OBAP)'	''	''
'6'	'Nucleotide metabolism'	''	''
'6.1'	'Nucleotide metabolism.purines'	''	''
'6.1.1'	'Nucleotide metabolism.purines.ribonucleotide (RN) anabolism'	''	''
'6.1.1.1'	'Nucleotide metabolism.purines.ribonucleotide (RN) anabolism.phosphoribosyldiphosphate 5-amidotransferase (ASE)'	''	''
'6.1.1.2'	'Nucleotide metabolism.purines.ribonucleotide (RN) anabolism.glycinamide RN synthetase (GARS)'	''	''
'6.1.1.3'	'Nucleotide metabolism.purines.ribonucleotide (RN) anabolism.glycinamide RN transformylase (PUR3)'	''	''
'6.1.1.4'	'Nucleotide metabolism.purines.ribonucleotide (RN) anabolism.formylglycinamidine RN synthase (PUR4)'	''	''
'6.1.1.5'	'Nucleotide metabolism.purines.ribonucleotide (RN) anabolism.aminoimidazole RN synthetase (PUR5)'	''	''
'6.1.1.6'	'Nucleotide metabolism.purines.ribonucleotide (RN) anabolism.aminoimidazole RN carboxylase (PUR6)'	''	''
'6.1.1.7'	'Nucleotide metabolism.purines.ribonucleotide (RN) anabolism.succino-aminoimidazole-carboximide RN synthetase (PUR7)'	''	''
'6.1.1.8'	'Nucleotide metabolism.purines.ribonucleotide (RN) anabolism.adenylosuccinate lyase (PUR8)'	''	''
'6.1.1.9'	'Nucleotide metabolism.purines.ribonucleotide (RN) anabolism.bifunctional aminoimidazole-carboximide RN transformylase and IMP cyclohydrolase (PUR9/10)'	''	''
'6.1.1.10'	'Nucleotide metabolism.purines.ribonucleotide (RN) anabolism.adenylosuccinate synthetase (PUR11)'	''	''
'6.1.2'	'Nucleotide metabolism.purines.GMP biosynthesis'	''	''
'6.1.2.1'	'Nucleotide metabolism.purines.GMP biosynthesis.AMP deaminase activities'	''	''
'6.1.2.1.1'	'Nucleotide metabolism.purines.GMP biosynthesis.AMP deaminase activities.membrane-associated AMP deaminase (FAC1)'	''	''
'6.1.2.1.2'	'Nucleotide metabolism.purines.GMP biosynthesis.AMP deaminase activities.N6-methylated-AMP deaminase (MAPDA/ADAL)'	''	''
'6.1.2.2'	'Nucleotide metabolism.purines.GMP biosynthesis.IMP dehydrogenase (IMPDH)'	''	''
'6.1.2.3'	'Nucleotide metabolism.purines.GMP biosynthesis.GMP synthetase (GMPS)'	''	''
'6.1.3'	'Nucleotide metabolism.purines.salvage pathway'	''	''
'6.1.3.1'	'Nucleotide metabolism.purines.salvage pathway.adenine phosphoribosyltransferase (APT)'	''	''
'6.1.3.2'	'Nucleotide metabolism.purines.salvage pathway.hypoxanthine/guanine phosphoribosyltransferase (HPRT)'	''	''
'6.1.3.3'	'Nucleotide metabolism.purines.salvage pathway.adenosine kinase (ADK)'	''	''
'6.1.4'	'Nucleotide metabolism.purines.phosphotransfers'	''	''
'6.1.4.1'	'Nucleotide metabolism.purines.phosphotransfers.adenylate kinase'	''	''
'6.1.4.2'	'Nucleotide metabolism.purines.phosphotransfers.guanylate kinase'	''	''
'6.1.5'	'Nucleotide metabolism.purines.catabolism'	''	''
'6.1.5.1'	'Nucleotide metabolism.purines.catabolism.IMP/GMP-specific phosphohydrolase'	''	''
'6.1.5.2'	'Nucleotide metabolism.purines.catabolism.guanosine deaminase (GSDA)'	''	''
'6.1.5.3'	'Nucleotide metabolism.purines.catabolism.NSH1-NSH2 nucleoside hydrolase heterodimer'	''	''
'6.1.5.3.1'	'Nucleotide metabolism.purines.catabolism.NSH1-NSH2 nucleoside hydrolase heterodimer.component NSH1'	''	''
'6.1.5.3.2'	'Nucleotide metabolism.purines.catabolism.NSH1-NSH2 nucleoside hydrolase heterodimer.component NSH2'	''	''
'6.1.5.4'	'Nucleotide metabolism.purines.catabolism.xanthine dehydrogenase (XDH)'	''	''
'6.1.5.5'	'Nucleotide metabolism.purines.catabolism.urate oxidase (UOX)'	''	''
'6.1.5.6'	'Nucleotide metabolism.purines.catabolism.S-allantoin synthase (TTL)'	''	''
'6.1.5.7'	'Nucleotide metabolism.purines.catabolism.allantoinase (ALN)'	''	''
'6.1.5.8'	'Nucleotide metabolism.purines.catabolism.allantoate amidohydrolase (AAH)'	''	''
'6.1.5.9'	'Nucleotide metabolism.purines.catabolism.ureidoglycine aminohydrolase'	''	''
'6.1.5.10'	'Nucleotide metabolism.purines.catabolism.ureidoglycolate amidohydrolase'	''	''
'6.1.6'	'Nucleotide metabolism.purines.extracellular ATP'	''	''
'6.1.6.1'	'Nucleotide metabolism.purines.extracellular ATP.ATP exporter (ANT1)'	''	''
'6.1.6.2'	'Nucleotide metabolism.purines.extracellular ATP.apyrase (APY)'	''	''
'6.1.6.3'	'Nucleotide metabolism.purines.extracellular ATP.adenosine proton symporter (ENT3)'	''	''
'6.1.6.4'	'Nucleotide metabolism.purines.extracellular ATP.nucleoside hydrolase (NSH3)'	''	''
'6.1.6.5'	'Nucleotide metabolism.purines.extracellular ATP.adenine uptake transporter (AZG)'	''	''
'6.2'	'Nucleotide metabolism.pyrimidines'	''	''
'6.2.1'	'Nucleotide metabolism.pyrimidines.de novo biosynthesis'	''	''
'6.2.1.1'	'Nucleotide metabolism.pyrimidines.de novo biosynthesis.carbamoyl phosphate synthetase heterodimer'	''	''
'6.2.1.1.1'	'Nucleotide metabolism.pyrimidines.de novo biosynthesis.carbamoyl phosphate synthetase heterodimer.large subunit CarB'	''	''
'6.2.1.1.2'	'Nucleotide metabolism.pyrimidines.de novo biosynthesis.carbamoyl phosphate synthetase heterodimer.small subunit CarA'	''	''
'6.2.1.2'	'Nucleotide metabolism.pyrimidines.de novo biosynthesis.aspartate transcarbamoylase (ATC)'	''	''
'6.2.1.3'	'Nucleotide metabolism.pyrimidines.de novo biosynthesis.dihydroorotase (PYR4)'	''	''
'6.2.1.4'	'Nucleotide metabolism.pyrimidines.de novo biosynthesis.dihydroorotate dehydrogenase (PYRD)'	''	''
'6.2.1.5'	'Nucleotide metabolism.pyrimidines.de novo biosynthesis.UMP synthase (UMPS)'	''	''
'6.2.1.6'	'Nucleotide metabolism.pyrimidines.de novo biosynthesis.CTP synthetase (CTPS)'	''	''
'6.2.2'	'Nucleotide metabolism.pyrimidines.salvage pathway'	''	''
'6.2.2.1'	'Nucleotide metabolism.pyrimidines.salvage pathway.uridine/cytidine kinase (UCK)'	''	''
'6.2.2.2'	'Nucleotide metabolism.pyrimidines.salvage pathway.uracil phosphoribosyltransferase (UPP)'	''	''
'6.2.3'	'Nucleotide metabolism.pyrimidines.phosphotransfers'	''	''
'6.2.3.1'	'Nucleotide metabolism.pyrimidines.phosphotransfers.uridylate kinase (UMK)'	''	''
'6.2.3.2'	'Nucleotide metabolism.pyrimidines.phosphotransfers.plastidial UMP kinase (PUMPKIN)'	''	''
'6.2.4'	'Nucleotide metabolism.pyrimidines.catabolism'	''	''
'6.2.4.1'	'Nucleotide metabolism.pyrimidines.catabolism.pyrimidine monophosphate hydrolase'	''	''
'6.2.4.2'	'Nucleotide metabolism.pyrimidines.catabolism.cytidine deaminase (CDA)'	''	''
'6.2.4.3'	'Nucleotide metabolism.pyrimidines.catabolism.dihydropyrimidine dehydrogenase (PYD1)'	''	''
'6.2.4.4'	'Nucleotide metabolism.pyrimidines.catabolism.dihydopyrimidine aminohydrolase (PYD2)'	''	''
'6.2.4.5'	'Nucleotide metabolism.pyrimidines.catabolism.beta-ureidopropionase (PYD3)'	''	''
'6.2.4.6'	'Nucleotide metabolism.pyrimidines.catabolism.alanine aminotransferase (PYD4)'	'horvu1hr1g070220.1'	'alanine aminotransferase (PYD4) (original description: cds chromosome:IBSC_v2:chr1H:488758497:488762295:1 gene:HORVU1Hr1G070220 gene_biotype:protein_coding transcript_biotype:protein_coding description:Predicted protein; Uncharacterized protein [Source:UniProtKB/TrEMBL;Acc:M0X5A5]) &'	T
'6.2.4.7'	'Nucleotide metabolism.pyrimidines.catabolism.pseudouridine catabolic pathway'	''	''
'6.2.4.7.1'	'Nucleotide metabolism.pyrimidines.catabolism.pseudouridine catabolic pathway.pseudouridine kinase (PUKI)'	''	''
'6.2.4.7.2'	'Nucleotide metabolism.pyrimidines.catabolism.pseudouridine catabolic pathway.pseudouridine monophosphate glycosylase (PUMY)'	''	''
'6.3'	'Nucleotide metabolism.deoxynucleotides'	''	''
'6.3.1'	'Nucleotide metabolism.deoxynucleotides.biosynthesis'	''	''
'6.3.1.1'	'Nucleotide metabolism.deoxynucleotides.biosynthesis.ribonucleoside-diphosphate reductase heterodimer'	''	''
'6.3.1.1.1'	'Nucleotide metabolism.deoxynucleotides.biosynthesis.ribonucleoside-diphosphate reductase heterodimer.large subunit'	''	''
'6.3.1.1.2'	'Nucleotide metabolism.deoxynucleotides.biosynthesis.ribonucleoside-diphosphate reductase heterodimer.small subunit'	''	''
'6.3.1.2'	'Nucleotide metabolism.deoxynucleotides.biosynthesis.thymidylate synthase'	''	''
'6.3.2'	'Nucleotide metabolism.deoxynucleotides.salvage pathway'	''	''
'6.3.2.1'	'Nucleotide metabolism.deoxynucleotides.salvage pathway.thymidine kinase (TK1)'	''	''
'6.3.2.2'	'Nucleotide metabolism.deoxynucleotides.salvage pathway.multisubstrate deoxyribonucleoside kinase (TK2)'	''	''
'6.3.2.3'	'Nucleotide metabolism.deoxynucleotides.salvage pathway.thymidylate kinase'	''	''
'6.3.2.4'	'Nucleotide metabolism.deoxynucleotides.salvage pathway.nucleoside diphosphate kinase'	''	''
'6.3.3'	'Nucleotide metabolism.deoxynucleotides.catabolism'	''	''
'6.3.3.1'	'Nucleotide metabolism.deoxynucleotides.catabolism.dCMP deaminase'	''	''
'6.3.3.2'	'Nucleotide metabolism.deoxynucleotides.catabolism.deoxyuridine triphosphatase (DUT)'	''	''
'6.3.3.3'	'Nucleotide metabolism.deoxynucleotides.catabolism.deoxyguanidine triphosphatase (VEN4)'	''	''
'7'	'Coenzyme metabolism'	''	''
'7.1'	'Coenzyme metabolism.molybdenum cofactor biosynthesis'	''	''
'7.1.1'	'Coenzyme metabolism.molybdenum cofactor biosynthesis.precursor Z biosynthesis'	''	''
'7.1.1.1'	'Coenzyme metabolism.molybdenum cofactor biosynthesis.precursor Z biosynthesis.cyclic pyranopterin monophosphate synthase (CNX2)'	''	''
'7.1.1.2'	'Coenzyme metabolism.molybdenum cofactor biosynthesis.precursor Z biosynthesis.accessory protein (CNX3)'	''	''
'7.1.2'	'Coenzyme metabolism.molybdenum cofactor biosynthesis.molybdopterin biosynthesis'	''	''
'7.1.2.1'	'Coenzyme metabolism.molybdenum cofactor biosynthesis.molybdopterin biosynthesis.sulphurylase (CNX5)'	''	''
'7.1.2.2'	'Coenzyme metabolism.molybdenum cofactor biosynthesis.molybdopterin biosynthesis.molybdopterin synthase complex'	''	''
'7.1.2.2.1'	'Coenzyme metabolism.molybdenum cofactor biosynthesis.molybdopterin biosynthesis.molybdopterin synthase complex.catalytic component CNX6'	''	''
'7.1.2.2.2'	'Coenzyme metabolism.molybdenum cofactor biosynthesis.molybdopterin biosynthesis.molybdopterin synthase complex.sulfur carrier component CNX7'	''	''
'7.1.3'	'Coenzyme metabolism.molybdenum cofactor biosynthesis.molybdenum ion insertion'	''	''
'7.1.3.1'	'Coenzyme metabolism.molybdenum cofactor biosynthesis.molybdenum ion insertion.bifunctional molybdopterin adenylyltransferase and molybdenumtransferase (CNX1)'	''	''
'7.1.4'	'Coenzyme metabolism.molybdenum cofactor biosynthesis.modification'	''	''
'7.1.4.1'	'Coenzyme metabolism.molybdenum cofactor biosynthesis.modification.molybdopterin sulfurase (ABA3)'	''	''
'7.2'	'Coenzyme metabolism.thiamine pyrophosphate biosynthesis'	''	''
'7.2.1'	'Coenzyme metabolism.thiamine pyrophosphate biosynthesis.pyrimidine moiety'	''	''
'7.2.1.1'	'Coenzyme metabolism.thiamine pyrophosphate biosynthesis.pyrimidine moiety.hydroxymethylpyrimidine phosphate synthase (ThiC)'	''	''
'7.2.2'	'Coenzyme metabolism.thiamine pyrophosphate biosynthesis.thiazole moiety'	''	''
'7.2.2.1'	'Coenzyme metabolism.thiamine pyrophosphate biosynthesis.thiazole moiety.thiazole synthase (Thi1)'	''	''
'7.2.2.2'	'Coenzyme metabolism.thiamine pyrophosphate biosynthesis.thiazole moiety.hydroxyethylthiazole kinase (HETK)'	''	''
'7.2.3'	'Coenzyme metabolism.thiamine pyrophosphate biosynthesis.bifunctional hydroxymethylpyrimidine kinase and thiamine-phosphate diphosphorylase (Th1)'	''	''
'7.2.4'	'Coenzyme metabolism.thiamine pyrophosphate biosynthesis.thiamine monophosphate phosphatase (Th2)'	''	''
'7.2.5'	'Coenzyme metabolism.thiamine pyrophosphate biosynthesis.thiamine diphosphokinase'	''	''
'7.2.6'	'Coenzyme metabolism.thiamine pyrophosphate biosynthesis.thiamine diphosphate transporter'	''	''
'7.3'	'Coenzyme metabolism.S-adenosyl methionine (SAM) cycle'	''	''
'7.3.1'	'Coenzyme metabolism.S-adenosyl methionine (SAM) cycle.S-adenosyl methionine synthetase (MAT)'	''	''
'7.3.2'	'Coenzyme metabolism.S-adenosyl methionine (SAM) cycle.S-adenosyl homocysteine hydrolase (SAHH)'	''	''
'7.4'	'Coenzyme metabolism.coenzyme A biosynthesis'	''	''
'7.4.1'	'Coenzyme metabolism.coenzyme A biosynthesis.pantothenate biosynthesis'	''	''
'7.4.1.1'	'Coenzyme metabolism.coenzyme A biosynthesis.pantothenate biosynthesis.ketopantoate hydroxymethyltransferase (PanB)'	''	''
'7.4.1.2'	'Coenzyme metabolism.coenzyme A biosynthesis.pantothenate biosynthesis.pantoate:beta-alanine ligase (PanC)'	''	''
'7.4.2'	'Coenzyme metabolism.coenzyme A biosynthesis.pantothenate kinase'	''	''
'7.4.3'	'Coenzyme metabolism.coenzyme A biosynthesis.phosphopantothenoylcysteine synthetase'	''	''
'7.4.4'	'Coenzyme metabolism.coenzyme A biosynthesis.phosphopantothenoylcysteine decarboxylase'	''	''
'7.4.5'	'Coenzyme metabolism.coenzyme A biosynthesis.phosphopantetheine adenylyl transferase'	''	''
'7.4.6'	'Coenzyme metabolism.coenzyme A biosynthesis.dephospho-coenzyme A kinase'	''	''
'7.5'	'Coenzyme metabolism.tetrahydrofolate metabolism'	''	''
'7.5.1'	'Coenzyme metabolism.tetrahydrofolate metabolism.p-aminobenzoate biosynthesis'	''	''
'7.5.1.1'	'Coenzyme metabolism.tetrahydrofolate metabolism.p-aminobenzoate biosynthesis.aminodeoxychorismate synthase'	''	''
'7.5.1.2'	'Coenzyme metabolism.tetrahydrofolate metabolism.p-aminobenzoate biosynthesis.aminodeoxychorismate lyase'	''	''
'7.5.2'	'Coenzyme metabolism.tetrahydrofolate metabolism.pterin biosynthesis'	''	''
'7.5.2.1'	'Coenzyme metabolism.tetrahydrofolate metabolism.pterin biosynthesis.GTP-cyclohydrolase (GCH1)'	''	''
'7.5.2.2'	'Coenzyme metabolism.tetrahydrofolate metabolism.pterin biosynthesis.Nudix-type hydrolase'	''	''
'7.5.2.3'	'Coenzyme metabolism.tetrahydrofolate metabolism.pterin biosynthesis.dihydroneopterin aldolase'	''	''
'7.5.3'	'Coenzyme metabolism.tetrahydrofolate metabolism.bifunctional dihydropterin diphosphokinase and dihydropteroate synthase'	''	''
'7.5.4'	'Coenzyme metabolism.tetrahydrofolate metabolism.dihydrofolate synthetase'	''	''
'7.5.5'	'Coenzyme metabolism.tetrahydrofolate metabolism.dihydrofolate reductase'	''	''
'7.5.6'	'Coenzyme metabolism.tetrahydrofolate metabolism.folyl-polyglutamate synthetase'	''	''
'7.5.7'	'Coenzyme metabolism.tetrahydrofolate metabolism.tetrahydrofolate (THF) interconversions'	''	''
'7.5.7.1'	'Coenzyme metabolism.tetrahydrofolate metabolism.tetrahydrofolate (THF) interconversions.10-formyl-THF synthetase'	''	''
'7.5.7.2'	'Coenzyme metabolism.tetrahydrofolate metabolism.tetrahydrofolate (THF) interconversions.bifunctional 5,10-methylene-THF dehydrogenase and 5,10-methenyl-THF cyclohydrolase'	''	''
'7.5.7.3'	'Coenzyme metabolism.tetrahydrofolate metabolism.tetrahydrofolate (THF) interconversions.5,10-methenyl-THF synthetase'	''	''
'7.5.7.4'	'Coenzyme metabolism.tetrahydrofolate metabolism.tetrahydrofolate (THF) interconversions.5,10-methylene-THF reductase'	''	''
'7.5.7.5'	'Coenzyme metabolism.tetrahydrofolate metabolism.tetrahydrofolate (THF) interconversions.5-formyl-THF cycloligase'	''	''
'7.5.8'	'Coenzyme metabolism.tetrahydrofolate metabolism.gamma-glutamyl hydrolase (GGH)'	''	''
'7.5.9'	'Coenzyme metabolism.tetrahydrofolate metabolism.tetrahydrofolate deformylase (PURU)'	''	''
'7.6'	'Coenzyme metabolism.biotin biosynthesis'	''	''
'7.6.1'	'Coenzyme metabolism.biotin biosynthesis.7-keto-8-aminopelargonic acid (KAPA) synthase'	''	''
'7.6.2'	'Coenzyme metabolism.biotin biosynthesis.bifunctional diaminopelargonic acid (DAPA) aminotransferase and dethiobiotin synthetase'	''	''
'7.6.3'	'Coenzyme metabolism.biotin biosynthesis.biotin synthase'	''	''
'7.6.4'	'Coenzyme metabolism.biotin biosynthesis.biotin:protein ligase'	''	''
'7.7'	'Coenzyme metabolism.pyridoxalphosphate biosynthesis'	''	''
'7.7.1'	'Coenzyme metabolism.pyridoxalphosphate biosynthesis.pyridoxal 5'-phosphate synthase complex'	''	''
'7.7.1.1'	'Coenzyme metabolism.pyridoxalphosphate biosynthesis.pyridoxal 5'-phosphate synthase complex.synthase component'	''	''
'7.7.1.2'	'Coenzyme metabolism.pyridoxalphosphate biosynthesis.pyridoxal 5'-phosphate synthase complex.glutaminase component'	''	''
'7.7.2'	'Coenzyme metabolism.pyridoxalphosphate biosynthesis.salvage biosynthetic pathway'	''	''
'7.7.2.1'	'Coenzyme metabolism.pyridoxalphosphate biosynthesis.salvage biosynthetic pathway.pyridoxal kinase (SNO1/SOS4)'	''	''
'7.8'	'Coenzyme metabolism.prenylquinone biosynthesis'	''	''
'7.8.1'	'Coenzyme metabolism.prenylquinone biosynthesis.4-hydroxybenzoate biosynthesis'	''	''
'7.8.1.1'	'Coenzyme metabolism.prenylquinone biosynthesis.4-hydroxybenzoate biosynthesis.p-coumarate:CoA ligase (4CL)'	''	''
'7.8.2'	'Coenzyme metabolism.prenylquinone biosynthesis.solanesyl diphosphate synthase activities'	''	''
'7.8.2.1'	'Coenzyme metabolism.prenylquinone biosynthesis.solanesyl diphosphate synthase activities.solanesyl diphosphate synthase (SPS1/2)'	''	''
'7.8.2.2'	'Coenzyme metabolism.prenylquinone biosynthesis.solanesyl diphosphate synthase activities.trans-long-chain prenyl diphosphate synthase (PPPS)'	''	''
'7.8.3'	'Coenzyme metabolism.prenylquinone biosynthesis.ubiquinone biosynthesis'	''	''
'7.8.3.1'	'Coenzyme metabolism.prenylquinone biosynthesis.ubiquinone biosynthesis.4-hydroxybenzoate:polyprenyl diphosphate transferase (COQ2)'	''	''
'7.8.3.2'	'Coenzyme metabolism.prenylquinone biosynthesis.ubiquinone biosynthesis.hexaprenyldihydroxybenzoate O-methyltransferase (COQ3)'	''	''
'7.8.3.3'	'Coenzyme metabolism.prenylquinone biosynthesis.ubiquinone biosynthesis.C-methyltransferase (COQ5)'	''	''
'7.8.3.4'	'Coenzyme metabolism.prenylquinone biosynthesis.ubiquinone biosynthesis.hydroxylase (COQ6)'	''	''
'7.8.3.5'	'Coenzyme metabolism.prenylquinone biosynthesis.ubiquinone biosynthesis.accessory protein activities'	''	''
'7.8.3.5.1'	'Coenzyme metabolism.prenylquinone biosynthesis.ubiquinone biosynthesis.accessory protein activities.accessory protein (COQ4)'	''	''
'7.8.3.5.2'	'Coenzyme metabolism.prenylquinone biosynthesis.ubiquinone biosynthesis.accessory protein activities.ABC1-type kinase (COQ8)'	''	''
'7.8.3.5.3'	'Coenzyme metabolism.prenylquinone biosynthesis.ubiquinone biosynthesis.accessory protein activities.accessory protein (COQ9)'	''	''
'7.8.4'	'Coenzyme metabolism.prenylquinone biosynthesis.plastoquinone biosynthesis'	''	''
'7.8.4.1'	'Coenzyme metabolism.prenylquinone biosynthesis.plastoquinone biosynthesis.homogentisate solanesyltransferase (HST)'	''	''
'7.8.4.2'	'Coenzyme metabolism.prenylquinone biosynthesis.plastoquinone biosynthesis.MSBQ-methyltransferase (APG1)'	''	''
'7.8.4.3'	'Coenzyme metabolism.prenylquinone biosynthesis.plastoquinone biosynthesis.accessory protein activities'	''	''
'7.8.4.3.1'	'Coenzyme metabolism.prenylquinone biosynthesis.plastoquinone biosynthesis.accessory protein activities.regulatory protein (PGR6) of plastoquinone homeostasis'	''	''
'7.9'	'Coenzyme metabolism.NAD/NADP biosynthesis'	''	''
'7.9.1'	'Coenzyme metabolism.NAD/NADP biosynthesis.de-novo pathway'	''	''
'7.9.1.1'	'Coenzyme metabolism.NAD/NADP biosynthesis.de-novo pathway.aspartate oxidase'	''	''
'7.9.1.2'	'Coenzyme metabolism.NAD/NADP biosynthesis.de-novo pathway.quinolinate synthase'	''	''
'7.9.1.3'	'Coenzyme metabolism.NAD/NADP biosynthesis.de-novo pathway.quinolinate phosphoribosyl transferase'	''	''
'7.9.2'	'Coenzyme metabolism.NAD/NADP biosynthesis.Preiss-Handler salvage pathway'	''	''
'7.9.2.1'	'Coenzyme metabolism.NAD/NADP biosynthesis.Preiss-Handler salvage pathway.nicotinamidase (NIC)'	''	''
'7.9.2.2'	'Coenzyme metabolism.NAD/NADP biosynthesis.Preiss-Handler salvage pathway.nicotinate phosphoribosyltransferase (NAPRT)'	''	''
'7.9.3'	'Coenzyme metabolism.NAD/NADP biosynthesis.nicotinamide/nicotinate mononucleotide adenylyltransferase'	''	''
'7.9.4'	'Coenzyme metabolism.NAD/NADP biosynthesis.NAD synthase'	''	''
'7.9.5'	'Coenzyme metabolism.NAD/NADP biosynthesis.NAD kinase'	''	''
'7.9.6'	'Coenzyme metabolism.NAD/NADP biosynthesis.NAD homeostasis'	''	''
'7.9.6.1'	'Coenzyme metabolism.NAD/NADP biosynthesis.NAD homeostasis.nicotinate N-methyltransferase (NANMT)'	''	''
'7.9.6.2'	'Coenzyme metabolism.NAD/NADP biosynthesis.NAD homeostasis.pyrophosphohydrolase (NUDX)'	''	''
'7.10'	'Coenzyme metabolism.FMN/FAD biosynthesis'	''	''
'7.10.1'	'Coenzyme metabolism.FMN/FAD biosynthesis.ribitol kinase'	''	''
'7.10.2'	'Coenzyme metabolism.FMN/FAD biosynthesis.monofunctional GTP cyclohydrolase II (RibA)'	''	''
'7.10.3'	'Coenzyme metabolism.FMN/FAD biosynthesis.bifunctional GTP cyclohydrolase II (RibA) and DHBP synthase (RibB)'	''	''
'7.10.4'	'Coenzyme metabolism.FMN/FAD biosynthesis.pyrimidine deaminase (PyrD)'	''	''
'7.10.5'	'Coenzyme metabolism.FMN/FAD biosynthesis.pyrimidine reductase (PyrR)'	''	''
'7.10.6'	'Coenzyme metabolism.FMN/FAD biosynthesis.pyrimidine phosphatase (PyrP)'	''	''
'7.10.7'	'Coenzyme metabolism.FMN/FAD biosynthesis.lumazine synthase (RibE)'	''	''
'7.10.8'	'Coenzyme metabolism.FMN/FAD biosynthesis.riboflavin synthase (RibC)'	''	''
'7.10.9'	'Coenzyme metabolism.FMN/FAD biosynthesis.riboflavin kinase'	''	''
'7.10.10'	'Coenzyme metabolism.FMN/FAD biosynthesis.FMN hydrolase'	''	''
'7.10.11'	'Coenzyme metabolism.FMN/FAD biosynthesis.FAD synthetase (RibF)'	''	''
'7.10.12'	'Coenzyme metabolism.FMN/FAD biosynthesis.FAD pyrophosphatase'	''	''
'7.11'	'Coenzyme metabolism.iron-sulfur cluster assembly machinery'	''	''
'7.11.1'	'Coenzyme metabolism.iron-sulfur cluster assembly machinery.plastidial SUF system'	''	''
'7.11.1.1'	'Coenzyme metabolism.iron-sulfur cluster assembly machinery.plastidial SUF system.assembly phase'	''	''
'7.11.1.1.1'	'Coenzyme metabolism.iron-sulfur cluster assembly machinery.plastidial SUF system.assembly phase.SUF-BCD scaffold complex'	''	''
'7.11.1.1.1.1'	'Coenzyme metabolism.iron-sulfur cluster assembly machinery.plastidial SUF system.assembly phase.SUF-BCD scaffold complex.component SUF-B'	''	''
'7.11.1.1.1.2'	'Coenzyme metabolism.iron-sulfur cluster assembly machinery.plastidial SUF system.assembly phase.SUF-BCD scaffold complex.component SUF-C'	''	''
'7.11.1.1.1.3'	'Coenzyme metabolism.iron-sulfur cluster assembly machinery.plastidial SUF system.assembly phase.SUF-BCD scaffold complex.component SUF-D'	''	''
'7.11.1.1.2'	'Coenzyme metabolism.iron-sulfur cluster assembly machinery.plastidial SUF system.assembly phase.SUF-SE sulfur transfer complex'	''	''
'7.11.1.1.2.1'	'Coenzyme metabolism.iron-sulfur cluster assembly machinery.plastidial SUF system.assembly phase.SUF-SE sulfur transfer complex.cysteine desulfurase component NFS2'	''	''
'7.11.1.1.2.2'	'Coenzyme metabolism.iron-sulfur cluster assembly machinery.plastidial SUF system.assembly phase.SUF-SE sulfur transfer complex.cysteine desulfurase activator component SUF-E2/3'	''	''
'7.11.1.1.3'	'Coenzyme metabolism.iron-sulfur cluster assembly machinery.plastidial SUF system.assembly phase.glutaredoxin maturation factor (GRXS14)'	''	''
'7.11.1.1.4'	'Coenzyme metabolism.iron-sulfur cluster assembly machinery.plastidial SUF system.assembly phase.glutaredoxin maturation factor (GRXS16)'	''	''
'7.11.1.1.5'	'Coenzyme metabolism.iron-sulfur cluster assembly machinery.plastidial SUF system.assembly phase.redox-dependent maturation factor (SUF-E1/BolA1)'	''	''
'7.11.1.2'	'Coenzyme metabolism.iron-sulfur cluster assembly machinery.plastidial SUF system.transfer phase'	''	''
'7.11.1.2.1'	'Coenzyme metabolism.iron-sulfur cluster assembly machinery.plastidial SUF system.transfer phase.scaffold protein (SUF-A)'	''	''
'7.11.1.2.2'	'Coenzyme metabolism.iron-sulfur cluster assembly machinery.plastidial SUF system.transfer phase.scaffold protein (NFU1/2/3)'	''	''
'7.11.1.2.3'	'Coenzyme metabolism.iron-sulfur cluster assembly machinery.plastidial SUF system.transfer phase.scaffold protein (HCF101)'	''	''
'7.11.1.2.4'	'Coenzyme metabolism.iron-sulfur cluster assembly machinery.plastidial SUF system.transfer phase.assembly factor (COG0354p/IBA57.2)'	''	''
'7.11.1.3'	'Coenzyme metabolism.iron-sulfur cluster assembly machinery.plastidial SUF system.export machinery'	''	''
'7.11.1.3.1'	'Coenzyme metabolism.iron-sulfur cluster assembly machinery.plastidial SUF system.export machinery.transfer factor (NEET)'	''	''
'7.11.2'	'Coenzyme metabolism.iron-sulfur cluster assembly machinery.mitochondrial ISC system'	''	''
'7.11.2.1'	'Coenzyme metabolism.iron-sulfur cluster assembly machinery.mitochondrial ISC system.assembly phase'	''	''
'7.11.2.1.1'	'Coenzyme metabolism.iron-sulfur cluster assembly machinery.mitochondrial ISC system.assembly phase.cysteine desulfurase (NFS1)'	''	''
'7.11.2.1.2'	'Coenzyme metabolism.iron-sulfur cluster assembly machinery.mitochondrial ISC system.assembly phase.scaffold protein (ISU)'	''	''
'7.11.2.1.3'	'Coenzyme metabolism.iron-sulfur cluster assembly machinery.mitochondrial ISC system.assembly phase.frataxin'	''	''
'7.11.2.1.4'	'Coenzyme metabolism.iron-sulfur cluster assembly machinery.mitochondrial ISC system.assembly phase.assembly factor (ISD11)'	''	''
'7.11.2.1.5'	'Coenzyme metabolism.iron-sulfur cluster assembly machinery.mitochondrial ISC system.assembly phase.adrenodoxin (FDX)'	''	''
'7.11.2.1.6'	'Coenzyme metabolism.iron-sulfur cluster assembly machinery.mitochondrial ISC system.assembly phase.adrenodoxin oxidoreductase (FDXR)'	''	''
'7.11.2.1.7'	'Coenzyme metabolism.iron-sulfur cluster assembly machinery.mitochondrial ISC system.assembly phase.glutaredoxin maturation factor (GRXS15)'	''	''
'7.11.2.1.8'	'Coenzyme metabolism.iron-sulfur cluster assembly machinery.mitochondrial ISC system.assembly phase.redox-dependent regulator (BolA4)'	''	''
'7.11.2.2'	'Coenzyme metabolism.iron-sulfur cluster assembly machinery.mitochondrial ISC system.transfer phase'	''	''
'7.11.2.2.1'	'Coenzyme metabolism.iron-sulfur cluster assembly machinery.mitochondrial ISC system.transfer phase.IscA1-IscA2 scaffold heterodimer'	''	''
'7.11.2.2.1.1'	'Coenzyme metabolism.iron-sulfur cluster assembly machinery.mitochondrial ISC system.transfer phase.IscA1-IscA2 scaffold heterodimer.component IscA1'	''	''
'7.11.2.2.1.2'	'Coenzyme metabolism.iron-sulfur cluster assembly machinery.mitochondrial ISC system.transfer phase.IscA1-IscA2 scaffold heterodimer.component IscA2'	''	''
'7.11.2.2.2'	'Coenzyme metabolism.iron-sulfur cluster assembly machinery.mitochondrial ISC system.transfer phase.scaffold protein (NFU4/5)'	''	''
'7.11.2.2.3'	'Coenzyme metabolism.iron-sulfur cluster assembly machinery.mitochondrial ISC system.transfer phase.assembly factor (INDL)'	''	''
'7.11.2.2.4'	'Coenzyme metabolism.iron-sulfur cluster assembly machinery.mitochondrial ISC system.transfer phase.assembly factor (COG0354m/IBA57.1)'	''	''
'7.11.2.2.5'	'Coenzyme metabolism.iron-sulfur cluster assembly machinery.mitochondrial ISC system.transfer phase.chaperone (HSCA)'	''	''
'7.11.2.2.6'	'Coenzyme metabolism.iron-sulfur cluster assembly machinery.mitochondrial ISC system.transfer phase.chaperone (HSCB)'	''	''
'7.11.2.3'	'Coenzyme metabolism.iron-sulfur cluster assembly machinery.mitochondrial ISC system.export machinery'	''	''
'7.11.2.3.1'	'Coenzyme metabolism.iron-sulfur cluster assembly machinery.mitochondrial ISC system.export machinery.transport protein (ATM)'	''	''
'7.11.2.3.2'	'Coenzyme metabolism.iron-sulfur cluster assembly machinery.mitochondrial ISC system.export machinery.sulfhydryl oxidase (ERV1)'	''	''
'7.11.3'	'Coenzyme metabolism.iron-sulfur cluster assembly machinery.cytosolic CIA system'	''	''
'7.11.3.1'	'Coenzyme metabolism.iron-sulfur cluster assembly machinery.cytosolic CIA system.assembly phase'	''	''
'7.11.3.1.1'	'Coenzyme metabolism.iron-sulfur cluster assembly machinery.cytosolic CIA system.assembly phase.electron donor complex'	''	''
'7.11.3.1.1.1'	'Coenzyme metabolism.iron-sulfur cluster assembly machinery.cytosolic CIA system.assembly phase.electron donor complex.component DRE2'	''	''
'7.11.3.1.1.2'	'Coenzyme metabolism.iron-sulfur cluster assembly machinery.cytosolic CIA system.assembly phase.electron donor complex.component TAH18'	''	''
'7.11.3.1.2'	'Coenzyme metabolism.iron-sulfur cluster assembly machinery.cytosolic CIA system.assembly phase.scaffold protein (NBP35)'	''	''
'7.11.3.1.3'	'Coenzyme metabolism.iron-sulfur cluster assembly machinery.cytosolic CIA system.assembly phase.glutaredoxin maturation factor (GRXS17)'	''	''
'7.11.3.1.4'	'Coenzyme metabolism.iron-sulfur cluster assembly machinery.cytosolic CIA system.assembly phase.redox-dependent regulator (BolA2)'	''	''
'7.11.3.2'	'Coenzyme metabolism.iron-sulfur cluster assembly machinery.cytosolic CIA system.transfer phase'	''	''
'7.11.3.2.1'	'Coenzyme metabolism.iron-sulfur cluster assembly machinery.cytosolic CIA system.transfer phase.assembly factor (CIA1)'	''	''
'7.11.3.2.2'	'Coenzyme metabolism.iron-sulfur cluster assembly machinery.cytosolic CIA system.transfer phase.carrier protein (CIA2/AE7)'	''	''
'7.11.3.2.3'	'Coenzyme metabolism.iron-sulfur cluster assembly machinery.cytosolic CIA system.transfer phase.assembly factor (MMS19)'	''	''
'7.11.3.2.4'	'Coenzyme metabolism.iron-sulfur cluster assembly machinery.cytosolic CIA system.transfer phase.assembly factor (NAR1)'	''	''
'7.12'	'Coenzyme metabolism.tetrapyrrole biosynthesis'	''	''
'7.12.1'	'Coenzyme metabolism.tetrapyrrole biosynthesis.5-aminolevulinic acid formation'	''	''
'7.12.1.1'	'Coenzyme metabolism.tetrapyrrole biosynthesis.5-aminolevulinic acid formation.glutamyl-tRNA synthetase (GluRS)'	''	''
'7.12.1.2'	'Coenzyme metabolism.tetrapyrrole biosynthesis.5-aminolevulinic acid formation.glutamyl-tRNA reductase activity'	''	''
'7.12.1.2.1'	'Coenzyme metabolism.tetrapyrrole biosynthesis.5-aminolevulinic acid formation.glutamyl-tRNA reductase activity.glutamyl-tRNA reductase (GluTR)'	''	''
'7.12.1.2.2'	'Coenzyme metabolism.tetrapyrrole biosynthesis.5-aminolevulinic acid formation.glutamyl-tRNA reductase activity.regulatory factor (FLU)'	''	''
'7.12.1.2.3'	'Coenzyme metabolism.tetrapyrrole biosynthesis.5-aminolevulinic acid formation.glutamyl-tRNA reductase activity.regulatory factor (GluTRBP)'	''	''
'7.12.1.3'	'Coenzyme metabolism.tetrapyrrole biosynthesis.5-aminolevulinic acid formation.glutamate-1-semialdehyde-2,1-aminomutase (GSA)'	''	''
'7.12.2'	'Coenzyme metabolism.tetrapyrrole biosynthesis.uroporphyrinogen III formation'	''	''
'7.12.2.1'	'Coenzyme metabolism.tetrapyrrole biosynthesis.uroporphyrinogen III formation.porphobilinogen synthase'	''	''
'7.12.2.2'	'Coenzyme metabolism.tetrapyrrole biosynthesis.uroporphyrinogen III formation.porphobilinogen deaminase'	''	''
'7.12.2.3'	'Coenzyme metabolism.tetrapyrrole biosynthesis.uroporphyrinogen III formation.uroporphyrinogen III synthase'	''	''
'7.12.3'	'Coenzyme metabolism.tetrapyrrole biosynthesis.siroheme biosynthesis'	''	''
'7.12.3.1'	'Coenzyme metabolism.tetrapyrrole biosynthesis.siroheme biosynthesis.uroporphyrinogen III methyltransferase'	''	''
'7.12.3.2'	'Coenzyme metabolism.tetrapyrrole biosynthesis.siroheme biosynthesis.sirohydrochlorin ferrochelatase'	''	''
'7.12.4'	'Coenzyme metabolism.tetrapyrrole biosynthesis.protoporphyrin IX formation'	''	''
'7.12.4.1'	'Coenzyme metabolism.tetrapyrrole biosynthesis.protoporphyrin IX formation.uroporphyrinogen III decarboxylase'	''	''
'7.12.4.2'	'Coenzyme metabolism.tetrapyrrole biosynthesis.protoporphyrin IX formation.coproporphyrinogen III oxidase activities'	''	''
'7.12.4.2.1'	'Coenzyme metabolism.tetrapyrrole biosynthesis.protoporphyrin IX formation.coproporphyrinogen III oxidase activities.oxygen-dependent coproporphyrinogen III oxidase (HemF)'	''	''
'7.12.4.2.2'	'Coenzyme metabolism.tetrapyrrole biosynthesis.protoporphyrin IX formation.coproporphyrinogen III oxidase activities.oxygen-independent coproporphyrinogen III oxidase (HemN)'	''	''
'7.12.4.3'	'Coenzyme metabolism.tetrapyrrole biosynthesis.protoporphyrin IX formation.protoporphyrinogen IX oxidase'	''	''
'7.12.5'	'Coenzyme metabolism.tetrapyrrole biosynthesis.heme biosynthesis and modification'	''	''
'7.12.5.1'	'Coenzyme metabolism.tetrapyrrole biosynthesis.heme biosynthesis and modification.ferrochelatase'	''	''
'7.12.5.2'	'Coenzyme metabolism.tetrapyrrole biosynthesis.heme biosynthesis and modification.heme oxygenase'	''	''
'7.12.5.3'	'Coenzyme metabolism.tetrapyrrole biosynthesis.heme biosynthesis and modification.phytochromobilin synthase'	''	''
'7.12.5.4'	'Coenzyme metabolism.tetrapyrrole biosynthesis.heme biosynthesis and modification.non-canonical heme oxygenase'	''	''
'7.13'	'Coenzyme metabolism.chlorophyll metabolism'	''	''
'7.13.1'	'Coenzyme metabolism.chlorophyll metabolism.chlorophyll biosynthesis'	''	''
'7.13.1.1'	'Coenzyme metabolism.chlorophyll metabolism.chlorophyll biosynthesis.magnesium-chelatase complex'	''	''
'7.13.1.1.1'	'Coenzyme metabolism.chlorophyll metabolism.chlorophyll biosynthesis.magnesium-chelatase complex.component CHLD'	''	''
'7.13.1.1.2'	'Coenzyme metabolism.chlorophyll metabolism.chlorophyll biosynthesis.magnesium-chelatase complex.component CHLH'	''	''
'7.13.1.1.3'	'Coenzyme metabolism.chlorophyll metabolism.chlorophyll biosynthesis.magnesium-chelatase complex.component CHLI'	''	''
'7.13.1.1.4'	'Coenzyme metabolism.chlorophyll metabolism.chlorophyll biosynthesis.magnesium-chelatase complex.accessory component GUN4'	''	''
'7.13.1.2'	'Coenzyme metabolism.chlorophyll metabolism.chlorophyll biosynthesis.Mg-protoporphyrin IX O-methyltransferase (CHLM)'	''	''
'7.13.1.3'	'Coenzyme metabolism.chlorophyll metabolism.chlorophyll biosynthesis.Mg-protoporphyrin IX monomethylester cyclase complex'	''	''
'7.13.1.3.1'	'Coenzyme metabolism.chlorophyll metabolism.chlorophyll biosynthesis.Mg-protoporphyrin IX monomethylester cyclase complex.catalytic component CRD1'	''	''
'7.13.1.3.2'	'Coenzyme metabolism.chlorophyll metabolism.chlorophyll biosynthesis.Mg-protoporphyrin IX monomethylester cyclase complex.scaffolding component LCAA'	''	''
'7.13.1.4'	'Coenzyme metabolism.chlorophyll metabolism.chlorophyll biosynthesis.protochlorophyllide oxidoreductase (POR) activities'	''	''
'7.13.1.4.1'	'Coenzyme metabolism.chlorophyll metabolism.chlorophyll biosynthesis.protochlorophyllide oxidoreductase (POR) activities.light-dependent POR'	''	''
'7.13.1.4.2'	'Coenzyme metabolism.chlorophyll metabolism.chlorophyll biosynthesis.protochlorophyllide oxidoreductase (POR) activities.light-dependent POR chaperone (CPP1)'	''	''
'7.13.1.4.3'	'Coenzyme metabolism.chlorophyll metabolism.chlorophyll biosynthesis.protochlorophyllide oxidoreductase (POR) activities.light-independent POR complex'	''	''
'7.13.1.4.3.1'	'Coenzyme metabolism.chlorophyll metabolism.chlorophyll biosynthesis.protochlorophyllide oxidoreductase (POR) activities.light-independent POR complex.component CHL-B'	''	''
'7.13.1.4.3.2'	'Coenzyme metabolism.chlorophyll metabolism.chlorophyll biosynthesis.protochlorophyllide oxidoreductase (POR) activities.light-independent POR complex.component CHL-L'	''	''
'7.13.1.4.3.3'	'Coenzyme metabolism.chlorophyll metabolism.chlorophyll biosynthesis.protochlorophyllide oxidoreductase (POR) activities.light-independent POR complex.component CHL-N'	''	''
'7.13.1.5'	'Coenzyme metabolism.chlorophyll metabolism.chlorophyll biosynthesis.chlorophyll synthase (CHLG)'	''	''
'7.13.1.6'	'Coenzyme metabolism.chlorophyll metabolism.chlorophyll biosynthesis.chlorophyllide a oxygenase (CAO)'	''	''
'7.13.1.7'	'Coenzyme metabolism.chlorophyll metabolism.chlorophyll biosynthesis.divinyl chlorophyllide-a 8-vinyl-reductase (DVR)'	''	''
'7.13.1.8'	'Coenzyme metabolism.chlorophyll metabolism.chlorophyll biosynthesis.de novo phytyl-diphosphate biosynthesis'	''	''
'7.13.1.8.1'	'Coenzyme metabolism.chlorophyll metabolism.chlorophyll biosynthesis.de novo phytyl-diphosphate biosynthesis.geranylgeranyl reductase (CHLP)'	''	''
'7.13.2'	'Coenzyme metabolism.chlorophyll metabolism.chlorophyll catabolism'	''	''
'7.13.2.1'	'Coenzyme metabolism.chlorophyll metabolism.chlorophyll catabolism.chlorophyllase (CLH)'	''	''
'7.13.2.2'	'Coenzyme metabolism.chlorophyll metabolism.chlorophyll catabolism.chlorophyll dephytylase (CLD)'	''	''
'7.13.2.3'	'Coenzyme metabolism.chlorophyll metabolism.chlorophyll catabolism.7-hydroxymethyl chlorophyll(ide) a reductase (HCAR)'	''	''
'7.13.2.4'	'Coenzyme metabolism.chlorophyll metabolism.chlorophyll catabolism.chlorophyll b reductase complex'	''	''
'7.13.2.4.1'	'Coenzyme metabolism.chlorophyll metabolism.chlorophyll catabolism.chlorophyll b reductase complex.component NYC1'	''	''
'7.13.2.4.2'	'Coenzyme metabolism.chlorophyll metabolism.chlorophyll catabolism.chlorophyll b reductase complex.component NOL'	''	''
'7.13.2.5'	'Coenzyme metabolism.chlorophyll metabolism.chlorophyll catabolism.PAO-phyllobilin pathway'	''	''
'7.13.2.5.1'	'Coenzyme metabolism.chlorophyll metabolism.chlorophyll catabolism.PAO-phyllobilin pathway.magnesium dechelatase (SGR)'	''	''
'7.13.2.5.2'	'Coenzyme metabolism.chlorophyll metabolism.chlorophyll catabolism.PAO-phyllobilin pathway.pheophytin pheophorbide hydrolase (PPH)'	''	''
'7.13.2.5.3'	'Coenzyme metabolism.chlorophyll metabolism.chlorophyll catabolism.PAO-phyllobilin pathway.pheophorbide a oxygenase (PAO)'	''	''
'7.13.2.5.4'	'Coenzyme metabolism.chlorophyll metabolism.chlorophyll catabolism.PAO-phyllobilin pathway.red chlorophyll catabolite reductase (RCCR)'	''	''
'7.13.2.5.5'	'Coenzyme metabolism.chlorophyll metabolism.chlorophyll catabolism.PAO-phyllobilin pathway.fluorescent chlorophyll catabolite (FCC) deformylase'	''	''
'7.13.3'	'Coenzyme metabolism.chlorophyll metabolism.chlorophyll homeostasis'	''	''
'7.13.3.1'	'Coenzyme metabolism.chlorophyll metabolism.chlorophyll homeostasis.regulatory protein (BCM)'	''	''
'7.14'	'Coenzyme metabolism.phylloquinone biosynthesis'	''	''
'7.14.1'	'Coenzyme metabolism.phylloquinone biosynthesis.salvage phytyl-diphosphate biosynthesis'	''	''
'7.14.1.1'	'Coenzyme metabolism.phylloquinone biosynthesis.salvage phytyl-diphosphate biosynthesis.phytyl-phosphate kinase (VTE6)'	''	''
'7.14.2'	'Coenzyme metabolism.phylloquinone biosynthesis.isochorismate synthase (ICS)'	''	''
'7.14.3'	'Coenzyme metabolism.phylloquinone biosynthesis.multifunctional phylloquinone biosynthesis protein (PHYLLO)'	''	''
'7.14.4'	'Coenzyme metabolism.phylloquinone biosynthesis.2-succinylbenzoate:CoA ligase (MenE)'	''	''
'7.14.5'	'Coenzyme metabolism.phylloquinone biosynthesis.1,4-dihydroxy-2-naphthoyl-CoA synthase (MenB/DHNS)'	''	''
'7.14.6'	'Coenzyme metabolism.phylloquinone biosynthesis.1,4-dihydroxy-2-naphthoyl-CoA thioesterase (MenH/DHNAT)'	''	''
'7.14.7'	'Coenzyme metabolism.phylloquinone biosynthesis.1,4-dihydroxy-2-naphtoate-phytyltransferase (MenA/ABC4)'	''	''
'7.14.8'	'Coenzyme metabolism.phylloquinone biosynthesis.2-phytyl-1,4-naphthoquinone methyltransferase (MenG)'	''	''
'7.15'	'Coenzyme metabolism.lipoic acid biosynthesis'	''	''
'7.15.1'	'Coenzyme metabolism.lipoic acid biosynthesis.lipoate synthase'	''	''
'7.15.2'	'Coenzyme metabolism.lipoic acid biosynthesis.lipoyltransferase'	''	''
'8'	'Polyamine metabolism'	''	''
'8.1'	'Polyamine metabolism.putrescine biosynthesis'	''	''
'8.1.1'	'Polyamine metabolism.putrescine biosynthesis.plastidial/nuclear pathway'	''	''
'8.1.1.1'	'Polyamine metabolism.putrescine biosynthesis.plastidial/nuclear pathway.arginine decarboxylase'	''	''
'8.1.1.2'	'Polyamine metabolism.putrescine biosynthesis.plastidial/nuclear pathway.agmatine iminohydrolase'	''	''
'8.1.1.3'	'Polyamine metabolism.putrescine biosynthesis.plastidial/nuclear pathway.N-carbamoylputrescine amidohydrolase'	''	''
'8.1.2'	'Polyamine metabolism.putrescine biosynthesis.cytosolic pathway'	''	''
'8.1.2.1'	'Polyamine metabolism.putrescine biosynthesis.cytosolic pathway.ornithine decarboxylase'	''	''
'8.2'	'Polyamine metabolism.spermidine biosynthesis'	''	''
'8.2.1'	'Polyamine metabolism.spermidine biosynthesis.S-adenosyl methionine decarboxylase'	''	''
'8.2.2'	'Polyamine metabolism.spermidine biosynthesis.spermidine synthase'	''	''
'8.2.3'	'Polyamine metabolism.spermidine biosynthesis.spermine synthase'	''	''
'8.2.4'	'Polyamine metabolism.spermidine biosynthesis.thermospermine synthase'	''	''
'8.3'	'Polyamine metabolism.cadaverine biosynthesis'	''	''
'8.3.1'	'Polyamine metabolism.cadaverine biosynthesis.lysine decarboxylase'	''	''
'8.4'	'Polyamine metabolism.polyamine conjugation'	''	''
'8.4.1'	'Polyamine metabolism.polyamine conjugation.polyamine hydroxycinnamoyl-CoA acyltransferase'	''	''
'8.4.2'	'Polyamine metabolism.polyamine conjugation.spermidine hydroxycinnamoyl-CoA acyltransferase'	''	''
'8.4.3'	'Polyamine metabolism.polyamine conjugation.polyamine N-acetyltransferase (NATA)'	''	''
'8.5'	'Polyamine metabolism.polyamine degradation'	''	''
'8.5.1'	'Polyamine metabolism.polyamine degradation.copper-containing amine oxidase (CuAO)'	''	''
'8.5.2'	'Polyamine metabolism.polyamine degradation.FAD-dependent polyamine oxidase activities'	''	''
'8.5.2.1'	'Polyamine metabolism.polyamine degradation.FAD-dependent polyamine oxidase activities.cytosolic polyamine oxidase (PAO1)'	'horvu7hr1g090410.1'	'cytosolic polyamine oxidase (PAO1) (original description: cds chromosome:IBSC_v2:chr7H:551084476:551088911:-1 gene:HORVU7Hr1G090410 gene_biotype:protein_coding transcript_biotype:protein_coding description:Predicted protein; Uncharacterized protein [Source:UniProtKB/TrEMBL;Acc:M0VYV1]) &'	T
'8.5.2.2'	'Polyamine metabolism.polyamine degradation.FAD-dependent polyamine oxidase activities.peroxisomal polyamine oxidase (PAO2/3/4)'	''	''
'8.5.2.3'	'Polyamine metabolism.polyamine degradation.FAD-dependent polyamine oxidase activities.polyamine oxidase (PAO5)'	''	''
'9'	'Secondary metabolism'	''	''
'9.1'	'Secondary metabolism.terpenoids'	''	''
'9.1.1'	'Secondary metabolism.terpenoids.mevalonate pathway'	''	''
'9.1.1.1'	'Secondary metabolism.terpenoids.mevalonate pathway.acetyl-CoA C-acyltransferase'	''	''
'9.1.1.2'	'Secondary metabolism.terpenoids.mevalonate pathway.3-hydroxy-3-methylglutaryl-CoA synthase'	''	''
'9.1.1.3'	'Secondary metabolism.terpenoids.mevalonate pathway.3-hydroxy-3-methylglutaryl-CoA reductase'	''	''
'9.1.1.4'	'Secondary metabolism.terpenoids.mevalonate pathway.mevalonate kinase'	''	''
'9.1.1.5'	'Secondary metabolism.terpenoids.mevalonate pathway.phosphomevalonate kinase'	''	''
'9.1.1.6'	'Secondary metabolism.terpenoids.mevalonate pathway.mevalonate diphosphate decarboxylase'	''	''
'9.1.1.7'	'Secondary metabolism.terpenoids.mevalonate pathway.isopentenyl diphosphate isomerase'	''	''
'9.1.2'	'Secondary metabolism.terpenoids.methylerythritol phosphate (MEP) pathway'	''	''
'9.1.2.1'	'Secondary metabolism.terpenoids.methylerythritol phosphate (MEP) pathway.1-deoxy-d-xylulose 5-phosphate import'	''	''
'9.1.2.1.1'	'Secondary metabolism.terpenoids.methylerythritol phosphate (MEP) pathway.1-deoxy-d-xylulose 5-phosphate import.D-xylulose kinase'	''	''
'9.1.2.1.2'	'Secondary metabolism.terpenoids.methylerythritol phosphate (MEP) pathway.1-deoxy-d-xylulose 5-phosphate import.D-xylulose 5-phosphate transporter'	''	''
'9.1.2.2'	'Secondary metabolism.terpenoids.methylerythritol phosphate (MEP) pathway.1-deoxy-D-xylulose 5-phosphate synthase (DXS)'	'horvu1hr1g084900.1'	'1-deoxy-D-xylulose 5-phosphate synthase (DXS) (original description: cds chromosome:IBSC_v2:chr1H:534540168:534541512:-1 gene:HORVU1Hr1G084900 gene_biotype:protein_coding transcript_biotype:protein_coding) &'	T
'9.1.2.3'	'Secondary metabolism.terpenoids.methylerythritol phosphate (MEP) pathway.1-deoxy-D-xylulose 5-phosphate reductase (DXR)'	''	''
'9.1.2.4'	'Secondary metabolism.terpenoids.methylerythritol phosphate (MEP) pathway.4-diphosphocytidyl-2-C-methyl-D-erythritol synthase'	''	''
'9.1.2.5'	'Secondary metabolism.terpenoids.methylerythritol phosphate (MEP) pathway.4-diphosphocytidyl-2-C-methyl-D-erythritol kinase'	''	''
'9.1.2.6'	'Secondary metabolism.terpenoids.methylerythritol phosphate (MEP) pathway.2-C-methyl-D-erythritol 2,4-cyclodiphosphate synthase'	''	''
'9.1.2.7'	'Secondary metabolism.terpenoids.methylerythritol phosphate (MEP) pathway.4-hydroxy-3-methylbut-2-enyl diphosphate synthase'	''	''
'9.1.2.8'	'Secondary metabolism.terpenoids.methylerythritol phosphate (MEP) pathway.4-hydroxy-3-methylbut-2-enyl diphosphate reductase'	''	''
'9.1.3'	'Secondary metabolism.terpenoids.isoprenyl diphosphate biosynthesis'	''	''
'9.1.3.1'	'Secondary metabolism.terpenoids.isoprenyl diphosphate biosynthesis.geranyl diphosphate synthase complex'	''	''
'9.1.3.1.1'	'Secondary metabolism.terpenoids.isoprenyl diphosphate biosynthesis.geranyl diphosphate synthase complex.catalytic subunit LSU/IDS11'	''	''
'9.1.3.1.2'	'Secondary metabolism.terpenoids.isoprenyl diphosphate biosynthesis.geranyl diphosphate synthase complex.regulatory subunit SSU/IDS12'	''	''
'9.1.3.2'	'Secondary metabolism.terpenoids.isoprenyl diphosphate biosynthesis.farnesyl diphosphate synthase'	''	''
'9.1.3.3'	'Secondary metabolism.terpenoids.isoprenyl diphosphate biosynthesis.isoprenyl diphosphate synthase (IDS)'	''	''
'9.1.4'	'Secondary metabolism.terpenoids.terpene biosynthesis'	''	''
'9.1.4.1'	'Secondary metabolism.terpenoids.terpene biosynthesis.isopentenyl phosphate kinase'	''	''
'9.1.4.2'	'Secondary metabolism.terpenoids.terpene biosynthesis.mono-/sesquiterpene-/diterpene synthase'	''	''
'9.1.4.3'	'Secondary metabolism.terpenoids.terpene biosynthesis.triterpenoid synthase'	''	''
'9.1.5'	'Secondary metabolism.terpenoids.cycloartenol biosynthesis'	''	''
'9.1.5.1'	'Secondary metabolism.terpenoids.cycloartenol biosynthesis.squalene synthase'	''	''
'9.1.5.2'	'Secondary metabolism.terpenoids.cycloartenol biosynthesis.squalene epoxidase'	''	''
'9.1.5.3'	'Secondary metabolism.terpenoids.cycloartenol biosynthesis.cycloartenol synthase'	''	''
'9.1.6'	'Secondary metabolism.terpenoids.carotenoid biosynthesis'	''	''
'9.1.6.1'	'Secondary metabolism.terpenoids.carotenoid biosynthesis.carotenes'	''	''
'9.1.6.1.1'	'Secondary metabolism.terpenoids.carotenoid biosynthesis.carotenes.phytoene synthase (PSY)'	''	''
'9.1.6.1.2'	'Secondary metabolism.terpenoids.carotenoid biosynthesis.carotenes.phytoene desaturase (PDS)'	''	''
'9.1.6.1.3'	'Secondary metabolism.terpenoids.carotenoid biosynthesis.carotenes.zeta-carotene isomerase (Z-ISO)'	''	''
'9.1.6.1.4'	'Secondary metabolism.terpenoids.carotenoid biosynthesis.carotenes.zeta-carotene desaturase (ZDS)'	''	''
'9.1.6.1.5'	'Secondary metabolism.terpenoids.carotenoid biosynthesis.carotenes.lycopene epsilon cyclase (LCY-e)'	''	''
'9.1.6.1.6'	'Secondary metabolism.terpenoids.carotenoid biosynthesis.carotenes.lycopene beta cyclase (LCY-b)'	''	''
'9.1.6.1.7'	'Secondary metabolism.terpenoids.carotenoid biosynthesis.carotenes.carotenoid isomerase (CrtISO)'	''	''
'9.1.6.2'	'Secondary metabolism.terpenoids.carotenoid biosynthesis.xanthophylls'	''	''
'9.1.6.2.1'	'Secondary metabolism.terpenoids.carotenoid biosynthesis.xanthophylls.carotenoid hydroxylase activities'	''	''
'9.1.6.2.1.1'	'Secondary metabolism.terpenoids.carotenoid biosynthesis.xanthophylls.carotenoid hydroxylase activities.carotenoid beta-ring hydroxylase (BCH)'	''	''
'9.1.6.2.1.2'	'Secondary metabolism.terpenoids.carotenoid biosynthesis.xanthophylls.carotenoid hydroxylase activities.carotenoid beta-ring hydroxylase (LUT5)'	''	''
'9.1.6.2.1.3'	'Secondary metabolism.terpenoids.carotenoid biosynthesis.xanthophylls.carotenoid hydroxylase activities.carotenoid epsilon-ring hydroxylase (LUT1)'	''	''
'9.1.6.2.1.4'	'Secondary metabolism.terpenoids.carotenoid biosynthesis.xanthophylls.carotenoid hydroxylase activities.carotenoid hydroxylase'	''	''
'9.1.6.2.2'	'Secondary metabolism.terpenoids.carotenoid biosynthesis.xanthophylls.violaxanthin de-epoxidase (VDE)'	''	''
'9.1.6.2.3'	'Secondary metabolism.terpenoids.carotenoid biosynthesis.xanthophylls.zeaxanthin epoxidase (ZEP)'	''	''
'9.1.6.2.4'	'Secondary metabolism.terpenoids.carotenoid biosynthesis.xanthophylls.neoxanthin synthase (ABA4)'	''	''
'9.1.6.2.5'	'Secondary metabolism.terpenoids.carotenoid biosynthesis.xanthophylls.neoxanthin biosynthesis cofactor (NXD1)'	''	''
'9.1.6.3'	'Secondary metabolism.terpenoids.carotenoid biosynthesis.apocarotenoids'	''	''
'9.1.6.3.1'	'Secondary metabolism.terpenoids.carotenoid biosynthesis.apocarotenoids.class-CCD1 carotenoid cleavage dioxygenase'	''	''
'9.1.6.3.2'	'Secondary metabolism.terpenoids.carotenoid biosynthesis.apocarotenoids.class-CCD4 carotenoid cleavage dioxygenase'	''	''
'9.1.6.3.3'	'Secondary metabolism.terpenoids.carotenoid biosynthesis.apocarotenoids.zaxinone synthase (ZAS)'	''	''
'9.1.7'	'Secondary metabolism.terpenoids.hopanoid biosynthesis'	''	''
'9.1.7.1'	'Secondary metabolism.terpenoids.hopanoid biosynthesis.squalene-hopene cyclase'	''	''
'9.2'	'Secondary metabolism.phenolics'	''	''
'9.2.1'	'Secondary metabolism.phenolics.p-coumaroyl-CoA biosynthesis'	''	''
'9.2.1.1'	'Secondary metabolism.phenolics.p-coumaroyl-CoA biosynthesis.phenylalanine ammonia lyase activity'	''	''
'9.2.1.1.1'	'Secondary metabolism.phenolics.p-coumaroyl-CoA biosynthesis.phenylalanine ammonia lyase activity.phenylalanine ammonia lyase (PAL)'	''	''
'9.2.1.1.2'	'Secondary metabolism.phenolics.p-coumaroyl-CoA biosynthesis.phenylalanine ammonia lyase activity.substrate(PAL) adaptor of regulatory SCF ubiquitin ligase (KFB-PAL)'	''	''
'9.2.1.1.3'	'Secondary metabolism.phenolics.p-coumaroyl-CoA biosynthesis.phenylalanine ammonia lyase activity.substrate(PAL) adaptor of regulatory SCF ubiquitin ligase (SAGL1)'	''	''
'9.2.1.2'	'Secondary metabolism.phenolics.p-coumaroyl-CoA biosynthesis.cinnamate 4-hydroxylase (C4H)'	''	''
'9.2.1.3'	'Secondary metabolism.phenolics.p-coumaroyl-CoA biosynthesis.p-coumarate:CoA ligase (4CL)'	''	''
'9.2.2'	'Secondary metabolism.phenolics.flavonoid biosynthesis'	''	''
'9.2.2.1'	'Secondary metabolism.phenolics.flavonoid biosynthesis.polyketide/acetate pathway'	''	''
'9.2.2.1.1'	'Secondary metabolism.phenolics.flavonoid biosynthesis.polyketide/acetate pathway.enoyl-CoA hydratase (ECH)'	''	''
'9.2.2.1.2'	'Secondary metabolism.phenolics.flavonoid biosynthesis.polyketide/acetate pathway.hydroxyacyl-CoA dehydrogenase (HCD)'	''	''
'9.2.2.1.3'	'Secondary metabolism.phenolics.flavonoid biosynthesis.polyketide/acetate pathway.3-ketoacyl-CoA thiolase (KAT)'	''	''
'9.2.2.1.4'	'Secondary metabolism.phenolics.flavonoid biosynthesis.polyketide/acetate pathway.acetyl-CoA carboxylase (ACC)'	''	''
'9.2.2.2'	'Secondary metabolism.phenolics.flavonoid biosynthesis.chalcones'	''	''
'9.2.2.2.1'	'Secondary metabolism.phenolics.flavonoid biosynthesis.chalcones.chalcone synthase activity'	''	''
'9.2.2.2.1.1'	'Secondary metabolism.phenolics.flavonoid biosynthesis.chalcones.chalcone synthase activity.chalcone synthase (CHS)'	''	''
'9.2.2.2.1.2'	'Secondary metabolism.phenolics.flavonoid biosynthesis.chalcones.chalcone synthase activity.substrate(CHS) adaptor of regulatory SCF ubiquitin ligase (KFB-CHS)'	''	''
'9.2.2.3'	'Secondary metabolism.phenolics.flavonoid biosynthesis.flavanones'	''	''
'9.2.2.3.1'	'Secondary metabolism.phenolics.flavonoid biosynthesis.flavanones.chalcone isomerase'	''	''
'9.2.2.4'	'Secondary metabolism.phenolics.flavonoid biosynthesis.flavones'	''	''
'9.2.2.4.1'	'Secondary metabolism.phenolics.flavonoid biosynthesis.flavones.type-I flavone synthase'	''	''
'9.2.2.4.2'	'Secondary metabolism.phenolics.flavonoid biosynthesis.flavones.type-II flavone synthase'	''	''
'9.2.2.5'	'Secondary metabolism.phenolics.flavonoid biosynthesis.dihydroflavonols'	''	''
'9.2.2.5.1'	'Secondary metabolism.phenolics.flavonoid biosynthesis.dihydroflavonols.flavonoid 3'-hydroxylase'	''	''
'9.2.2.5.2'	'Secondary metabolism.phenolics.flavonoid biosynthesis.dihydroflavonols.flavonoid 3',5'-hydroxylase'	''	''
'9.2.2.5.3'	'Secondary metabolism.phenolics.flavonoid biosynthesis.dihydroflavonols.flavanone 3-hydroxylase'	''	''
'9.2.2.6'	'Secondary metabolism.phenolics.flavonoid biosynthesis.flavonols'	''	''
'9.2.2.6.1'	'Secondary metabolism.phenolics.flavonoid biosynthesis.flavonols.flavonol synthase'	''	''
'9.2.2.7'	'Secondary metabolism.phenolics.flavonoid biosynthesis.flavonol glycosides'	''	''
'9.2.2.7.1'	'Secondary metabolism.phenolics.flavonoid biosynthesis.flavonol glycosides.flavonol 3-O-glycosyltransferase'	''	''
'9.2.2.7.2'	'Secondary metabolism.phenolics.flavonoid biosynthesis.flavonol glycosides.flavonol-3-O-rhamnosyltransferase'	''	''
'9.2.2.7.3'	'Secondary metabolism.phenolics.flavonoid biosynthesis.flavonol glycosides.flavonol-3-O-glycoside rhamnosyltransferase'	''	''
'9.2.2.8'	'Secondary metabolism.phenolics.flavonoid biosynthesis.aurones'	''	''
'9.2.2.8.1'	'Secondary metabolism.phenolics.flavonoid biosynthesis.aurones.aureusidin synthase'	''	''
'9.2.2.9'	'Secondary metabolism.phenolics.flavonoid biosynthesis.isoflavonoids'	''	''
'9.2.2.9.1'	'Secondary metabolism.phenolics.flavonoid biosynthesis.isoflavonoids.isoflavone synthase'	''	''
'9.2.2.9.2'	'Secondary metabolism.phenolics.flavonoid biosynthesis.isoflavonoids.2-hydroxyisoflavanone dehydratase'	''	''
'9.2.2.9.3'	'Secondary metabolism.phenolics.flavonoid biosynthesis.isoflavonoids.isoflavone 2'-hydroxylase'	''	''
'9.2.2.9.4'	'Secondary metabolism.phenolics.flavonoid biosynthesis.isoflavonoids.isoflavone-7-O-methyltransferase'	''	''
'9.2.2.9.5'	'Secondary metabolism.phenolics.flavonoid biosynthesis.isoflavonoids.isoflavone reductase'	''	''
'9.2.2.10'	'Secondary metabolism.phenolics.flavonoid biosynthesis.anthocyanidins'	''	''
'9.2.2.10.1'	'Secondary metabolism.phenolics.flavonoid biosynthesis.anthocyanidins.dihydroflavonol 4-reductase'	''	''
'9.2.2.10.2'	'Secondary metabolism.phenolics.flavonoid biosynthesis.anthocyanidins.anthocyanidin synthase'	''	''
'9.2.2.10.3'	'Secondary metabolism.phenolics.flavonoid biosynthesis.anthocyanidins.anthocyanidin reductase'	''	''
'9.2.2.10.4'	'Secondary metabolism.phenolics.flavonoid biosynthesis.anthocyanidins.leucoanthocyanidin reductase'	''	''
'9.2.2.10.5'	'Secondary metabolism.phenolics.flavonoid biosynthesis.anthocyanidins.anthocyanin 5-aromatic acyltransferase'	''	''
'9.2.3'	'Secondary metabolism.phenolics.lignan biosynthesis'	''	''
'9.2.3.1'	'Secondary metabolism.phenolics.lignan biosynthesis.pinoresinol/lariciresinol reductase (PLR)'	''	''
'9.2.3.2'	'Secondary metabolism.phenolics.lignan biosynthesis.stereoselective coupling control protein (DIRIGENT)'	''	''
'9.3'	'Secondary metabolism.betaines'	''	''
'9.3.1'	'Secondary metabolism.betaines.glycinebetaine biosynthesis'	''	''
'9.3.1.1'	'Secondary metabolism.betaines.glycinebetaine biosynthesis.choline monooxygenase'	''	''
'9.3.1.2'	'Secondary metabolism.betaines.glycinebetaine biosynthesis.betaine-aldehyde dehydrogenase'	''	''
'10'	'Redox homeostasis'	''	''
'10.1'	'Redox homeostasis.controlled reactive oxygen generation'	''	''
'10.1.1'	'Redox homeostasis.controlled reactive oxygen generation.NADPH-oxidase (Rboh)'	''	''
'10.1.2'	'Redox homeostasis.controlled reactive oxygen generation.xanthine dehydrogenase'	''	''
'10.2'	'Redox homeostasis.enzymatic reactive oxygen scavenging'	''	''
'10.2.1'	'Redox homeostasis.enzymatic reactive oxygen scavenging.superoxide dismutase activities'	''	''
'10.2.1.1'	'Redox homeostasis.enzymatic reactive oxygen scavenging.superoxide dismutase activities.iron superoxide dismutase (FSD)'	''	''
'10.2.1.2'	'Redox homeostasis.enzymatic reactive oxygen scavenging.superoxide dismutase activities.manganese superoxide dismutase (MSD)'	''	''
'10.2.1.3'	'Redox homeostasis.enzymatic reactive oxygen scavenging.superoxide dismutase activities.copper/zinc superoxide dismutase (CSD)'	''	''
'10.2.1.4'	'Redox homeostasis.enzymatic reactive oxygen scavenging.superoxide dismutase activities.copper chaperone (CCS)'	''	''
'10.2.2'	'Redox homeostasis.enzymatic reactive oxygen scavenging.catalase'	''	''
'10.2.3'	'Redox homeostasis.enzymatic reactive oxygen scavenging.glutathione peroxidase'	''	''
'10.3'	'Redox homeostasis.glutathione-based redox regulation'	''	''
'10.3.1'	'Redox homeostasis.glutathione-based redox regulation.glutathione biosynthesis'	''	''
'10.3.1.1'	'Redox homeostasis.glutathione-based redox regulation.glutathione biosynthesis.gamma-glutamyl:cysteine ligase'	''	''
'10.3.1.2'	'Redox homeostasis.glutathione-based redox regulation.glutathione biosynthesis.glutathione synthetase (GS)'	''	''
'10.3.2'	'Redox homeostasis.glutathione-based redox regulation.glutathione degradation'	''	''
'10.3.2.1'	'Redox homeostasis.glutathione-based redox regulation.glutathione degradation.gamma-glutamyl cyclotransferase'	''	''
'10.3.2.2'	'Redox homeostasis.glutathione-based redox regulation.glutathione degradation.oxoprolinase'	''	''
'10.3.2.3'	'Redox homeostasis.glutathione-based redox regulation.glutathione degradation.deaminated-glutathione amidase'	''	''
'10.3.3'	'Redox homeostasis.glutathione-based redox regulation.glutathione S-transferase activities'	''	''
'10.3.3.1'	'Redox homeostasis.glutathione-based redox regulation.glutathione S-transferase activities.class zeta glutathione S-transferase'	''	''
'10.3.3.2'	'Redox homeostasis.glutathione-based redox regulation.glutathione S-transferase activities.class theta glutathione S-transferase'	''	''
'10.3.3.3'	'Redox homeostasis.glutathione-based redox regulation.glutathione S-transferase activities.class tau glutathione S-transferase'	''	''
'10.3.3.4'	'Redox homeostasis.glutathione-based redox regulation.glutathione S-transferase activities.class phi glutathione S-transferase'	''	''
'10.3.3.5'	'Redox homeostasis.glutathione-based redox regulation.glutathione S-transferase activities.class lambda glutathione S-transferase'	''	''
'10.3.3.6'	'Redox homeostasis.glutathione-based redox regulation.glutathione S-transferase activities.class TCHQD glutathione S-transferase'	''	''
'10.4'	'Redox homeostasis.thiol-based redox regulation'	''	''
'10.4.1'	'Redox homeostasis.thiol-based redox regulation.thioredoxin reductase activities'	''	''
'10.4.1.1'	'Redox homeostasis.thiol-based redox regulation.thioredoxin reductase activities.NADPH-dependent thioredoxin reductase (NTRC)'	''	''
'10.4.1.2'	'Redox homeostasis.thiol-based redox regulation.thioredoxin reductase activities.ferredoxin-dependent thioredoxin reductase (FTR) complex'	''	''
'10.4.1.2.1'	'Redox homeostasis.thiol-based redox regulation.thioredoxin reductase activities.ferredoxin-dependent thioredoxin reductase (FTR) complex.subunit alpha'	''	''
'10.4.1.2.2'	'Redox homeostasis.thiol-based redox regulation.thioredoxin reductase activities.ferredoxin-dependent thioredoxin reductase (FTR) complex.subunit beta'	''	''
'10.4.2'	'Redox homeostasis.thiol-based redox regulation.peroxiredoxin activities'	''	''
'10.4.2.1'	'Redox homeostasis.thiol-based redox regulation.peroxiredoxin activities.typical 2-Cys peroxiredoxin (2-CysPrx)'	''	''
'10.4.2.2'	'Redox homeostasis.thiol-based redox regulation.peroxiredoxin activities.atypical 2-Cys peroxiredoxin (PrxQ)'	''	''
'10.4.2.3'	'Redox homeostasis.thiol-based redox regulation.peroxiredoxin activities.1-Cys peroxiredoxin (1-CysPrx)'	''	''
'10.4.2.4'	'Redox homeostasis.thiol-based redox regulation.peroxiredoxin activities.type-2 peroxiredoxin (PrxII)'	''	''
'10.4.3'	'Redox homeostasis.thiol-based redox regulation.thioredoxin activities'	''	''
'10.4.3.1'	'Redox homeostasis.thiol-based redox regulation.thioredoxin activities.F-type thioredoxin'	''	''
'10.4.3.2'	'Redox homeostasis.thiol-based redox regulation.thioredoxin activities.H-type thioredoxin'	''	''
'10.4.3.3'	'Redox homeostasis.thiol-based redox regulation.thioredoxin activities.O-type thioredoxin'	''	''
'10.4.3.4'	'Redox homeostasis.thiol-based redox regulation.thioredoxin activities.X-type thioredoxin'	''	''
'10.4.3.5'	'Redox homeostasis.thiol-based redox regulation.thioredoxin activities.atypical thioredoxin (ACHT)'	''	''
'10.4.3.6'	'Redox homeostasis.thiol-based redox regulation.thioredoxin activities.Y-type thioredoxin'	''	''
'10.4.3.7'	'Redox homeostasis.thiol-based redox regulation.thioredoxin activities.Z-type thioredoxin'	''	''
'10.4.3.8'	'Redox homeostasis.thiol-based redox regulation.thioredoxin activities.nucleoredoxin'	''	''
'10.4.3.9'	'Redox homeostasis.thiol-based redox regulation.thioredoxin activities.plastidial thioredoxin (WCRKC)'	''	''
'10.4.3.10'	'Redox homeostasis.thiol-based redox regulation.thioredoxin activities.plastidial thioredoxin (CDSP32)'	''	''
'10.4.4'	'Redox homeostasis.thiol-based redox regulation.methionine sulfoxide reductase activities'	''	''
'10.4.4.1'	'Redox homeostasis.thiol-based redox regulation.methionine sulfoxide reductase activities.methionine S-enantiomer sulfoxide reductase (MsrA)'	''	''
'10.4.4.2'	'Redox homeostasis.thiol-based redox regulation.methionine sulfoxide reductase activities.methionine R-enantiomer sulfoxide reductase (MsrB)'	''	''
'10.5'	'Redox homeostasis.ascorbate-based redox regulation'	''	''
'10.5.1'	'Redox homeostasis.ascorbate-based redox regulation.cytosolic ascorbate peroxidase (APX)'	''	''
'10.5.2'	'Redox homeostasis.ascorbate-based redox regulation.peroxisomal/microsomal ascorbate peroxidase (APX)'	''	''
'10.5.3'	'Redox homeostasis.ascorbate-based redox regulation.plastidial ascorbate peroxidase (APX)'	''	''
'10.5.4'	'Redox homeostasis.ascorbate-based redox regulation.monodehydroascorbate reductase (MDAR)'	''	''
'10.5.5'	'Redox homeostasis.ascorbate-based redox regulation.dehydroascorbate reductase (DHAR)'	''	''
'10.5.6'	'Redox homeostasis.ascorbate-based redox regulation.glutathione reductase (GR)'	''	''
'10.5.7'	'Redox homeostasis.ascorbate-based redox regulation.cyt-b561 electron shuttle hemoprotein (CYBASC)'	''	''
'10.5.8'	'Redox homeostasis.ascorbate-based redox regulation.ascorbate metabolism'	''	''
'10.5.8.1'	'Redox homeostasis.ascorbate-based redox regulation.ascorbate metabolism.L-galactose biosynthesis pathway'	''	''
'10.5.8.1.1'	'Redox homeostasis.ascorbate-based redox regulation.ascorbate metabolism.L-galactose biosynthesis pathway.phosphomannose isomerase (PMI)'	''	''
'10.5.8.1.2'	'Redox homeostasis.ascorbate-based redox regulation.ascorbate metabolism.L-galactose biosynthesis pathway.phosphomannomutase (PMM)'	''	''
'10.5.8.1.3'	'Redox homeostasis.ascorbate-based redox regulation.ascorbate metabolism.L-galactose biosynthesis pathway.GDP-D-mannose pyrophosphorylase (VTC1)'	''	''
'10.5.8.1.4'	'Redox homeostasis.ascorbate-based redox regulation.ascorbate metabolism.L-galactose biosynthesis pathway.GDP-D-mannose-epimerase (GME)'	''	''
'10.5.8.1.5'	'Redox homeostasis.ascorbate-based redox regulation.ascorbate metabolism.L-galactose biosynthesis pathway.GDP-L-galactose phosphorylase (VTC2/5)'	''	''
'10.5.8.1.6'	'Redox homeostasis.ascorbate-based redox regulation.ascorbate metabolism.L-galactose biosynthesis pathway.L-galactose-1-phosphate phosphatase (VTC4)'	''	''
'10.5.8.1.7'	'Redox homeostasis.ascorbate-based redox regulation.ascorbate metabolism.L-galactose biosynthesis pathway.L-galactose dehydrogenase (GalDH)'	''	''
'10.5.8.1.8'	'Redox homeostasis.ascorbate-based redox regulation.ascorbate metabolism.L-galactose biosynthesis pathway.L-galactono-1,4-lactone dehydrogenase (GLDH)'	''	''
'10.5.8.2'	'Redox homeostasis.ascorbate-based redox regulation.ascorbate metabolism.L-gulose and D-gluconorate biosynthesis pathways'	''	''
'10.5.8.2.1'	'Redox homeostasis.ascorbate-based redox regulation.ascorbate metabolism.L-gulose and D-gluconorate biosynthesis pathways.L-gulono-1,4-lactone oxidase (GULLO)'	''	''
'10.5.8.3'	'Redox homeostasis.ascorbate-based redox regulation.ascorbate metabolism.ascorbate transporter'	''	''
'10.5.8.4'	'Redox homeostasis.ascorbate-based redox regulation.ascorbate metabolism.apoplastic ascorbate oxidase (AAO)'	''	''
'10.6'	'Redox homeostasis.tocopherol biosynthesis'	''	''
'10.6.1'	'Redox homeostasis.tocopherol biosynthesis.tyrosine aminotransferase'	''	''
'10.6.2'	'Redox homeostasis.tocopherol biosynthesis.4-hydroxyphenylpyruvate dioxygenase (HPPD)'	''	''
'10.6.3'	'Redox homeostasis.tocopherol biosynthesis.homogentisate phytyltransferase (HPT)'	''	''
'10.6.4'	'Redox homeostasis.tocopherol biosynthesis.MPBQ-methyltransferase (VTE3)'	''	''
'10.6.5'	'Redox homeostasis.tocopherol biosynthesis.tocopherol cyclase (VTE1/TC)'	''	''
'10.6.6'	'Redox homeostasis.tocopherol biosynthesis.gamma-tocopherol methyltransferase (VTE4/TMT)'	''	''
'10.6.7'	'Redox homeostasis.tocopherol biosynthesis.phytol kinase (VTE5)'	''	''
'10.6.8'	'Redox homeostasis.tocopherol biosynthesis.phytyl-phosphate kinase (VTE6)'	''	''
'10.7'	'Redox homeostasis.reactive carbonyl scavenging'	''	''
'10.7.1'	'Redox homeostasis.reactive carbonyl scavenging.oxylipin carbonyl degradation'	''	''
'10.7.1.1'	'Redox homeostasis.reactive carbonyl scavenging.oxylipin carbonyl degradation.plastidial oxoene reductase (ceQORH)'	''	''
'10.7.1.2'	'Redox homeostasis.reactive carbonyl scavenging.oxylipin carbonyl degradation.plastidial alkenal/alkenone oxidoreductase (AOR)'	''	''
'10.8'	'Redox homeostasis.singlet oxygen-induced signalling'	''	''
'10.8.1'	'Redox homeostasis.singlet oxygen-induced signalling.plastidial regulatory protein (EXECUTER)'	''	''
'10.8.2'	'Redox homeostasis.singlet oxygen-induced signalling.EXECUTER-cleavage protease (FtsH2)'	''	''
'10.8.3'	'Redox homeostasis.singlet oxygen-induced signalling.protein lysine N-methyltransferase (SAFE1)'	''	''
'10.8.4'	'Redox homeostasis.singlet oxygen-induced signalling.regulatory protein (MBS)'	''	''
'11'	'Phytohormone action'	''	''
'11.1'	'Phytohormone action.abscisic acid'	''	''
'11.1.1'	'Phytohormone action.abscisic acid.biosynthesis'	''	''
'11.1.1.1'	'Phytohormone action.abscisic acid.biosynthesis.zeaxanthin epoxidase (ABA1)'	''	''
'11.1.1.2'	'Phytohormone action.abscisic acid.biosynthesis.neoxanthin synthase (ABA4)'	''	''
'11.1.1.3'	'Phytohormone action.abscisic acid.biosynthesis.neoxanthin biosynthesis cofactor (NXD1)'	''	''
'11.1.1.4'	'Phytohormone action.abscisic acid.biosynthesis.neoxanthin cleavage protein'	''	''
'11.1.1.5'	'Phytohormone action.abscisic acid.biosynthesis.xanthoxin oxidase (ABA2)'	''	''
'11.1.1.6'	'Phytohormone action.abscisic acid.biosynthesis.xanthoxin oxidase molybdopterin sulfurase (ABA3)'	''	''
'11.1.1.7'	'Phytohormone action.abscisic acid.biosynthesis.abscisic aldehyde oxidase'	''	''
'11.1.2'	'Phytohormone action.abscisic acid.perception and signalling'	''	''
'11.1.2.1'	'Phytohormone action.abscisic acid.perception and signalling.receptor activities'	''	''
'11.1.2.1.1'	'Phytohormone action.abscisic acid.perception and signalling.receptor activities.cytoplasm-localized receptor complex'	''	''
'11.1.2.1.1.1'	'Phytohormone action.abscisic acid.perception and signalling.receptor activities.cytoplasm-localized receptor complex.receptor component PYL/RCAR'	''	''
'11.1.2.1.1.2'	'Phytohormone action.abscisic acid.perception and signalling.receptor activities.cytoplasm-localized receptor complex.regulatory phosphatase component'	''	''
'11.1.2.1.2'	'Phytohormone action.abscisic acid.perception and signalling.receptor activities.recruitment factor (CAR)'	''	''
'11.1.2.1.3'	'Phytohormone action.abscisic acid.perception and signalling.receptor activities.regulatory protein (EAR1)'	''	''
'11.1.2.1.4'	'Phytohormone action.abscisic acid.perception and signalling.receptor activities.plasma membrane-localized receptor (GTG)'	''	''
'11.1.2.2'	'Phytohormone action.abscisic acid.perception and signalling.signal transducer (AIP2)'	''	''
'11.1.2.3'	'Phytohormone action.abscisic acid.perception and signalling.signal transducer (RHA2)'	''	''
'11.1.2.4'	'Phytohormone action.abscisic acid.perception and signalling.signal transducer (KEG)'	''	''
'11.1.2.5'	'Phytohormone action.abscisic acid.perception and signalling.signal transducer (SDIR1)'	''	''
'11.1.2.6'	'Phytohormone action.abscisic acid.perception and signalling.perception modulator (ABAR)'	''	''
'11.1.2.7'	'Phytohormone action.abscisic acid.perception and signalling.perception modulator (SOAR)'	''	''
'11.1.3'	'Phytohormone action.abscisic acid.conjugation and degradation'	''	''
'11.1.3.1'	'Phytohormone action.abscisic acid.conjugation and degradation.abscisic acid UDP-glycosyltransferase (UGT71B)'	''	''
'11.1.3.2'	'Phytohormone action.abscisic acid.conjugation and degradation.abscisic acid hydroxylase (CYP707A)'	''	''
'11.1.4'	'Phytohormone action.abscisic acid.transport'	''	''
'11.1.4.1'	'Phytohormone action.abscisic acid.transport.abscisic acid transporter (AIT)'	''	''
'11.1.4.2'	'Phytohormone action.abscisic acid.transport.abscisic acid transporter (ABCG31)'	''	''
'11.2'	'Phytohormone action.auxin'	''	''
'11.2.1'	'Phytohormone action.auxin.biosynthesis'	''	''
'11.2.1.1'	'Phytohormone action.auxin.biosynthesis.indole-3-pyruvic acid (IPyA) pathway'	''	''
'11.2.1.1.1'	'Phytohormone action.auxin.biosynthesis.indole-3-pyruvic acid (IPyA) pathway.tryptophan aminotransferase'	''	''
'11.2.1.1.2'	'Phytohormone action.auxin.biosynthesis.indole-3-pyruvic acid (IPyA) pathway.flavin-dependent monooxygenase (YUCCA)'	''	''
'11.2.1.2'	'Phytohormone action.auxin.biosynthesis.indole-3-acetamide (IAM) pathway'	''	''
'11.2.1.2.1'	'Phytohormone action.auxin.biosynthesis.indole-3-acetamide (IAM) pathway.indole-3-acetamide hydrolase'	''	''
'11.2.2'	'Phytohormone action.auxin.perception and signal transduction'	''	''
'11.2.2.1'	'Phytohormone action.auxin.perception and signal transduction.substrate adaptor of regulatory SCF ubiquitin ligase (TIR1/AFB)'	''	''
'11.2.2.2'	'Phytohormone action.auxin.perception and signal transduction.transcriptional repressor (IAA/AUX)'	''	''
'11.2.2.3'	'Phytohormone action.auxin.perception and signal transduction.transcriptional co-repressor (TPL/TPR)'	''	''
'11.2.2.4'	'Phytohormone action.auxin.perception and signal transduction.signal mediator (ARF7/ARF19)'	''	''
'11.2.3'	'Phytohormone action.auxin.conjugation and degradation'	''	''
'11.2.3.1'	'Phytohormone action.auxin.conjugation and degradation.indole-3-acetic acid-amido synthetase'	''	''
'11.2.3.2'	'Phytohormone action.auxin.conjugation and degradation.indole-3-acetic acid carboxyl methyltransferase (MES17)'	''	''
'11.2.3.3'	'Phytohormone action.auxin.conjugation and degradation.SAM dependent carboxyl methyltransferase (IAMT1)'	''	''
'11.2.3.4'	'Phytohormone action.auxin.conjugation and degradation.indole-3-acetic acid dioxygenase'	''	''
'11.2.4'	'Phytohormone action.auxin.transport'	''	''
'11.2.4.1'	'Phytohormone action.auxin.transport.polar auxin transport system'	''	''
'11.2.4.1.1'	'Phytohormone action.auxin.transport.polar auxin transport system.auxin transporter (PIN)'	''	''
'11.2.4.1.2'	'Phytohormone action.auxin.transport.polar auxin transport system.regulatory protein kinase (PINOID)'	''	''
'11.2.4.1.3'	'Phytohormone action.auxin.transport.polar auxin transport system.regulatory protein (BIG)'	''	''
'11.2.4.2'	'Phytohormone action.auxin.transport.auxin efflux transporter (PILS)'	''	''
'11.2.4.3'	'Phytohormone action.auxin.transport.auxin efflux transporter (ABCB19)'	''	''
'11.3'	'Phytohormone action.brassinosteroid'	''	''
'11.3.1'	'Phytohormone action.brassinosteroid.biosynthesis'	''	''
'11.3.1.1'	'Phytohormone action.brassinosteroid.biosynthesis.steroid 22-alpha-hydroxylase (DWF4)'	''	''
'11.3.1.2'	'Phytohormone action.brassinosteroid.biosynthesis.steroid 3-dehydrogenase (CPD)'	''	''
'11.3.1.3'	'Phytohormone action.brassinosteroid.biosynthesis.steroid 5-alpha-reductase (DET2)'	''	''
'11.3.1.4'	'Phytohormone action.brassinosteroid.biosynthesis.3-epi-6-deoxocathasterone 23-monooxygenase'	''	''
'11.3.1.5'	'Phytohormone action.brassinosteroid.biosynthesis.6-deoxocastasterone 6-oxidase (BR6OX)'	''	''
'11.3.2'	'Phytohormone action.brassinosteroid.perception and signal transduction'	''	''
'11.3.2.1'	'Phytohormone action.brassinosteroid.perception and signal transduction.receptor complex'	''	''
'11.3.2.1.1'	'Phytohormone action.brassinosteroid.perception and signal transduction.receptor complex.receptor protein kinase (BRI/BRL)'	''	''
'11.3.2.1.2'	'Phytohormone action.brassinosteroid.perception and signal transduction.receptor complex.co-receptor protein kinase (BAK/SERK)'	''	''
'11.3.2.1.3'	'Phytohormone action.brassinosteroid.perception and signal transduction.receptor complex.receptor kinase inhibitor (BKI)'	''	''
'11.3.2.1.4'	'Phytohormone action.brassinosteroid.perception and signal transduction.receptor complex.signalling protein kinase (BSK)'	''	''
'11.3.2.2'	'Phytohormone action.brassinosteroid.perception and signal transduction.protein phosphatase (BSU/BSL)'	''	''
'11.3.2.3'	'Phytohormone action.brassinosteroid.perception and signal transduction.protein kinase (BIN2)'	''	''
'11.3.2.4'	'Phytohormone action.brassinosteroid.perception and signal transduction.transcription factor (BES/BZR)'	''	''
'11.3.2.5'	'Phytohormone action.brassinosteroid.perception and signal transduction.scaffold protein (TTL)'	''	''
'11.3.3'	'Phytohormone action.brassinosteroid.conjugation and degradation'	''	''
'11.3.3.1'	'Phytohormone action.brassinosteroid.conjugation and degradation.steroid sulphotransferase'	''	''
'11.3.3.2'	'Phytohormone action.brassinosteroid.conjugation and degradation.brassinosteroid hydroxylase (CYP72B)'	''	''
'11.3.3.3'	'Phytohormone action.brassinosteroid.conjugation and degradation.brassinosteroid hydroxylase (CYP72C)'	''	''
'11.3.3.4'	'Phytohormone action.brassinosteroid.conjugation and degradation.brassinosteroid acyltransferase (PIZZA)'	''	''
'11.4'	'Phytohormone action.cytokinin'	''	''
'11.4.1'	'Phytohormone action.cytokinin.biosynthesis'	''	''
'11.4.1.1'	'Phytohormone action.cytokinin.biosynthesis.IP-type-cytokinin synthase (IPT)'	''	''
'11.4.1.2'	'Phytohormone action.cytokinin.biosynthesis.zeatin-type-cytokinin synthase (CYP735A)'	''	''
'11.4.1.3'	'Phytohormone action.cytokinin.biosynthesis.cytokinin phosphoribohydrolase (LOG)'	''	''
'11.4.2'	'Phytohormone action.cytokinin.perception and signal transduction'	''	''
'11.4.2.1'	'Phytohormone action.cytokinin.perception and signal transduction.receptor protein (AHK)'	''	''
'11.4.2.2'	'Phytohormone action.cytokinin.perception and signal transduction.signal transducer (AHP)'	''	''
'11.4.2.3'	'Phytohormone action.cytokinin.perception and signal transduction.signalling pathway activator (CKI1)'	''	''
'11.4.2.4'	'Phytohormone action.cytokinin.perception and signal transduction.B-type ARR response activator'	''	''
'11.4.2.5'	'Phytohormone action.cytokinin.perception and signal transduction.A-type ARR response regulator'	''	''
'11.4.3'	'Phytohormone action.cytokinin.conjugation and degradation'	''	''
'11.4.3.1'	'Phytohormone action.cytokinin.conjugation and degradation.zeatin O-glucosyltransferase (ZOG)'	''	''
'11.4.3.2'	'Phytohormone action.cytokinin.conjugation and degradation.cytokinin dehydrogenase (CKX)'	''	''
'11.4.4'	'Phytohormone action.cytokinin.transport'	''	''
'11.4.4.1'	'Phytohormone action.cytokinin.transport.cytokinin transporter (ABCG14)'	''	''
'11.5'	'Phytohormone action.ethylene'	''	''
'11.5.1'	'Phytohormone action.ethylene.biosynthesis'	''	''
'11.5.1.1'	'Phytohormone action.ethylene.biosynthesis.1-aminocyclopropane-1-carboxylate (ACC) synthase'	''	''
'11.5.1.2'	'Phytohormone action.ethylene.biosynthesis.1-aminocyclopropane-1-carboxylate (ACC) oxidase'	''	''
'11.5.1.3'	'Phytohormone action.ethylene.biosynthesis.substrate adaptor of regulatory CUL3-BTB ubiquitin ligase (ETO)'	''	''
'11.5.2'	'Phytohormone action.ethylene.perception and signal transduction'	''	''
'11.5.2.1'	'Phytohormone action.ethylene.perception and signal transduction.receptor protein (ETR/ERS)'	''	''
'11.5.2.2'	'Phytohormone action.ethylene.perception and signal transduction.regulatory protein (RTE/RTH) of receptor activity'	''	''
'11.5.2.3'	'Phytohormone action.ethylene.perception and signal transduction.regulatory protein (TRP1) of receptor activity'	''	''
'11.5.2.4'	'Phytohormone action.ethylene.perception and signal transduction.signal modulator (ARGOS)'	''	''
'11.5.2.5'	'Phytohormone action.ethylene.perception and signal transduction.signal transducer (EIN2)'	''	''
'11.5.2.6'	'Phytohormone action.ethylene.perception and signal transduction.regulatory EIN2-phosphorylating kinase (CTR1)'	''	''
'11.5.2.7'	'Phytohormone action.ethylene.perception and signal transduction.regulatory EIN2-stabilizing factor (MHZ3)'	''	''
'11.5.2.8'	'Phytohormone action.ethylene.perception and signal transduction.EIN3 transcription factor activity'	''	''
'11.5.2.8.1'	'Phytohormone action.ethylene.perception and signal transduction.EIN3 transcription factor activity.transcription factor (EIN3/EIL)'	''	''
'11.5.2.8.2'	'Phytohormone action.ethylene.perception and signal transduction.EIN3 transcription factor activity.substrate(EIN3) adaptor of regulatory SCF ubiquitin ligase (EBF)'	''	''
'11.6'	'Phytohormone action.gibberellin'	''	''
'11.6.1'	'Phytohormone action.gibberellin.biosynthesis'	''	''
'11.6.1.1'	'Phytohormone action.gibberellin.biosynthesis.ent-copalyl diphosphate synthase'	''	''
'11.6.1.2'	'Phytohormone action.gibberellin.biosynthesis.ent-kaurene synthase'	''	''
'11.6.1.3'	'Phytohormone action.gibberellin.biosynthesis.ent-kaurene oxidase'	''	''
'11.6.1.4'	'Phytohormone action.gibberellin.biosynthesis.ent-kaurenoic acid oxidase'	''	''
'11.6.1.5'	'Phytohormone action.gibberellin.biosynthesis.gibberellin 20-oxidase'	''	''
'11.6.1.6'	'Phytohormone action.gibberellin.biosynthesis.gibberellin 3-oxidase'	''	''
'11.6.2'	'Phytohormone action.gibberellin.perception and signal transduction'	''	''
'11.6.2.1'	'Phytohormone action.gibberellin.perception and signal transduction.receptor protein (GID1)'	''	''
'11.6.2.2'	'Phytohormone action.gibberellin.perception and signal transduction.signal transducer (DELLA)'	''	''
'11.6.2.3'	'Phytohormone action.gibberellin.perception and signal transduction.substrate adaptor of regulatory SCF ubiquitin ligase (SLY)'	''	''
'11.6.3'	'Phytohormone action.gibberellin.modification and degradation'	''	''
'11.6.3.1'	'Phytohormone action.gibberellin.modification and degradation.gibberellin modification enzyme (ELA)'	''	''
'11.6.3.2'	'Phytohormone action.gibberellin.modification and degradation.SAM-dependent carboxyl methyltransferase (GAMT)'	''	''
'11.6.3.3'	'Phytohormone action.gibberellin.modification and degradation.gibberellin-A12 hydration enzyme (GAS2)'	''	''
'11.6.3.4'	'Phytohormone action.gibberellin.modification and degradation.gibberellin 2-oxidase (Ga2-Ox)'	''	''
'11.6.4'	'Phytohormone action.gibberellin.transport'	''	''
'11.6.4.1'	'Phytohormone action.gibberellin.transport.multi-functional transporter (NPF3.1)'	''	''
'11.7'	'Phytohormone action.jasmonic acid'	''	''
'11.7.1'	'Phytohormone action.jasmonic acid.biosynthesis'	''	''
'11.7.1.1'	'Phytohormone action.jasmonic acid.biosynthesis.phospholipase A (DAD1)'	''	''
'11.7.1.2'	'Phytohormone action.jasmonic acid.biosynthesis.13-lipoxygenase (LOX)'	''	''
'11.7.1.3'	'Phytohormone action.jasmonic acid.biosynthesis.allene oxidase synthase (AOS)'	''	''
'11.7.1.4'	'Phytohormone action.jasmonic acid.biosynthesis.allene oxidase cyclase (AOC)'	''	''
'11.7.1.5'	'Phytohormone action.jasmonic acid.biosynthesis.oxophytodienoate export protein (JASSY)'	''	''
'11.7.1.6'	'Phytohormone action.jasmonic acid.biosynthesis.oxophytodienoate reductase (OPR3)'	''	''
'11.7.1.7'	'Phytohormone action.jasmonic acid.biosynthesis.OPC-8:CoA synthetase (ACS)'	''	''
'11.7.1.8'	'Phytohormone action.jasmonic acid.biosynthesis.OPC-8:CoA oxidase (ACX1)'	''	''
'11.7.1.9'	'Phytohormone action.jasmonic acid.biosynthesis.acyl-CoA thioesterase (ACH)'	''	''
'11.7.2'	'Phytohormone action.jasmonic acid.perception and signal transduction'	''	''
'11.7.2.1'	'Phytohormone action.jasmonic acid.perception and signal transduction.receptor complex'	''	''
'11.7.2.1.1'	'Phytohormone action.jasmonic acid.perception and signal transduction.receptor complex.component COI'	''	''
'11.7.2.1.2'	'Phytohormone action.jasmonic acid.perception and signal transduction.receptor complex.component JAZ'	''	''
'11.7.3'	'Phytohormone action.jasmonic acid.conjugation and degradation'	''	''
'11.7.3.1'	'Phytohormone action.jasmonic acid.conjugation and degradation.SAM-dependent carboxyl methyltransferase (JMT)'	''	''
'11.7.3.2'	'Phytohormone action.jasmonic acid.conjugation and degradation.jasmonoyl-amino acid synthetase (JAR1)'	''	''
'11.7.3.3'	'Phytohormone action.jasmonic acid.conjugation and degradation.jasmonoyl-amino acid carboxylase (CYP94C)'	''	''
'11.7.3.4'	'Phytohormone action.jasmonic acid.conjugation and degradation.jasmonoyl-amino acid hydroxylase (CYP94B)'	''	''
'11.7.3.5'	'Phytohormone action.jasmonic acid.conjugation and degradation.jasmonic acid oxidase (JOX/JAO)'	''	''
'11.7.4'	'Phytohormone action.jasmonic acid.transport'	''	''
'11.7.4.1'	'Phytohormone action.jasmonic acid.transport.jasmonic acid transporter (JAT)'	''	''
'11.8'	'Phytohormone action.salicylic acid'	''	''
'11.8.1'	'Phytohormone action.salicylic acid.biosynthesis'	''	''
'11.8.1.1'	'Phytohormone action.salicylic acid.biosynthesis.isochorismate synthase'	''	''
'11.8.2'	'Phytohormone action.salicylic acid.perception and signal transduction'	''	''
'11.8.2.1'	'Phytohormone action.salicylic acid.perception and signal transduction.receptor protein (NPR3/4)'	''	''
'11.8.2.2'	'Phytohormone action.salicylic acid.perception and signal transduction.receptor protein (NPR1)'	''	''
'11.8.3'	'Phytohormone action.salicylic acid.conjugation and degradation'	''	''
'11.8.3.1'	'Phytohormone action.salicylic acid.conjugation and degradation.SAM-dependent carboxyl methyltransferase'	''	''
'11.8.3.2'	'Phytohormone action.salicylic acid.conjugation and degradation.4-substituted benzoates-glutamate ligase'	''	''
'11.8.3.3'	'Phytohormone action.salicylic acid.conjugation and degradation.UDP-dependent glycosyl transferase'	''	''
'11.8.3.4'	'Phytohormone action.salicylic acid.conjugation and degradation.salicylic acid 3-hydroxylase (DLO)'	''	''
'11.8.4'	'Phytohormone action.salicylic acid.transport'	''	''
'11.8.4.1'	'Phytohormone action.salicylic acid.transport.salicylic acid transporter (EDS5)'	''	''
'11.9'	'Phytohormone action.strigolactone'	''	''
'11.9.1'	'Phytohormone action.strigolactone.biosynthesis'	''	''
'11.9.1.1'	'Phytohormone action.strigolactone.biosynthesis.carotenoid isomerase (DWARF27)'	''	''
'11.9.1.2'	'Phytohormone action.strigolactone.biosynthesis.carotenoid cleavage dioxygenase (CCD7)'	''	''
'11.9.1.3'	'Phytohormone action.strigolactone.biosynthesis.carotenoid cleavage dioxygenase (CCD8)'	''	''
'11.9.1.4'	'Phytohormone action.strigolactone.biosynthesis.monooxygenase (MAX1)'	''	''
'11.9.1.5'	'Phytohormone action.strigolactone.biosynthesis.oxidoreductase (LBO)'	''	''
'11.9.2'	'Phytohormone action.strigolactone.perception and signal transduction'	''	''
'11.9.2.1'	'Phytohormone action.strigolactone.perception and signal transduction.receptor protein (D14)'	''	''
'11.9.2.2'	'Phytohormone action.strigolactone.perception and signal transduction.signal transducer (MAX2)'	''	''
'11.9.2.3'	'Phytohormone action.strigolactone.perception and signal transduction.signal modulator (SMXL)'	''	''
'11.9.2.4'	'Phytohormone action.strigolactone.perception and signal transduction.signal transducer (KUF1)'	''	''
'11.9.2.5'	'Phytohormone action.strigolactone.perception and signal transduction.signal transducer (DLK2)'	''	''
'11.10'	'Phytohormone action.signalling peptides'	''	''
'11.10.1'	'Phytohormone action.signalling peptides.NCRP (non-cysteine-rich-peptide) category'	''	''
'11.10.1.1'	'Phytohormone action.signalling peptides.NCRP (non-cysteine-rich-peptide) category.PIP/PIPL-peptide activity'	''	''
'11.10.1.1.1'	'Phytohormone action.signalling peptides.NCRP (non-cysteine-rich-peptide) category.PIP/PIPL-peptide activity.PIP/PIPL-precursor polypeptide'	''	''
'11.10.1.1.2'	'Phytohormone action.signalling peptides.NCRP (non-cysteine-rich-peptide) category.PIP/PIPL-peptide activity.PIP/PIPL peptide receptor (RLK7)'	''	''
'11.10.1.2'	'Phytohormone action.signalling peptides.NCRP (non-cysteine-rich-peptide) category.phytosulfokine activity'	''	''
'11.10.1.2.1'	'Phytohormone action.signalling peptides.NCRP (non-cysteine-rich-peptide) category.phytosulfokine activity.pythosulfokine precursor polypeptide (PSK)'	''	''
'11.10.1.2.2'	'Phytohormone action.signalling peptides.NCRP (non-cysteine-rich-peptide) category.phytosulfokine activity.pythosulfokine peptide receptor (PSKR)'	''	''
'11.10.1.3'	'Phytohormone action.signalling peptides.NCRP (non-cysteine-rich-peptide) category.CEP-peptide activity'	''	''
'11.10.1.3.1'	'Phytohormone action.signalling peptides.NCRP (non-cysteine-rich-peptide) category.CEP-peptide activity.CEP-precursor polypeptide'	''	''
'11.10.1.3.2'	'Phytohormone action.signalling peptides.NCRP (non-cysteine-rich-peptide) category.CEP-peptide activity.CEP-peptide receptor (CEPR)'	''	''
'11.10.1.4'	'Phytohormone action.signalling peptides.NCRP (non-cysteine-rich-peptide) category.CIF-peptide activity'	''	''
'11.10.1.4.1'	'Phytohormone action.signalling peptides.NCRP (non-cysteine-rich-peptide) category.CIF-peptide activity.TWS-precursor polypeptide (TWS1)'	''	''
'11.10.1.4.2'	'Phytohormone action.signalling peptides.NCRP (non-cysteine-rich-peptide) category.CIF-peptide activity.CIF-precursor polypeptide'	''	''
'11.10.1.4.3'	'Phytohormone action.signalling peptides.NCRP (non-cysteine-rich-peptide) category.CIF-peptide activity.CIF/TWS1-peptide receptor (GSO)'	''	''
'11.10.1.5'	'Phytohormone action.signalling peptides.NCRP (non-cysteine-rich-peptide) category.IDL-peptide activity'	''	''
'11.10.1.5.1'	'Phytohormone action.signalling peptides.NCRP (non-cysteine-rich-peptide) category.IDL-peptide activity.IDA/IDL-precursor polypeptide'	''	''
'11.10.1.5.2'	'Phytohormone action.signalling peptides.NCRP (non-cysteine-rich-peptide) category.IDL-peptide activity.IDA/IDL-peptide receptor kinase (HAESA)'	''	''
'11.10.1.5.3'	'Phytohormone action.signalling peptides.NCRP (non-cysteine-rich-peptide) category.IDL-peptide activity.regulatory phosphatase of receptor kinase (KAPP)'	''	''
'11.10.1.6'	'Phytohormone action.signalling peptides.NCRP (non-cysteine-rich-peptide) category.DVL/ROT-peptide activity'	''	''
'11.10.1.6.1'	'Phytohormone action.signalling peptides.NCRP (non-cysteine-rich-peptide) category.DVL/ROT-peptide activity.DVL/RTFL-precursor polypeptide'	''	''
'11.10.1.7'	'Phytohormone action.signalling peptides.NCRP (non-cysteine-rich-peptide) category.TDL-peptide activity'	''	''
'11.10.1.7.1'	'Phytohormone action.signalling peptides.NCRP (non-cysteine-rich-peptide) category.TDL-peptide activity.TDL-precursor polypeptide'	''	''
'11.10.1.7.2'	'Phytohormone action.signalling peptides.NCRP (non-cysteine-rich-peptide) category.TDL-peptide activity.TDL-peptide receptor (EMS1/MSP1)'	''	''
'11.10.1.8'	'Phytohormone action.signalling peptides.NCRP (non-cysteine-rich-peptide) category.GLV/RGF/CLEL-peptide activity'	''	''
'11.10.1.8.1'	'Phytohormone action.signalling peptides.NCRP (non-cysteine-rich-peptide) category.GLV/RGF/CLEL-peptide activity.RGF-precursor polypeptide'	''	''
'11.10.1.8.2'	'Phytohormone action.signalling peptides.NCRP (non-cysteine-rich-peptide) category.GLV/RGF/CLEL-peptide activity.RGF-peptide receptor (RGFR)'	''	''
'11.10.1.9'	'Phytohormone action.signalling peptides.NCRP (non-cysteine-rich-peptide) category.CLE-TDIF-peptide activity'	''	''
'11.10.1.9.1'	'Phytohormone action.signalling peptides.NCRP (non-cysteine-rich-peptide) category.CLE-TDIF-peptide activity.TDIF-precursor polypeptide'	''	''
'11.10.1.9.2'	'Phytohormone action.signalling peptides.NCRP (non-cysteine-rich-peptide) category.CLE-TDIF-peptide activity.TDIF-peptide receptor (PXY)'	''	''
'11.10.1.10'	'Phytohormone action.signalling peptides.NCRP (non-cysteine-rich-peptide) category.CLE-peptide activity'	''	''
'11.10.1.10.1'	'Phytohormone action.signalling peptides.NCRP (non-cysteine-rich-peptide) category.CLE-peptide activity.CLE-precursor polypeptide'	''	''
'11.10.1.11'	'Phytohormone action.signalling peptides.NCRP (non-cysteine-rich-peptide) category.IMA/FEP-peptide activity'	''	''
'11.10.1.11.1'	'Phytohormone action.signalling peptides.NCRP (non-cysteine-rich-peptide) category.IMA/FEP-peptide activity.IMA/FEP precursor polypeptide'	'horvu3hr1g058220.1'	'IMA/FEP precursor polypeptide (original description: cds chromosome:IBSC_v2:chr3H:438651229:438651465:-1 gene:HORVU3Hr1G058220 gene_biotype:protein_coding transcript_biotype:protein_coding) &'	T
'11.10.1.12'	'Phytohormone action.signalling peptides.NCRP (non-cysteine-rich-peptide) category.PNP-peptide activity'	''	''
'11.10.1.12.1'	'Phytohormone action.signalling peptides.NCRP (non-cysteine-rich-peptide) category.PNP-peptide activity.PNP precursor polypeptide'	''	''
'11.10.1.12.2'	'Phytohormone action.signalling peptides.NCRP (non-cysteine-rich-peptide) category.PNP-peptide activity.PNP peptide receptor (PNP-R)'	''	''
'11.10.1.13'	'Phytohormone action.signalling peptides.NCRP (non-cysteine-rich-peptide) category.PSY-peptide activity'	''	''
[truncated: 5,052 more rows]

## Sheet: Golden Promise_NaCl
BINCODE	NAME	IDENTIFIER	DESCRIPTION	TYPE
'1'	'Photosynthesis'	''	''
'1.1'	'Photosynthesis.photophosphorylation'	''	''
'1.1.1'	'Photosynthesis.photophosphorylation.photosystem II'	''	''
'1.1.1.1'	'Photosynthesis.photophosphorylation.photosystem II.LHC-II complex'	''	''
'1.1.1.1.1'	'Photosynthesis.photophosphorylation.photosystem II.LHC-II complex.component LHCb1/2/3'	''	''
'1.1.1.1.2'	'Photosynthesis.photophosphorylation.photosystem II.LHC-II complex.component LHCb4'	''	''
'1.1.1.1.3'	'Photosynthesis.photophosphorylation.photosystem II.LHC-II complex.component LHCb5'	''	''
'1.1.1.1.4'	'Photosynthesis.photophosphorylation.photosystem II.LHC-II complex.component LHCb6'	''	''
'1.1.1.1.5'	'Photosynthesis.photophosphorylation.photosystem II.LHC-II complex.component LHCq'	''	''
'1.1.1.2'	'Photosynthesis.photophosphorylation.photosystem II.PS-II complex'	''	''
'1.1.1.2.1'	'Photosynthesis.photophosphorylation.photosystem II.PS-II complex.reaction center complex'	''	''
'1.1.1.2.1.1'	'Photosynthesis.photophosphorylation.photosystem II.PS-II complex.reaction center complex.component D1/PsbA'	''	''
'1.1.1.2.1.2'	'Photosynthesis.photophosphorylation.photosystem II.PS-II complex.reaction center complex.component D2/PsbD'	''	''
'1.1.1.2.1.3'	'Photosynthesis.photophosphorylation.photosystem II.PS-II complex.reaction center complex.component CP47/PsbB'	''	''
'1.1.1.2.1.4'	'Photosynthesis.photophosphorylation.photosystem II.PS-II complex.reaction center complex.component CP43/PsbC'	''	''
'1.1.1.2.1.5'	'Photosynthesis.photophosphorylation.photosystem II.PS-II complex.reaction center complex.cytochrome b559 heterodimer'	''	''
'1.1.1.2.1.5.1'	'Photosynthesis.photophosphorylation.photosystem II.PS-II complex.reaction center complex.cytochrome b559 heterodimer.component alpha/PsbE'	''	''
'1.1.1.2.1.5.2'	'Photosynthesis.photophosphorylation.photosystem II.PS-II complex.reaction center complex.cytochrome b559 heterodimer.component beta/PsbF'	''	''
'1.1.1.2.1.6'	'Photosynthesis.photophosphorylation.photosystem II.PS-II complex.reaction center complex.component PsbI'	''	''
'1.1.1.2.2'	'Photosynthesis.photophosphorylation.photosystem II.PS-II complex.oxygen-evolving center (OEC) extrinsic components'	''	''
'1.1.1.2.2.1'	'Photosynthesis.photophosphorylation.photosystem II.PS-II complex.oxygen-evolving center (OEC) extrinsic components.component OEC33/PsbO'	''	''
'1.1.1.2.2.2'	'Photosynthesis.photophosphorylation.photosystem II.PS-II complex.oxygen-evolving center (OEC) extrinsic components.component OEC23/PsbP'	''	''
'1.1.1.2.2.3'	'Photosynthesis.photophosphorylation.photosystem II.PS-II complex.oxygen-evolving center (OEC) extrinsic components.component OEC16/PsbQ'	''	''
'1.1.1.2.3'	'Photosynthesis.photophosphorylation.photosystem II.PS-II complex.component PsbH'	''	''
'1.1.1.2.4'	'Photosynthesis.photophosphorylation.photosystem II.PS-II complex.component PsbJ'	''	''
'1.1.1.2.5'	'Photosynthesis.photophosphorylation.photosystem II.PS-II complex.component PsbK'	''	''
'1.1.1.2.6'	'Photosynthesis.photophosphorylation.photosystem II.PS-II complex.component PsbL'	''	''
'1.1.1.2.7'	'Photosynthesis.photophosphorylation.photosystem II.PS-II complex.component PsbM'	''	''
'1.1.1.2.8'	'Photosynthesis.photophosphorylation.photosystem II.PS-II complex.component PsbR'	'horvu2hr1g038940.1'	'component PsbR of PS-II complex (original description: cds chromosome:IBSC_v2:chr2H:185335580:185337673:1 gene:HORVU2Hr1G038940 gene_biotype:protein_coding transcript_biotype:protein_coding) &'	T
'1.1.1.2.9'	'Photosynthesis.photophosphorylation.photosystem II.PS-II complex.component PsbTc'	''	''
'1.1.1.2.10'	'Photosynthesis.photophosphorylation.photosystem II.PS-II complex.component PsbTn'	''	''
'1.1.1.2.11'	'Photosynthesis.photophosphorylation.photosystem II.PS-II complex.component PsbW'	''	''
'1.1.1.2.12'	'Photosynthesis.photophosphorylation.photosystem II.PS-II complex.component PsbX'	''	''
'1.1.1.2.13'	'Photosynthesis.photophosphorylation.photosystem II.PS-II complex.component PsbY'	''	''
'1.1.1.2.14'	'Photosynthesis.photophosphorylation.photosystem II.PS-II complex.component PsbZ'	''	''
'1.1.1.3'	'Photosynthesis.photophosphorylation.photosystem II.assembly'	''	''
'1.1.1.3.1'	'Photosynthesis.photophosphorylation.photosystem II.assembly.assembly factor (LPA1)'	''	''
'1.1.1.3.2'	'Photosynthesis.photophosphorylation.photosystem II.assembly.assembly factor (LPA2)'	''	''
'1.1.1.3.3'	'Photosynthesis.photophosphorylation.photosystem II.assembly.assembly factor (LPA3)'	''	''
'1.1.1.3.4'	'Photosynthesis.photophosphorylation.photosystem II.assembly.assembly factor (HCF106)'	''	''
'1.1.1.3.5'	'Photosynthesis.photophosphorylation.photosystem II.assembly.assembly factor (HCF136)'	''	''
'1.1.1.3.6'	'Photosynthesis.photophosphorylation.photosystem II.assembly.assembly factor (HCF243)'	''	''
'1.1.1.3.7'	'Photosynthesis.photophosphorylation.photosystem II.assembly.HCF244-OHP assembly factor complex'	''	''
'1.1.1.3.7.1'	'Photosynthesis.photophosphorylation.photosystem II.assembly.HCF244-OHP assembly factor complex.scaffold component HCF244'	''	''
'1.1.1.3.7.2'	'Photosynthesis.photophosphorylation.photosystem II.assembly.HCF244-OHP assembly factor complex.component OHP1'	''	''
'1.1.1.3.7.3'	'Photosynthesis.photophosphorylation.photosystem II.assembly.HCF244-OHP assembly factor complex.component OHP2'	''	''
'1.1.1.3.8'	'Photosynthesis.photophosphorylation.photosystem II.assembly.regulatory protein (Psb27)'	''	''
'1.1.1.3.9'	'Photosynthesis.photophosphorylation.photosystem II.assembly.regulatory protein (Psb28)'	''	''
'1.1.1.3.10'	'Photosynthesis.photophosphorylation.photosystem II.assembly.assembly factor (Psb30)'	''	''
'1.1.1.3.11'	'Photosynthesis.photophosphorylation.photosystem II.assembly.assembly factor (Psb32)'	''	''
'1.1.1.3.12'	'Photosynthesis.photophosphorylation.photosystem II.assembly.stabilizing factor (Psb33)'	''	''
'1.1.1.3.13'	'Photosynthesis.photophosphorylation.photosystem II.assembly.assembly factor (PAM68)'	''	''
'1.1.1.3.14'	'Photosynthesis.photophosphorylation.photosystem II.assembly.assembly factor (RBD1)'	''	''
'1.1.1.3.15'	'Photosynthesis.photophosphorylation.photosystem II.assembly.assembly factor (TerC)'	''	''
'1.1.1.3.16'	'Photosynthesis.photophosphorylation.photosystem II.assembly.assembly factor (LTO1)'	''	''
'1.1.1.3.17'	'Photosynthesis.photophosphorylation.photosystem II.assembly.psbA-translation activator (HCF173)'	''	''
'1.1.1.3.18'	'Photosynthesis.photophosphorylation.photosystem II.assembly.psbJ/psbN-translation activator (LPE1)'	''	''
'1.1.1.3.19'	'Photosynthesis.photophosphorylation.photosystem II.assembly.assembly factor (PsbN)'	''	''
'1.1.1.3.20'	'Photosynthesis.photophosphorylation.photosystem II.assembly.thioredoxin (TRX-M)'	''	''
'1.1.1.3.21'	'Photosynthesis.photophosphorylation.photosystem II.assembly.LHCII-stabilizing factor (SEP3)'	''	''
'1.1.1.3.22'	'Photosynthesis.photophosphorylation.photosystem II.assembly.protein-folding catalyst (FKBP20-2)'	''	''
'1.1.1.4'	'Photosynthesis.photophosphorylation.photosystem II.repair and reassembly cycle'	''	''
'1.1.1.4.1'	'Photosynthesis.photophosphorylation.photosystem II.repair and reassembly cycle.protease (FtsH1/5)'	''	''
'1.1.1.4.2'	'Photosynthesis.photophosphorylation.photosystem II.repair and reassembly cycle.protease (FtsH2/8)'	''	''
'1.1.1.4.3'	'Photosynthesis.photophosphorylation.photosystem II.repair and reassembly cycle.stabilizing factor (ELIP)'	'horvu0hr1g013030.1'	'LHC-related protein (ELIP) (original description: cds chromosome:IBSC_v2:chrUn:75066478:75067048:-1 gene:HORVU0Hr1G013030 gene_biotype:protein_coding transcript_biotype:protein_coding) &'	T
'1.1.1.4.3'	'Photosynthesis.photophosphorylation.photosystem II.repair and reassembly cycle.stabilizing factor (ELIP)'	'horvu5hr1g063670.1'	'LHC-related protein (ELIP) (original description: cds chromosome:IBSC_v2:chr5H:493808184:493809187:1 gene:HORVU5Hr1G063670 gene_biotype:protein_coding transcript_biotype:protein_coding) &'	T
'1.1.1.4.3'	'Photosynthesis.photophosphorylation.photosystem II.repair and reassembly cycle.stabilizing factor (ELIP)'	'horvu5hr1g063630.1'	'LHC-related protein (ELIP) (original description: cds chromosome:IBSC_v2:chr5H:493552043:493552972:1 gene:HORVU5Hr1G063630 gene_biotype:protein_coding transcript_biotype:protein_coding description:Predicted protein [Source:UniProtKB/TrEMBL;Acc:F2CU81]) &'	T
'1.1.1.4.3'	'Photosynthesis.photophosphorylation.photosystem II.repair and reassembly cycle.stabilizing factor (ELIP)'	'horvu5hr1g063660.1'	'LHC-related protein (ELIP) (original description: cds chromosome:IBSC_v2:chr5H:493801632:493802474:1 gene:HORVU5Hr1G063660 gene_biotype:protein_coding transcript_biotype:protein_coding) &'	T
'1.1.1.4.3'	'Photosynthesis.photophosphorylation.photosystem II.repair and reassembly cycle.stabilizing factor (ELIP)'	'horvu5hr1g063620.1'	'LHC-related protein (ELIP) (original description: cds chromosome:IBSC_v2:chr5H:493514684:493515593:1 gene:HORVU5Hr1G063620 gene_biotype:protein_coding transcript_biotype:protein_coding description:Predicted protein [Source:UniProtKB/TrEMBL;Acc:F2D973]) &'	T
'1.1.1.4.3'	'Photosynthesis.photophosphorylation.photosystem II.repair and reassembly cycle.stabilizing factor (ELIP)'	'horvu5hr1g063590.1'	'LHC-related protein (ELIP) (original description: cds chromosome:IBSC_v2:chr5H:493462229:493463315:1 gene:HORVU5Hr1G063590 gene_biotype:protein_coding transcript_biotype:protein_coding description:Predicted protein [Source:UniProtKB/TrEMBL;Acc:F2EA83]) &'	T
'1.1.1.4.3'	'Photosynthesis.photophosphorylation.photosystem II.repair and reassembly cycle.stabilizing factor (ELIP)'	'horvu1hr1g087740.1'	'LHC-related protein (ELIP) (original description: cds chromosome:IBSC_v2:chr1H:539860231:539860799:-1 gene:HORVU1Hr1G087740 gene_biotype:protein_coding transcript_biotype:protein_coding) &'	T
'1.1.1.4.3'	'Photosynthesis.photophosphorylation.photosystem II.repair and reassembly cycle.stabilizing factor (ELIP)'	'horvu1hr1g067080.1'	'LHC-related protein (ELIP) (original description: cds chromosome:IBSC_v2:chr1H:475940986:475942012:1 gene:HORVU1Hr1G067080 gene_biotype:protein_coding transcript_biotype:protein_coding description:Predicted protein [Source:UniProtKB/TrEMBL;Acc:F2D4T9]) &'	T
'1.1.1.4.4'	'Photosynthesis.photophosphorylation.photosystem II.repair and reassembly cycle.repair factor (PPL1)'	''	''
'1.1.1.4.5'	'Photosynthesis.photophosphorylation.photosystem II.repair and reassembly cycle.photoprotective factor (MPH1)'	''	''
'1.1.1.4.6'	'Photosynthesis.photophosphorylation.photosystem II.repair and reassembly cycle.assembly factor (HHL1)'	''	''
'1.1.1.4.7'	'Photosynthesis.photophosphorylation.photosystem II.repair and reassembly cycle.assembly factor (MET1)'	''	''
'1.1.1.4.8'	'Photosynthesis.photophosphorylation.photosystem II.repair and reassembly cycle.assembly factor (CYP38)'	''	''
'1.1.1.4.9'	'Photosynthesis.photophosphorylation.photosystem II.repair and reassembly cycle.assembly factor (LQY1)'	''	''
'1.1.1.5'	'Photosynthesis.photophosphorylation.photosystem II.photosynthetic acclimation'	''	''
'1.1.1.5.1'	'Photosynthesis.photophosphorylation.photosystem II.photosynthetic acclimation.regulatory phosphorylation'	''	''
'1.1.1.5.1.1'	'Photosynthesis.photophosphorylation.photosystem II.photosynthetic acclimation.regulatory phosphorylation.protein kinase (STN7)'	''	''
'1.1.1.5.1.2'	'Photosynthesis.photophosphorylation.photosystem II.photosynthetic acclimation.regulatory phosphorylation.protein kinase (STN8)'	''	''
'1.1.1.5.1.3'	'Photosynthesis.photophosphorylation.photosystem II.photosynthetic acclimation.regulatory phosphorylation.phosphatase (PPH1/TAP38)'	''	''
'1.1.1.5.1.4'	'Photosynthesis.photophosphorylation.photosystem II.photosynthetic acclimation.regulatory phosphorylation.phosphatase (PBCP)'	''	''
'1.1.1.5.2'	'Photosynthesis.photophosphorylation.photosystem II.photosynthetic acclimation.regulatory acetylation'	''	''
'1.1.1.5.2.1'	'Photosynthesis.photophosphorylation.photosystem II.photosynthetic acclimation.regulatory acetylation.lysine acetyltransferase (NSI)'	''	''
'1.1.1.5.3'	'Photosynthesis.photophosphorylation.photosystem II.photosynthetic acclimation.non-photochemical quenching (NPQ)'	''	''
'1.1.1.5.3.1'	'Photosynthesis.photophosphorylation.photosystem II.photosynthetic acclimation.non-photochemical quenching (NPQ).qE/qZ-type quenching'	''	''
'1.1.1.5.3.1.1'	'Photosynthesis.photophosphorylation.photosystem II.photosynthetic acclimation.non-photochemical quenching (NPQ).qE/qZ-type quenching.pH-sensor protein (PsbS)'	''	''
'1.1.1.5.3.1.2'	'Photosynthesis.photophosphorylation.photosystem II.photosynthetic acclimation.non-photochemical quenching (NPQ).qE/qZ-type quenching.xanthophyll cycle'	''	''
'1.1.1.5.3.1.2.1'	'Photosynthesis.photophosphorylation.photosystem II.photosynthetic acclimation.non-photochemical quenching (NPQ).qE/qZ-type quenching.xanthophyll cycle.violaxanthin de-epoxidase (VDE)'	''	''
'1.1.1.5.3.1.2.2'	'Photosynthesis.photophosphorylation.photosystem II.photosynthetic acclimation.non-photochemical quenching (NPQ).qE/qZ-type quenching.xanthophyll cycle.zeaxanthin epoxidase (ZEP)'	''	''
'1.1.1.5.3.1.3'	'Photosynthesis.photophosphorylation.photosystem II.photosynthetic acclimation.non-photochemical quenching (NPQ).qE/qZ-type quenching.LhcSR-dependent machinery'	''	''
'1.1.1.5.3.1.3.1'	'Photosynthesis.photophosphorylation.photosystem II.photosynthetic acclimation.non-photochemical quenching (NPQ).qE/qZ-type quenching.LhcSR-dependent machinery.light stress-responsive protein (LhcSR)'	''	''
'1.1.1.5.3.1.4'	'Photosynthesis.photophosphorylation.photosystem II.photosynthetic acclimation.non-photochemical quenching (NPQ).qE/qZ-type quenching.regulatory protein (FLAP1)'	''	''
'1.1.1.5.3.1.5'	'Photosynthesis.photophosphorylation.photosystem II.photosynthetic acclimation.non-photochemical quenching (NPQ).qE/qZ-type quenching.regulatory protein (DLDG1)'	''	''
'1.1.1.5.3.1.6'	'Photosynthesis.photophosphorylation.photosystem II.photosynthetic acclimation.non-photochemical quenching (NPQ).qE/qZ-type quenching.regulatory protein (YCF10)'	''	''
'1.1.1.5.3.1.7'	'Photosynthesis.photophosphorylation.photosystem II.photosynthetic acclimation.non-photochemical quenching (NPQ).qE/qZ-type quenching.regulatory protein (NPQ6)'	''	''
'1.1.1.5.3.1.8'	'Photosynthesis.photophosphorylation.photosystem II.photosynthetic acclimation.non-photochemical quenching (NPQ).qE/qZ-type quenching.regulatory protein (NPQ7)'	''	''
'1.1.1.5.3.2'	'Photosynthesis.photophosphorylation.photosystem II.photosynthetic acclimation.non-photochemical quenching (NPQ).qH-type antenna quenching'	''	''
'1.1.1.5.3.2.1'	'Photosynthesis.photophosphorylation.photosystem II.photosynthetic acclimation.non-photochemical quenching (NPQ).qH-type antenna quenching.regulatory protein (LCNP)'	''	''
'1.1.1.5.3.2.2'	'Photosynthesis.photophosphorylation.photosystem II.photosynthetic acclimation.non-photochemical quenching (NPQ).qH-type antenna quenching.regulatory protein (SOQ1)'	''	''
'1.1.1.5.3.2.3'	'Photosynthesis.photophosphorylation.photosystem II.photosynthetic acclimation.non-photochemical quenching (NPQ).qH-type antenna quenching.regulatory protein (ROQH1)'	''	''
'1.1.1.5.4'	'Photosynthesis.photophosphorylation.photosystem II.photosynthetic acclimation.thylakoid grana stacking'	''	''
'1.1.1.5.4.1'	'Photosynthesis.photophosphorylation.photosystem II.photosynthetic acclimation.thylakoid grana stacking.regulatory factor (RIQ)'	''	''
'1.1.1.5.4.2'	'Photosynthesis.photophosphorylation.photosystem II.photosynthetic acclimation.thylakoid grana stacking.regulatory factor (CURT)'	''	''
'1.1.1.5.5'	'Photosynthesis.photophosphorylation.photosystem II.photosynthetic acclimation.acclimation factor activities'	''	''
'1.1.1.5.5.1'	'Photosynthesis.photophosphorylation.photosystem II.photosynthetic acclimation.acclimation factor activities.acclimation factor (MPH2)'	''	''
'1.1.1.5.5.2'	'Photosynthesis.photophosphorylation.photosystem II.photosynthetic acclimation.acclimation factor activities.acclimation factor (APE)'	''	''
'1.1.1.5.5.3'	'Photosynthesis.photophosphorylation.photosystem II.photosynthetic acclimation.acclimation factor activities.light-responsive regulatory protein (SEP)'	''	''
'1.1.2'	'Photosynthesis.photophosphorylation.cytochrome b6/f complex'	''	''
'1.1.2.1'	'Photosynthesis.photophosphorylation.cytochrome b6/f complex.apocytochrome f component PetA'	''	''
'1.1.2.2'	'Photosynthesis.photophosphorylation.cytochrome b6/f complex.apocytochrome b component PetB'	''	''
'1.1.2.3'	'Photosynthesis.photophosphorylation.cytochrome b6/f complex.Rieske iron-sulfur component PetC'	''	''
'1.1.2.4'	'Photosynthesis.photophosphorylation.cytochrome b6/f complex.component PetD/IV'	''	''
'1.1.2.5'	'Photosynthesis.photophosphorylation.cytochrome b6/f complex.component PetG/V'	''	''
'1.1.2.6'	'Photosynthesis.photophosphorylation.cytochrome b6/f complex.component PetL/VI'	''	''
'1.1.2.7'	'Photosynthesis.photophosphorylation.cytochrome b6/f complex.component PetM/VII'	''	''
'1.1.2.8'	'Photosynthesis.photophosphorylation.cytochrome b6/f complex.component PetN'	''	''
'1.1.2.9'	'Photosynthesis.photophosphorylation.cytochrome b6/f complex.assembly'	''	''
'1.1.2.9.1'	'Photosynthesis.photophosphorylation.cytochrome b6/f complex.assembly.CCB cytochrome b6 maturation system (system IV)'	''	''
'1.1.2.9.1.1'	'Photosynthesis.photophosphorylation.cytochrome b6/f complex.assembly.CCB cytochrome b6 maturation system (system IV).assembly factor (CCB1)'	''	''
'1.1.2.9.1.2'	'Photosynthesis.photophosphorylation.cytochrome b6/f complex.assembly.CCB cytochrome b6 maturation system (system IV).assembly factor (CCB2)'	''	''
'1.1.2.9.1.3'	'Photosynthesis.photophosphorylation.cytochrome b6/f complex.assembly.CCB cytochrome b6 maturation system (system IV).assembly factor (CCB3)'	''	''
'1.1.2.9.1.4'	'Photosynthesis.photophosphorylation.cytochrome b6/f complex.assembly.CCB cytochrome b6 maturation system (system IV).assembly factor (CCB4)'	''	''
'1.1.2.9.2'	'Photosynthesis.photophosphorylation.cytochrome b6/f complex.assembly.CCS cytochrome f/c6 maturation system (system II)'	''	''
'1.1.2.9.2.1'	'Photosynthesis.photophosphorylation.cytochrome b6/f complex.assembly.CCS cytochrome f/c6 maturation system (system II).assembly factor (CcsA)'	''	''
'1.1.2.9.2.2'	'Photosynthesis.photophosphorylation.cytochrome b6/f complex.assembly.CCS cytochrome f/c6 maturation system (system II).assembly factor (Ccs1/CcsB)'	''	''
'1.1.2.9.2.3'	'Photosynthesis.photophosphorylation.cytochrome b6/f complex.assembly.CCS cytochrome f/c6 maturation system (system II).assembly factor (Ccs5/CcdA)'	''	''
'1.1.2.9.3'	'Photosynthesis.photophosphorylation.cytochrome b6/f complex.assembly.assembly factor (HCF153)'	''	''
'1.1.2.9.4'	'Photosynthesis.photophosphorylation.cytochrome b6/f complex.assembly.assembly factor (HCF222)'	''	''
'1.1.2.9.5'	'Photosynthesis.photophosphorylation.cytochrome b6/f complex.assembly.assembly factor (HCF164)'	''	''
'1.1.2.9.6'	'Photosynthesis.photophosphorylation.cytochrome b6/f complex.assembly.assembly factor (DAC)'	''	''
'1.1.3'	'Photosynthesis.photophosphorylation.Cytb6/f to PS-I electron carriers'	''	''
'1.1.3.1'	'Photosynthesis.photophosphorylation.Cytb6/f to PS-I electron carriers.plastocyanin copper-protein (PetE)'	''	''
'1.1.3.2'	'Photosynthesis.photophosphorylation.Cytb6/f to PS-I electron carriers.cytochrome hemoprotein (Cytc6a)'	''	''
'1.1.4'	'Photosynthesis.photophosphorylation.photosystem I'	''	''
'1.1.4.1'	'Photosynthesis.photophosphorylation.photosystem I.LHC-I complex'	''	''
'1.1.4.1.1'	'Photosynthesis.photophosphorylation.photosystem I.LHC-I complex.component LHCa1'	''	''
'1.1.4.1.2'	'Photosynthesis.photophosphorylation.photosystem I.LHC-I complex.component LHCa2'	''	''
'1.1.4.1.3'	'Photosynthesis.photophosphorylation.photosystem I.LHC-I complex.component LHCa3'	''	''
'1.1.4.1.4'	'Photosynthesis.photophosphorylation.photosystem I.LHC-I complex.component LHCa4'	''	''
'1.1.4.1.5'	'Photosynthesis.photophosphorylation.photosystem I.LHC-I complex.component LHCa5'	''	''
'1.1.4.1.6'	'Photosynthesis.photophosphorylation.photosystem I.LHC-I complex.component LHCa6'	''	''
'1.1.4.2'	'Photosynthesis.photophosphorylation.photosystem I.PS-I complex'	''	''
'1.1.4.2.1'	'Photosynthesis.photophosphorylation.photosystem I.PS-I complex.apoprotein component PsaA'	''	''
'1.1.4.2.2'	'Photosynthesis.photophosphorylation.photosystem I.PS-I complex.apoprotein component PsaB'	''	''
'1.1.4.2.3'	'Photosynthesis.photophosphorylation.photosystem I.PS-I complex.component PsaC'	''	''
'1.1.4.2.4'	'Photosynthesis.photophosphorylation.photosystem I.PS-I complex.component PsaD'	''	''
'1.1.4.2.5'	'Photosynthesis.photophosphorylation.photosystem I.PS-I complex.component PsaE'	''	''
'1.1.4.2.6'	'Photosynthesis.photophosphorylation.photosystem I.PS-I complex.component PsaF'	''	''
'1.1.4.2.7'	'Photosynthesis.photophosphorylation.photosystem I.PS-I complex.component PsaG'	''	''
'1.1.4.2.8'	'Photosynthesis.photophosphorylation.photosystem I.PS-I complex.component PsaH'	''	''
'1.1.4.2.9'	'Photosynthesis.photophosphorylation.photosystem I.PS-I complex.component PsaI'	''	''
'1.1.4.2.10'	'Photosynthesis.photophosphorylation.photosystem I.PS-I complex.component PsaJ'	''	''
'1.1.4.2.11'	'Photosynthesis.photophosphorylation.photosystem I.PS-I complex.component PsaK'	''	''
'1.1.4.2.12'	'Photosynthesis.photophosphorylation.photosystem I.PS-I complex.component PsaL'	''	''
'1.1.4.2.13'	'Photosynthesis.photophosphorylation.photosystem I.PS-I complex.component PsaM'	''	''
'1.1.4.2.14'	'Photosynthesis.photophosphorylation.photosystem I.PS-I complex.component PsaN'	''	''
'1.1.4.2.15'	'Photosynthesis.photophosphorylation.photosystem I.PS-I complex.component PsaO'	''	''
'1.1.4.3'	'Photosynthesis.photophosphorylation.photosystem I.assembly and maintenance'	''	''
'1.1.4.3.1'	'Photosynthesis.photophosphorylation.photosystem I.assembly and maintenance.assembly factor (HCF101)'	''	''
'1.1.4.3.2'	'Photosynthesis.photophosphorylation.photosystem I.assembly and maintenance.assembly factor (PPD1)'	''	''
'1.1.4.3.3'	'Photosynthesis.photophosphorylation.photosystem I.assembly and maintenance.assembly factor (YCF3)'	''	''
'1.1.4.3.4'	'Photosynthesis.photophosphorylation.photosystem I.assembly and maintenance.assembly factor (YCF4)'	''	''
'1.1.4.3.5'	'Photosynthesis.photophosphorylation.photosystem I.assembly and maintenance.assembly factor (PYG7)'	''	''
'1.1.4.3.6'	'Photosynthesis.photophosphorylation.photosystem I.assembly and maintenance.assembly factor (Y3IP1)'	''	''
'1.1.4.3.7'	'Photosynthesis.photophosphorylation.photosystem I.assembly and maintenance.assembly factor (PSA2)'	''	''
'1.1.4.3.8'	'Photosynthesis.photophosphorylation.photosystem I.assembly and maintenance.assembly factor (PSA3)'	''	''
'1.1.5'	'Photosynthesis.photophosphorylation.linear electron flow'	''	''
'1.1.5.1'	'Photosynthesis.photophosphorylation.linear electron flow.ferredoxin electron carrier activities'	''	''
'1.1.5.1.1'	'Photosynthesis.photophosphorylation.linear electron flow.ferredoxin electron carrier activities.ferredoxin (Fd) targeted to NADP reduction'	''	''
'1.1.5.1.2'	'Photosynthesis.photophosphorylation.linear electron flow.ferredoxin electron carrier activities.ferredoxin (FdC) targeted to non-NADP reduction'	''	''
'1.1.5.2'	'Photosynthesis.photophosphorylation.linear electron flow.ferredoxin-NADP reductase (FNR) activity'	''	''
'1.1.5.2.1'	'Photosynthesis.photophosphorylation.linear electron flow.ferredoxin-NADP reductase (FNR) activity.ferredoxin-NADP oxidoreductase'	''	''
'1.1.5.2.2'	'Photosynthesis.photophosphorylation.linear electron flow.ferredoxin-NADP reductase (FNR) activity.FNR membrane-tethering'	''	''
'1.1.5.2.2.1'	'Photosynthesis.photophosphorylation.linear electron flow.ferredoxin-NADP reductase (FNR) activity.FNR membrane-tethering.FNR-recruitment protein (TROL)'	''	''
'1.1.5.2.2.2'	'Photosynthesis.photophosphorylation.linear electron flow.ferredoxin-NADP reductase (FNR) activity.FNR membrane-tethering.FNR-interacting protein (TIC62)'	''	''
'1.1.5.2.3'	'Photosynthesis.photophosphorylation.linear electron flow.ferredoxin-NADP reductase (FNR) activity.regulatory protein (LIR1) of FNR activity'	''	''
'1.1.6'	'Photosynthesis.photophosphorylation.cyclic electron flow'	''	''
'1.1.6.1'	'Photosynthesis.photophosphorylation.cyclic electron flow.PGR5-PGRL1 complex'	''	''
'1.1.6.1.1'	'Photosynthesis.photophosphorylation.cyclic electron flow.PGR5-PGRL1 complex.component PGR5'	''	''
'1.1.6.1.2'	'Photosynthesis.photophosphorylation.cyclic electron flow.PGR5-PGRL1 complex.component PGRL1'	''	''
'1.1.7'	'Photosynthesis.photophosphorylation.pseudo-cyclic electron flow'	''	''
'1.1.7.1'	'Photosynthesis.photophosphorylation.pseudo-cyclic electron flow.flavodiiron protein heterodimer'	''	''
'1.1.7.1.1'	'Photosynthesis.photophosphorylation.pseudo-cyclic electron flow.flavodiiron protein heterodimer.component FLVa'	''	''
'1.1.7.1.2'	'Photosynthesis.photophosphorylation.pseudo-cyclic electron flow.flavodiiron protein heterodimer.component FLVb'	''	''
'1.1.8'	'Photosynthesis.photophosphorylation.chlororespiration'	''	''
'1.1.8.1'	'Photosynthesis.photophosphorylation.chlororespiration.NADH dehydrogenase-like (NDH) complex'	''	''
'1.1.8.1.1'	'Photosynthesis.photophosphorylation.chlororespiration.NADH dehydrogenase-like (NDH) complex.membrane subcomplex M'	''	''
'1.1.8.1.1.1'	'Photosynthesis.photophosphorylation.chlororespiration.NADH dehydrogenase-like (NDH) complex.membrane subcomplex M.component NdhA'	''	''
'1.1.8.1.1.2'	'Photosynthesis.photophosphorylation.chlororespiration.NADH dehydrogenase-like (NDH) complex.membrane subcomplex M.component NdhB'	''	''
'1.1.8.1.1.3'	'Photosynthesis.photophosphorylation.chlororespiration.NADH dehydrogenase-like (NDH) complex.membrane subcomplex M.component NdhC'	''	''
'1.1.8.1.1.4'	'Photosynthesis.photophosphorylation.chlororespiration.NADH dehydrogenase-like (NDH) complex.membrane subcomplex M.component NdhD'	''	''
'1.1.8.1.1.5'	'Photosynthesis.photophosphorylation.chlororespiration.NADH dehydrogenase-like (NDH) complex.membrane subcomplex M.component NdhE'	''	''
'1.1.8.1.1.6'	'Photosynthesis.photophosphorylation.chlororespiration.NADH dehydrogenase-like (NDH) complex.membrane subcomplex M.component NdhF'	''	''
'1.1.8.1.1.7'	'Photosynthesis.photophosphorylation.chlororespiration.NADH dehydrogenase-like (NDH) complex.membrane subcomplex M.component NdhG'	''	''
'1.1.8.1.2'	'Photosynthesis.photophosphorylation.chlororespiration.NADH dehydrogenase-like (NDH) complex.subcomplex A'	''	''
'1.1.8.1.2.1'	'Photosynthesis.photophosphorylation.chlororespiration.NADH dehydrogenase-like (NDH) complex.subcomplex A.component NdhH'	''	''
'1.1.8.1.2.2'	'Photosynthesis.photophosphorylation.chlororespiration.NADH dehydrogenase-like (NDH) complex.subcomplex A.component NdhI'	''	''
'1.1.8.1.2.3'	'Photosynthesis.photophosphorylation.chlororespiration.NADH dehydrogenase-like (NDH) complex.subcomplex A.component NdhJ'	''	''
'1.1.8.1.2.4'	'Photosynthesis.photophosphorylation.chlororespiration.NADH dehydrogenase-like (NDH) complex.subcomplex A.component NdhK'	''	''
'1.1.8.1.2.5'	'Photosynthesis.photophosphorylation.chlororespiration.NADH dehydrogenase-like (NDH) complex.subcomplex A.component NdhL'	''	''
'1.1.8.1.2.6'	'Photosynthesis.photophosphorylation.chlororespiration.NADH dehydrogenase-like (NDH) complex.subcomplex A.component NdhM'	''	''
'1.1.8.1.2.7'	'Photosynthesis.photophosphorylation.chlororespiration.NADH dehydrogenase-like (NDH) complex.subcomplex A.component NdhN'	''	''
'1.1.8.1.2.8'	'Photosynthesis.photophosphorylation.chlororespiration.NADH dehydrogenase-like (NDH) complex.subcomplex A.component NdhO'	''	''
'1.1.8.1.3'	'Photosynthesis.photophosphorylation.chlororespiration.NADH dehydrogenase-like (NDH) complex.subcomplex B'	''	''
'1.1.8.1.3.1'	'Photosynthesis.photophosphorylation.chlororespiration.NADH dehydrogenase-like (NDH) complex.subcomplex B.component PnsB1/NDF1'	''	''
'1.1.8.1.3.2'	'Photosynthesis.photophosphorylation.chlororespiration.NADH dehydrogenase-like (NDH) complex.subcomplex B.component PnsB2/NDF2'	''	''
'1.1.8.1.3.3'	'Photosynthesis.photophosphorylation.chlororespiration.NADH dehydrogenase-like (NDH) complex.subcomplex B.component PnsB3/NDF4'	''	''
'1.1.8.1.3.4'	'Photosynthesis.photophosphorylation.chlororespiration.NADH dehydrogenase-like (NDH) complex.subcomplex B.component PnsB4/NDF6'	''	''
'1.1.8.1.3.5'	'Photosynthesis.photophosphorylation.chlororespiration.NADH dehydrogenase-like (NDH) complex.subcomplex B.component PnsB5/NDH18'	''	''
'1.1.8.1.4'	'Photosynthesis.photophosphorylation.chlororespiration.NADH dehydrogenase-like (NDH) complex.lumen subcomplex L'	''	''
'1.1.8.1.4.1'	'Photosynthesis.photophosphorylation.chlororespiration.NADH dehydrogenase-like (NDH) complex.lumen subcomplex L.component PnsL1'	''	''
'1.1.8.1.4.2'	'Photosynthesis.photophosphorylation.chlororespiration.NADH dehydrogenase-like (NDH) complex.lumen subcomplex L.component PnsL2/PQL1'	''	''
'1.1.8.1.4.3'	'Photosynthesis.photophosphorylation.chlororespiration.NADH dehydrogenase-like (NDH) complex.lumen subcomplex L.component PnsL3/PQL2'	''	''
'1.1.8.1.4.4'	'Photosynthesis.photophosphorylation.chlororespiration.NADH dehydrogenase-like (NDH) complex.lumen subcomplex L.component PnsL4'	''	''
'1.1.8.1.4.5'	'Photosynthesis.photophosphorylation.chlororespiration.NADH dehydrogenase-like (NDH) complex.lumen subcomplex L.component PnsL5'	''	''
'1.1.8.1.5'	'Photosynthesis.photophosphorylation.chlororespiration.NADH dehydrogenase-like (NDH) complex.electron donor-binding subcomplex E'	''	''
'1.1.8.1.5.1'	'Photosynthesis.photophosphorylation.chlororespiration.NADH dehydrogenase-like (NDH) complex.electron donor-binding subcomplex E.component NdhS'	''	''
'1.1.8.1.5.2'	'Photosynthesis.photophosphorylation.chlororespiration.NADH dehydrogenase-like (NDH) complex.electron donor-binding subcomplex E.component NdhT'	''	''
'1.1.8.1.5.3'	'Photosynthesis.photophosphorylation.chlororespiration.NADH dehydrogenase-like (NDH) complex.electron donor-binding subcomplex E.component NdhU'	''	''
'1.1.8.1.5.4'	'Photosynthesis.photophosphorylation.chlororespiration.NADH dehydrogenase-like (NDH) complex.electron donor-binding subcomplex E.component NdhV'	''	''
'1.1.8.1.6'	'Photosynthesis.photophosphorylation.chlororespiration.NADH dehydrogenase-like (NDH) complex.assembly and maintenance'	''	''
'1.1.8.1.6.1'	'Photosynthesis.photophosphorylation.chlororespiration.NADH dehydrogenase-like (NDH) complex.assembly and maintenance.ndhA-specific mRNA splicing factor'	''	''
'1.1.8.1.6.2'	'Photosynthesis.photophosphorylation.chlororespiration.NADH dehydrogenase-like (NDH) complex.assembly and maintenance.Cpn60 chaperonin heterodimer'	''	''
'1.1.8.1.6.2.1'	'Photosynthesis.photophosphorylation.chlororespiration.NADH dehydrogenase-like (NDH) complex.assembly and maintenance.Cpn60 chaperonin heterodimer.subunit alpha'	''	''
'1.1.8.1.6.2.2'	'Photosynthesis.photophosphorylation.chlororespiration.NADH dehydrogenase-like (NDH) complex.assembly and maintenance.Cpn60 chaperonin heterodimer.subunit beta'	''	''
'1.1.8.1.6.3'	'Photosynthesis.photophosphorylation.chlororespiration.NADH dehydrogenase-like (NDH) complex.assembly and maintenance.assembly factor (CRR1)'	''	''
'1.1.8.1.6.4'	'Photosynthesis.photophosphorylation.chlororespiration.NADH dehydrogenase-like (NDH) complex.assembly and maintenance.assembly factor (CRR3)'	''	''
'1.1.8.1.6.5'	'Photosynthesis.photophosphorylation.chlororespiration.NADH dehydrogenase-like (NDH) complex.assembly and maintenance.assembly factor (CRR6)'	''	''
'1.1.8.1.6.6'	'Photosynthesis.photophosphorylation.chlororespiration.NADH dehydrogenase-like (NDH) complex.assembly and maintenance.assembly factor (CRR7)'	''	''
'1.1.8.1.6.7'	'Photosynthesis.photophosphorylation.chlororespiration.NADH dehydrogenase-like (NDH) complex.assembly and maintenance.assembly factor (NDF5)'	''	''
'1.1.8.1.6.8'	'Photosynthesis.photophosphorylation.chlororespiration.NADH dehydrogenase-like (NDH) complex.assembly and maintenance.assembly factor (CRR41)'	''	''
'1.1.8.1.6.9'	'Photosynthesis.photophosphorylation.chlororespiration.NADH dehydrogenase-like (NDH) complex.assembly and maintenance.assembly factor (CRR42)'	''	''
'1.1.8.1.6.10'	'Photosynthesis.photophosphorylation.chlororespiration.NADH dehydrogenase-like (NDH) complex.assembly and maintenance.assembly factor (CRR9)'	''	''
'1.1.8.1.6.11'	'Photosynthesis.photophosphorylation.chlororespiration.NADH dehydrogenase-like (NDH) complex.assembly and maintenance.assembly factor (PQL3)'	''	''
'1.1.8.2'	'Photosynthesis.photophosphorylation.chlororespiration.non-heme diiron quinol oxidase (PTOX)'	''	''
'1.1.9'	'Photosynthesis.photophosphorylation.ATP synthase complex'	''	''
'1.1.9.1'	'Photosynthesis.photophosphorylation.ATP synthase complex.membrane CF0 subcomplex'	''	''
'1.1.9.1.1'	'Photosynthesis.photophosphorylation.ATP synthase complex.membrane CF0 subcomplex.subunit a'	''	''
'1.1.9.1.2'	'Photosynthesis.photophosphorylation.ATP synthase complex.membrane CF0 subcomplex.subunit b'	''	''
'1.1.9.1.3'	'Photosynthesis.photophosphorylation.ATP synthase complex.membrane CF0 subcomplex.subunit b_'	''	''
'1.1.9.1.4'	'Photosynthesis.photophosphorylation.ATP synthase complex.membrane CF0 subcomplex.subunit c'	''	''
'1.1.9.2'	'Photosynthesis.photophosphorylation.ATP synthase complex.peripheral CF1 subcomplex'	''	''
'1.1.9.2.1'	'Photosynthesis.photophosphorylation.ATP synthase complex.peripheral CF1 subcomplex.subunit alpha'	''	''
'1.1.9.2.2'	'Photosynthesis.photophosphorylation.ATP synthase complex.peripheral CF1 subcomplex.subunit beta'	''	''
'1.1.9.2.3'	'Photosynthesis.photophosphorylation.ATP synthase complex.peripheral CF1 subcomplex.subunit gamma'	''	''
'1.1.9.2.4'	'Photosynthesis.photophosphorylation.ATP synthase complex.peripheral CF1 subcomplex.subunit delta'	''	''
'1.1.9.2.5'	'Photosynthesis.photophosphorylation.ATP synthase complex.peripheral CF1 subcomplex.subunit epsilon'	''	''
'1.1.9.3'	'Photosynthesis.photophosphorylation.ATP synthase complex.assembly'	''	''
'1.1.9.3.1'	'Photosynthesis.photophosphorylation.ATP synthase complex.assembly.assembly factor (CGL160)'	''	''
'1.1.9.3.2'	'Photosynthesis.photophosphorylation.ATP synthase complex.assembly.assembly factor (BFA1)'	''	''
'1.1.9.3.3'	'Photosynthesis.photophosphorylation.ATP synthase complex.assembly.assembly factor (BFA3)'	''	''
'1.2'	'Photosynthesis.calvin cycle'	''	''
'1.2.1'	'Photosynthesis.calvin cycle.ribulose-1,5-bisphosphat carboxylase/oxygenase (RuBisCo) activity'	''	''
'1.2.1.1'	'Photosynthesis.calvin cycle.ribulose-1,5-bisphosphat carboxylase/oxygenase (RuBisCo) activity.RuBisCo heterodimer'	''	''
'1.2.1.1.1'	'Photosynthesis.calvin cycle.ribulose-1,5-bisphosphat carboxylase/oxygenase (RuBisCo) activity.RuBisCo heterodimer.large subunit'	''	''
'1.2.1.1.2'	'Photosynthesis.calvin cycle.ribulose-1,5-bisphosphat carboxylase/oxygenase (RuBisCo) activity.RuBisCo heterodimer.small subunit'	''	''
'1.2.1.2'	'Photosynthesis.calvin cycle.ribulose-1,5-bisphosphat carboxylase/oxygenase (RuBisCo) activity.RuBisCo assembly'	''	''
'1.2.1.2.1'	'Photosynthesis.calvin cycle.ribulose-1,5-bisphosphat carboxylase/oxygenase (RuBisCo) activity.RuBisCo assembly.CPN60 chaperonin heterodimer'	''	''
'1.2.1.2.1.1'	'Photosynthesis.calvin cycle.ribulose-1,5-bisphosphat carboxylase/oxygenase (RuBisCo) activity.RuBisCo assembly.CPN60 chaperonin heterodimer.subunit alpha'	''	''
'1.2.1.2.1.2'	'Photosynthesis.calvin cycle.ribulose-1,5-bisphosphat carboxylase/oxygenase (RuBisCo) activity.RuBisCo assembly.CPN60 chaperonin heterodimer.subunit beta'	''	''
'1.2.1.2.2'	'Photosynthesis.calvin cycle.ribulose-1,5-bisphosphat carboxylase/oxygenase (RuBisCo) activity.RuBisCo assembly.auxiliary co-chaperone (CPN20)'	''	''
'1.2.1.2.3'	'Photosynthesis.calvin cycle.ribulose-1,5-bisphosphat carboxylase/oxygenase (RuBisCo) activity.RuBisCo assembly.auxiliary co-chaperone (CPN10)'	''	''
'1.2.1.2.4'	'Photosynthesis.calvin cycle.ribulose-1,5-bisphosphat carboxylase/oxygenase (RuBisCo) activity.RuBisCo assembly.assembly factor (RbcX)'	''	''
'1.2.1.2.5'	'Photosynthesis.calvin cycle.ribulose-1,5-bisphosphat carboxylase/oxygenase (RuBisCo) activity.RuBisCo assembly.assembly factor (RAF1)'	''	''
'1.2.1.2.6'	'Photosynthesis.calvin cycle.ribulose-1,5-bisphosphat carboxylase/oxygenase (RuBisCo) activity.RuBisCo assembly.assembly factor (RAF2)'	''	''
'1.2.1.2.7'	'Photosynthesis.calvin cycle.ribulose-1,5-bisphosphat carboxylase/oxygenase (RuBisCo) activity.RuBisCo assembly.assembly factor (BSD2)'	''	''
'1.2.1.3'	'Photosynthesis.calvin cycle.ribulose-1,5-bisphosphat carboxylase/oxygenase (RuBisCo) activity.RuBisCo regulation'	''	''
'1.2.1.3.1'	'Photosynthesis.calvin cycle.ribulose-1,5-bisphosphat carboxylase/oxygenase (RuBisCo) activity.RuBisCo regulation.lysine N-methyltransferase (RbcMT)'	''	''
'1.2.1.3.2'	'Photosynthesis.calvin cycle.ribulose-1,5-bisphosphat carboxylase/oxygenase (RuBisCo) activity.RuBisCo regulation.ATP-dependent activase (RCA)'	''	''
'1.2.1.3.3'	'Photosynthesis.calvin cycle.ribulose-1,5-bisphosphat carboxylase/oxygenase (RuBisCo) activity.RuBisCo regulation.xylulose-1,5-bisphosphate phosphatase (CbbY)'	''	''
'1.2.1.3.4'	'Photosynthesis.calvin cycle.ribulose-1,5-bisphosphat carboxylase/oxygenase (RuBisCo) activity.RuBisCo regulation.carboxy-D-arabinitol-1-phosphatase (CA1PP)'	''	''
'1.2.1.3.5'	'Photosynthesis.calvin cycle.ribulose-1,5-bisphosphat carboxylase/oxygenase (RuBisCo) activity.RuBisCo regulation.rbcL-mRNA stability factor (MRL1)'	''	''
'1.2.2'	'Photosynthesis.calvin cycle.phosphoglycerate kinase'	''	''
'1.2.3'	'Photosynthesis.calvin cycle.glyceraldehyde 3-phosphate dehydrogenase (GAPDH) activity'	''	''
'1.2.3.1'	'Photosynthesis.calvin cycle.glyceraldehyde 3-phosphate dehydrogenase (GAPDH) activity.glyceraldehyde 3-phosphate dehydrogenase (GAPDH)'	''	''
'1.2.3.2'	'Photosynthesis.calvin cycle.glyceraldehyde 3-phosphate dehydrogenase (GAPDH) activity.regulatory protein (CP12) of GAPDH activity'	''	''
'1.2.4'	'Photosynthesis.calvin cycle.triosephosphate isomerase'	''	''
'1.2.5'	'Photosynthesis.calvin cycle.fructose 1,6-bisphosphate aldolase'	''	''
'1.2.6'	'Photosynthesis.calvin cycle.fructose-1,6-bisphosphatase'	''	''
'1.2.7'	'Photosynthesis.calvin cycle.transketolase'	''	''
'1.2.8'	'Photosynthesis.calvin cycle.sedoheptulose-1,7-bisphosphatase'	''	''
'1.2.9'	'Photosynthesis.calvin cycle.ribose 5-phosphate isomerase'	''	''
'1.2.10'	'Photosynthesis.calvin cycle.phosphopentose epimerase'	''	''
'1.2.11'	'Photosynthesis.calvin cycle.phosphoribulokinase (PRK)'	''	''
'1.2.12'	'Photosynthesis.calvin cycle.NADPH-dependent malate dehydrogenase (NADP-MDH)'	''	''
'1.3'	'Photosynthesis.photorespiration'	''	''
'1.3.1'	'Photosynthesis.photorespiration.phosphoglycolate phosphatase'	''	''
'1.3.2'	'Photosynthesis.photorespiration.glycolate oxidase'	''	''
'1.3.3'	'Photosynthesis.photorespiration.aminotransferase activities'	''	''
'1.3.3.1'	'Photosynthesis.photorespiration.aminotransferase activities.glutamate-glyoxylate transaminase'	''	''
'1.3.3.2'	'Photosynthesis.photorespiration.aminotransferase activities.serine-glyoxylate transaminase'	''	''
'1.3.4'	'Photosynthesis.photorespiration.glycine decarboxylase complex'	''	''
'1.3.4.1'	'Photosynthesis.photorespiration.glycine decarboxylase complex.glycine dehydrogenase component P-protein'	''	''
'1.3.4.2'	'Photosynthesis.photorespiration.glycine decarboxylase complex.aminomethyltransferase component T-protein'	''	''
'1.3.4.3'	'Photosynthesis.photorespiration.glycine decarboxylase complex.dihydrolipoyl dehydrogenase component L-protein'	''	''
'1.3.4.4'	'Photosynthesis.photorespiration.glycine decarboxylase complex.lipoamide-containing component H-protein'	''	''
'1.3.5'	'Photosynthesis.photorespiration.serine hydroxymethyltransferase (SHM)'	''	''
'1.3.6'	'Photosynthesis.photorespiration.hydroxypyruvate reductase activities'	''	''
'1.3.6.1'	'Photosynthesis.photorespiration.hydroxypyruvate reductase activities.peroxisomal hydroxypyruvate reductase (HPR1)'	''	''
'1.3.6.2'	'Photosynthesis.photorespiration.hydroxypyruvate reductase activities.non-peroxisomal hydroxypyruvate reductase (HPR)'	''	''
'1.3.7'	'Photosynthesis.photorespiration.glycerate kinase'	''	''
'1.3.8'	'Photosynthesis.photorespiration.glycerate:glycolate transporter'	''	''
'1.4'	'Photosynthesis.CAM/C4 photosynthesis'	''	''
'1.4.1'	'Photosynthesis.CAM/C4 photosynthesis.phosphoenolpyruvate (PEP) carboxylase activity'	''	''
'1.4.1.1'	'Photosynthesis.CAM/C4 photosynthesis.phosphoenolpyruvate (PEP) carboxylase activity.PEP carboxylase (PPC)'	''	''
'1.4.1.2'	'Photosynthesis.CAM/C4 photosynthesis.phosphoenolpyruvate (PEP) carboxylase activity.regulatory PPC-phosphorylating kinase (PPCK)'	''	''
'1.4.2'	'Photosynthesis.CAM/C4 photosynthesis.NAD-dependent malate dehydrogenase'	''	''
'1.5'	'Photosynthesis.carbon dioxide-bicarbonate interconversion'	''	''
'1.5.1'	'Photosynthesis.carbon dioxide-bicarbonate interconversion.alpha-type carbonic anhydrase'	''	''
'1.5.2'	'Photosynthesis.carbon dioxide-bicarbonate interconversion.beta-type carbonic anhydrase'	''	''
'2'	'Cellular respiration'	''	''
'2.1'	'Cellular respiration.glycolysis'	''	''
'2.1.1'	'Cellular respiration.glycolysis.cytosolic glycolysis'	''	''
'2.1.1.1'	'Cellular respiration.glycolysis.cytosolic glycolysis.phosphofructokinase activities'	''	''
'2.1.1.1.1'	'Cellular respiration.glycolysis.cytosolic glycolysis.phosphofructokinase activities.ATP-dependent phosphofructokinase'	''	''
'2.1.1.1.2'	'Cellular respiration.glycolysis.cytosolic glycolysis.phosphofructokinase activities.pyrophosphate-dependent phosphofructokinase'	''	''
'2.1.1.2'	'Cellular respiration.glycolysis.cytosolic glycolysis.fructose-bisphosphate aldolase (FBA)'	''	''
'2.1.1.3'	'Cellular respiration.glycolysis.cytosolic glycolysis.triose-phosphate isomerase'	''	''
'2.1.1.4'	'Cellular respiration.glycolysis.cytosolic glycolysis.glyceraldehyde 3-phosphate dehydrogenase activities'	''	''
'2.1.1.4.1'	'Cellular respiration.glycolysis.cytosolic glycolysis.glyceraldehyde 3-phosphate dehydrogenase activities.NAD-dependent glyceraldehyde 3-phosphate dehydrogenase'	''	''
'2.1.1.4.2'	'Cellular respiration.glycolysis.cytosolic glycolysis.glyceraldehyde 3-phosphate dehydrogenase activities.NADP-dependent glyceraldehyde 3-phosphate dehydrogenase'	''	''
'2.1.1.5'	'Cellular respiration.glycolysis.cytosolic glycolysis.phosphoglycerate kinase'	''	''
'2.1.1.6'	'Cellular respiration.glycolysis.cytosolic glycolysis.phosphoglycerate mutase'	''	''
'2.1.1.7'	'Cellular respiration.glycolysis.cytosolic glycolysis.enolase'	''	''
'2.1.1.8'	'Cellular respiration.glycolysis.cytosolic glycolysis.pyruvate kinase'	''	''
'2.1.2'	'Cellular respiration.glycolysis.methylglyoxal degradation'	''	''
'2.1.2.1'	'Cellular respiration.glycolysis.methylglyoxal degradation.lactoyl-glutathione lyase (GLX1)'	''	''
'2.1.2.2'	'Cellular respiration.glycolysis.methylglyoxal degradation.hydroxy-acyl-glutathione hydrolase (GLX2)'	''	''
'2.1.2.3'	'Cellular respiration.glycolysis.methylglyoxal degradation.glutathione-independent glyoxalase (GLY-III)'	''	''
'2.1.2.4'	'Cellular respiration.glycolysis.methylglyoxal degradation.D-lactate dehydrogenase'	''	''
'2.2'	'Cellular respiration.pyruvate oxidation'	''	''
'2.2.1'	'Cellular respiration.pyruvate oxidation.mitochondrial pyruvate dehydrogenase complex'	''	''
'2.2.1.1'	'Cellular respiration.pyruvate oxidation.mitochondrial pyruvate dehydrogenase complex.component E1 heterodimer'	''	''
'2.2.1.1.1'	'Cellular respiration.pyruvate oxidation.mitochondrial pyruvate dehydrogenase complex.component E1 heterodimer.subunit alpha'	''	''
'2.2.1.1.2'	'Cellular respiration.pyruvate oxidation.mitochondrial pyruvate dehydrogenase complex.component E1 heterodimer.subunit beta'	''	''
'2.2.1.2'	'Cellular respiration.pyruvate oxidation.mitochondrial pyruvate dehydrogenase complex.component E2'	''	''
'2.2.1.3'	'Cellular respiration.pyruvate oxidation.mitochondrial pyruvate dehydrogenase complex.dihydrolipoamide dehydrogenase component E3'	''	''
'2.2.1.4'	'Cellular respiration.pyruvate oxidation.mitochondrial pyruvate dehydrogenase complex.regulation'	''	''
'2.2.1.4.1'	'Cellular respiration.pyruvate oxidation.mitochondrial pyruvate dehydrogenase complex.regulation.pyruvate dehydrogenase kinase'	''	''
'2.3'	'Cellular respiration.tricarboxylic acid cycle'	''	''
'2.3.1'	'Cellular respiration.tricarboxylic acid cycle.citrate synthase (CSY4/5)'	''	''
'2.3.2'	'Cellular respiration.tricarboxylic acid cycle.aconitase (ACO)'	''	''
'2.3.3'	'Cellular respiration.tricarboxylic acid cycle.isocitrate dehydrogenase heterodimer'	''	''
'2.3.3.1'	'Cellular respiration.tricarboxylic acid cycle.isocitrate dehydrogenase heterodimer.catalytic component'	''	''
'2.3.3.2'	'Cellular respiration.tricarboxylic acid cycle.isocitrate dehydrogenase heterodimer.regulatory component'	''	''
'2.3.4'	'Cellular respiration.tricarboxylic acid cycle.2-oxoglutarate dehydrogenase complex'	''	''
'2.3.4.1'	'Cellular respiration.tricarboxylic acid cycle.2-oxoglutarate dehydrogenase complex.component E1'	''	''
'2.3.4.2'	'Cellular respiration.tricarboxylic acid cycle.2-oxoglutarate dehydrogenase complex.component E2'	''	''
'2.3.4.3'	'Cellular respiration.tricarboxylic acid cycle.2-oxoglutarate dehydrogenase complex.dihydrolipoamide dehydrogenase component E3'	''	''
'2.3.5'	'Cellular respiration.tricarboxylic acid cycle.succinyl-CoA ligase heterodimer'	''	''
'2.3.5.1'	'Cellular respiration.tricarboxylic acid cycle.succinyl-CoA ligase heterodimer.subunit alpha'	''	''
'2.3.5.2'	'Cellular respiration.tricarboxylic acid cycle.succinyl-CoA ligase heterodimer.subunit beta'	''	''
'2.3.6'	'Cellular respiration.tricarboxylic acid cycle.succinate dehydrogenase complex'	''	''
'2.3.6.1'	'Cellular respiration.tricarboxylic acid cycle.succinate dehydrogenase complex.components'	''	''
'2.3.6.1.1'	'Cellular respiration.tricarboxylic acid cycle.succinate dehydrogenase complex.components.flavoprotein component SDH1'	''	''
'2.3.6.1.2'	'Cellular respiration.tricarboxylic acid cycle.succinate dehydrogenase complex.components.iron-sulphur component SDH2'	''	''
'2.3.6.1.3'	'Cellular respiration.tricarboxylic acid cycle.succinate dehydrogenase complex.components.membrane-anchor component SDH3'	''	''
'2.3.6.1.4'	'Cellular respiration.tricarboxylic acid cycle.succinate dehydrogenase complex.components.membrane-anchor component SDH4'	''	''
'2.3.6.1.5'	'Cellular respiration.tricarboxylic acid cycle.succinate dehydrogenase complex.components.component SDH5'	''	''
'2.3.6.1.6'	'Cellular respiration.tricarboxylic acid cycle.succinate dehydrogenase complex.components.component SDH6'	''	''
'2.3.6.1.7'	'Cellular respiration.tricarboxylic acid cycle.succinate dehydrogenase complex.components.component SDH7'	''	''
'2.3.6.1.8'	'Cellular respiration.tricarboxylic acid cycle.succinate dehydrogenase complex.components.component SDH8'	''	''
'2.3.6.2'	'Cellular respiration.tricarboxylic acid cycle.succinate dehydrogenase complex.assembly'	''	''
'2.3.6.2.1'	'Cellular respiration.tricarboxylic acid cycle.succinate dehydrogenase complex.assembly.flavinylation factor (SDHAF2)'	''	''
'2.3.6.2.2'	'Cellular respiration.tricarboxylic acid cycle.succinate dehydrogenase complex.assembly.assembly factor (SDHAF4)'	''	''
'2.3.7'	'Cellular respiration.tricarboxylic acid cycle.fumarase'	''	''
'2.3.8'	'Cellular respiration.tricarboxylic acid cycle.mitochondrial NAD-dependent malate dehydrogenase'	''	''
'2.3.9'	'Cellular respiration.tricarboxylic acid cycle.mitochondrial NAD-dependent malic enzyme'	''	''
'2.4'	'Cellular respiration.oxidative phosphorylation'	''	''
'2.4.1'	'Cellular respiration.oxidative phosphorylation.NADH dehydrogenase complex'	''	''
'2.4.1.1'	'Cellular respiration.oxidative phosphorylation.NADH dehydrogenase complex.module N (electron input)'	''	''
'2.4.1.1.1'	'Cellular respiration.oxidative phosphorylation.NADH dehydrogenase complex.module N (electron input).component NQO1/51kDa'	''	''
'2.4.1.1.2'	'Cellular respiration.oxidative phosphorylation.NADH dehydrogenase complex.module N (electron input).component NQO2/24kDa'	''	''
'2.4.1.1.3'	'Cellular respiration.oxidative phosphorylation.NADH dehydrogenase complex.module N (electron input).component NQO3/75kDa'	''	''
'2.4.1.2'	'Cellular respiration.oxidative phosphorylation.NADH dehydrogenase complex.module Q (electron output)'	''	''
'2.4.1.2.1'	'Cellular respiration.oxidative phosphorylation.NADH dehydrogenase complex.module Q (electron output).component NQO4/ND7'	''	''
'2.4.1.2.2'	'Cellular respiration.oxidative phosphorylation.NADH dehydrogenase complex.module Q (electron output).component NQO5/ND9'	''	''
'2.4.1.2.3'	'Cellular respiration.oxidative phosphorylation.NADH dehydrogenase complex.module Q (electron output).component NQO6/PSST'	''	''
'2.4.1.2.4'	'Cellular respiration.oxidative phosphorylation.NADH dehydrogenase complex.module Q (electron output).component NQO9/TYKY'	''	''
'2.4.1.3'	'Cellular respiration.oxidative phosphorylation.NADH dehydrogenase complex.module P (proton translocation)'	''	''
'2.4.1.3.1'	'Cellular respiration.oxidative phosphorylation.NADH dehydrogenase complex.module P (proton translocation).component ND1/NQO8'	''	''
'2.4.1.3.2'	'Cellular respiration.oxidative phosphorylation.NADH dehydrogenase complex.module P (proton translocation).component ND2/NQO14'	''	''
'2.4.1.3.3'	'Cellular respiration.oxidative phosphorylation.NADH dehydrogenase complex.module P (proton translocation).component ND3/NQO7'	''	''
'2.4.1.3.4'	'Cellular respiration.oxidative phosphorylation.NADH dehydrogenase complex.module P (proton translocation).component ND4/NQO13'	''	''
'2.4.1.3.5'	'Cellular respiration.oxidative phosphorylation.NADH dehydrogenase complex.module P (proton translocation).component ND4L/NQO11'	''	''
'2.4.1.3.6'	'Cellular respiration.oxidative phosphorylation.NADH dehydrogenase complex.module P (proton translocation).component ND5/NQO12'	''	''
'2.4.1.3.7'	'Cellular respiration.oxidative phosphorylation.NADH dehydrogenase complex.module P (proton translocation).component ND6/NQO10'	''	''
'2.4.1.4'	'Cellular respiration.oxidative phosphorylation.NADH dehydrogenase complex.non-core modules'	''	''
'2.4.1.4.1'	'Cellular respiration.oxidative phosphorylation.NADH dehydrogenase complex.non-core modules.alpha subcomplex'	''	''
'2.4.1.4.1.1'	'Cellular respiration.oxidative phosphorylation.NADH dehydrogenase complex.non-core modules.alpha subcomplex.component NDUFA1/MWFE'	''	''
'2.4.1.4.1.2'	'Cellular respiration.oxidative phosphorylation.NADH dehydrogenase complex.non-core modules.alpha subcomplex.component NDUFA2/B8'	''	''
'2.4.1.4.1.3'	'Cellular respiration.oxidative phosphorylation.NADH dehydrogenase complex.non-core modules.alpha subcomplex.component NDUFA3/B9'	''	''
'2.4.1.4.1.4'	'Cellular respiration.oxidative phosphorylation.NADH dehydrogenase complex.non-core modules.alpha subcomplex.component NDUFA5/B13'	''	''
'2.4.1.4.1.5'	'Cellular respiration.oxidative phosphorylation.NADH dehydrogenase complex.non-core modules.alpha subcomplex.component NDUFA6/B14'	''	''
'2.4.1.4.1.6'	'Cellular respiration.oxidative phosphorylation.NADH dehydrogenase complex.non-core modules.alpha subcomplex.component NDUFA7/B14.5a'	''	''
'2.4.1.4.1.7'	'Cellular respiration.oxidative phosphorylation.NADH dehydrogenase complex.non-core modules.alpha subcomplex.component NDUFA8/PGIV'	''	''
'2.4.1.4.1.8'	'Cellular respiration.oxidative phosphorylation.NADH dehydrogenase complex.non-core modules.alpha subcomplex.component NDUFA9/39kDa'	''	''
'2.4.1.4.1.9'	'Cellular respiration.oxidative phosphorylation.NADH dehydrogenase complex.non-core modules.alpha subcomplex.component NDUFA11/B14.7'	''	''
'2.4.1.4.1.10'	'Cellular respiration.oxidative phosphorylation.NADH dehydrogenase complex.non-core modules.alpha subcomplex.component NDUFA12/B17.2'	''	''
'2.4.1.4.1.11'	'Cellular respiration.oxidative phosphorylation.NADH dehydrogenase complex.non-core modules.alpha subcomplex.component NDUFA13/B16.6'	''	''
'2.4.1.4.2'	'Cellular respiration.oxidative phosphorylation.NADH dehydrogenase complex.non-core modules.beta subcomplex'	''	''
'2.4.1.4.2.1'	'Cellular respiration.oxidative phosphorylation.NADH dehydrogenase complex.non-core modules.beta subcomplex.component NDUFB1/MNLL'	''	''
'2.4.1.4.2.2'	'Cellular respiration.oxidative phosphorylation.NADH dehydrogenase complex.non-core modules.beta subcomplex.component NDUFB2/AGGG'	''	''
'2.4.1.4.2.3'	'Cellular respiration.oxidative phosphorylation.NADH dehydrogenase complex.non-core modules.beta subcomplex.component NDUFB3/B12'	''	''
'2.4.1.4.2.4'	'Cellular respiration.oxidative phosphorylation.NADH dehydrogenase complex.non-core modules.beta subcomplex.component NDUFB4/B15'	''	''
'2.4.1.4.2.5'	'Cellular respiration.oxidative phosphorylation.NADH dehydrogenase complex.non-core modules.beta subcomplex.component NDUFB5/SGDH'	''	''
'2.4.1.4.2.6'	'Cellular respiration.oxidative phosphorylation.NADH dehydrogenase complex.non-core modules.beta subcomplex.component NDUFB7/B18'	''	''
'2.4.1.4.2.7'	'Cellular respiration.oxidative phosphorylation.NADH dehydrogenase complex.non-core modules.beta subcomplex.component NDUFB8/ASHI'	''	''
'2.4.1.4.2.8'	'Cellular respiration.oxidative phosphorylation.NADH dehydrogenase complex.non-core modules.beta subcomplex.component NDUFB9/B22'	''	''
'2.4.1.4.2.9'	'Cellular respiration.oxidative phosphorylation.NADH dehydrogenase complex.non-core modules.beta subcomplex.component NDUFB10/PDSW'	''	''
'2.4.1.4.2.10'	'Cellular respiration.oxidative phosphorylation.NADH dehydrogenase complex.non-core modules.beta subcomplex.component NDUFB11/ESSS'	''	''
'2.4.1.4.3'	'Cellular respiration.oxidative phosphorylation.NADH dehydrogenase complex.non-core modules.component NDUFS4/18kDa'	''	''
'2.4.1.4.4'	'Cellular respiration.oxidative phosphorylation.NADH dehydrogenase complex.non-core modules.component NDUFS5/15kDa'	''	''
'2.4.1.4.5'	'Cellular respiration.oxidative phosphorylation.NADH dehydrogenase complex.non-core modules.component NDUFS6/13kDa'	''	''
'2.4.1.4.6'	'Cellular respiration.oxidative phosphorylation.NADH dehydrogenase complex.non-core modules.component NDUFC1/KFYI'	''	''
'2.4.1.4.7'	'Cellular respiration.oxidative phosphorylation.NADH dehydrogenase complex.non-core modules.component NDUFC2/B14.5b'	''	''
'2.4.1.4.8'	'Cellular respiration.oxidative phosphorylation.NADH dehydrogenase complex.non-core modules.component P1'	''	''
'2.4.1.4.9'	'Cellular respiration.oxidative phosphorylation.NADH dehydrogenase complex.non-core modules.component P2'	''	''
'2.4.1.4.10'	'Cellular respiration.oxidative phosphorylation.NADH dehydrogenase complex.non-core modules.carbonic anhydrase module'	''	''
'2.4.1.4.10.1'	'Cellular respiration.oxidative phosphorylation.NADH dehydrogenase complex.non-core modules.carbonic anhydrase module.component CA'	''	''
'2.4.1.4.10.2'	'Cellular respiration.oxidative phosphorylation.NADH dehydrogenase complex.non-core modules.carbonic anhydrase module.component CAL'	''	''
'2.4.1.4.11'	'Cellular respiration.oxidative phosphorylation.NADH dehydrogenase complex.non-core modules.component C1-Ferredoxin'	''	''
'2.4.1.5'	'Cellular respiration.oxidative phosphorylation.NADH dehydrogenase complex.assembly'	''	''
'2.4.1.5.1'	'Cellular respiration.oxidative phosphorylation.NADH dehydrogenase complex.assembly.assembly factor (CIAF1)'	''	''
'2.4.1.5.2'	'Cellular respiration.oxidative phosphorylation.NADH dehydrogenase complex.assembly.assembly factor (NDUFAF1)'	''	''
'2.4.1.5.3'	'Cellular respiration.oxidative phosphorylation.NADH dehydrogenase complex.assembly.assembly factor (NDUFAF2)'	''	''
'2.4.1.5.4'	'Cellular respiration.oxidative phosphorylation.NADH dehydrogenase complex.assembly.assembly factor (NDUFAF3)'	''	''
'2.4.1.5.5'	'Cellular respiration.oxidative phosphorylation.NADH dehydrogenase complex.assembly.assembly factor (NDUFAF4)'	''	''
'2.4.1.5.6'	'Cellular respiration.oxidative phosphorylation.NADH dehydrogenase complex.assembly.assembly factor (NDUFAF5)'	''	''
'2.4.1.5.7'	'Cellular respiration.oxidative phosphorylation.NADH dehydrogenase complex.assembly.assembly factor (NDUFAF6)'	''	''
'2.4.1.5.8'	'Cellular respiration.oxidative phosphorylation.NADH dehydrogenase complex.assembly.assembly factor (NDUFAF7)'	''	''
'2.4.2'	'Cellular respiration.oxidative phosphorylation.alternative NAD(P)H dehydrogenase activities'	''	''
'2.4.2.1'	'Cellular respiration.oxidative phosphorylation.alternative NAD(P)H dehydrogenase activities.type-II NAD(P)H dehydrogenase activities'	''	''
'2.4.2.1.1'	'Cellular respiration.oxidative phosphorylation.alternative NAD(P)H dehydrogenase activities.type-II NAD(P)H dehydrogenase activities.NAD(P)H dehydrogenase (NDA)'	''	''
'2.4.2.1.2'	'Cellular respiration.oxidative phosphorylation.alternative NAD(P)H dehydrogenase activities.type-II NAD(P)H dehydrogenase activities.NAD(P)H dehydrogenase (NDB)'	''	''
'2.4.2.1.3'	'Cellular respiration.oxidative phosphorylation.alternative NAD(P)H dehydrogenase activities.type-II NAD(P)H dehydrogenase activities.NAD(P)H dehydrogenase (NDC)'	''	''
'2.4.2.2'	'Cellular respiration.oxidative phosphorylation.alternative NAD(P)H dehydrogenase activities.alternative oxidase (AOx)'	''	''
'2.4.2.3'	'Cellular respiration.oxidative phosphorylation.alternative NAD(P)H dehydrogenase activities.mitochondrial uncoupling protein (PUMP)'	''	''
'2.4.3'	'Cellular respiration.oxidative phosphorylation.cytochrome c reductase complex'	''	''
'2.4.3.1'	'Cellular respiration.oxidative phosphorylation.cytochrome c reductase complex.component cytochrome b'	''	''
'2.4.3.2'	'Cellular respiration.oxidative phosphorylation.cytochrome c reductase complex.component cytochrome c1'	''	''
'2.4.3.3'	'Cellular respiration.oxidative phosphorylation.cytochrome c reductase complex.peptidase component MPP heterodimer'	''	''
'2.4.3.3.1'	'Cellular respiration.oxidative phosphorylation.cytochrome c reductase complex.peptidase component MPP heterodimer.subunit alpha'	''	''
'2.4.3.3.2'	'Cellular respiration.oxidative phosphorylation.cytochrome c reductase complex.peptidase component MPP heterodimer.subunit beta'	''	''
'2.4.3.4'	'Cellular respiration.oxidative phosphorylation.cytochrome c reductase complex.Rieske iron-sulphur component UCR1'	''	''
'2.4.3.5'	'Cellular respiration.oxidative phosphorylation.cytochrome c reductase complex.component QCR6'	''	''
'2.4.3.6'	'Cellular respiration.oxidative phosphorylation.cytochrome c reductase complex.component QCR7'	''	''
'2.4.3.7'	'Cellular respiration.oxidative phosphorylation.cytochrome c reductase complex.component QCR8'	''	''
'2.4.3.8'	'Cellular respiration.oxidative phosphorylation.cytochrome c reductase complex.component QCR9'	''	''
'2.4.3.9'	'Cellular respiration.oxidative phosphorylation.cytochrome c reductase complex.component QCR10'	''	''
'2.4.4'	'Cellular respiration.oxidative phosphorylation.cytochrome c'	''	''
'2.4.4.1'	'Cellular respiration.oxidative phosphorylation.cytochrome c.cytochrome c protein'	''	''
'2.4.4.2'	'Cellular respiration.oxidative phosphorylation.cytochrome c.CCM cytochrome c maturation system (system I)'	''	''
'2.4.4.2.1'	'Cellular respiration.oxidative phosphorylation.cytochrome c.CCM cytochrome c maturation system (system I).CcmABC complex'	''	''
'2.4.4.2.1.1'	'Cellular respiration.oxidative phosphorylation.cytochrome c.CCM cytochrome c maturation system (system I).CcmABC complex.ATP-binding component CcmA'	''	''
'2.4.4.2.1.2'	'Cellular respiration.oxidative phosphorylation.cytochrome c.CCM cytochrome c maturation system (system I).CcmABC complex.integral membrane component CcmB'	''	''
'2.4.4.2.1.3'	'Cellular respiration.oxidative phosphorylation.cytochrome c.CCM cytochrome c maturation system (system I).CcmABC complex.component CcmC'	''	''
'2.4.4.2.2'	'Cellular respiration.oxidative phosphorylation.cytochrome c.CCM cytochrome c maturation system (system I).heme chaperone (CcmE)'	''	''
'2.4.4.2.3'	'Cellular respiration.oxidative phosphorylation.cytochrome c.CCM cytochrome c maturation system (system I).apocytochrome-heme assembly complex'	''	''
'2.4.4.2.3.1'	'Cellular respiration.oxidative phosphorylation.cytochrome c.CCM cytochrome c maturation system (system I).apocytochrome-heme assembly complex.component CcmFc'	''	''
'2.4.4.2.3.2'	'Cellular respiration.oxidative phosphorylation.cytochrome c.CCM cytochrome c maturation system (system I).apocytochrome-heme assembly complex.component CcmFn'	''	''
'2.4.4.2.3.3'	'Cellular respiration.oxidative phosphorylation.cytochrome c.CCM cytochrome c maturation system (system I).apocytochrome-heme assembly complex.component CcmH'	''	''
'2.4.4.3'	'Cellular respiration.oxidative phosphorylation.cytochrome c.CCHL cytochrome c maturation system (system III)'	''	''
'2.4.4.3.1'	'Cellular respiration.oxidative phosphorylation.cytochrome c.CCHL cytochrome c maturation system (system III).cytochrome c synthetase (Cchl)'	''	''
'2.4.5'	'Cellular respiration.oxidative phosphorylation.cytochrome c oxidase complex'	''	''
'2.4.5.1'	'Cellular respiration.oxidative phosphorylation.cytochrome c oxidase complex.core components'	''	''
'2.4.5.1.1'	'Cellular respiration.oxidative phosphorylation.cytochrome c oxidase complex.core components.component COX1'	''	''
'2.4.5.1.2'	'Cellular respiration.oxidative phosphorylation.cytochrome c oxidase complex.core components.component COX2'	''	''
'2.4.5.1.3'	'Cellular respiration.oxidative phosphorylation.cytochrome c oxidase complex.core components.component COX3'	''	''
'2.4.5.1.4'	'Cellular respiration.oxidative phosphorylation.cytochrome c oxidase complex.core components.component COX5b'	''	''
'2.4.5.1.5'	'Cellular respiration.oxidative phosphorylation.cytochrome c oxidase complex.core components.component COX5c'	''	''
'2.4.5.1.6'	'Cellular respiration.oxidative phosphorylation.cytochrome c oxidase complex.core components.component COX6a'	''	''
'2.4.5.1.7'	'Cellular respiration.oxidative phosphorylation.cytochrome c oxidase complex.core components.component COX6b'	''	''
'2.4.5.2'	'Cellular respiration.oxidative phosphorylation.cytochrome c oxidase complex.plant-specific components'	''	''
'2.4.5.2.1'	'Cellular respiration.oxidative phosphorylation.cytochrome c oxidase complex.plant-specific components.component Cox-X1'	''	''
'2.4.5.2.2'	'Cellular respiration.oxidative phosphorylation.cytochrome c oxidase complex.plant-specific components.component Cox-X2'	''	''
'2.4.5.2.3'	'Cellular respiration.oxidative phosphorylation.cytochrome c oxidase complex.plant-specific components.component Cox-X4'	''	''
'2.4.5.3'	'Cellular respiration.oxidative phosphorylation.cytochrome c oxidase complex.accessory assembly components'	''	''
'2.4.5.3.1'	'Cellular respiration.oxidative phosphorylation.cytochrome c oxidase complex.accessory assembly components.component COX11'	''	''
'2.4.5.3.2'	'Cellular respiration.oxidative phosphorylation.cytochrome c oxidase complex.accessory assembly components.component COX14'	''	''
'2.4.5.3.3'	'Cellular respiration.oxidative phosphorylation.cytochrome c oxidase complex.accessory assembly components.component COX15'	''	''
'2.4.5.3.4'	'Cellular respiration.oxidative phosphorylation.cytochrome c oxidase complex.accessory assembly components.component COX16'	''	''
'2.4.5.3.5'	'Cellular respiration.oxidative phosphorylation.cytochrome c oxidase complex.accessory assembly components.component COX17'	''	''
'2.4.5.3.6'	'Cellular respiration.oxidative phosphorylation.cytochrome c oxidase complex.accessory assembly components.membrane insertase component COX18/Oxa1'	''	''
'2.4.5.3.7'	'Cellular respiration.oxidative phosphorylation.cytochrome c oxidase complex.accessory assembly components.component COX19'	''	''
'2.4.5.3.8'	'Cellular respiration.oxidative phosphorylation.cytochrome c oxidase complex.accessory assembly components.component SURF1'	''	''
'2.4.5.3.9'	'Cellular respiration.oxidative phosphorylation.cytochrome c oxidase complex.accessory assembly components.metallochaperone component HCC/SCO1'	''	''
'2.4.6'	'Cellular respiration.oxidative phosphorylation.ATP synthase complex'	''	''
'2.4.6.1'	'Cellular respiration.oxidative phosphorylation.ATP synthase complex.membrane MF0 subcomplex'	''	''
'2.4.6.1.1'	'Cellular respiration.oxidative phosphorylation.ATP synthase complex.membrane MF0 subcomplex.subunit a'	''	''
'2.4.6.1.2'	'Cellular respiration.oxidative phosphorylation.ATP synthase complex.membrane MF0 subcomplex.subunit b'	''	''
'2.4.6.1.3'	'Cellular respiration.oxidative phosphorylation.ATP synthase complex.membrane MF0 subcomplex.subunit c'	''	''
'2.4.6.1.4'	'Cellular respiration.oxidative phosphorylation.ATP synthase complex.membrane MF0 subcomplex.subunit d'	''	''
'2.4.6.1.5'	'Cellular respiration.oxidative phosphorylation.ATP synthase complex.membrane MF0 subcomplex.subunit e'	''	''
'2.4.6.1.6'	'Cellular respiration.oxidative phosphorylation.ATP synthase complex.membrane MF0 subcomplex.subunit f'	''	''
'2.4.6.1.7'	'Cellular respiration.oxidative phosphorylation.ATP synthase complex.membrane MF0 subcomplex.subunit g'	''	''
'2.4.6.1.8'	'Cellular respiration.oxidative phosphorylation.ATP synthase complex.membrane MF0 subcomplex.subunit A6L'	''	''
'2.4.6.1.9'	'Cellular respiration.oxidative phosphorylation.ATP synthase complex.membrane MF0 subcomplex.subunit 6kDa/ATP6'	''	''
'2.4.6.1.10'	'Cellular respiration.oxidative phosphorylation.ATP synthase complex.membrane MF0 subcomplex.subunit 24kDa/FAd'	''	''
'2.4.6.2'	'Cellular respiration.oxidative phosphorylation.ATP synthase complex.peripheral MF1 subcomplex'	''	''
'2.4.6.2.1'	'Cellular respiration.oxidative phosphorylation.ATP synthase complex.peripheral MF1 subcomplex.subunit alpha'	''	''
'2.4.6.2.2'	'Cellular respiration.oxidative phosphorylation.ATP synthase complex.peripheral MF1 subcomplex.subunit beta'	''	''
'2.4.6.2.3'	'Cellular respiration.oxidative phosphorylation.ATP synthase complex.peripheral MF1 subcomplex.subunit gamma'	''	''
'2.4.6.2.4'	'Cellular respiration.oxidative phosphorylation.ATP synthase complex.peripheral MF1 subcomplex.subunit delta/OSCP'	''	''
'2.4.6.2.5'	'Cellular respiration.oxidative phosphorylation.ATP synthase complex.peripheral MF1 subcomplex.subunit delta_'	''	''
'2.4.6.2.6'	'Cellular respiration.oxidative phosphorylation.ATP synthase complex.peripheral MF1 subcomplex.subunit epsilon'	''	''
'2.4.6.3'	'Cellular respiration.oxidative phosphorylation.ATP synthase complex.assembly'	''	''
'2.4.6.3.1'	'Cellular respiration.oxidative phosphorylation.ATP synthase complex.assembly.chaperone (ATP10)'	''	''
'2.4.6.3.2'	'Cellular respiration.oxidative phosphorylation.ATP synthase complex.assembly.chaperone (ATP11)'	''	''
'2.4.6.3.3'	'Cellular respiration.oxidative phosphorylation.ATP synthase complex.assembly.chaperone (ATP12)'	''	''
'2.4.6.4'	'Cellular respiration.oxidative phosphorylation.ATP synthase complex.regulation'	''	''
'2.4.6.4.1'	'Cellular respiration.oxidative phosphorylation.ATP synthase complex.regulation.regulatory protein (IF1)'	''	''
'3'	'Carbohydrate metabolism'	''	''
'3.1'	'Carbohydrate metabolism.sucrose metabolism'	''	''
'3.1.1'	'Carbohydrate metabolism.sucrose metabolism.triose-phosphate translocation'	''	''
'3.1.1.1'	'Carbohydrate metabolism.sucrose metabolism.triose-phosphate translocation.triose phosphate:phosphate translocator'	''	''
'3.1.2'	'Carbohydrate metabolism.sucrose metabolism.biosynthesis'	''	''
'3.1.2.1'	'Carbohydrate metabolism.sucrose metabolism.biosynthesis.cytosolic triose-phosphate isomerase'	''	''
'3.1.2.2'	'Carbohydrate metabolism.sucrose metabolism.biosynthesis.cytosolic fructose-bisphosphate aldolase'	''	''
'3.1.2.3'	'Carbohydrate metabolism.sucrose metabolism.biosynthesis.cytosolic fructose-1,6-bisphosphatase'	''	''
'3.1.2.4'	'Carbohydrate metabolism.sucrose metabolism.biosynthesis.cytosolic phosphoglucose isomerase'	''	''
'3.1.2.5'	'Carbohydrate metabolism.sucrose metabolism.biosynthesis.cytosolic phosphoglucomutase'	''	''
'3.1.2.6'	'Carbohydrate metabolism.sucrose metabolism.biosynthesis.cytosolic UDP-glucose pyrophosphorylase'	''	''
'3.1.2.7'	'Carbohydrate metabolism.sucrose metabolism.biosynthesis.sucrose-phosphate synthase'	''	''
'3.1.2.8'	'Carbohydrate metabolism.sucrose metabolism.biosynthesis.sucrose-phosphate phosphatase'	''	''
'3.1.3'	'Carbohydrate metabolism.sucrose metabolism.translocation'	''	''
'3.1.3.1'	'Carbohydrate metabolism.sucrose metabolism.translocation.sucrose transporter'	''	''
'3.1.4'	'Carbohydrate metabolism.sucrose metabolism.degradation'	''	''
'3.1.4.1'	'Carbohydrate metabolism.sucrose metabolism.degradation.invertase activities'	''	''
'3.1.4.1.1'	'Carbohydrate metabolism.sucrose metabolism.degradation.invertase activities.cell wall acid beta-fructofuranosidase (CWIN)'	''	''
'3.1.4.1.2'	'Carbohydrate metabolism.sucrose metabolism.degradation.invertase activities.vacuolar acid beta-fructofuranosidase (VIN)'	'horvu7hr1g000260.1'	'vacuolar acid beta-fructofuranosidase (VIN) (original description: cds chromosome:IBSC_v2:chr7H:276441:280334:1 gene:HORVU7Hr1G000260 gene_biotype:protein_coding transcript_biotype:protein_coding) &'	T
'3.1.4.1.3'	'Carbohydrate metabolism.sucrose metabolism.degradation.invertase activities.alkaline sucrose-specific invertase (CIN)'	''	''
'3.1.4.1.4'	'Carbohydrate metabolism.sucrose metabolism.degradation.invertase activities.vacuolar/cell wall invertase inhibitor (VIF2)'	''	''
'3.1.4.1.5'	'Carbohydrate metabolism.sucrose metabolism.degradation.invertase activities.vacuolar invertase inhibitor (VIF1)'	''	''
'3.1.4.2'	'Carbohydrate metabolism.sucrose metabolism.degradation.sucrose synthase'	''	''
'3.1.4.3'	'Carbohydrate metabolism.sucrose metabolism.degradation.hexokinase'	''	''
'3.1.4.4'	'Carbohydrate metabolism.sucrose metabolism.degradation.fructose kinase'	''	''
'3.1.5'	'Carbohydrate metabolism.sucrose metabolism.regulation of sucrose/starch partitioning'	''	''
'3.1.5.1'	'Carbohydrate metabolism.sucrose metabolism.regulation of sucrose/starch partitioning.bifunctional 6-phosphofructo-2-kinase and fructose-2,6-bisphosphatase'	''	''
'3.2'	'Carbohydrate metabolism.starch metabolism'	''	''
'3.2.1'	'Carbohydrate metabolism.starch metabolism.granule initiation'	''	''
'3.2.1.1'	'Carbohydrate metabolism.starch metabolism.granule initiation.initiation factor (PTST2)'	''	''
'3.2.1.2'	'Carbohydrate metabolism.starch metabolism.granule initiation.initiation factor (PTST3)'	''	''
'3.2.1.3'	'Carbohydrate metabolism.starch metabolism.granule initiation.initiation factor (MRC/PII1)'	''	''
'3.2.1.4'	'Carbohydrate metabolism.starch metabolism.granule initiation.initiation factor (MFP1)'	''	''
'3.2.2'	'Carbohydrate metabolism.starch metabolism.biosynthesis'	''	''
'3.2.2.1'	'Carbohydrate metabolism.starch metabolism.biosynthesis.plastidial phosphoglucose isomerase'	''	''
'3.2.2.2'	'Carbohydrate metabolism.starch metabolism.biosynthesis.plastidial phosphoglucomutase'	''	''
'3.2.2.3'	'Carbohydrate metabolism.starch metabolism.biosynthesis.ADP-glucose pyrophosphorylase complex'	''	''
'3.2.2.3.1'	'Carbohydrate metabolism.starch metabolism.biosynthesis.ADP-glucose pyrophosphorylase complex.large subunit APL'	''	''
'3.2.2.3.2'	'Carbohydrate metabolism.starch metabolism.biosynthesis.ADP-glucose pyrophosphorylase complex.small subunit APS'	''	''
'3.2.2.4'	'Carbohydrate metabolism.starch metabolism.biosynthesis.starch synthase activities'	''	''
'3.2.2.4.1'	'Carbohydrate metabolism.starch metabolism.biosynthesis.starch synthase activities.starch synthase (SSI)'	''	''
'3.2.2.4.2'	'Carbohydrate metabolism.starch metabolism.biosynthesis.starch synthase activities.starch synthase (SSII)'	''	''
'3.2.2.4.3'	'Carbohydrate metabolism.starch metabolism.biosynthesis.starch synthase activities.starch synthase (SSIII)'	''	''
'3.2.2.4.4'	'Carbohydrate metabolism.starch metabolism.biosynthesis.starch synthase activities.starch synthase (SSIV)'	''	''
'3.2.2.4.5'	'Carbohydrate metabolism.starch metabolism.biosynthesis.starch synthase activities.starch synthase (SS5)'	''	''
'3.2.2.4.6'	'Carbohydrate metabolism.starch metabolism.biosynthesis.starch synthase activities.granule-bound starch (amylose) synthase'	''	''
'3.2.2.4.7'	'Carbohydrate metabolism.starch metabolism.biosynthesis.starch synthase activities.scaffold protein of amylose biosynthesis'	''	''
'3.2.2.5'	'Carbohydrate metabolism.starch metabolism.biosynthesis.starch branching enzyme'	''	''
'3.2.2.6'	'Carbohydrate metabolism.starch metabolism.biosynthesis.ISA1-ISA2 isoamylase-type starch debranching complex'	''	''
'3.2.2.6.1'	'Carbohydrate metabolism.starch metabolism.biosynthesis.ISA1-ISA2 isoamylase-type starch debranching complex.component ISA1'	''	''
'3.2.2.6.2'	'Carbohydrate metabolism.starch metabolism.biosynthesis.ISA1-ISA2 isoamylase-type starch debranching complex.component ISA2'	''	''
'3.2.3'	'Carbohydrate metabolism.starch metabolism.degradation'	''	''
'3.2.3.1'	'Carbohydrate metabolism.starch metabolism.degradation.phosphorylation'	''	''
'3.2.3.1.1'	'Carbohydrate metabolism.starch metabolism.degradation.phosphorylation.glucan, water dikinase (GWD)'	''	''
'3.2.3.1.2'	'Carbohydrate metabolism.starch metabolism.degradation.phosphorylation.phosphoglucan, water dikinase (PWD)'	''	''
'3.2.3.1.3'	'Carbohydrate metabolism.starch metabolism.degradation.phosphorylation.regulatory protein (ESV1) of dikinase activities'	''	''
'3.2.3.1.4'	'Carbohydrate metabolism.starch metabolism.degradation.phosphorylation.regulatory protein (LESV)'	''	''
'3.2.3.2'	'Carbohydrate metabolism.starch metabolism.degradation.dephosphorylation'	''	''
'3.2.3.2.1'	'Carbohydrate metabolism.starch metabolism.degradation.dephosphorylation.phosphoglucan phosphatase (SEX4)'	''	''
'3.2.3.2.2'	'Carbohydrate metabolism.starch metabolism.degradation.dephosphorylation.phosphoglucan phosphatase (LSF2)'	''	''
'3.2.3.2.3'	'Carbohydrate metabolism.starch metabolism.degradation.dephosphorylation.alpha-amylase-binding scaffold protein (LSF1)'	''	''
'3.2.3.3'	'Carbohydrate metabolism.starch metabolism.degradation.hydrolysis and phosphorolysis'	''	''
'3.2.3.3.1'	'Carbohydrate metabolism.starch metabolism.degradation.hydrolysis and phosphorolysis.amylase activities'	''	''
'3.2.3.3.1.1'	'Carbohydrate metabolism.starch metabolism.degradation.hydrolysis and phosphorolysis.amylase activities.alpha amylase'	''	''
'3.2.3.3.1.2'	'Carbohydrate metabolism.starch metabolism.degradation.hydrolysis and phosphorolysis.amylase activities.beta amylase'	''	''
'3.2.3.3.2'	'Carbohydrate metabolism.starch metabolism.degradation.hydrolysis and phosphorolysis.starch-debranching activities'	''	''
'3.2.3.3.2.1'	'Carbohydrate metabolism.starch metabolism.degradation.hydrolysis and phosphorolysis.starch-debranching activities.isoamylase (ISA3)'	''	''
'3.2.3.3.2.2'	'Carbohydrate metabolism.starch metabolism.degradation.hydrolysis and phosphorolysis.starch-debranching activities.pullulanase (PU1)'	''	''
'3.2.3.3.3'	'Carbohydrate metabolism.starch metabolism.degradation.hydrolysis and phosphorolysis.plastidial glucanotransferase (DPE1)'	''	''
'3.2.3.3.4'	'Carbohydrate metabolism.starch metabolism.degradation.hydrolysis and phosphorolysis.plastidial alpha-glucan phosphorylase (PHS1)'	''	''
'3.2.3.4'	'Carbohydrate metabolism.starch metabolism.degradation.sugar translocation'	''	''
'3.2.3.4.1'	'Carbohydrate metabolism.starch metabolism.degradation.sugar translocation.maltose transporter (MEX)'	''	''
'3.2.3.4.2'	'Carbohydrate metabolism.starch metabolism.degradation.sugar translocation.glucose transporter (GlcT)'	''	''
'3.2.3.5'	'Carbohydrate metabolism.starch metabolism.degradation.maltose metabolism'	''	''
'3.2.3.5.1'	'Carbohydrate metabolism.starch metabolism.degradation.maltose metabolism.cytosolic glucanotransferase (DPE2)'	''	''
'3.2.3.5.2'	'Carbohydrate metabolism.starch metabolism.degradation.maltose metabolism.cytosolic alpha-glucan phosphorylase'	''	''
'3.3'	'Carbohydrate metabolism.trehalose metabolism'	''	''
'3.3.1'	'Carbohydrate metabolism.trehalose metabolism.trehalose-6-phosphate synthase'	''	''
'3.3.2'	'Carbohydrate metabolism.trehalose metabolism.trehalose-6-phosphate phosphatase'	''	''
'3.3.3'	'Carbohydrate metabolism.trehalose metabolism.trehalase'	''	''
'3.4'	'Carbohydrate metabolism.oligosaccharide metabolism'	''	''
'3.4.1'	'Carbohydrate metabolism.oligosaccharide metabolism.galactinol synthase'	''	''
'3.4.2'	'Carbohydrate metabolism.oligosaccharide metabolism.galactinol-sucrose galactosyltransferase'	''	''
'3.4.3'	'Carbohydrate metabolism.oligosaccharide metabolism.raffinose synthase'	''	''
'3.4.4'	'Carbohydrate metabolism.oligosaccharide metabolism.stachyose synthase'	''	''
'3.4.5'	'Carbohydrate metabolism.oligosaccharide metabolism.alkaline alpha-galactosidase (SIP2)'	''	''
'3.4.6'	'Carbohydrate metabolism.oligosaccharide metabolism.alpha-galactosidase (AGAL)'	''	''
'3.5'	'Carbohydrate metabolism.sorbitol metabolism'	''	''
'3.5.1'	'Carbohydrate metabolism.sorbitol metabolism.aldose 6-phosphate reductase'	''	''
'3.5.2'	'Carbohydrate metabolism.sorbitol metabolism.sorbitol dehydrogenase'	''	''
'3.6'	'Carbohydrate metabolism.mannose metabolism'	''	''
'3.6.1'	'Carbohydrate metabolism.mannose metabolism.phosphomannose isomerase (PMI)'	''	''
'3.6.2'	'Carbohydrate metabolism.mannose metabolism.phosphomannomutase'	''	''
'3.6.3'	'Carbohydrate metabolism.mannose metabolism.aldose 6-phosphate reductase'	''	''
'3.6.4'	'Carbohydrate metabolism.mannose metabolism.phosphosugar phosphatase'	''	''
'3.7'	'Carbohydrate metabolism.galactose metabolism'	''	''
'3.7.1'	'Carbohydrate metabolism.galactose metabolism.D-galactokinase'	''	''
'3.8'	'Carbohydrate metabolism.ribose metabolism'	''	''
'3.8.1'	'Carbohydrate metabolism.ribose metabolism.ribokinase'	''	''
'3.9'	'Carbohydrate metabolism.oxidative pentose phosphate pathway'	''	''
'3.9.1'	'Carbohydrate metabolism.oxidative pentose phosphate pathway.oxidative phase'	''	''
'3.9.1.1'	'Carbohydrate metabolism.oxidative pentose phosphate pathway.oxidative phase.glucose-6-phosphate dehydrogenase'	''	''
'3.9.1.2'	'Carbohydrate metabolism.oxidative pentose phosphate pathway.oxidative phase.6-phosphogluconolactonase'	''	''
'3.9.1.3'	'Carbohydrate metabolism.oxidative pentose phosphate pathway.oxidative phase.6-phosphogluconate dehydrogenase'	''	''
'3.9.2'	'Carbohydrate metabolism.oxidative pentose phosphate pathway.non-oxidative phase'	''	''
'3.9.2.1'	'Carbohydrate metabolism.oxidative pentose phosphate pathway.non-oxidative phase.ribose 5-phosphate isomerase'	''	''
'3.9.2.2'	'Carbohydrate metabolism.oxidative pentose phosphate pathway.non-oxidative phase.ribulose-phosphate 3-epimerase'	''	''
'3.9.2.3'	'Carbohydrate metabolism.oxidative pentose phosphate pathway.non-oxidative phase.transketolase'	''	''
'3.9.2.4'	'Carbohydrate metabolism.oxidative pentose phosphate pathway.non-oxidative phase.transaldolase'	''	''
'3.10'	'Carbohydrate metabolism.gluconeogenesis'	''	''
'3.10.1'	'Carbohydrate metabolism.gluconeogenesis.phosphoenolpyruvate carboxykinase'	''	''
'3.10.2'	'Carbohydrate metabolism.gluconeogenesis.pyruvate orthophosphate dikinase activity'	''	''
'3.10.2.1'	'Carbohydrate metabolism.gluconeogenesis.pyruvate orthophosphate dikinase activity.pyruvate orthophosphate dikinase'	''	''
'3.10.2.2'	'Carbohydrate metabolism.gluconeogenesis.pyruvate orthophosphate dikinase activity.regulatory pyruvate orthophosphate dikinase kinase'	''	''
'3.10.3'	'Carbohydrate metabolism.gluconeogenesis.cytosolic fructose-1,6-bisphosphatase'	''	''
'3.11'	'Carbohydrate metabolism.fermentation'	''	''
'3.11.1'	'Carbohydrate metabolism.fermentation.acetic acid biosynthesis'	''	''
'3.11.1.1'	'Carbohydrate metabolism.fermentation.acetic acid biosynthesis.pyruvate decarboxylase (PDC)'	''	''
'3.11.1.2'	'Carbohydrate metabolism.fermentation.acetic acid biosynthesis.alcohol dehydrogenase (ADH)'	''	''
'3.11.1.3'	'Carbohydrate metabolism.fermentation.acetic acid biosynthesis.aldehyde dehydrogenase (ALDH2B)'	''	''
'3.11.2'	'Carbohydrate metabolism.fermentation.lactic acid fermentation'	''	''
'3.11.2.1'	'Carbohydrate metabolism.fermentation.lactic acid fermentation.L-lactate dehydrogenase'	''	''
'3.12'	'Carbohydrate metabolism.plastidial glycolysis'	''	''
'3.12.1'	'Carbohydrate metabolism.plastidial glycolysis.ATP-dependent phosphofructokinase'	''	''
'3.12.2'	'Carbohydrate metabolism.plastidial glycolysis.fructose-1,6-bisphosphate aldolase'	''	''
'3.12.3'	'Carbohydrate metabolism.plastidial glycolysis.triosephosphate isomerase'	''	''
'3.12.4'	'Carbohydrate metabolism.plastidial glycolysis.glyceraldehyde 3-phosphate dehydrogenase'	''	''
'3.12.5'	'Carbohydrate metabolism.plastidial glycolysis.phosphoglycerate kinase'	''	''
'3.12.6'	'Carbohydrate metabolism.plastidial glycolysis.phosphoglycerate mutase'	''	''
'3.12.7'	'Carbohydrate metabolism.plastidial glycolysis.enolase'	''	''
'3.12.8'	'Carbohydrate metabolism.plastidial glycolysis.pyruvate kinase'	''	''
'3.13'	'Carbohydrate metabolism.nucleotide sugar biosynthesis'	''	''
'3.13.1'	'Carbohydrate metabolism.nucleotide sugar biosynthesis.GDP-D-mannose biosynthesis'	''	''
'3.13.1.1'	'Carbohydrate metabolism.nucleotide sugar biosynthesis.GDP-D-mannose biosynthesis.GDP-D-mannose pyrophosphorylase (VTC1)'	''	''
'3.13.1.2'	'Carbohydrate metabolism.nucleotide sugar biosynthesis.GDP-D-mannose biosynthesis.GDP-D-mannose pyrophosphorylase activator (KONJAC)'	''	''
'3.13.1.3'	'Carbohydrate metabolism.nucleotide sugar biosynthesis.GDP-D-mannose biosynthesis.GDP-D-mannose pyrophosphohydrolase (NUDT9)'	''	''
'3.13.2'	'Carbohydrate metabolism.nucleotide sugar biosynthesis.GDP-L-fucose biosynthesis'	''	''
'3.13.2.1'	'Carbohydrate metabolism.nucleotide sugar biosynthesis.GDP-L-fucose biosynthesis.de novo biosynthesis'	''	''
'3.13.2.1.1'	'Carbohydrate metabolism.nucleotide sugar biosynthesis.GDP-L-fucose biosynthesis.de novo biosynthesis.GDP-D-mannose 4,6-dehydratase (MUR1)'	'horvu1hr1g083130.1'	'GDP-D-mannose 4,6-dehydratase (MUR1) (original description: cds chromosome:IBSC_v2:chr1H:531252400:531253465:1 gene:HORVU1Hr1G083130 gene_biotype:protein_coding transcript_biotype:protein_coding) &'	T
'3.13.2.1.2'	'Carbohydrate metabolism.nucleotide sugar biosynthesis.GDP-L-fucose biosynthesis.de novo biosynthesis.GDP-L-fucose synthase'	''	''
'3.13.2.2'	'Carbohydrate metabolism.nucleotide sugar biosynthesis.GDP-L-fucose biosynthesis.salvage biosynthesis'	''	''
'3.13.2.2.1'	'Carbohydrate metabolism.nucleotide sugar biosynthesis.GDP-L-fucose biosynthesis.salvage biosynthesis.bifunctional L-fucokinase and GDP-L-fucose pyrophosphorylase'	''	''
'3.13.3'	'Carbohydrate metabolism.nucleotide sugar biosynthesis.UDP-D-glucuronic acid biosynthesis'	''	''
'3.13.3.1'	'Carbohydrate metabolism.nucleotide sugar biosynthesis.UDP-D-glucuronic acid biosynthesis.UDP-D-glucose 6-dehydrogenase'	''	''
'3.13.3.2'	'Carbohydrate metabolism.nucleotide sugar biosynthesis.UDP-D-glucuronic acid biosynthesis.myo-inositol oxidation pathway (MIOP)'	''	''
'3.13.3.2.1'	'Carbohydrate metabolism.nucleotide sugar biosynthesis.UDP-D-glucuronic acid biosynthesis.myo-inositol oxidation pathway (MIOP).myo-inositol oxygenase'	''	''
'3.13.3.2.2'	'Carbohydrate metabolism.nucleotide sugar biosynthesis.UDP-D-glucuronic acid biosynthesis.myo-inositol oxidation pathway (MIOP).D-glucuronic acid kinase'	''	''
'3.13.3.2.3'	'Carbohydrate metabolism.nucleotide sugar biosynthesis.UDP-D-glucuronic acid biosynthesis.myo-inositol oxidation pathway (MIOP).multifunctional UDP-monosaccharide pyrophosphorylase'	''	''
'3.13.4'	'Carbohydrate metabolism.nucleotide sugar biosynthesis.UDP-D-galacturonic acid biosynthesis'	''	''
'3.13.4.1'	'Carbohydrate metabolism.nucleotide sugar biosynthesis.UDP-D-galacturonic acid biosynthesis.UDP-D-glucuronic acid 4-epimerase'	''	''
'3.13.4.2'	'Carbohydrate metabolism.nucleotide sugar biosynthesis.UDP-D-galacturonic acid biosynthesis.salvage biosynthesis'	''	''
'3.13.4.2.1'	'Carbohydrate metabolism.nucleotide sugar biosynthesis.UDP-D-galacturonic acid biosynthesis.salvage biosynthesis.galacturonokinase'	''	''
'3.13.5'	'Carbohydrate metabolism.nucleotide sugar biosynthesis.UDP-D-xylose biosynthesis'	''	''
'3.13.5.1'	'Carbohydrate metabolism.nucleotide sugar biosynthesis.UDP-D-xylose biosynthesis.UDP-D-glucuronic acid decarboxylase'	''	''
'3.13.5.2'	'Carbohydrate metabolism.nucleotide sugar biosynthesis.UDP-D-xylose biosynthesis.UDP-D-apiose / UPD-D-xylose synthetase'	''	''
'3.13.6'	'Carbohydrate metabolism.nucleotide sugar biosynthesis.nucleotide rhamnose biosynthesis'	''	''
'3.13.6.1'	'Carbohydrate metabolism.nucleotide sugar biosynthesis.nucleotide rhamnose biosynthesis.UDP-L-rhamnose synthase (RHM)'	''	''
'3.13.6.2'	'Carbohydrate metabolism.nucleotide sugar biosynthesis.nucleotide rhamnose biosynthesis.dTDP-rhamnose synthase (NRS-ER)'	''	''
'3.13.7'	'Carbohydrate metabolism.nucleotide sugar biosynthesis.UDP-L-arabinose biosynthesis'	''	''
'3.13.7.1'	'Carbohydrate metabolism.nucleotide sugar biosynthesis.UDP-L-arabinose biosynthesis.UDP-D-xylose 4-epimerase'	''	''
'3.13.7.2'	'Carbohydrate metabolism.nucleotide sugar biosynthesis.UDP-L-arabinose biosynthesis.salvage biosynthesis'	''	''
'3.13.7.2.1'	'Carbohydrate metabolism.nucleotide sugar biosynthesis.UDP-L-arabinose biosynthesis.salvage biosynthesis.L-arabinose kinase'	''	''
'3.13.7.3'	'Carbohydrate metabolism.nucleotide sugar biosynthesis.UDP-L-arabinose biosynthesis.UDP-L-arabinose mutase'	''	''
'3.13.8'	'Carbohydrate metabolism.nucleotide sugar biosynthesis.UDP-D-glucose 4-epimerase'	''	''
'3.13.9'	'Carbohydrate metabolism.nucleotide sugar biosynthesis.UDP-N-acetylglucosamine biosynthesis'	''	''
'3.13.9.1'	'Carbohydrate metabolism.nucleotide sugar biosynthesis.UDP-N-acetylglucosamine biosynthesis.de novo biosynthesis'	''	''
'3.13.9.1.1'	'Carbohydrate metabolism.nucleotide sugar biosynthesis.UDP-N-acetylglucosamine biosynthesis.de novo biosynthesis.glutamine:fructose-6-phosphate amidotransferase'	''	''
'3.13.9.1.2'	'Carbohydrate metabolism.nucleotide sugar biosynthesis.UDP-N-acetylglucosamine biosynthesis.de novo biosynthesis.glucosamine 6-phosphate N-acetyltransferase'	''	''
'3.13.9.1.3'	'Carbohydrate metabolism.nucleotide sugar biosynthesis.UDP-N-acetylglucosamine biosynthesis.de novo biosynthesis.N-acetylglucosamine-phosphate mutase'	''	''
'3.13.9.1.4'	'Carbohydrate metabolism.nucleotide sugar biosynthesis.UDP-N-acetylglucosamine biosynthesis.de novo biosynthesis.UDP-N-acetylglucosamine pyrophosphorylase'	''	''
'3.13.9.2'	'Carbohydrate metabolism.nucleotide sugar biosynthesis.UDP-N-acetylglucosamine biosynthesis.salvage biosynthesis'	''	''
'3.13.9.2.1'	'Carbohydrate metabolism.nucleotide sugar biosynthesis.UDP-N-acetylglucosamine biosynthesis.salvage biosynthesis.N-acetylglucosamine kinase'	''	''
'4'	'Amino acid metabolism'	''	''
'4.1'	'Amino acid metabolism.glutamate group amino acid biosynthesis'	''	''
'4.1.1'	'Amino acid metabolism.glutamate group amino acid biosynthesis.glutamate-derived amino acids'	''	''
'4.1.1.1'	'Amino acid metabolism.glutamate group amino acid biosynthesis.glutamate-derived amino acids.ornithine'	''	''
'4.1.1.1.1'	'Amino acid metabolism.glutamate group amino acid biosynthesis.glutamate-derived amino acids.ornithine.N-acetylglutamate synthase'	''	''
'4.1.1.1.2'	'Amino acid metabolism.glutamate group amino acid biosynthesis.glutamate-derived amino acids.ornithine.N-acetylglutamate kinase'	''	''
'4.1.1.1.3'	'Amino acid metabolism.glutamate group amino acid biosynthesis.glutamate-derived amino acids.ornithine.N-acetylglutamate-5-phosphate reductase'	''	''
'4.1.1.1.4'	'Amino acid metabolism.glutamate group amino acid biosynthesis.glutamate-derived amino acids.ornithine.N2-acetylornithine aminotransferase'	''	''
'4.1.1.1.5'	'Amino acid metabolism.glutamate group amino acid biosynthesis.glutamate-derived amino acids.ornithine.N2-acetylornithine:glutamate acetyltransferase'	''	''
'4.1.1.1.6'	'Amino acid metabolism.glutamate group amino acid biosynthesis.glutamate-derived amino acids.ornithine.N2-acetylornithine deacetylase'	''	''
'4.1.1.2'	'Amino acid metabolism.glutamate group amino acid biosynthesis.glutamate-derived amino acids.arginine'	''	''
'4.1.1.2.1'	'Amino acid metabolism.glutamate group amino acid biosynthesis.glutamate-derived amino acids.arginine.carbamoyl phosphate synthetase heterodimer'	''	''
'4.1.1.2.1.1'	'Amino acid metabolism.glutamate group amino acid biosynthesis.glutamate-derived amino acids.arginine.carbamoyl phosphate synthetase heterodimer.large subunit'	''	''
'4.1.1.2.1.2'	'Amino acid metabolism.glutamate group amino acid biosynthesis.glutamate-derived amino acids.arginine.carbamoyl phosphate synthetase heterodimer.small subunit'	''	''
'4.1.1.2.2'	'Amino acid metabolism.glutamate group amino acid biosynthesis.glutamate-derived amino acids.arginine.ornithine carbamoyltransferase'	''	''
'4.1.1.2.3'	'Amino acid metabolism.glutamate group amino acid biosynthesis.glutamate-derived amino acids.arginine.argininosuccinate synthetase'	''	''
'4.1.1.2.4'	'Amino acid metabolism.glutamate group amino acid biosynthesis.glutamate-derived amino acids.arginine.argininosuccinate lyase'	''	''
'4.1.1.2.5'	'Amino acid metabolism.glutamate group amino acid biosynthesis.glutamate-derived amino acids.arginine.arginine and ornithine transporter (BAC)'	''	''
'4.1.1.3'	'Amino acid metabolism.glutamate group amino acid biosynthesis.glutamate-derived amino acids.gamma-aminobutyrate (GABA)'	''	''
'4.1.1.3.1'	'Amino acid metabolism.glutamate group amino acid biosynthesis.glutamate-derived amino acids.gamma-aminobutyrate (GABA).glutamate decarboxylase (GAD)'	''	''
'4.1.1.3.2'	'Amino acid metabolism.glutamate group amino acid biosynthesis.glutamate-derived amino acids.gamma-aminobutyrate (GABA).GABA transporter (GAT)'	''	''
'4.1.1.4'	'Amino acid metabolism.glutamate group amino acid biosynthesis.glutamate-derived amino acids.proline'	''	''
'4.1.1.4.1'	'Amino acid metabolism.glutamate group amino acid biosynthesis.glutamate-derived amino acids.proline.main pathway'	''	''
'4.1.1.4.1.1'	'Amino acid metabolism.glutamate group amino acid biosynthesis.glutamate-derived amino acids.proline.main pathway.pyrroline-5-carboxylate synthetase'	''	''
'4.1.1.4.1.2'	'Amino acid metabolism.glutamate group amino acid biosynthesis.glutamate-derived amino acids.proline.main pathway.pyrroline-5-carboxylate reductase'	''	''
'4.1.1.4.2'	'Amino acid metabolism.glutamate group amino acid biosynthesis.glutamate-derived amino acids.proline.alternative pathway'	''	''
'4.1.1.4.2.1'	'Amino acid metabolism.glutamate group amino acid biosynthesis.glutamate-derived amino acids.proline.alternative pathway.pyrroline-2-carboxylate reductase'	''	''
'4.1.1.4.2.2'	'Amino acid metabolism.glutamate group amino acid biosynthesis.glutamate-derived amino acids.proline.alternative pathway.ornithine aminotransferase'	''	''
'4.1.1.4.3'	'Amino acid metabolism.glutamate group amino acid biosynthesis.glutamate-derived amino acids.proline.proline transporter (ProT)'	''	''
'4.1.2'	'Amino acid metabolism.glutamate group amino acid biosynthesis.histidine'	''	''
'4.1.2.1'	'Amino acid metabolism.glutamate group amino acid biosynthesis.histidine.ribose-phosphate diphosphokinase'	''	''
'4.1.2.2'	'Amino acid metabolism.glutamate group amino acid biosynthesis.histidine.ATP phosphoribosyl transferase'	''	''
'4.1.2.3'	'Amino acid metabolism.glutamate group amino acid biosynthesis.histidine.bifunctional phosphoribosyl-ATP diphosphatase and phosphoribosyl-AMP cyclohydrolase'	''	''
'4.1.2.4'	'Amino acid metabolism.glutamate group amino acid biosynthesis.histidine.phosphoribosyl-formimino-AICAR-phosphate isomerase'	''	''
'4.1.2.5'	'Amino acid metabolism.glutamate group amino acid biosynthesis.histidine.imidazoleglycerol-phosphate synthase'	''	''
'4.1.2.6'	'Amino acid metabolism.glutamate group amino acid biosynthesis.histidine.imidazoleglycerol-phosphate dehydratase'	''	''
'4.1.2.7'	'Amino acid metabolism.glutamate group amino acid biosynthesis.histidine.histidinol-phosphate aminotransferase'	''	''
'4.1.2.8'	'Amino acid metabolism.glutamate group amino acid biosynthesis.histidine.histidinol-phosphate phosphatase'	''	''
'4.1.2.9'	'Amino acid metabolism.glutamate group amino acid biosynthesis.histidine.histidinol dehydrogenase'	''	''
'4.2'	'Amino acid metabolism.aspartate group amino acid biosynthesis'	''	''
'4.2.1'	'Amino acid metabolism.aspartate group amino acid biosynthesis.asparagine'	''	''
'4.2.1.1'	'Amino acid metabolism.aspartate group amino acid biosynthesis.asparagine.glutamine-dependent asparagine synthetase'	''	''
'4.2.1.2'	'Amino acid metabolism.aspartate group amino acid biosynthesis.asparagine.L-asparaginase'	'horvu1hr1g082110.1'	'L-asparaginase (original description: cds chromosome:IBSC_v2:chr1H:528734839:528735557:-1 gene:HORVU1Hr1G082110 gene_biotype:protein_coding transcript_biotype:protein_coding) &'	T
'4.2.1.3'	'Amino acid metabolism.aspartate group amino acid biosynthesis.asparagine.asparagine aminotransaminase'	''	''
'4.2.1.4'	'Amino acid metabolism.aspartate group amino acid biosynthesis.asparagine.omega-amidase'	''	''
'4.2.2'	'Amino acid metabolism.aspartate group amino acid biosynthesis.aspartate-derived amino acids'	''	''
'4.2.2.1'	'Amino acid metabolism.aspartate group amino acid biosynthesis.aspartate-derived amino acids.aspartate kinase'	''	''
'4.2.2.2'	'Amino acid metabolism.aspartate group amino acid biosynthesis.aspartate-derived amino acids.aspartate-semialdehyde dehydrogenase'	''	''
'4.2.2.3'	'Amino acid metabolism.aspartate group amino acid biosynthesis.aspartate-derived amino acids.lysine'	''	''
'4.2.2.3.1'	'Amino acid metabolism.aspartate group amino acid biosynthesis.aspartate-derived amino acids.lysine.hydroxy-tetrahydrodihydrodipicolinate synthase'	''	''
'4.2.2.3.2'	'Amino acid metabolism.aspartate group amino acid biosynthesis.aspartate-derived amino acids.lysine.hydroxy-tetrahydrodihydrodipicolinate reductase'	''	''
'4.2.2.3.3'	'Amino acid metabolism.aspartate group amino acid biosynthesis.aspartate-derived amino acids.lysine.LL-diaminopimelate aminotransferase'	''	''
'4.2.2.3.4'	'Amino acid metabolism.aspartate group amino acid biosynthesis.aspartate-derived amino acids.lysine.diaminopimelate epimerase'	''	''
'4.2.2.3.5'	'Amino acid metabolism.aspartate group amino acid biosynthesis.aspartate-derived amino acids.lysine.diaminopimelate decarboxylase'	''	''
'4.2.2.4'	'Amino acid metabolism.aspartate group amino acid biosynthesis.aspartate-derived amino acids.bifunctional homoserine dehydrogenase and aspartate kinase'	''	''
'4.2.2.5'	'Amino acid metabolism.aspartate group amino acid biosynthesis.aspartate-derived amino acids.homoserine kinase'	''	''
'4.2.2.6'	'Amino acid metabolism.aspartate group amino acid biosynthesis.aspartate-derived amino acids.methionine'	''	''
'4.2.2.6.1'	'Amino acid metabolism.aspartate group amino acid biosynthesis.aspartate-derived amino acids.methionine.transsulfuration pathway'	''	''
'4.2.2.6.1.1'	'Amino acid metabolism.aspartate group amino acid biosynthesis.aspartate-derived amino acids.methionine.transsulfuration pathway.cystathionine gamma-synthase'	''	''
'4.2.2.6.1.2'	'Amino acid metabolism.aspartate group amino acid biosynthesis.aspartate-derived amino acids.methionine.transsulfuration pathway.cystathionine beta-lyase'	''	''
'4.2.2.6.2'	'Amino acid metabolism.aspartate group amino acid biosynthesis.aspartate-derived amino acids.methionine.L-homocysteine S-methyltransferase activities'	''	''
'4.2.2.6.2.1'	'Amino acid metabolism.aspartate group amino acid biosynthesis.aspartate-derived amino acids.methionine.L-homocysteine S-methyltransferase activities.methyl-tetrahydrofolate-dependent methionine synthase'	''	''
'4.2.2.6.2.2'	'Amino acid metabolism.aspartate group amino acid biosynthesis.aspartate-derived amino acids.methionine.L-homocysteine S-methyltransferase activities.cobalamine-dependent methionine synthase'	''	''
'4.2.2.6.3'	'Amino acid metabolism.aspartate group amino acid biosynthesis.aspartate-derived amino acids.methionine.S-methylmethionine cycle'	''	''
'4.2.2.6.3.1'	'Amino acid metabolism.aspartate group amino acid biosynthesis.aspartate-derived amino acids.methionine.S-methylmethionine cycle.homocysteine S-methyltransferase'	''	''
'4.2.2.6.3.2'	'Amino acid metabolism.aspartate group amino acid biosynthesis.aspartate-derived amino acids.methionine.S-methylmethionine cycle.methionine S-methyltransferase'	''	''
'4.2.2.6.4'	'Amino acid metabolism.aspartate group amino acid biosynthesis.aspartate-derived amino acids.methionine.salvage pathway'	''	''
'4.2.2.6.4.1'	'Amino acid metabolism.aspartate group amino acid biosynthesis.aspartate-derived amino acids.methionine.salvage pathway.methylthioadenosine nucleosidase (MTN)'	''	''
'4.2.2.6.4.2'	'Amino acid metabolism.aspartate group amino acid biosynthesis.aspartate-derived amino acids.methionine.salvage pathway.methylthioribose kinase (MTK)'	''	''
'4.2.2.6.4.3'	'Amino acid metabolism.aspartate group amino acid biosynthesis.aspartate-derived amino acids.methionine.salvage pathway.methylthioribose-1-phosphate isomerase (MTI)'	''	''
'4.2.2.6.4.4'	'Amino acid metabolism.aspartate group amino acid biosynthesis.aspartate-derived amino acids.methionine.salvage pathway.trifunctional methylthioribulose-1-phosphate dehydratase/enolase/phosphatase (DEP)'	''	''
'4.2.2.6.4.5'	'Amino acid metabolism.aspartate group amino acid biosynthesis.aspartate-derived amino acids.methionine.salvage pathway.acireductone dioxygenase (ARD)'	''	''
'4.2.2.7'	'Amino acid metabolism.aspartate group amino acid biosynthesis.aspartate-derived amino acids.threonine'	''	''
'4.2.2.7.1'	'Amino acid metabolism.aspartate group amino acid biosynthesis.aspartate-derived amino acids.threonine.threonine synthase'	''	''
'4.2.2.8'	'Amino acid metabolism.aspartate group amino acid biosynthesis.aspartate-derived amino acids.isoleucine'	''	''
'4.2.2.8.1'	'Amino acid metabolism.aspartate group amino acid biosynthesis.aspartate-derived amino acids.isoleucine.threonine reactive imine intermediate deaminase (RidA)'	''	''
'4.2.2.8.2'	'Amino acid metabolism.aspartate group amino acid biosynthesis.aspartate-derived amino acids.isoleucine.methionine gamma-lyase'	''	''
'4.2.2.8.3'	'Amino acid metabolism.aspartate group amino acid biosynthesis.aspartate-derived amino acids.isoleucine.acetolactate synthase complex'	''	''
'4.2.2.8.3.1'	'Amino acid metabolism.aspartate group amino acid biosynthesis.aspartate-derived amino acids.isoleucine.acetolactate synthase complex.catalytic subunit'	''	''
'4.2.2.8.3.2'	'Amino acid metabolism.aspartate group amino acid biosynthesis.aspartate-derived amino acids.isoleucine.acetolactate synthase complex.regulatory subunit'	''	''
'4.2.2.8.4'	'Amino acid metabolism.aspartate group amino acid biosynthesis.aspartate-derived amino acids.isoleucine.ketol-acid reductoisomerase'	''	''
'4.2.2.8.5'	'Amino acid metabolism.aspartate group amino acid biosynthesis.aspartate-derived amino acids.isoleucine.dihydroxy-acid dehydratase'	''	''
'4.2.2.8.6'	'Amino acid metabolism.aspartate group amino acid biosynthesis.aspartate-derived amino acids.isoleucine.valine/leucine/isoleucine aminotransferase'	''	''
'4.3'	'Amino acid metabolism.pyruvate group amino acid biosynthesis'	''	''
'4.3.1'	'Amino acid metabolism.pyruvate group amino acid biosynthesis.alanine'	''	''
'4.3.1.1'	'Amino acid metabolism.pyruvate group amino acid biosynthesis.alanine.alanine aminotransferase'	''	''
'4.3.2'	'Amino acid metabolism.pyruvate group amino acid biosynthesis.pyruvate-derived amino acids'	''	''
'4.3.2.1'	'Amino acid metabolism.pyruvate group amino acid biosynthesis.pyruvate-derived amino acids.acetolactate synthase complex'	''	''
'4.3.2.1.1'	'Amino acid metabolism.pyruvate group amino acid biosynthesis.pyruvate-derived amino acids.acetolactate synthase complex.catalytic subunit'	''	''
'4.3.2.1.2'	'Amino acid metabolism.pyruvate group amino acid biosynthesis.pyruvate-derived amino acids.acetolactate synthase complex.regulatory subunit'	''	''
'4.3.2.2'	'Amino acid metabolism.pyruvate group amino acid biosynthesis.pyruvate-derived amino acids.ketol-acid reductoisomerase'	''	''
'4.3.2.3'	'Amino acid metabolism.pyruvate group amino acid biosynthesis.pyruvate-derived amino acids.dihydroxy-acid dehydratase'	''	''
'4.3.2.4'	'Amino acid metabolism.pyruvate group amino acid biosynthesis.pyruvate-derived amino acids.valine/leucine/isoleucine aminotransferase'	''	''
'4.3.2.5'	'Amino acid metabolism.pyruvate group amino acid biosynthesis.pyruvate-derived amino acids.leucine'	''	''
'4.3.2.5.1'	'Amino acid metabolism.pyruvate group amino acid biosynthesis.pyruvate-derived amino acids.leucine.2-isopropylmalate synthase activity'	''	''
'4.3.2.5.1.1'	'Amino acid metabolism.pyruvate group amino acid biosynthesis.pyruvate-derived amino acids.leucine.2-isopropylmalate synthase activity.2-isopropylmalate synthase (IPMS)'	''	''
'4.3.2.5.1.2'	'Amino acid metabolism.pyruvate group amino acid biosynthesis.pyruvate-derived amino acids.leucine.2-isopropylmalate synthase activity.substrate(IPMS) adaptor of regulatory SCF ubiquitin ligase'	''	''
'4.3.2.5.2'	'Amino acid metabolism.pyruvate group amino acid biosynthesis.pyruvate-derived amino acids.leucine.isopropylmalate isomerase heterodimer'	''	''
'4.3.2.5.2.1'	'Amino acid metabolism.pyruvate group amino acid biosynthesis.pyruvate-derived amino acids.leucine.isopropylmalate isomerase heterodimer.large subunit'	''	''
'4.3.2.5.2.2'	'Amino acid metabolism.pyruvate group amino acid biosynthesis.pyruvate-derived amino acids.leucine.isopropylmalate isomerase heterodimer.small subunit'	''	''
'4.3.2.5.3'	'Amino acid metabolism.pyruvate group amino acid biosynthesis.pyruvate-derived amino acids.leucine.3-isopropylmalate dehydrogenase'	''	''
'4.4'	'Amino acid metabolism.serine group amino acid biosynthesis'	''	''
'4.4.1'	'Amino acid metabolism.serine group amino acid biosynthesis.non-photorespiratory serine'	''	''
'4.4.1.1'	'Amino acid metabolism.serine group amino acid biosynthesis.non-photorespiratory serine.phosphoglycerate dehydrogenase'	''	''
'4.4.1.2'	'Amino acid metabolism.serine group amino acid biosynthesis.non-photorespiratory serine.phosphoserine aminotransferase'	''	''
'4.4.1.3'	'Amino acid metabolism.serine group amino acid biosynthesis.non-photorespiratory serine.phosphoserine phosphatase'	''	''
'4.4.2'	'Amino acid metabolism.serine group amino acid biosynthesis.cysteine'	''	''
'4.4.2.1'	'Amino acid metabolism.serine group amino acid biosynthesis.cysteine.serine O-acetyltransferase (SAT)'	''	''
'4.4.2.2'	'Amino acid metabolism.serine group amino acid biosynthesis.cysteine.O-acetylserine sulfydrylase (OASS)'	''	''
'4.4.3'	'Amino acid metabolism.serine group amino acid biosynthesis.glycine'	''	''
'4.4.3.1'	'Amino acid metabolism.serine group amino acid biosynthesis.glycine.serine hydroxymethyltransferase (SHM)'	''	''
'4.5'	'Amino acid metabolism.shikimate group amino acid biosynthesis'	''	''
'4.5.1'	'Amino acid metabolism.shikimate group amino acid biosynthesis.shikimate pathway'	''	''
'4.5.1.1'	'Amino acid metabolism.shikimate group amino acid biosynthesis.shikimate pathway.3-deoxy-D-arabino-heptulosonate 7-phosphate (DAHP) synthase'	''	''
'4.5.1.2'	'Amino acid metabolism.shikimate group amino acid biosynthesis.shikimate pathway.3-dehydroquinate synthase (DHQS)'	''	''
'4.5.1.3'	'Amino acid metabolism.shikimate group amino acid biosynthesis.shikimate pathway.3-dehydroquinate dehydratase and shikimate dehydrogenase'	''	''
'4.5.1.4'	'Amino acid metabolism.shikimate group amino acid biosynthesis.shikimate pathway.shikimate kinase'	''	''
'4.5.1.5'	'Amino acid metabolism.shikimate group amino acid biosynthesis.shikimate pathway.5-enolpyruvyl-shikimate 3-phosphate (EPSP) synthase'	''	''
'4.5.1.6'	'Amino acid metabolism.shikimate group amino acid biosynthesis.shikimate pathway.chorismate synthase'	''	''
'4.5.2'	'Amino acid metabolism.shikimate group amino acid biosynthesis.phenylalanine and tyrosine'	''	''
'4.5.2.1'	'Amino acid metabolism.shikimate group amino acid biosynthesis.phenylalanine and tyrosine.chorismate mutase'	''	''
'4.5.2.2'	'Amino acid metabolism.shikimate group amino acid biosynthesis.phenylalanine and tyrosine.prephenate aminotransferase (PPA-AT)'	''	''
'4.5.2.3'	'Amino acid metabolism.shikimate group amino acid biosynthesis.phenylalanine and tyrosine.arogenate dehydrogenase (ADH)'	''	''
'4.5.2.4'	'Amino acid metabolism.shikimate group amino acid biosynthesis.phenylalanine and tyrosine.arogenate dehydratase (ADT)'	''	''
'4.5.3'	'Amino acid metabolism.shikimate group amino acid biosynthesis.tryptophan'	''	''
'4.5.3.1'	'Amino acid metabolism.shikimate group amino acid biosynthesis.tryptophan.anthranilate synthase heterodimer'	''	''
'4.5.3.1.1'	'Amino acid metabolism.shikimate group amino acid biosynthesis.tryptophan.anthranilate synthase heterodimer.subunit alpha'	''	''
'4.5.3.1.2'	'Amino acid metabolism.shikimate group amino acid biosynthesis.tryptophan.anthranilate synthase heterodimer.subunit beta'	''	''
'4.5.3.2'	'Amino acid metabolism.shikimate group amino acid biosynthesis.tryptophan.anthranilate phosphoribosyltransferase'	''	''
'4.5.3.3'	'Amino acid metabolism.shikimate group amino acid biosynthesis.tryptophan.phosphoribosyanthranilate isomerase'	''	''
'4.5.3.4'	'Amino acid metabolism.shikimate group amino acid biosynthesis.tryptophan.indole-3-glycerol phosphate synthase'	''	''
'4.5.3.5'	'Amino acid metabolism.shikimate group amino acid biosynthesis.tryptophan.tryptophan synthase heterodimer'	''	''
'4.5.3.5.1'	'Amino acid metabolism.shikimate group amino acid biosynthesis.tryptophan.tryptophan synthase heterodimer.subunit alpha'	''	''
'4.5.3.5.2'	'Amino acid metabolism.shikimate group amino acid biosynthesis.tryptophan.tryptophan synthase heterodimer.subunit beta'	''	''
'4.6'	'Amino acid metabolism.amino acid degradation'	''	''
'4.6.1'	'Amino acid metabolism.amino acid degradation.arginine'	''	''
'4.6.1.1'	'Amino acid metabolism.amino acid degradation.arginine.arginase'	''	''
'4.6.1.2'	'Amino acid metabolism.amino acid degradation.arginine.urease'	''	''
'4.6.1.3'	'Amino acid metabolism.amino acid degradation.arginine.urease accessory protein activities'	''	''
'4.6.1.3.1'	'Amino acid metabolism.amino acid degradation.arginine.urease accessory protein activities.urease accessory protein (ureD)'	''	''
'4.6.1.3.2'	'Amino acid metabolism.amino acid degradation.arginine.urease accessory protein activities.urease accessory protein (ureF)'	''	''
'4.6.1.3.3'	'Amino acid metabolism.amino acid degradation.arginine.urease accessory protein activities.urease accessory protein (ureG)'	''	''
'4.6.1.4'	'Amino acid metabolism.amino acid degradation.arginine.cyanase (CYN)'	''	''
'4.6.2'	'Amino acid metabolism.amino acid degradation.gamma-aminobutyrate (GABA)'	''	''
'4.6.2.1'	'Amino acid metabolism.amino acid degradation.gamma-aminobutyrate (GABA).gamma-aminobutyric acid pyruvate transaminase'	''	''
'4.6.2.2'	'Amino acid metabolism.amino acid degradation.gamma-aminobutyrate (GABA).succinate formation'	''	''
'4.6.2.2.1'	'Amino acid metabolism.amino acid degradation.gamma-aminobutyrate (GABA).succinate formation.NAD-dependent succinic semialdehyde dehydrogenase'	''	''
'4.6.2.2.2'	'Amino acid metabolism.amino acid degradation.gamma-aminobutyrate (GABA).succinate formation.NADP-dependent succinic semialdehyde dehydrogenase'	''	''
'4.6.2.3'	'Amino acid metabolism.amino acid degradation.gamma-aminobutyrate (GABA).gamma-hydroxybutyrate formation'	''	''
'4.6.2.3.1'	'Amino acid metabolism.amino acid degradation.gamma-aminobutyrate (GABA).gamma-hydroxybutyrate formation.bifunctional gamma-hydroxybutyrate dehydrogenase and glyoxylate reductase'	''	''
'4.6.3'	'Amino acid metabolism.amino acid degradation.proline'	''	''
'4.6.3.1'	'Amino acid metabolism.amino acid degradation.proline.proline dehydrogenase'	''	''
'4.6.3.2'	'Amino acid metabolism.amino acid degradation.proline.delta-1-pyrroline-5-carboxylate dehydrogenase'	''	''
'4.6.4'	'Amino acid metabolism.amino acid degradation.lysine'	''	''
'4.6.4.1'	'Amino acid metabolism.amino acid degradation.lysine.bifunctional lysine ketoglutarate reductase and saccharopine dehydrogenase'	''	''
'4.6.4.2'	'Amino acid metabolism.amino acid degradation.lysine.piperideine-6-carboxylate dehydrogenase'	''	''
'4.6.4.3'	'Amino acid metabolism.amino acid degradation.lysine.D-2-hydroxyglutarate synthase'	''	''
'4.6.4.4'	'Amino acid metabolism.amino acid degradation.lysine.D-2-hydroxyglutarate dehydrogenase'	''	''
'4.6.5'	'Amino acid metabolism.amino acid degradation.threonine'	''	''
'4.6.5.1'	'Amino acid metabolism.amino acid degradation.threonine.threonine aldolase'	''	''
'4.6.5.2'	'Amino acid metabolism.amino acid degradation.threonine.threonine dehydratase'	''	''
'4.6.6'	'Amino acid metabolism.amino acid degradation.cysteine'	''	''
'4.6.6.1'	'Amino acid metabolism.amino acid degradation.cysteine.mercaptopyruvate sulfurtransferase'	''	''
'4.6.6.2'	'Amino acid metabolism.amino acid degradation.cysteine.sulfur dioxygenase'	''	''
'4.6.6.3'	'Amino acid metabolism.amino acid degradation.cysteine.cysteine desulfhydrase'	''	''
'4.6.7'	'Amino acid metabolism.amino acid degradation.branched-chain amino acids'	''	''
'4.6.7.1'	'Amino acid metabolism.amino acid degradation.branched-chain amino acids.branched-chain aminotransferase (BCAT)'	''	''
'4.6.7.2'	'Amino acid metabolism.amino acid degradation.branched-chain amino acids.branched-chain alpha-keto acid dehydrogenase complex'	''	''
'4.6.7.2.1'	'Amino acid metabolism.amino acid degradation.branched-chain amino acids.branched-chain alpha-keto acid dehydrogenase complex.E1 2-oxoisovalerate dehydrogenase subcomplex'	''	''
'4.6.7.2.1.1'	'Amino acid metabolism.amino acid degradation.branched-chain amino acids.branched-chain alpha-keto acid dehydrogenase complex.E1 2-oxoisovalerate dehydrogenase subcomplex.subunit alpha'	''	''
'4.6.7.2.1.2'	'Amino acid metabolism.amino acid degradation.branched-chain amino acids.branched-chain alpha-keto acid dehydrogenase complex.E1 2-oxoisovalerate dehydrogenase subcomplex.subunit beta'	''	''
'4.6.7.2.2'	'Amino acid metabolism.amino acid degradation.branched-chain amino acids.branched-chain alpha-keto acid dehydrogenase complex.lipoamide acyltransferase component E2'	''	''
'4.6.7.2.3'	'Amino acid metabolism.amino acid degradation.branched-chain amino acids.branched-chain alpha-keto acid dehydrogenase complex.dihydrolipoamide dehydrogenase component E3'	''	''
'4.6.7.3'	'Amino acid metabolism.amino acid degradation.branched-chain amino acids.isovaleryl-CoA-dehydrogenase (IVDH)'	''	''
'4.6.7.4'	'Amino acid metabolism.amino acid degradation.branched-chain amino acids.3-hydroxyisobutyryl-CoA hydrolase (CHY)'	''	''
'4.6.7.5'	'Amino acid metabolism.amino acid degradation.branched-chain amino acids.leucine'	''	''
'4.6.7.5.1'	'Amino acid metabolism.amino acid degradation.branched-chain amino acids.leucine.methylcrotonoyl-CoA carboxylase heterodimer'	''	''
'4.6.7.5.1.1'	'Amino acid metabolism.amino acid degradation.branched-chain amino acids.leucine.methylcrotonoyl-CoA carboxylase heterodimer.subunit alpha'	''	''
'4.6.7.5.1.2'	'Amino acid metabolism.amino acid degradation.branched-chain amino acids.leucine.methylcrotonoyl-CoA carboxylase heterodimer.subunit beta'	''	''
'4.6.7.5.2'	'Amino acid metabolism.amino acid degradation.branched-chain amino acids.leucine.hydroxymethylglutaryl-CoA lyase'	''	''
'4.6.7.5.3'	'Amino acid metabolism.amino acid degradation.branched-chain amino acids.leucine.methylglutaconyl-CoA hydratase'	''	''
'4.6.7.6'	'Amino acid metabolism.amino acid degradation.branched-chain amino acids.valine'	''	''
'4.6.7.6.1'	'Amino acid metabolism.amino acid degradation.branched-chain amino acids.valine.3-hydroxyisobutyrate dehydrogenase (HDH)'	''	''
'4.6.7.6.2'	'Amino acid metabolism.amino acid degradation.branched-chain amino acids.valine.methylmalonate-semialdehyde dehydrogenase (MMSD)'	''	''
'4.6.7.7'	'Amino acid metabolism.amino acid degradation.branched-chain amino acids.isoleucine'	''	''
'4.6.7.7.1'	'Amino acid metabolism.amino acid degradation.branched-chain amino acids.isoleucine.3-hydroxypropionate dehydrogenase'	''	''
'4.6.7.8'	'Amino acid metabolism.amino acid degradation.branched-chain amino acids.acyl-CoA dehydrogenase oxidation'	''	''
'4.6.7.8.1'	'Amino acid metabolism.amino acid degradation.branched-chain amino acids.acyl-CoA dehydrogenase oxidation.ETF electron transfer flavoprotein heterodimer'	''	''
'4.6.7.8.1.1'	'Amino acid metabolism.amino acid degradation.branched-chain amino acids.acyl-CoA dehydrogenase oxidation.ETF electron transfer flavoprotein heterodimer.subunit alpha'	''	''
'4.6.7.8.1.2'	'Amino acid metabolism.amino acid degradation.branched-chain amino acids.acyl-CoA dehydrogenase oxidation.ETF electron transfer flavoprotein heterodimer.subunit beta'	''	''
'4.6.7.8.2'	'Amino acid metabolism.amino acid degradation.branched-chain amino acids.acyl-CoA dehydrogenase oxidation.electron transfer flavoprotein-ubiquinone oxidoreductase (ETF-QO)'	''	''
'4.6.8'	'Amino acid metabolism.amino acid degradation.aromatic amino acids'	''	''
'4.6.8.1'	'Amino acid metabolism.amino acid degradation.aromatic amino acids.aromatic-amino-acid aminotransferase'	''	''
'4.6.8.2'	'Amino acid metabolism.amino acid degradation.aromatic amino acids.aromatic amino acid hydroxylase (AAH)'	''	''
'4.6.8.3'	'Amino acid metabolism.amino acid degradation.aromatic amino acids.aromatic amino acid decarboxylase'	''	''
'4.6.8.4'	'Amino acid metabolism.amino acid degradation.aromatic amino acids.tyrosine'	''	''
'4.6.8.4.1'	'Amino acid metabolism.amino acid degradation.aromatic amino acids.tyrosine.tyrosine aminotransferase (TAT)'	''	''
'4.6.8.4.2'	'Amino acid metabolism.amino acid degradation.aromatic amino acids.tyrosine.homogentisate dioxygenase (HGO)'	''	''
'4.6.8.4.3'	'Amino acid metabolism.amino acid degradation.aromatic amino acids.tyrosine.maleylacetoacetate isomerase (MAAI)'	''	''
'4.6.8.4.4'	'Amino acid metabolism.amino acid degradation.aromatic amino acids.tyrosine.fumarylacetoacetate hydrolase (FAH)'	''	''
'4.6.9'	'Amino acid metabolism.amino acid degradation.methionine'	''	''
'4.6.9.1'	'Amino acid metabolism.amino acid degradation.methionine.methionine gamma-lyase'	''	''
'4.7'	'Amino acid metabolism.amino acid racemization'	''	''
'4.7.1'	'Amino acid metabolism.amino acid racemization.PLP-dependent serine racemase'	''	''
'4.7.2'	'Amino acid metabolism.amino acid racemization.PLP-independent amino acid racemase'	''	''
'5'	'Lipid metabolism'	''	''
'5.1'	'Lipid metabolism.fatty acid metabolism'	''	''
'5.1.1'	'Lipid metabolism.fatty acid metabolism.citrate shuttle'	''	''
'5.1.1.1'	'Lipid metabolism.fatty acid metabolism.citrate shuttle.mitochondrial dicarboxylate transporter'	''	''
'5.1.1.2'	'Lipid metabolism.fatty acid metabolism.citrate shuttle.ATP-dependent citrate lyase heterodimer'	''	''
'5.1.1.2.1'	'Lipid metabolism.fatty acid metabolism.citrate shuttle.ATP-dependent citrate lyase heterodimer.alpha chain'	''	''
'5.1.1.2.2'	'Lipid metabolism.fatty acid metabolism.citrate shuttle.ATP-dependent citrate lyase heterodimer.beta chain'	''	''
'5.1.1.3'	'Lipid metabolism.fatty acid metabolism.citrate shuttle.cytosolic NAD-dependent malate dehydrogenase'	''	''
'5.1.1.4'	'Lipid metabolism.fatty acid metabolism.citrate shuttle.cytosolic NADP-dependent malic enzyme'	''	''
'5.1.1.5'	'Lipid metabolism.fatty acid metabolism.citrate shuttle.MPC pyruvate carrier complex'	''	''
'5.1.1.5.1'	'Lipid metabolism.fatty acid metabolism.citrate shuttle.MPC pyruvate carrier complex.component MPC1'	''	''
'5.1.1.5.2'	'Lipid metabolism.fatty acid metabolism.citrate shuttle.MPC pyruvate carrier complex.component MPC2'	''	''
'5.1.2'	'Lipid metabolism.fatty acid metabolism.acetyl-CoA generation'	''	''
'5.1.2.1'	'Lipid metabolism.fatty acid metabolism.acetyl-CoA generation.plastidial pyruvate kinase'	''	''
'5.1.2.2'	'Lipid metabolism.fatty acid metabolism.acetyl-CoA generation.plastidial pyruvate dehydrogenase complex'	''	''
'5.1.2.2.1'	'Lipid metabolism.fatty acid metabolism.acetyl-CoA generation.plastidial pyruvate dehydrogenase complex.E1 pyruvate dehydrogenase subcomplex'	''	''
'5.1.2.2.1.1'	'Lipid metabolism.fatty acid metabolism.acetyl-CoA generation.plastidial pyruvate dehydrogenase complex.E1 pyruvate dehydrogenase subcomplex.subunit alpha'	''	''
'5.1.2.2.1.2'	'Lipid metabolism.fatty acid metabolism.acetyl-CoA generation.plastidial pyruvate dehydrogenase complex.E1 pyruvate dehydrogenase subcomplex.subunit beta'	''	''
'5.1.2.2.2'	'Lipid metabolism.fatty acid metabolism.acetyl-CoA generation.plastidial pyruvate dehydrogenase complex.dihydrolipoamide acetyltransferase component E2'	''	''
'5.1.2.2.3'	'Lipid metabolism.fatty acid metabolism.acetyl-CoA generation.plastidial pyruvate dehydrogenase complex.dihydrolipoamide dehydrogenase component E3'	''	''
'5.1.2.3'	'Lipid metabolism.fatty acid metabolism.acetyl-CoA generation.plastidial acetyl-CoA synthetase'	''	''
'5.1.2.4'	'Lipid metabolism.fatty acid metabolism.acetyl-CoA generation.malonyl-CoA decarboxylase'	''	''
'5.1.3'	'Lipid metabolism.fatty acid metabolism.acetyl-CoA carboxylation'	''	''
'5.1.3.1'	'Lipid metabolism.fatty acid metabolism.acetyl-CoA carboxylation.monomeric acetyl-CoA carboxylase (ACC)'	''	''
'5.1.3.2'	'Lipid metabolism.fatty acid metabolism.acetyl-CoA carboxylation.polymeric acetyl-CoA carboxylase complex'	''	''
'5.1.3.2.1'	'Lipid metabolism.fatty acid metabolism.acetyl-CoA carboxylation.polymeric acetyl-CoA carboxylase complex.carboxyltransferase subunit alpha'	''	''
'5.1.3.2.2'	'Lipid metabolism.fatty acid metabolism.acetyl-CoA carboxylation.polymeric acetyl-CoA carboxylase complex.carboxyltransferase subunit beta'	''	''
'5.1.3.2.3'	'Lipid metabolism.fatty acid metabolism.acetyl-CoA carboxylation.polymeric acetyl-CoA carboxylase complex.BC-BCCP-BADC subcomplex'	''	''
'5.1.3.2.3.1'	'Lipid metabolism.fatty acid metabolism.acetyl-CoA carboxylation.polymeric acetyl-CoA carboxylase complex.BC-BCCP-BADC subcomplex.biotin carboxylase subunit (BC)'	''	''
'5.1.3.2.3.2'	'Lipid metabolism.fatty acid metabolism.acetyl-CoA carboxylation.polymeric acetyl-CoA carboxylase complex.BC-BCCP-BADC subcomplex.biotin carboxyl carrier subunit (BCCP)'	''	''
'5.1.3.2.3.3'	'Lipid metabolism.fatty acid metabolism.acetyl-CoA carboxylation.polymeric acetyl-CoA carboxylase complex.BC-BCCP-BADC subcomplex.regulatory subunit (BADC)'	''	''
'5.1.3.2.4'	'Lipid metabolism.fatty acid metabolism.acetyl-CoA carboxylation.polymeric acetyl-CoA carboxylase complex.regulatory protein (CTI)'	''	''
'5.1.4'	'Lipid metabolism.fatty acid metabolism.plastidial fatty acid synthase (ptFAS) system'	''	''
'5.1.4.1'	'Lipid metabolism.fatty acid metabolism.plastidial fatty acid synthase (ptFAS) system.acyl carrier protein (ptACP)'	''	''
'5.1.4.2'	'Lipid metabolism.fatty acid metabolism.plastidial fatty acid synthase (ptFAS) system.ketoacyl-ACP synthase (ptKAS) activities'	''	''
'5.1.4.2.1'	'Lipid metabolism.fatty acid metabolism.plastidial fatty acid synthase (ptFAS) system.ketoacyl-ACP synthase (ptKAS) activities.ketoacyl-ACP synthase I'	''	''
'5.1.4.2.2'	'Lipid metabolism.fatty acid metabolism.plastidial fatty acid synthase (ptFAS) system.ketoacyl-ACP synthase (ptKAS) activities.ketoacyl-ACP synthase II'	''	''
'5.1.4.2.3'	'Lipid metabolism.fatty acid metabolism.plastidial fatty acid synthase (ptFAS) system.ketoacyl-ACP synthase (ptKAS) activities.ketoacyl-ACP synthase III'	''	''
'5.1.4.3'	'Lipid metabolism.fatty acid metabolism.plastidial fatty acid synthase (ptFAS) system.hydroxyacyl-ACP dehydratase (ptHD)'	''	''
'5.1.4.4'	'Lipid metabolism.fatty acid metabolism.plastidial fatty acid synthase (ptFAS) system.ketoacyl-ACP reductase (KAR)'	''	''
'5.1.4.5'	'Lipid metabolism.fatty acid metabolism.plastidial fatty acid synthase (ptFAS) system.enoyl-ACP reductase (ER)'	''	''
'5.1.4.6'	'Lipid metabolism.fatty acid metabolism.plastidial fatty acid synthase (ptFAS) system.elongation of exogenous fatty acid chains'	''	''
'5.1.4.6.1'	'Lipid metabolism.fatty acid metabolism.plastidial fatty acid synthase (ptFAS) system.elongation of exogenous fatty acid chains.medium-chain acyl-ACP synthetase'	''	''
'5.1.4.7'	'Lipid metabolism.fatty acid metabolism.plastidial fatty acid synthase (ptFAS) system.termination of fatty acid chains'	''	''
'5.1.4.7.1'	'Lipid metabolism.fatty acid metabolism.plastidial fatty acid synthase (ptFAS) system.termination of fatty acid chains.oleoyl-ACP thioesterase (FATA)'	''	''
'5.1.4.7.2'	'Lipid metabolism.fatty acid metabolism.plastidial fatty acid synthase (ptFAS) system.termination of fatty acid chains.palmitoyl-ACP thioesterase (FATB)'	''	''
'5.1.5'	'Lipid metabolism.fatty acid metabolism.mitochondrial fatty acid synthase (mtFAS) system'	''	''
'5.1.5.1'	'Lipid metabolism.fatty acid metabolism.mitochondrial fatty acid synthase (mtFAS) system.acyl carrier protein (mtACP)'	''	''
'5.1.5.2'	'Lipid metabolism.fatty acid metabolism.mitochondrial fatty acid synthase (mtFAS) system.phosphopantetheinyl transferase (mtPPT)'	''	''
'5.1.5.3'	'Lipid metabolism.fatty acid metabolism.mitochondrial fatty acid synthase (mtFAS) system.malonyl-CoA synthetase (mtMCS)'	''	''
'5.1.5.4'	'Lipid metabolism.fatty acid metabolism.mitochondrial fatty acid synthase (mtFAS) system.malonyl-CoA:ACP transacylase (MCAT)'	''	''
'5.1.5.5'	'Lipid metabolism.fatty acid metabolism.mitochondrial fatty acid synthase (mtFAS) system.ketoacyl-ACP synthase (mtKAS)'	''	''
'5.1.5.6'	'Lipid metabolism.fatty acid metabolism.mitochondrial fatty acid synthase (mtFAS) system.hydroxyacyl-ACP dehydratase (mtHD)'	''	''
'5.1.5.7'	'Lipid metabolism.fatty acid metabolism.mitochondrial fatty acid synthase (mtFAS) system.enoyl-ACP reductase (mtER)'	''	''
'5.1.6'	'Lipid metabolism.fatty acid metabolism.endoplasmic reticulum-localized fatty acid elongase (FAE) system'	''	''
'5.1.6.1'	'Lipid metabolism.fatty acid metabolism.endoplasmic reticulum-localized fatty acid elongase (FAE) system.fatty acid elongation complex'	''	''
'5.1.6.1.1'	'Lipid metabolism.fatty acid metabolism.endoplasmic reticulum-localized fatty acid elongase (FAE) system.fatty acid elongation complex.condensing enzyme activities'	''	''
'5.1.6.1.1.1'	'Lipid metabolism.fatty acid metabolism.endoplasmic reticulum-localized fatty acid elongase (FAE) system.fatty acid elongation complex.condensing enzyme activities.3-ketoacyl-CoA synthase (KCS)'	''	''
'5.1.6.1.1.2'	'Lipid metabolism.fatty acid metabolism.endoplasmic reticulum-localized fatty acid elongase (FAE) system.fatty acid elongation complex.condensing enzyme activities.condensing enzyme (ELO)'	''	''
'5.1.6.1.2'	'Lipid metabolism.fatty acid metabolism.endoplasmic reticulum-localized fatty acid elongase (FAE) system.fatty acid elongation complex.3-ketoacyl-CoA reductase (KCR)'	''	''
'5.1.6.1.3'	'Lipid metabolism.fatty acid metabolism.endoplasmic reticulum-localized fatty acid elongase (FAE) system.fatty acid elongation complex.3-hydroxyacyl-CoA dehydratase (HCD)'	''	''
'5.1.6.1.4'	'Lipid metabolism.fatty acid metabolism.endoplasmic reticulum-localized fatty acid elongase (FAE) system.fatty acid elongation complex.acyl-CoA dehydratase (PTPLA)'	''	''
'5.1.6.1.5'	'Lipid metabolism.fatty acid metabolism.endoplasmic reticulum-localized fatty acid elongase (FAE) system.fatty acid elongation complex.enoyl-CoA reductase (ECR)'	''	''
'5.1.6.2'	'Lipid metabolism.fatty acid metabolism.endoplasmic reticulum-localized fatty acid elongase (FAE) system.very long chain fatty acid elongation'	''	''
'5.1.6.2.1'	'Lipid metabolism.fatty acid metabolism.endoplasmic reticulum-localized fatty acid elongase (FAE) system.very long chain fatty acid elongation.catalytic protein (CER2)'	''	''
'5.1.7'	'Lipid metabolism.fatty acid metabolism.fatty acid desaturation'	''	''
'5.1.7.1'	'Lipid metabolism.fatty acid metabolism.fatty acid desaturation.electron supply'	''	''
'5.1.7.1.1'	'Lipid metabolism.fatty acid metabolism.fatty acid desaturation.electron supply.NADH:cytochrome-b5 reductase (CBR1)'	''	''
'5.1.7.1.2'	'Lipid metabolism.fatty acid metabolism.fatty acid desaturation.electron supply.cytochrome electron shuttle hemoprotein (Cyt-b5)'	''	''
'5.1.7.2'	'Lipid metabolism.fatty acid metabolism.fatty acid desaturation.first desaturation'	''	''
'5.1.7.2.1'	'Lipid metabolism.fatty acid metabolism.fatty acid desaturation.first desaturation.delta-9 stearoyl-ACP desaturase (AAD)'	''	''
'5.1.7.2.2'	'Lipid metabolism.fatty acid metabolism.fatty acid desaturation.first desaturation.acyl-CoA desaturase (ADS/FAD5)'	''	''
'5.1.7.2.3'	'Lipid metabolism.fatty acid metabolism.fatty acid desaturation.first desaturation.trans-delta-3-hexadecenoic acid phosphatidylglycerol desaturase (FAD4)'	''	''
'5.1.7.3'	'Lipid metabolism.fatty acid metabolism.fatty acid desaturation.methyl-end desaturation'	''	''
'5.1.7.3.1'	'Lipid metabolism.fatty acid metabolism.fatty acid desaturation.methyl-end desaturation.delta-12/delta-15 fatty acid desaturase (FAD2/3/6-8)'	''	''
'5.1.7.4'	'Lipid metabolism.fatty acid metabolism.fatty acid desaturation.front-end desaturation'	''	''
'5.1.7.4.1'	'Lipid metabolism.fatty acid metabolism.fatty acid desaturation.front-end desaturation.clade-II delta-6 fatty acid desaturase'	''	''
'5.1.7.4.2'	'Lipid metabolism.fatty acid metabolism.fatty acid desaturation.front-end desaturation.clade-III delta-5 fatty acid desaturase'	''	''
'5.1.8'	'Lipid metabolism.fatty acid metabolism.fatty acid transport'	''	''
'5.1.8.1'	'Lipid metabolism.fatty acid metabolism.fatty acid transport.fatty acid export protein (FAX)'	''	''
'5.1.8.2'	'Lipid metabolism.fatty acid metabolism.fatty acid transport.peroxisomal fatty acid transporter (PXA1)'	''	''
'5.1.8.3'	'Lipid metabolism.fatty acid metabolism.fatty acid transport.fatty acid transporter (ABCA)'	''	''
'5.1.9'	'Lipid metabolism.fatty acid metabolism.fatty acid degradation'	''	''
'5.1.9.1'	'Lipid metabolism.fatty acid metabolism.fatty acid degradation.peroxisomal long-chain acyl-CoA synthetase (LACS6/7)'	''	''
'5.1.9.2'	'Lipid metabolism.fatty acid metabolism.fatty acid degradation.core beta-oxidation'	''	''
'5.1.9.2.1'	'Lipid metabolism.fatty acid metabolism.fatty acid degradation.core beta-oxidation.acyl CoA oxidase (ACX)'	''	''
'5.1.9.2.2'	'Lipid metabolism.fatty acid metabolism.fatty acid degradation.core beta-oxidation.multifunctional enzyme (MFP)'	''	''
'5.1.9.2.3'	'Lipid metabolism.fatty acid metabolism.fatty acid degradation.core beta-oxidation.3-ketoacyl-CoA thiolase (KAT)'	''	''
'5.1.9.3'	'Lipid metabolism.fatty acid metabolism.fatty acid degradation.alternative beta-oxidation'	''	''
'5.1.9.3.1'	'Lipid metabolism.fatty acid metabolism.fatty acid degradation.alternative beta-oxidation.monofunctional enoyl-CoA hydratase'	''	''
'5.1.9.3.2'	'Lipid metabolism.fatty acid metabolism.fatty acid degradation.alternative beta-oxidation.monofunctionial hydroxyacyl-CoA dehydrogenase'	''	''
'5.1.9.4'	'Lipid metabolism.fatty acid metabolism.fatty acid degradation.alpha-oxidation'	''	''
'5.1.9.4.1'	'Lipid metabolism.fatty acid metabolism.fatty acid degradation.alpha-oxidation.alpha dioxygenase'	''	''
'5.1.9.5'	'Lipid metabolism.fatty acid metabolism.fatty acid degradation.auxiliary degradation activities'	''	''
'5.1.9.5.1'	'Lipid metabolism.fatty acid metabolism.fatty acid degradation.auxiliary degradation activities.dodecenoyl-CoA isomerase'	''	''
'5.1.9.5.2'	'Lipid metabolism.fatty acid metabolism.fatty acid degradation.auxiliary degradation activities.dienoyl-CoA isomerase'	''	''
'5.1.9.5.3'	'Lipid metabolism.fatty acid metabolism.fatty acid degradation.auxiliary degradation activities.dienoyl-CoA reductase'	''	''
'5.1.9.5.4'	'Lipid metabolism.fatty acid metabolism.fatty acid degradation.auxiliary degradation activities.acyl-CoA thioesterase'	''	''
'5.1.9.6'	'Lipid metabolism.fatty acid metabolism.fatty acid degradation.glyoxylate cycle'	''	''
'5.1.9.6.1'	'Lipid metabolism.fatty acid metabolism.fatty acid degradation.glyoxylate cycle.citrate synthase'	''	''
'5.1.9.6.2'	'Lipid metabolism.fatty acid metabolism.fatty acid degradation.glyoxylate cycle.aconitase'	''	''
'5.1.9.6.3'	'Lipid metabolism.fatty acid metabolism.fatty acid degradation.glyoxylate cycle.isocitrate lyase'	''	''
'5.1.9.6.4'	'Lipid metabolism.fatty acid metabolism.fatty acid degradation.glyoxylate cycle.malate synthase'	''	''
'5.1.9.6.5'	'Lipid metabolism.fatty acid metabolism.fatty acid degradation.glyoxylate cycle.peroxisomal NAD-dependent malate dehydrogenase'	''	''
'5.1.9.6.6'	'Lipid metabolism.fatty acid metabolism.fatty acid degradation.glyoxylate cycle.acetate-malate shunt'	''	''
'5.1.9.6.6.1'	'Lipid metabolism.fatty acid metabolism.fatty acid degradation.glyoxylate cycle.acetate-malate shunt.peroxisomal acetyl-CoA synthetase (ACN/BZU)'	''	''
'5.2'	'Lipid metabolism.glycerolipid metabolism'	''	''
'5.2.1'	'Lipid metabolism.glycerolipid metabolism.phosphatidate biosynthesis'	''	''
'5.2.1.1'	'Lipid metabolism.glycerolipid metabolism.phosphatidate biosynthesis.plastidial phosphatidate biosynthesis'	''	''
'5.2.1.1.1'	'Lipid metabolism.glycerolipid metabolism.phosphatidate biosynthesis.plastidial phosphatidate biosynthesis.dihydroxyacetone phosphate reductase (SFD1)'	''	''
'5.2.1.1.2'	'Lipid metabolism.glycerolipid metabolism.phosphatidate biosynthesis.plastidial phosphatidate biosynthesis.glycerol-3-phosphate acyltransferase (ATS1)'	''	''
'5.2.1.1.3'	'Lipid metabolism.glycerolipid metabolism.phosphatidate biosynthesis.plastidial phosphatidate biosynthesis.lysophosphatidate acyltransferase (ATS2)'	''	''
'5.2.1.2'	'Lipid metabolism.glycerolipid metabolism.phosphatidate biosynthesis.endoplasmic reticulum phosphatidate biosynthesis'	''	''
'5.2.1.2.1'	'Lipid metabolism.glycerolipid metabolism.phosphatidate biosynthesis.endoplasmic reticulum phosphatidate biosynthesis.NAD-dependent glycerol-3-phosphate dehydrogenase'	''	''
'5.2.1.2.2'	'Lipid metabolism.glycerolipid metabolism.phosphatidate biosynthesis.endoplasmic reticulum phosphatidate biosynthesis.glycerol-3-phosphate acyltransferase (GPAT4-8)'	''	''
'5.2.1.2.3'	'Lipid metabolism.glycerolipid metabolism.phosphatidate biosynthesis.endoplasmic reticulum phosphatidate biosynthesis.glycerol-3-phosphate acyltransferase (GPAT9)'	''	''
'5.2.1.2.4'	'Lipid metabolism.glycerolipid metabolism.phosphatidate biosynthesis.endoplasmic reticulum phosphatidate biosynthesis.lysophosphatidate acyltransferase (LPAT)'	''	''
'5.2.1.3'	'Lipid metabolism.glycerolipid metabolism.phosphatidate biosynthesis.mitochondrial lysophosphatidate biosynthesis'	''	''
'5.2.1.3.1'	'Lipid metabolism.glycerolipid metabolism.phosphatidate biosynthesis.mitochondrial lysophosphatidate biosynthesis.glycerol-3-phosphate acyltransferase (GPAT1-3)'	''	''
'5.2.1.4'	'Lipid metabolism.glycerolipid metabolism.phosphatidate biosynthesis.diacylglycerol kinase'	''	''
'5.2.1.5'	'Lipid metabolism.glycerolipid metabolism.phosphatidate biosynthesis.lyso-glycerophospholipid acyltransferase'	''	''
'5.2.2'	'Lipid metabolism.glycerolipid metabolism.diacylglycerol biosynthesis'	''	''
'5.2.2.1'	'Lipid metabolism.glycerolipid metabolism.diacylglycerol biosynthesis.phosphatidate phosphatase (LPP-alpha)'	''	''
'5.2.2.2'	'Lipid metabolism.glycerolipid metabolism.diacylglycerol biosynthesis.phosphatidate phosphatase (LPP-beta)'	''	''
'5.2.2.3'	'Lipid metabolism.glycerolipid metabolism.diacylglycerol biosynthesis.phosphatidate phosphatase (LPP-gamma)'	''	''
'5.2.2.4'	'Lipid metabolism.glycerolipid metabolism.diacylglycerol biosynthesis.phosphatidate phosphatase (LPP-epsilon)'	''	''
'5.2.3'	'Lipid metabolism.glycerolipid metabolism.triacylglycerol biosynthesis'	''	''
'5.2.3.1'	'Lipid metabolism.glycerolipid metabolism.triacylglycerol biosynthesis.acyl-CoA:diacylglycerol acyltransferase activities'	''	''
'5.2.3.1.1'	'Lipid metabolism.glycerolipid metabolism.triacylglycerol biosynthesis.acyl-CoA:diacylglycerol acyltransferase activities.acyl-CoA:diacylglycerol acyltransferase (DGAT1)'	''	''
'5.2.3.1.2'	'Lipid metabolism.glycerolipid metabolism.triacylglycerol biosynthesis.acyl-CoA:diacylglycerol acyltransferase activities.acyl-CoA:diacylglycerol acyltransferase (DGAT2)'	''	''
'5.2.3.1.3'	'Lipid metabolism.glycerolipid metabolism.triacylglycerol biosynthesis.acyl-CoA:diacylglycerol acyltransferase activities.cytosolic acyl-CoA:diacylglycerol acyltransferase (DGAT3)'	''	''
'5.2.3.2'	'Lipid metabolism.glycerolipid metabolism.triacylglycerol biosynthesis.phospholipid:diacylglycerol acyltransferase activities'	''	''
'5.2.3.2.1'	'Lipid metabolism.glycerolipid metabolism.triacylglycerol biosynthesis.phospholipid:diacylglycerol acyltransferase activities.phospholipid:diacylglycerol acyltransferase (PDAT)'	''	''
'5.2.4'	'Lipid metabolism.glycerolipid metabolism.phosphatidylethanolamine biosynthesis'	''	''
'5.2.4.1'	'Lipid metabolism.glycerolipid metabolism.phosphatidylethanolamine biosynthesis.CDP-ethanolamine pathway'	''	''
'5.2.4.1.1'	'Lipid metabolism.glycerolipid metabolism.phosphatidylethanolamine biosynthesis.CDP-ethanolamine pathway.serine decarboxylase'	''	''
'5.2.4.1.2'	'Lipid metabolism.glycerolipid metabolism.phosphatidylethanolamine biosynthesis.CDP-ethanolamine pathway.ethanolamine kinase'	''	''
'5.2.4.1.3'	'Lipid metabolism.glycerolipid metabolism.phosphatidylethanolamine biosynthesis.CDP-ethanolamine pathway.CTP:phosphorylethanolamine cytidylyltransferase'	''	''
'5.2.4.1.4'	'Lipid metabolism.glycerolipid metabolism.phosphatidylethanolamine biosynthesis.CDP-ethanolamine pathway.aminoalcohol phosphotransferase'	''	''
'5.2.4.2'	'Lipid metabolism.glycerolipid metabolism.phosphatidylethanolamine biosynthesis.extramitochondrial phosphatidylserine decarboxylation pathway'	''	''
'5.2.4.2.1'	'Lipid metabolism.glycerolipid metabolism.phosphatidylethanolamine biosynthesis.extramitochondrial phosphatidylserine decarboxylation pathway.phosphatidylserine decarboxylase'	''	''
'5.2.4.3'	'Lipid metabolism.glycerolipid metabolism.phosphatidylethanolamine biosynthesis.mitochondrial phosphatidylserine decarboxylation pathway'	''	''
'5.2.4.3.1'	'Lipid metabolism.glycerolipid metabolism.phosphatidylethanolamine biosynthesis.mitochondrial phosphatidylserine decarboxylation pathway.phosphatidylserine-transfer-dependent route'	''	''
'5.2.4.3.1.1'	'Lipid metabolism.glycerolipid metabolism.phosphatidylethanolamine biosynthesis.mitochondrial phosphatidylserine decarboxylation pathway.phosphatidylserine-transfer-dependent route.UPS2-Mdm35 phospholipid transfer complex'	''	''
'5.2.4.3.1.1.1'	'Lipid metabolism.glycerolipid metabolism.phosphatidylethanolamine biosynthesis.mitochondrial phosphatidylserine decarboxylation pathway.phosphatidylserine-transfer-dependent route.UPS2-Mdm35 phospholipid transfer complex.component UPS2'	''	''
'5.2.4.3.1.1.2'	'Lipid metabolism.glycerolipid metabolism.phosphatidylethanolamine biosynthesis.mitochondrial phosphatidylserine decarboxylation pathway.phosphatidylserine-transfer-dependent route.UPS2-Mdm35 phospholipid transfer complex.component Mdm35'	''	''
'5.2.4.3.2'	'Lipid metabolism.glycerolipid metabolism.phosphatidylethanolamine biosynthesis.mitochondrial phosphatidylserine decarboxylation pathway.membrane juxtaposition-dependent route'	''	''
'5.2.4.3.2.1'	'Lipid metabolism.glycerolipid metabolism.phosphatidylethanolamine biosynthesis.mitochondrial phosphatidylserine decarboxylation pathway.membrane juxtaposition-dependent route.MICOS complex'	''	''
'5.2.4.3.2.1.1'	'Lipid metabolism.glycerolipid metabolism.phosphatidylethanolamine biosynthesis.mitochondrial phosphatidylserine decarboxylation pathway.membrane juxtaposition-dependent route.MICOS complex.component Mic60'	''	''
'5.2.4.3.2.1.2'	'Lipid metabolism.glycerolipid metabolism.phosphatidylethanolamine biosynthesis.mitochondrial phosphatidylserine decarboxylation pathway.membrane juxtaposition-dependent route.MICOS complex.component Mic10'	''	''
'5.2.4.3.2.1.3'	'Lipid metabolism.glycerolipid metabolism.phosphatidylethanolamine biosynthesis.mitochondrial phosphatidylserine decarboxylation pathway.membrane juxtaposition-dependent route.MICOS complex.component DGS1'	''	''
'5.2.4.3.3'	'Lipid metabolism.glycerolipid metabolism.phosphatidylethanolamine biosynthesis.mitochondrial phosphatidylserine decarboxylation pathway.phosphatidylserine decarboxylase'	''	''
'5.2.4.4'	'Lipid metabolism.glycerolipid metabolism.phosphatidylethanolamine biosynthesis.lyso-phosphatidylethanolamine acyltransferase (LPEAT)'	''	''
'5.2.5'	'Lipid metabolism.glycerolipid metabolism.phosphatidylcholine biosynthesis'	''	''
'5.2.5.1'	'Lipid metabolism.glycerolipid metabolism.phosphatidylcholine biosynthesis.phospho-base N-methyltransferase'	''	''
'5.2.5.2'	'Lipid metabolism.glycerolipid metabolism.phosphatidylcholine biosynthesis.phosphotidyl-base N-methyltransferase'	''	''
'5.2.5.3'	'Lipid metabolism.glycerolipid metabolism.phosphatidylcholine biosynthesis.CTP:phosphorylcholine cytidylyltransferase'	''	''
'5.2.5.4'	'Lipid metabolism.glycerolipid metabolism.phosphatidylcholine biosynthesis.aminoalcohol phosphotransferase'	''	''
'5.2.5.5'	'Lipid metabolism.glycerolipid metabolism.phosphatidylcholine biosynthesis.choline homeostasis'	''	''
'5.2.5.5.1'	'Lipid metabolism.glycerolipid metabolism.phosphatidylcholine biosynthesis.choline homeostasis.phosphocholine phosphatase'	''	''
'5.2.5.5.2'	'Lipid metabolism.glycerolipid metabolism.phosphatidylcholine biosynthesis.choline homeostasis.choline kinase'	''	''
'5.2.5.6'	'Lipid metabolism.glycerolipid metabolism.phosphatidylcholine biosynthesis.acyl-CoA:lysophosphatidylcholine acyltransferase'	''	''
'5.2.5.7'	'Lipid metabolism.glycerolipid metabolism.phosphatidylcholine biosynthesis.phosphatidylcholine:diacylglycerol cholinephosphotransferase (PDCT)'	''	''
'5.2.6'	'Lipid metabolism.glycerolipid metabolism.phosphatidylserine biosynthesis'	''	''
'5.2.6.1'	'Lipid metabolism.glycerolipid metabolism.phosphatidylserine biosynthesis.base-exchange pathway'	''	''
'5.2.6.1.1'	'Lipid metabolism.glycerolipid metabolism.phosphatidylserine biosynthesis.base-exchange pathway.base-exchange-type phosphatidylserine synthase'	''	''
'5.2.6.2'	'Lipid metabolism.glycerolipid metabolism.phosphatidylserine biosynthesis.CDP-diacylglycerol pathway'	''	''
'5.2.6.2.1'	'Lipid metabolism.glycerolipid metabolism.phosphatidylserine biosynthesis.CDP-diacylglycerol pathway.CDP-diacylglycerol phosphatidylserine synthase'	''	''
'5.2.7'	'Lipid metabolism.glycerolipid metabolism.phosphatidylglycerol biosynthesis'	''	''
'5.2.7.1'	'Lipid metabolism.glycerolipid metabolism.phosphatidylglycerol biosynthesis.CDP-diacylglycerol synthase'	''	''
'5.2.7.2'	'Lipid metabolism.glycerolipid metabolism.phosphatidylglycerol biosynthesis.phosphatidylglycerophosphate synthase (PGPS)'	''	''
'5.2.7.3'	'Lipid metabolism.glycerolipid metabolism.phosphatidylglycerol biosynthesis.phosphatidylglycerophosphate phosphatase (PGPP)'	''	''
'5.2.7.4'	'Lipid metabolism.glycerolipid metabolism.phosphatidylglycerol biosynthesis.phosphatidylglycerophosphate phosphatase (PTPMT)'	''	''
'5.2.8'	'Lipid metabolism.glycerolipid metabolism.cardiolipin biosynthesis'	''	''
'5.2.8.1'	'Lipid metabolism.glycerolipid metabolism.cardiolipin biosynthesis.cardiolipin synthase'	''	''
'5.2.8.2'	'Lipid metabolism.glycerolipid metabolism.cardiolipin biosynthesis.cardiolipin deacylase'	''	''
'5.2.9'	'Lipid metabolism.glycerolipid metabolism.betaine lipid biosynthesis'	''	''
'5.2.9.1'	'Lipid metabolism.glycerolipid metabolism.betaine lipid biosynthesis.betaine lipid synthase'	''	''
'5.2.10'	'Lipid metabolism.glycerolipid metabolism.glycerolipid degradation'	''	''
'5.2.10.1'	'Lipid metabolism.glycerolipid metabolism.glycerolipid degradation.triacylglycerol lipase activities'	''	''
'5.2.10.1.1'	'Lipid metabolism.glycerolipid metabolism.glycerolipid degradation.triacylglycerol lipase activities.monoacylglycerol lipase'	''	''
'5.2.10.1.2'	'Lipid metabolism.glycerolipid metabolism.glycerolipid degradation.triacylglycerol lipase activities.diacyl-/triacylglycerol lipase activities'	''	''
'5.2.10.1.2.1'	'Lipid metabolism.glycerolipid metabolism.glycerolipid degradation.triacylglycerol lipase activities.diacyl-/triacylglycerol lipase activities.lipase (Patatin/SDP)'	''	''
'5.2.10.1.2.2'	'Lipid metabolism.glycerolipid metabolism.glycerolipid degradation.triacylglycerol lipase activities.diacyl-/triacylglycerol lipase activities.lipase (LIP)'	''	''
'5.2.10.1.2.3'	'Lipid metabolism.glycerolipid metabolism.glycerolipid degradation.triacylglycerol lipase activities.diacyl-/triacylglycerol lipase activities.lipase (OBL)'	''	''
'5.2.10.1.2.4'	'Lipid metabolism.glycerolipid metabolism.glycerolipid degradation.triacylglycerol lipase activities.diacyl-/triacylglycerol lipase activities.lipase (ATGL)'	''	''
'5.2.10.2'	'Lipid metabolism.glycerolipid metabolism.glycerolipid degradation.phospholipase activities'	''	''
'5.2.10.2.1'	'Lipid metabolism.glycerolipid metabolism.glycerolipid degradation.phospholipase activities.phospholipase A1 activities'	''	''
'5.2.10.2.1.1'	'Lipid metabolism.glycerolipid metabolism.glycerolipid degradation.phospholipase activities.phospholipase A1 activities.phospholipase A1 (PC-PLA1)'	''	''
'5.2.10.2.1.2'	'Lipid metabolism.glycerolipid metabolism.glycerolipid degradation.phospholipase activities.phospholipase A1 activities.phospholipase A1 (PA-PLA1)'	''	''
'5.2.10.2.1.3'	'Lipid metabolism.glycerolipid metabolism.glycerolipid degradation.phospholipase activities.phospholipase A1 activities.phosphatidylglycerol lipase (PLIP1)'	''	''
'5.2.10.2.2'	'Lipid metabolism.glycerolipid metabolism.glycerolipid degradation.phospholipase activities.phospholipase A2 activities'	''	''
'5.2.10.2.2.1'	'Lipid metabolism.glycerolipid metabolism.glycerolipid degradation.phospholipase activities.phospholipase A2 activities.phospholipase A2 (sPLA2)'	''	''
'5.2.10.2.2.2'	'Lipid metabolism.glycerolipid metabolism.glycerolipid degradation.phospholipase activities.phospholipase A2 activities.phospholipase A2 (pPLA2-I)'	''	''
'5.2.10.2.2.3'	'Lipid metabolism.glycerolipid metabolism.glycerolipid degradation.phospholipase activities.phospholipase A2 activities.phospholipase A2 (pPLA2-II)'	''	''
'5.2.10.2.2.4'	'Lipid metabolism.glycerolipid metabolism.glycerolipid degradation.phospholipase activities.phospholipase A2 activities.phospholipase A2 (pPLA2-III)'	''	''
'5.2.10.2.3'	'Lipid metabolism.glycerolipid metabolism.glycerolipid degradation.phospholipase activities.phospholipase C activities'	''	''
'5.2.10.2.3.1'	'Lipid metabolism.glycerolipid metabolism.glycerolipid degradation.phospholipase activities.phospholipase C activities.phospholipase C (nPLC)'	''	''
'5.2.10.2.4'	'Lipid metabolism.glycerolipid metabolism.glycerolipid degradation.phospholipase activities.phospholipase D activities'	''	''
'5.2.10.2.4.1'	'Lipid metabolism.glycerolipid metabolism.glycerolipid degradation.phospholipase activities.phospholipase D activities.phospholipase D (PLD-alpha)'	''	''
'5.2.10.2.4.2'	'Lipid metabolism.glycerolipid metabolism.glycerolipid degradation.phospholipase activities.phospholipase D activities.phospholipase D (PLD-beta/gamma)'	''	''
'5.2.10.2.4.3'	'Lipid metabolism.glycerolipid metabolism.glycerolipid degradation.phospholipase activities.phospholipase D activities.phospholipase D (PLD-delta)'	''	''
'5.2.10.2.4.4'	'Lipid metabolism.glycerolipid metabolism.glycerolipid degradation.phospholipase activities.phospholipase D activities.phospholipase D (PLD-epsilon)'	''	''
'5.2.10.2.4.5'	'Lipid metabolism.glycerolipid metabolism.glycerolipid degradation.phospholipase activities.phospholipase D activities.phospholipase D (PLD-zeta)'	''	''
'5.2.10.3'	'Lipid metabolism.glycerolipid metabolism.glycerolipid degradation.glycerol metabolism'	''	''
'5.2.10.3.1'	'Lipid metabolism.glycerolipid metabolism.glycerolipid degradation.glycerol metabolism.glycerol-3-phosphatase'	''	''
'5.2.10.3.2'	'Lipid metabolism.glycerolipid metabolism.glycerolipid degradation.glycerol metabolism.glycerol kinase'	''	''
'5.2.10.3.3'	'Lipid metabolism.glycerolipid metabolism.glycerolipid degradation.glycerol metabolism.NAD-dependent glycerol-3-phosphate dehydrogenase'	''	''
'5.2.10.3.4'	'Lipid metabolism.glycerolipid metabolism.glycerolipid degradation.glycerol metabolism.FAD-dependent glycerol-3-phosphate dehydrogenase'	''	''
'5.3'	'Lipid metabolism.galactolipid and sulfolipid biosynthesis'	''	''
'5.3.1'	'Lipid metabolism.galactolipid and sulfolipid biosynthesis.phosphatidate phosphatase'	''	''
[truncated: 5,928 more rows]
