# Supplementary material for: Inhibition of the Glycogen Synthase Kinase 3 Family by the Bikinin Alleviates the Long-Term Effects of Salinity in Barley
Source: Int J Mol Sci. 2022 Oct 1;23(19):11644. doi: 10.3390/ijms231911644 (PMC9569769; doi:10.3390/ijms231911644)
Supplement: Supplementary file 1 [file ijms-23-11644-s001.zip › Table S5.xlsx]

## Sheet: PSII
Subtier number	HSD Tukeya test for the Fv/Fo; MS 0,08580, df = 48,000
	Genotype	Growth conditions	Treatment	{1}	{6}	{7}	{8}	{9}	{10}	{11}	{16}	{17}	{18}	{19}	{20}
1	Golden Promise	Control	NT		1	0.550263	1	0.706697	0.228718	0.998409	0.0321789	0.995339	1	0.99998	1
6	Golden Promise	NaCl	NT	1		0.55391	1	0.710115	0.231108	0.998489	0.0326465	0.995537	1	0.999982	1
7	Golden Promise	NaCl	DMSO	0.550263	0.55391		0.598458	1	0.99999	0.978132	0.959686	0.989876	0.61229	0.893344	0.479538
8	Golden Promise	NaCl	BK10	1	1	0.598458		0.750725	0.261744	0.999239	0.0388701	0.997474	1	0.999995	1
9	Golden Promise	NaCl	BK50	0.706697	0.710115	1	0.750725		0.999673	0.995728	0.890399	0.998566	0.762909	0.961182	0.637629
10	Golden Promise	NaCl	BK100	0.228718	0.231108	0.99999	0.261744	0.999673		0.793736	0.999398	0.855298	0.271781	0.577284	0.185355
11	Haruna Nijo	Control	NT	0.998409	0.998489	0.978132	0.999239	0.995728	0.793736		0.272316	1	0.999391	1	0.995876
16	Haruna Nijo	NaCl	NT	0.0321789	0.0326465	0.959686	0.0388701	0.890399	0.999398	0.272316		0.336421	0.0410349	0.137086	0.0241638
17	Haruna Nijo	NaCl	DMSO	0.995339	0.995537	0.989876	0.997474	0.998566	0.855298	1	0.336421		0.997909	0.999998	0.989724
18	Haruna Nijo	NaCl	BK10	1	1	0.61229	1	0.762909	0.271781	0.999391	0.0410349	0.997909		0.999996	1
19	Haruna Nijo	NaCl	BK50	0.99998	0.999982	0.893344	0.999995	0.961182	0.577284	1	0.137086	0.999998	0.999996		0.999898
20	Haruna Nijo	NaCl	BK100	1	1	0.479538	1	0.637629	0.185355	0.995876	0.0241638	0.989724	1	0.999898
Subtier number	HSD Tukeya test for the Fv/Fm; MS 0,00016, df = 48,000
	Genotype	Growth conditions	Treatment	{1}	{6}	{7}	{8}	{9}	{10}	{11}	{16}	{17}	{18}	{19}	{20}
1	Golden Promise	Control	NT		1	0.491625	1	0.820753	0.205417	0.999658	0.0385747	0.99921	1	0.999997	1
6	Golden Promise	NaCl	NT	1		0.508062	1	0.833306	0.215697	0.999747	0.0411742	0.999396	1	0.999998	1
7	Golden Promise	NaCl	DMSO	0.491625	0.508062		0.541252	0.999995	0.999995	0.931236	0.983067	0.950623	0.541252	0.807741	0.427487
8	Golden Promise	NaCl	BK10	1	1	0.541252		0.856982	0.23735	0.999867	0.0468339	0.999658	1	0.999999	1
9	Golden Promise	NaCl	BK50	0.820753	0.833306	0.999995	0.856982		0.995894	0.997328	0.833306	0.998668	0.856982	0.977233	0.766159
10	Golden Promise	NaCl	BK100	0.205417	0.215697	0.999995	0.23735	0.995894		0.673855	0.999867	0.721285	0.23735	0.475326	0.167865
11	Haruna Nijo	Control	NT	0.999658	0.999747	0.931236	0.999867	0.997328	0.673855		0.23735	1	0.999867	1	0.998978
16	Haruna Nijo	NaCl	NT	0.0385747	0.0411742	0.983067	0.0468339	0.833306	0.999867	0.23735		0.272617	0.0468339	0.128612	0.0296487
17	Haruna Nijo	NaCl	DMSO	0.99921	0.999396	0.950623	0.999658	0.998668	0.721285	1	0.272617		0.999658	1	0.997871
18	Haruna Nijo	NaCl	BK10	1	1	0.541252	1	0.856982	0.23735	0.999867	0.0468339	0.999658		0.999999	1
19	Haruna Nijo	NaCl	BK50	0.999997	0.999998	0.807741	0.999999	0.977233	0.475326	1	0.128612	1	0.999999		0.99998
20	Haruna Nijo	NaCl	BK100	1	1	0.427487	1	0.766159	0.167865	0.998978	0.0296487	0.997871	1	0.99998
Subtier number	HSD Tukeya test for the Phi_Po; MS 0,00016, df = 48,000
	Genotype	Growth conditions	Treatment	{1}	{6}	{7}	{8}	{9}	{10}	{11}	{16}	{17}	{18}	{19}	{20}
1	Golden Promise	Control	NT		1	0.491625	1	0.820753	0.205417	0.999658	0.0385747	0.99921	1	0.999997	1
6	Golden Promise	NaCl	NT	1		0.508062	1	0.833306	0.215697	0.999747	0.0411742	0.999396	1	0.999998	1
7	Golden Promise	NaCl	DMSO	0.491625	0.508062		0.541252	0.999995	0.999995	0.931236	0.983067	0.950623	0.541252	0.807741	0.427487
8	Golden Promise	NaCl	BK10	1	1	0.541252		0.856982	0.23735	0.999867	0.0468339	0.999658	1	0.999999	1
9	Golden Promise	NaCl	BK50	0.820753	0.833306	0.999995	0.856982		0.995894	0.997328	0.833306	0.998668	0.856982	0.977233	0.766159
10	Golden Promise	NaCl	BK100	0.205417	0.215697	0.999995	0.23735	0.995894		0.673855	0.999867	0.721285	0.23735	0.475326	0.167865
11	Haruna Nijo	Control	NT	0.999658	0.999747	0.931236	0.999867	0.997328	0.673855		0.23735	1	0.999867	1	0.998978
16	Haruna Nijo	NaCl	NT	0.0385747	0.0411742	0.983067	0.0468339	0.833306	0.999867	0.23735		0.272617	0.0468339	0.128612	0.0296487
17	Haruna Nijo	NaCl	DMSO	0.99921	0.999396	0.950623	0.999658	0.998668	0.721285	1	0.272617		0.999658	1	0.997871
18	Haruna Nijo	NaCl	BK10	1	1	0.541252	1	0.856982	0.23735	0.999867	0.0468339	0.999658		0.999999	1
19	Haruna Nijo	NaCl	BK50	0.999997	0.999998	0.807741	0.999999	0.977233	0.475326	1	0.128612	1	0.999999		0.99998
20	Haruna Nijo	NaCl	BK100	1	1	0.427487	1	0.766159	0.167865	0.998978	0.0296487	0.997871	1	0.99998
Subtier number	HSD Tukeya test for the Psi_o; MS 0,00038, df = 48,000
	Genotype	Growth conditions	Treatment	{1}	{6}	{7}	{8}	{9}	{10}	{11}	{16}	{17}	{18}	{19}	{20}
1	Golden Promise	Control	NT		0.000126207	0.000136896	0.00012975	0.00384895	0.0295758	0.494957	0.274744	0.0109436	0.000127128	0.00125154	0.000143952
6	Golden Promise	NaCl	NT	0.000126207		0.749859	0.88869	0.0366897	0.00488955	0.000126205	0.000312863	0.0138045	0.974046	0.0929671	0.668344
7	Golden Promise	NaCl	DMSO	0.000136896	0.749859		1	0.882171	0.452613	0.000126205	0.0654865	0.689358	0.999978	0.978423	1
8	Golden Promise	NaCl	BK10	0.00012975	0.88869	1		0.740091	0.291152	0.000126205	0.0322545	0.505702	1	0.917954	1
9	Golden Promise	NaCl	BK50	0.00384895	0.0366897	0.882171	0.740091		0.999878	0.000126956	0.868465	1	0.527337	1	0.928096
10	Golden Promise	NaCl	BK100	0.0295758	0.00488955	0.452613	0.291152	0.999878		0.000139993	0.99776	1	0.154487	0.994155	0.538209
11	Haruna Nijo	Control	NT	0.494957	0.000126205	0.000126205	0.000126205	0.000126956	0.000139993		0.000636938	0.000129523	0.000126205	0.000126353	0.000126205
16	Haruna Nijo	NaCl	NT	0.274744	0.000312863	0.0654865	0.0322545	0.868465	0.99776	0.000636938		0.971622	0.0131805	0.657714	0.0894967
17	Haruna Nijo	NaCl	DMSO	0.0109436	0.0138045	0.689358	0.505702	1	1	0.000129523	0.971622		0.308155	0.999848	0.768959
18	Haruna Nijo	NaCl	BK10	0.000127128	0.974046	0.999978	1	0.527337	0.154487	0.000126205	0.0131805	0.308155		0.768959	0.999848
19	Haruna Nijo	NaCl	BK50	0.00125154	0.0929671	0.978423	0.917954	1	0.994155	0.000126353	0.657714	0.999848	0.768959		0.990602
20	Haruna Nijo	NaCl	BK100	0.000143952	0.668344	1	1	0.928096	0.538209	0.000126205	0.0894967	0.768959	0.999848	0.990602
Subtier number	HSD Tukeya test for the Phi_Eo; MS 0,00050, df = 48,000
	Genotype	Growth conditions	Treatment	{1}	{6}	{7}	{8}	{9}	{10}	{11}	{16}	{17}	{18}	{19}	{20}
1	Golden Promise	Control	NT		0.000179726	0.0514216	0.00327049	0.404906	0.890415	0.764283	0.999904	0.370589	0.00163268	0.0990241	0.00666242
6	Golden Promise	NaCl	NT	0.000179726		0.591304	0.98864	0.102328	0.0123677	0.000126224	0.000784291	0.116464	0.998164	0.413809	0.954854
7	Golden Promise	NaCl	DMSO	0.0514216	0.591304		0.997612	0.997288	0.811752	0.000270208	0.243287	0.998394	0.986293	1	0.999829
8	Golden Promise	NaCl	BK10	0.00327049	0.98864	0.997612		0.71253	0.224276	0.000129544	0.0242891	0.747454	1	0.982073	1
9	Golden Promise	NaCl	BK50	0.404906	0.102328	0.997288	0.71253		0.999589	0.00420487	0.840543	1	0.562586	0.999858	0.847352
10	Golden Promise	NaCl	BK100	0.890415	0.0123677	0.811752	0.224276	0.999589		0.0412906	0.998394	0.999227	0.140667	0.925151	0.345851
11	Haruna Nijo	Control	NT	0.764283	0.000126224	0.000270208	0.000129544	0.00420487	0.0412906		0.322043	0.00355593	0.00012751	0.000522836	0.00013502
16	Haruna Nijo	NaCl	NT	0.999904	0.000784291	0.243287	0.0242891	0.840543	0.998394	0.322043		0.811752	0.0128785	0.387566	0.046125
17	Haruna Nijo	NaCl	DMSO	0.370589	0.116464	0.998394	0.747454	1	0.999227	0.00355593	0.811752		0.60086	0.999936	0.872964
18	Haruna Nijo	NaCl	BK10	0.00163268	0.998164	0.986293	1	0.562586	0.140667	0.00012751	0.0128785	0.60086		0.941286	0.999998
19	Haruna Nijo	NaCl	BK50	0.0990241	0.413809	1	0.982073	0.999858	0.925151	0.000522836	0.387566	0.999936	0.941286		0.996916
20	Haruna Nijo	NaCl	BK100	0.00666242	0.954854	0.999829	1	0.847352	0.345851	0.00013502	0.046125	0.872964	0.999998	0.996916
Subtier number	HSD Tukeya test for the Phi_Do; MS 0,00016, df = 48,000
	Genotype	Growth conditions	Treatment	{1}	{6}	{7}	{8}	{9}	{10}	{11}	{16}	{17}	{18}	{19}	{20}
1	Golden Promise	Control	NT		1	0.491625	1	0.820753	0.205417	0.999658	0.0385747	0.99921	1	0.999997	1
6	Golden Promise	NaCl	NT	1		0.508062	1	0.833306	0.215697	0.999747	0.0411742	0.999396	1	0.999998	1
7	Golden Promise	NaCl	DMSO	0.491625	0.508062		0.541252	0.999995	0.999995	0.931236	0.983067	0.950623	0.541252	0.807741	0.427487
8	Golden Promise	NaCl	BK10	1	1	0.541252		0.856982	0.23735	0.999867	0.0468339	0.999658	1	0.999999	1
9	Golden Promise	NaCl	BK50	0.820753	0.833306	0.999995	0.856982		0.995894	0.997328	0.833306	0.998668	0.856982	0.977233	0.766159
10	Golden Promise	NaCl	BK100	0.205417	0.215697	0.999995	0.23735	0.995894		0.673855	0.999867	0.721285	0.23735	0.475326	0.167865
11	Haruna Nijo	Control	NT	0.999658	0.999747	0.931236	0.999867	0.997328	0.673855		0.23735	1	0.999867	1	0.998978
16	Haruna Nijo	NaCl	NT	0.0385747	0.0411742	0.983067	0.0468339	0.833306	0.999867	0.23735		0.272617	0.0468339	0.128612	0.0296487
17	Haruna Nijo	NaCl	DMSO	0.99921	0.999396	0.950623	0.999658	0.998668	0.721285	1	0.272617		0.999658	1	0.997871
18	Haruna Nijo	NaCl	BK10	1	1	0.541252	1	0.856982	0.23735	0.999867	0.0468339	0.999658		0.999999	1
19	Haruna Nijo	NaCl	BK50	0.999997	0.999998	0.807741	0.999999	0.977233	0.475326	1	0.128612	1	0.999999		0.99998
20	Haruna Nijo	NaCl	BK100	1	1	0.427487	1	0.766159	0.167865	0.998978	0.0296487	0.997871	1	0.99998
Subtier number	HSD Tukeya test for the Pi_Abs; MS 0,56265, df = 48,000
	Genotype	Growth conditions	Treatment	{1}	{6}	{7}	{8}	{9}	{10}	{11}	{16}	{17}	{18}	{19}	{20}
1	Golden Promise	Control	NT		0.000318459	0.282639	0.0423001	0.79711	0.937431	0.976811	0.999997	0.622721	0.00486495	0.278168	0.0103306
6	Golden Promise	NaCl	NT	0.000318459		0.321643	0.84753	0.0544564	0.0222109	0.00012748	0.00117507	0.107057	0.997962	0.326526	0.985093
7	Golden Promise	NaCl	DMSO	0.282639	0.321643		0.999328	0.999488	0.989431	0.0127042	0.583198	0.999991	0.894508	1	0.965677
8	Golden Promise	NaCl	BK10	0.0423001	0.84753	0.999328		0.870355	0.682403	0.00101817	0.136708	0.958906	0.999746	0.999391	0.999996
9	Golden Promise	NaCl	BK50	0.79711	0.0544564	0.999488	0.870355		1	0.10925	0.969636	1	0.399626	0.999435	0.567506
10	Golden Promise	NaCl	BK100	0.937431	0.0222109	0.989431	0.682403	1		0.223738	0.997064	0.999969	0.221184	0.988775	0.350843
11	Haruna Nijo	Control	NT	0.976811	0.00012748	0.0127042	0.00101817	0.10925	0.223738		0.822907	0.05569	0.00018387	0.0123863	0.000274137
16	Haruna Nijo	NaCl	NT	0.999997	0.00117507	0.583198	0.136708	0.969636	0.997064	0.822907		0.894346	0.0199034	0.577205	0.0398169
17	Haruna Nijo	NaCl	DMSO	0.622721	0.107057	0.999991	0.958906	1	0.999969	0.05569	0.894346		0.583483	0.99999	0.75002
18	Haruna Nijo	NaCl	BK10	0.00486495	0.997962	0.894508	0.999746	0.399626	0.221184	0.00018387	0.0199034	0.583483		0.897876	1
19	Haruna Nijo	NaCl	BK50	0.278168	0.326526	1	0.999391	0.999435	0.988775	0.0123863	0.577205	0.99999	0.897876		0.967231
20	Haruna Nijo	NaCl	BK100	0.0103306	0.985093	0.965677	0.999996	0.567506	0.350843	0.000274137	0.0398169	0.75002	1	0.967231
Subtier number	HSD Tukeya test for the ABS/RC; MS 0,00574, df = 48,000
	Genotype	Growth conditions	Treatment	{1}	{6}	{7}	{8}	{9}	{10}	{11}	{16}	{17}	{18}	{19}	{20}
1	Golden Promise	Control	NT		0.000128214	0.00341515	0.00290502	0.00573814	0.00189461	0.29983	0.0338194	0.0010117	0.000127836	0.000878219	0.000129191
6	Golden Promise	NaCl	NT	0.000128214		0.678579	0.713339	0.561342	0.795088	0.000126205	0.204214	0.895156	1	0.913251	1
7	Golden Promise	NaCl	DMSO	0.00341515	0.678579		1	1	1	0.000126359	0.999614	1	0.645621	0.999999	0.739221
8	Golden Promise	NaCl	BK10	0.00290502	0.713339	1		1	1	0.000126326	0.999288	1	0.681292	1	0.771487
9	Golden Promise	NaCl	BK50	0.00573814	0.561342	1	1		1	0.000126539	0.999965	0.999984	0.527559	0.999963	0.626117
10	Golden Promise	NaCl	BK100	0.00189461	0.795088	1	1	1		0.00012627	0.997211	1	0.766635	1	0.844692
11	Haruna Nijo	Control	NT	0.29983	0.000126205	0.000126359	0.000126326	0.000126539	0.00012627		0.000130855	0.000126229	0.000126205	0.000126224	0.000126205
16	Haruna Nijo	NaCl	NT	0.0338194	0.204214	0.999614	0.999288	0.999965	0.997211	0.000130855		0.985992	0.184577	0.980846	0.245997
17	Haruna Nijo	NaCl	DMSO	0.0010117	0.895156	1	1	0.999984	1	0.000126229	0.985992		0.87493	1	0.927946
18	Haruna Nijo	NaCl	BK10	0.000127836	1	0.645621	0.681292	0.527559	0.766635	0.000126205	0.184577	0.87493		0.895156	1
19	Haruna Nijo	NaCl	BK50	0.000878219	0.913251	0.999999	1	0.999963	1	0.000126224	0.980846	1	0.895156		0.941974
20	Haruna Nijo	NaCl	BK100	0.000129191	1	0.739221	0.771487	0.626117	0.844692	0.000126205	0.245997	0.927946	1	0.941974
Subtier number	HSD Tukeya test for the TRo/RC; MS 0,00250, df = 48,000
	Genotype	Growth conditions	Treatment	{1}	{6}	{7}	{8}	{9}	{10}	{11}	{16}	{17}	{18}	{19}	{20}
1	Golden Promise	Control	NT		0.000126207	0.000128758	0.000204032	0.000140611	0.000126618	0.206126	0.000141722	0.000130072	0.000126207	0.000132184	0.000126211
6	Golden Promise	NaCl	NT	0.000126207		0.926049	0.42698	0.719573	0.993569	0.000126205	0.707611	0.890694	1	0.843603	1
7	Golden Promise	NaCl	DMSO	0.000128758	0.926049		0.999139	0.999999	0.999999	0.000126205	0.999999	1	0.904989	1	0.965606
8	Golden Promise	NaCl	BK10	0.000204032	0.42698	0.999139		0.999999	0.97473	0.000126205	0.999999	0.999728	0.38765	0.999937	0.534991
9	Golden Promise	NaCl	BK50	0.000140611	0.719573	0.999999	0.999999		0.999247	0.000126205	1	1	0.679153	1	0.814895
10	Golden Promise	NaCl	BK100	0.000126618	0.993569	0.999999	0.97473	0.999247		0.000126205	0.99908	0.999993	0.989832	0.999957	0.998448
11	Haruna Nijo	Control	NT	0.206126	0.000126205	0.000126205	0.000126205	0.000126205	0.000126205		0.000126205	0.000126205	0.000126205	0.000126205	0.000126205
16	Haruna Nijo	NaCl	NT	0.000141722	0.707611	0.999999	0.999999	1	0.99908	0.000126205		1	0.666748	1	0.804785
17	Haruna Nijo	NaCl	DMSO	0.000130072	0.890694	1	0.999728	1	0.999993	0.000126205	1		0.86416	1	0.943764
18	Haruna Nijo	NaCl	BK10	0.000126207	1	0.904989	0.38765	0.679153	0.989832	0.000126205	0.666748	0.86416		0.811555	1
19	Haruna Nijo	NaCl	BK50	0.000132184	0.843603	1	0.999937	1	0.999957	0.000126205	1	1	0.811555		0.911668
20	Haruna Nijo	NaCl	BK100	0.000126211	1	0.965606	0.534991	0.814895	0.998448	0.000126205	0.804785	0.943764	1	0.911668
Subtier number	HSD Tukeya test for the ETo/RC; MS 0,00075, df = 48,000
	Genotype	Growth conditions	Treatment	{1}	{6}	{7}	{8}	{9}	{10}	{11}	{16}	{17}	{18}	{19}	{20}
1	Golden Promise	Control	NT		0.986224	0.992113	1	0.61367	0.0261802	1	0.0315786	0.22766	0.414522	0.675159	0.217645
6	Golden Promise	NaCl	NT	0.986224		1	0.962588	0.998674	0.378959	0.897641	0.421771	0.91418	0.985155	0.999511	0.906146
7	Golden Promise	NaCl	DMSO	0.992113	1		0.97581	0.997159	0.331982	0.925374	0.372051	0.884041	0.97581	0.998818	0.874401
8	Golden Promise	NaCl	BK10	1	0.962588	0.97581		0.496778	0.0161777	1	0.0196568	0.160189	0.312896	0.558935	0.152494
9	Golden Promise	NaCl	BK50	0.61367	0.998674	0.997159	0.496778		0.91418	0.351713	0.935562	0.999951	1	1	0.99993
10	Golden Promise	NaCl	BK100	0.0261802	0.378959	0.331982	0.0161777	0.91418		0.00831112	1	0.998674	0.98024	0.879275	0.998967
11	Haruna Nijo	Control	NT	1	0.897641	0.925374	1	0.351713	0.00831112		0.0101712	0.0955715	0.203217	0.40721	0.090517
16	Haruna Nijo	NaCl	NT	0.0315786	0.421771	0.372051	0.0196568	0.935562	1	0.0101712		0.999367	0.98723	0.906146	0.999511
17	Haruna Nijo	NaCl	DMSO	0.22766	0.91418	0.884041	0.160189	0.999951	0.998674	0.0955715	0.999367		1	0.999818	1
18	Haruna Nijo	NaCl	BK10	0.414522	0.985155	0.97581	0.312896	1	0.98024	0.203217	0.98723	1		1	1
19	Haruna Nijo	NaCl	BK50	0.675159	0.999511	0.998818	0.558935	1	0.879275	0.40721	0.906146	0.999818	1		0.999755
20	Haruna Nijo	NaCl	BK100	0.217645	0.906146	0.874401	0.152494	0.99993	0.998967	0.090517	0.999511	1	1	0.999755
Subtier number	HSD Tukeya test for the DIo/RC; MS 0,00107, df = 48,000
	Genotype	Growth conditions	Treatment	{1}	{6}	{7}	{8}	{9}	{10}	{11}	{16}	{17}	{18}	{19}	{20}
1	Golden Promise	Control	NT		0.201872	0.999998	0.735703	0.999872	1	0.837692	0.999902	0.907239	0.198007	0.792178	0.190442
6	Golden Promise	NaCl	NT	0.201872		0.455511	0.998889	0.616858	0.321658	0.00192221	0.0399856	0.982145	1	0.997199	1
7	Golden Promise	NaCl	DMSO	0.999998	0.455511		0.945061	1	1	0.545165	0.98917	0.992827	0.44928	0.965671	0.436902
8	Golden Promise	NaCl	BK10	0.735703	0.998889	0.945061		0.985098	0.869051	0.0264644	0.295813	1	0.998766	1	0.998509
9	Golden Promise	NaCl	BK50	0.999872	0.616858	1	0.985098		0.999998	0.388703	0.956232	0.999184	0.610367	0.9923	0.597354
10	Golden Promise	NaCl	BK100	1	0.321658	1	0.869051	0.999998		0.693255	0.998208	0.970564	0.316385	0.907239	0.305995
11	Haruna Nijo	Control	NT	0.837692	0.00192221	0.545165	0.0264644	0.388703	0.693255		0.995424	0.0653765	0.00186336	0.0343058	0.0017589
16	Haruna Nijo	NaCl	NT	0.999902	0.0399856	0.98917	0.295813	0.956232	0.998208	0.995424		0.506297	0.0389674	0.348769	0.0370382
17	Haruna Nijo	NaCl	DMSO	0.907239	0.982145	0.992827	1	0.999184	0.970564	0.0653765	0.506297		0.981063	1	0.97876
18	Haruna Nijo	NaCl	BK10	0.198007	1	0.44928	0.998766	0.610367	0.316385	0.00186336	0.0389674	0.981063		0.996949	1
19	Haruna Nijo	NaCl	BK50	0.792178	0.997199	0.965671	1	0.9923	0.907239	0.0343058	0.348769	1	0.996949		0.996391
20	Haruna Nijo	NaCl	BK100	0.190442	1	0.436902	0.998509	0.597354	0.305995	0.0017589	0.0370382	0.97876	1	0.996391
