# Supplementary material for: Inhibition of the Glycogen Synthase Kinase 3 Family by the Bikinin Alleviates the Long-Term Effects of Salinity in Barley
Source: Int J Mol Sci. 2022 Oct 1;23(19):11644. doi: 10.3390/ijms231911644 (PMC9569769; doi:10.3390/ijms231911644)
Supplement: Supplementary file 1 [file ijms-23-11644-s001.zip › Table S6.xlsx]

## Sheet: Normalized count
Gene Identifiers	HN_BK10 (1)	HN_BK10 (2)	HN_BK10 (3)	HN_BK100 (1)	HN_BK100 (2)	HN_BK100 (3)	HN_CK (1)	HN_CK (2)	HN_CK (3)	GP_BK10 (1)	GP_BK10 (2)	GP_BK10 (3)	GP_BK100 (1)	GP_BK100 (2)	GP_CK (1)	GP_CK (2)	GP_CK (3)	GP_BK100 (3)
AGP50735	470.631	886.662	559.32	7755.03	1093.09	868.676	3630.75	4750.78	869.799	12190.3	1680	8909.11	5437.68	1754.15	1005.07	3484.52	2433.03	1669.65
AGP50736	26.2294	21.5209	27.966	36.9447	21.4523	13.8143	28.1243	31.2551	21.8621	67.9504	17	37.9036	40.8063	16.8183	14.0815	22.0249	25.1762	23.0787
AGP50737	0	0	0	0	0	0	0	0	0	0	0	108.422	0	0	0	0	0	0
AGP50738	43.4659	54.2327	48.9405	63.8136	44.8547	30.879	48.9906	44.0778	42.9434	106.779	83	69.6368	91.1025	52.1369	68.6473	72.4986	66.4653	76.3372
AGP50739	5.9953	3.44335	3.49575	5.87756	2.92531	4.87564	5.4434	3.20566	3.90395	9.7072	3	7.93331	7.59188	6.72734	6.16066	6.42393	6.0423	7.10113
AGP50740	582.294	768.728	663.319	1372.83	1004.36	650.897	967.111	1108.36	612.92	1439.58	603	1244.65	1314.34	809.803	1120.36	836.028	933.535	837.046
AGP50741	403.184	523.389	420.364	1221.69	631.867	403.053	771.149	884.761	405.23	1354.15	388	1006.65	1128.34	644.143	809.686	563.47	679.758	547.675
AGP50742	62.2013	68.867	58.5538	82.2859	57.5311	44.6933	71.6715	57.7018	41.3818	77.6576	28	51.1258	76.8677	48.7732	84.489	48.6383	45.3172	74.5619
AGP50743	1495.08	1743.2	1379.95	1445.88	1723.01	1348.11	1632.11	1223.76	1487.4	2357.88	1660	1896.94	2004.26	1819.75	2224	2274.99	2132.93	2665.59
AGP50744	17.9859	19.7993	11.3612	13.4344	14.6265	7.31345	17.2374	12.8226	10.931	19.4144	13	16.7481	12.3368	13.4547	11.4412	12.8479	13.0916	15.9775
AGP50745	9.74237	14.6342	15.7309	15.9534	7.80082	8.12606	17.2374	16.0283	10.1503	11.6486	5	12.3407	9.48984	10.9319	14.0815	9.17704	5.03525	6.21349
AGP50746	26.2294	24.1034	20.9745	22.6706	17.5519	16.2521	33.5677	29.6523	15.6158	42.7117	17	27.3258	21.8266	25.2275	22.8824	23.8603	24.1692	27.5169
AGP50747	173.864	172.167	195.762	150.298	109.212	117.015	136.992	125.822	158.5	144.637	71	105.777	129.062	107.637	185.7	111.96	133.938	125.157
AGP50748	77.9389	77.4754	105.747	75.5687	49.7302	59.3202	62.5991	56.099	73.3942	87.3648	54	74.9257	101.541	79.0462	91.5298	78.0048	93.6556	80.7754
AGP50749	44.2154	47.346	34.9575	122.589	37.0539	43.8807	64.4136	80.9428	33.5739	148.52	44	105.777	98.6944	47.0914	74.808	78.0048	80.564	48.8203
AGP50750	47.213	68.867	48.0666	136.024	59.4813	51.1942	65.3208	75.3329	42.1626	185.408	69	130.459	111.98	63.0688	92.4099	104.618	91.6415	73.6743
AGP50751	1067.16	1607.18	1268.96	1245.2	1429.5	1209.97	1373.55	1169.26	1030.64	1928.82	1508	1674.81	1618.97	1518.7	1891.32	1920.75	1930.51	1818.78
AGP50752	856.579	1012.34	949.097	1224.21	914.646	798.792	911.77	954.484	726.915	1419.19	794	1160.03	1336.17	999.851	1490	1049.85	1324.27	1050.97
AGP50753	11.9906	19.7993	14.8569	41.143	15.6016	10.5639	20.8664	26.4467	11.7118	59.2139	12	37.9036	36.0614	17.6593	29.0431	20.1895	22.1551	18.6405
AGP50754	82.4354	166.142	124.973	555.01	156.016	129.204	229.53	298.927	81.2021	662.031	90	435.451	421.349	163.138	382.841	187.212	263.847	131.371
AGP50755	68.946	98.9963	86.5199	423.185	96.5352	78.8228	167.838	197.148	60.1208	481.477	50	278.547	318.859	102.592	256.107	118.384	149.043	80.7754
AGP50756	119.906	185.941	215.863	266.17	144.315	252.72	205.942	169.9	177.239	376.639	198	275.903	270.461	204.343	232.345	178.952	212.487	223.686
AGP50757	185.105	182.497	227.224	155.336	125.788	197.463	172.374	133.035	196.759	208.705	149	168.362	195.491	197.616	227.944	171.611	228.6	202.382
AGP50758	205.339	284.937	267.425	248.537	215.498	259.221	210.478	213.977	188.951	308.689	216	244.17	317.91	269.094	310.673	245.945	323.263	314.225
AGP50759	333.489	482.93	491.153	403.873	445.622	432.306	388.296	353.423	326.37	519.335	377	397.547	571.289	489.414	565.02	457.934	602.216	512.169
AGP50760	174.613	280.633	245.577	237.622	218.423	216.966	226.808	198.751	178.801	257.241	197	190.399	260.971	196.775	289.551	247.78	268.882	267.18
AGP50761	8.99295	11.1909	6.11757	37.7843	8.77593	7.31345	12.7013	19.2339	9.36947	47.5653	13	22.9184	29.4185	16.8183	18.482	16.5187	22.1551	14.2023
AGP50762	22.4824	44.7635	37.5793	152.817	37.0539	35.7547	65.3208	84.9499	21.8621	228.119	44	145.444	139.501	53.8187	80.9686	80.7579	77.5428	53.2585
AGP50763	79275.1	137362	121446	94830.3	95240.2	95720.1	102448	84822.4	78727.8	123019	79764	93904.8	128684	103537	121275	90280	121795	115606
AGP50764	3.74706	3.44335	2.62181	10.9155	4.87551	3.25042	8.16511	4.80848	3.12316	12.6194	4	7.93331	8.54086	5.88642	4.40047	4.58852	4.0282	6.21349
AGP50765	11.9906	12.9126	13.983	36.9447	15.6016	11.3765	20.8664	27.2481	12.4926	62.1261	11	30.8518	32.2655	11.7728	19.3621	23.8603	21.148	16.8652
AGP50766	10.4918	10.33	13.1091	44.5016	12.6763	10.5639	26.3098	27.2481	14.0542	63.0968	12	39.6665	41.7553	15.9774	19.3621	18.3541	25.1762	13.3146
AGP50767	20.9836	36.1552	26.2181	140.222	26.3278	34.9421	69.857	94.5668	25.766	185.408	32	136.629	126.215	45.4095	53.6857	66.0747	69.4864	39.0562
AGP50768	28.4777	51.6502	40.2011	82.2859	54.6058	35.7547	51.7123	53.6947	25.766	133.959	68	104.014	96.7964	55.5005	63.3668	85.3464	77.5428	76.3372
AGP50769	2.99765	6.8867	2.62181	36.9447	6.82572	5.68824	19.9591	17.6311	4.68474	85.4234	15	39.6665	49.3472	15.9774	12.3213	23.8603	22.1551	18.6405
AGP50770	3.74706	8.60837	3.49575	41.143	9.75103	8.12606	23.5881	20.8368	7.0271	89.3063	17	46.7184	52.1941	20.182	14.0815	33.0373	28.1974	18.6405
AGP50771	11.2412	21.5209	9.61332	101.598	19.5021	19.5025	43.5472	52.8933	17.1774	205.793	38	137.511	120.521	52.1369	33.4436	89.935	61.43	48.8203
AGP50772	19.4847	18.0776	10.4873	17.6327	22.4274	17.0647	24.4953	17.6311	16.3966	29.1216	17	18.5111	21.8266	16.8183	20.2422	16.5187	16.1128	24.854
AGP50773	29.2271	45.6244	39.3272	49.5395	39.9792	30.879	48.0834	41.6735	32.7931	61.1554	46	49.3628	55.9901	48.7732	40.4843	44.0498	52.3666	59.472
AGP50774	3.74706	2.58251	3.49575	7.55687	2.92531	2.43782	2.7217	4.00707	2.34237	14.5608	4	8.81479	6.64289	5.88642	5.28056	6.42393	5.03525	2.66292
AGP50775	5.24589	8.60837	7.86544	14.2741	11.7012	4.87564	9.07234	8.81555	8.58868	19.4144	13	14.1037	17.0817	12.6138	12.3213	13.7656	18.1269	14.2023
AGP50776	20.9836	18.9384	15.7309	36.9447	19.5021	10.5639	22.6808	23.241	14.0542	54.3603	22	46.7184	34.1634	27.7503	33.4436	36.7081	45.3172	32.8427
AGP50777	5.24589	7.74754	7.86544	10.0758	4.87551	4.87564	5.4434	6.41131	7.0271	15.5315	4	8.81479	11.3878	6.72734	6.16066	10.0947	7.04935	8.87642
AGP50779	85.4331	111.909	94.3853	114.193	82.8837	92.6371	109.775	96.1697	89.01	119.399	75	89.9108	101.541	81.569	84.489	77.0871	90.6345	90.5394
AGP50780	244.309	327.118	269.173	1022.7	287.655	277.911	472.669	549.77	217.059	1009.55	213	676.976	710.789	317.867	401.323	310.184	424.975	271.618
AGP50781	9.74237	19.7993	13.1091	25.1896	17.5519	9.75127	16.3302	16.0283	11.7118	29.1216	13	24.6814	18.0307	16.8183	15.8417	13.7656	13.0916	15.0899
AGP50782	6.74472	12.0517	7.86544	15.9534	8.77593	8.12606	14.5157	16.8297	3.12316	19.4144	7	10.5777	14.2348	5.0455	9.68103	12.8479	7.04935	7.98877
AGP50783	8.24354	10.33	11.3612	26.0292	6.82572	5.68824	14.5157	14.4254	10.1503	33.0045	10	15.8666	20.8777	12.6138	8.80094	12.8479	15.1057	10.6517
AGP50784	57.7048	64.5628	63.7975	271.208	69.2323	60.1328	136.085	142.652	60.1208	357.225	77	236.236	203.083	100.91	86.2492	110.124	119.839	79.8877
AGP50785	44.2154	60.2586	41.0751	150.298	42.9045	43.0681	88.0017	91.3612	38.2587	399.937	64	508.613	120.521	68.9552	66.8871	83.511	76.5358	67.4608
AGP50786	352.224	316.788	353.071	326.625	199.896	271.41	237.695	231.609	288.892	397.995	169	249.459	407.114	223.684	391.642	169.775	289.023	215.697
AGP50787	258.547	235.869	269.173	243.499	152.116	221.029	196.87	177.112	211.594	282.48	138	182.466	326.451	180.797	283.39	135.82	236.657	155.337
AGP50788	169.367	156.672	166.922	149.458	93.6099	127.579	139.714	104.184	145.227	176.671	79	105.777	182.205	117.728	191.86	77.0871	146.022	109.18
AGP50789	581.544	583.648	651.958	518.065	370.539	474.562	496.257	370.253	562.168	525.16	298	357.88	589.319	349.822	544.778	313.855	459.215	363.045
AGP50790	1148.1	1171.6	1196.42	1026.89	674.771	835.359	905.42	731.691	1027.52	1116.33	530	717.524	1208.06	751.78	1290.22	630.462	1008.06	774.911
AGP50791	684.963	623.246	661.571	613.786	376.39	507.066	513.494	418.338	550.456	601.847	290	367.577	633.922	401.959	660.07	309.266	458.208	355.057
AGP50792	506.603	491.538	566.312	472.724	286.68	378.674	343.842	318.161	421.626	412.556	207	280.31	466.9	319.549	492.853	218.413	383.686	278.719
AGP50793	825.853	678.34	766.444	652.41	333.485	460.748	546.155	435.969	675.383	576.608	279	429.28	587.421	425.504	667.991	295.501	484.391	408.315
AGP50794	417.423	426.114	536.598	355.173	219.398	325.855	333.862	234.013	399.764	338.781	172	250.34	361.563	250.593	410.124	200.059	320.242	271.618
AGP50795	121.405	137.734	161.679	95.7203	68.2572	99.9505	98.8885	68.9216	113.995	100.955	50	86.3849	111.031	107.637	134.654	67.9101	113.797	88.7642
AGP50796	71.1942	59.3978	71.6629	67.1722	32.1784	47.9438	44.4545	33.6594	70.271	65.0383	28	35.2592	60.735	42.8868	63.3668	28.4488	48.3384	37.2809
AGP50797	0.749413	1.72167	0	1.6793	0.975103	0.812606	1.81447	0.801414	0	2.91216	0	0.881479	0.948984	0.840917	0.880094	0.917704	0	0.887642
AGP50798	47.213	60.2586	61.1757	141.901	44.8547	38.1925	103.425	67.3188	53.8745	196.085	57	102.252	124.317	72.3189	69.5274	57.8153	94.6626	71.899
AGP50799	472.879	532.858	555.825	498.753	459.273	470.499	474.483	344.608	457.543	547.486	387	434.569	526.686	416.254	496.373	483.63	517.623	521.933
AGP50800	35.2224	35.2943	25.3442	30.2275	32.1784	27.6286	31.7532	24.0424	26.5468	45.6239	27	29.0888	25.6226	26.9094	33.4436	44.9675	28.1974	38.1686
AGP50802	189.601	233.287	148.569	205.715	202.821	125.954	185.076	149.864	153.035	319.367	163	212.436	193.593	194.252	206.822	226.673	199.396	202.382
AGP50803	63.7001	53.3719	47.1927	47.0205	46.8049	58.5076	48.9906	30.4537	54.6552	82.5112	62	63.4665	78.7657	69.7961	66.007	76.1694	81.571	106.517
AGP50804	34.473	44.7635	23.5963	43.6619	40.9543	23.5656	50.8051	46.482	25.766	67.9504	28	37.0221	47.4492	30.273	33.4436	39.4613	36.2538	28.4045
AGP50805	1632.22	1990.26	1630.77	1636.48	2130.6	1440.75	1996.82	1637.29	1507.7	2311.28	1858	1800.86	2027.98	1966.06	2268	2238.28	2256.8	2369.12
AGP50806	4120.27	5079.8	4342.6	3735.61	5662.42	4239.37	4756.63	4320.42	4671.46	5640.86	6135	5570.06	4910.05	5042.14	5205.76	6377.12	6207.45	6653.76
AGP50807	8.99295	9.46921	5.24363	36.105	8.77593	7.31345	17.2374	24.8438	7.0271	43.6824	11	31.7332	31.3165	15.1365	14.9616	11.9301	13.0916	13.3146
AGP50808	9.74237	10.33	7.86544	37.7843	8.77593	9.75127	20.8664	18.4325	7.0271	50.4775	13	24.6814	28.4695	15.1365	12.3213	22.9426	20.141	16.8652
AGP50809	7.49413	7.74754	4.36969	40.3033	6.82572	5.68824	13.6085	18.4325	4.68474	54.3603	11	30.8518	23.7246	8.40917	12.3213	13.7656	16.1128	7.10113
AGP50810	8.99295	6.8867	8.73938	39.4636	9.75103	5.68824	17.2374	18.4325	6.24631	52.4189	8	35.2592	23.7246	9.25009	13.2014	17.4364	15.1057	8.87642
ENSRNA049434181	0	0	0	0	0	0	0	0	0	0	0	0	0	0	0	0	0	0
ENSRNA049434208	0	0	0	0	0	0	0	0	0	0	0	0	0	0	0	0	0	0
ENSRNA049434223	0	0.860837	0	0	0.975103	0	0	0	0	0	0	0.881479	0	0	0	0	0	0
ENSRNA049434228	0	0	0	0	0	0	0	0	0	0	0	0.881479	0	0	0	0	0	0
ENSRNA049434241	0	0	0	0	0	0	0	0	0	0	0	0	0	0	0	0	0	0
ENSRNA049434256	0	0	0	0	0	0	0	0	0	0	0	0	0	0	0	0	0	0
ENSRNA049434269	0	0	0	0	0	0	0	0	0	0	0	0	0	0	0	0	0	0
ENSRNA049434272	0	0	0	0	0	0	0	0	0	0	0	0	0	0	0	0	0	0
ENSRNA049434277	0	0	0	0	0	0	0	0	0	0	0	0	0	0	0	0	0	0
ENSRNA049434310	0	0	0	0	0	0	0	0	0	0	0	0	0	0	0	0	0	0
ENSRNA049434322	0	0	0	0	0	0	0	0	0	0	0	0	0	0	0	0	0	0
ENSRNA049434335	0	0	0	0	0	0	0	0	0	0	0	0	0	0	0	0	0	0
ENSRNA049434355	0	0	0	0	0	0	0	0	0	0	0	0	0	0	0	0	0	0
ENSRNA049434403	0	0	0	0	0	0	0	0	0	0	0	0	0	0	0	0	0	0
ENSRNA049434419	0	0	0	0	0	0	0	0	0	0	0	0	0	0	0	0	0	0
ENSRNA049434451	0	0	0	0	0	0	0	0	0	0	0	0	0	0	0	0	0	0
ENSRNA049434462	0	0.860837	0	1.6793	0	0	0.907234	0	0	1.94144	6	3.52592	0.948984	2.52275	1.76019	1.83541	3.02115	0
ENSRNA049434470	0	0	0	0	0	0	0	0	0	0	0	0	0	0	0	0	0	0
ENSRNA049434502	0	0	0	0	0	0	0	0	0	0	0	0	0	0	0	0	0	0
ENSRNA049434576	0	0	0	0	0	0	0	0	0	0	0	0	0	0	0	0	0	0
ENSRNA049434591	0	0	0	0	0	0	0	0	0	0	0	0	0	0	0	0	0	0
ENSRNA049434624	0	0	0	0	0	0	0	0	0	0	0	0	0	0	0	0	0	0
ENSRNA049434636	0	0	0	0	0	0	0	0	0	0	0	0	0	0	0	0	0	0
ENSRNA049434656	0	0	0	0	0	0	0	0	0	0	0	0	0	0	0	0	0	0
ENSRNA049434686	0	0	0	0	0	0	0	0	0	0	0	0	0	0	0	0	0	0
ENSRNA049434708	0	0	0	0	0	0	0.907234	0	0	1.94144	1	0	0.948984	0.840917	0.880094	0.917704	1.00705	0.887642
ENSRNA049434711	0	0	0	0	0	0	0	0	0	0	0	0	0	0.840917	0	0	1.00705	0.887642
ENSRNA049434716	0	0	0	0	0	0	0	0	0	0	0	0	0	0	0	0	0	0
ENSRNA049434724	0	0	0	0	0	0	0	0	0	0	0	0	0	0	0	0	0	0
ENSRNA049434748	0	0	0	0	0	0	0	0	0	0	0	0	0	0	0	0	0	0
ENSRNA049434763	0	0	0	0	0	0	0	0	0	0	0	0	0	0	0	0	0	0
ENSRNA049434778	0	0	0	0	0	0	0	0	0	0	0	0	0	0	0	0	0	0
ENSRNA049434790	0	0	0	0	0	0	0	0	0	0	0	0	0	0	0	0	0	0
ENSRNA049434803	0	0	0	0	0	0	0	0	0	0	0	0	0	0	0	0	0	0
ENSRNA049434914	0	0	0	0	0	0	0	0	0	0	0	0	0	0	0	0	0	0
ENSRNA049434937	0	0	0	0	0	0	0	0	0	0	0	0	0	0	0	0	0	0
ENSRNA049434996	0	0	0	0	0	0	0	0	0	0	0	0	0	0	0	0	0	0
ENSRNA049435018	0.749413	0.860837	0.873938	0.839652	0.975103	0	0.907234	0.801414	0.780789	0.97072	1	0.881479	0.948984	0.840917	0.880094	0.917704	1.00705	0.887642
ENSRNA049435041	0	0	0	0	0	0	0	0	0	0	0	0	0	0	0	0	0	0
ENSRNA049435058	0	0	0	0	0	0	0	0	0	0	0	0	0	0	0	0	0	0
ENSRNA049435077	0	0	0	0	0	0	0	0	0	0	0	0	0	0	0	0	0	0
ENSRNA049435081	0	0	0	0	0	0	0	0	0	0	0	0	0	0	0	0	0	0
ENSRNA049435146	0	0	0	0	0	0.812606	0	0	0	0	0	0	0	0	0	0	0	0
ENSRNA049435175	0	0	0	0	0	0	0	0	0	0	0	0	0	0	0	0	0	0
ENSRNA049435198	0	0	0	0	0	0	0	0	0	0	0	0	0	0	0	0	0	0
ENSRNA049435204	0	0	0	0	0	0	0	0	0	0	0	0	0	0	0	0	0	0
ENSRNA049435214	0	0	0	0	0	0	0	0	0	0	0	0	0	0	0	0	0	0
ENSRNA049435220	0	0	0	0	0	0	0	0	0	0	0	0	0	0	0	0	0	0
ENSRNA049435234	0	0	0	0	0	0	0	0	0	0	0	0	0	0	0	0	0	0
ENSRNA049435259	0	0	0	0	0	0	0	0	0	0	0	0	0	0	0	0	0	0
ENSRNA049435289	0	0	0	0	0	0	0	0	0	0	0	0	0	0	0	0	0	0
ENSRNA049435300	1.49883	0	0	0	0	0	1.81447	4.00707	0	4.8536	9	0	0.948984	1.68183	1.76019	0.917704	1.00705	1.77528
ENSRNA049435330	0	0	0	0	0	0	0	0	0	0	0	0	0	0	0	0	0	0
ENSRNA049435359	0.749413	0	0	0.839652	0	0	0.907234	0	0	0	0	0.881479	0.948984	0	0	0	0	0
ENSRNA049435387	0	0	0	0	0	0	0	0	0	0	0	0	0	0	0	0	0	0
ENSRNA049435399	0	0	0.873938	0	0	0	0	0	0	0	0	0	0	0	0	0	0	0
ENSRNA049435419	0	0	0	0	0	0	0	0	0	0	0	0	0	0	0	0	0	0
ENSRNA049435444	0.749413	0	0	0.839652	0	0	0	0	0	0	0	0	0	0	0	0	0	0
ENSRNA049435461	0.749413	0	0	0.839652	0	0	0	0	0.780789	0.97072	0	0	0	0	0.880094	0	0	0
ENSRNA049435482	0	0	0	0	0	0	0	0	0	0	0	0	0	0	0	0	0	0
ENSRNA049435576	0	0	0	0	0	0	0	0	0	0	0	0	0	0	0	0	0	0
ENSRNA049435616	0	0	0	0	0	0	0	0	0	0	0	0	0	0	0	0	0	0
ENSRNA049435653	0	0	0	0	0	0	0	0	0.780789	0	0	0	0.948984	0	0	0	0	0
ENSRNA049435668	0	0	0	0	0	0	0	0	0	0	0	0	0	0	0	0	0	0
ENSRNA049435696	0	0	0	0	0	0	0	0	0	0	0	0	0	0	0	0	0	0
ENSRNA049435720	0	0	0	0	0	0	0	0	0	0	0	0	0	0	0	0.917704	0	0
ENSRNA049435761	0	0	0	0	0	0	0	0	0	0	0	0	0	0	0	0	0	0
ENSRNA049435837	0	0	0	0	0	0	0	0	0	0	0	0	0	0	0	0	0	0
ENSRNA049435856	0	0	0	0	0	0	0	0	0	0	0	0	0	0	0	0	0	0
ENSRNA049435911	0	0	0	0	0	0	0	0	0	0	0	0	0	0	0	0	0	0
ENSRNA049435931	0.749413	0	0	0	0	0	0.907234	0	0	0	0	0	0	0	0	0	0	0
ENSRNA049435950	0.749413	0	0	0	0	0	0.907234	0	0	0	0	0	0	0	0	0	0	0
ENSRNA049435984	0	0	0	0	0	0	0	0	0	0	0	0	0	0	0	0	0	0
ENSRNA049436001	0	0	0	0	0	0	0	0	0	0	0	0	0	0	0	0	0	0
ENSRNA049436016	0	0	0	0	0	0	0	0	0	0	0	0	0	0	0	0	0	0
ENSRNA049436027	0	0	0	0	0	0	0	0	0	0	0	0	0	0	0	0	0	0
ENSRNA049436036	0	0	0	0	0	0	0	0	0	0	0	0	0	0	0	0	0	0
ENSRNA049436102	0	0	0	0	0	0	0	0	0	0	0	0	0	0	0	0	0	0
ENSRNA049436125	0	0	0	0	0	0	0	0	0	0	0	0	0	0	0	0	0	0
ENSRNA049436142	0	0	0	0	0	0	0	0	0	0	0	0	0	0	0	0	0	0
ENSRNA049436173	0	0	0	0.839652	0	0	0	0	0	0	0	0	0	0	0	0	0	0
ENSRNA049436197	0.749413	0	0	1.6793	0	0	0.907234	0	0	0	0	0.881479	0.948984	0	0	0	0	0
ENSRNA049436214	0	0	0	0	0	0.812606	0	0	0.780789	0.97072	0	0	0	0	0	0	1.00705	0.887642
ENSRNA049436258	0	0	0	0	0	0	0	0	0	0.97072	0	0	0	0.840917	0	0	1.00705	0.887642
ENSRNA049436299	0	0	0.873938	0	0	0.812606	0	0	0.780789	0	0	0	0.948984	0	0.880094	0	0	0
ENSRNA049436321	0	0	0	0	0	0	0.907234	0	0	0.97072	1	0.881479	0.948984	0.840917	0.880094	0.917704	1.00705	0.887642
ENSRNA049436327	2.24824	0	0	0	0	0	0.907234	1.60283	0	1.94144	5	0	0.948984	2.52275	1.76019	0.917704	1.00705	2.66292
ENSRNA049436384	0	0	0	0	0	0	0	0	0	0	0	0	0	0	0	0	0	0
ENSRNA049436403	0	0	0	0	0	0	0	0	0	0	0	0	0	0	0	0	0	0
ENSRNA049436420	0	0	0	0	0	0	0	0	0	0	0	0	0	0	0	0	0	0
ENSRNA049436461	0	0	0	0	0	0	0	0	0	0	0	0	0	0	0	0	0	0
ENSRNA049436501	0	0	0	0	0	0	0	0	0	0	0	0	0	0	0	0	0	0
ENSRNA049436510	0	0	0	0	0	0	0	0	0	0	0	0	0	0	0	0	0	0
ENSRNA049436519	0	0	0	0	0	0	0	0	0	0	0	0	0	0	0	0	0	0
ENSRNA049436529	0	0	0	0	0	0	0	0	0	0	0	0	0	0	0	0	0	0
ENSRNA049436544	0	0	0	0	0	0	0	0	0	0	0	0	0	0	0	0	0	0
ENSRNA049436566	0	0	0	0	0	0	0	0	0	0	0	0	0	0	0	0.917704	0	0
ENSRNA049436581	0	0	0	0	0	0	0	0	0	0	0	0	0	0	0	0	0	0
ENSRNA049436598	0	0	0	0	0	0	0	0	0	0	1	0	0.948984	0	0	0	0	0
ENSRNA049436667	0	0	0	0	0	0	0	0	0	0	0	0	0	0	0	0	0	0
ENSRNA049436687	0	0	0	0	0	0	0	0	0	0	0	0	0	0	0	0	0	0
ENSRNA049436695	0	0	0	0	0	0	0	0	0	0	0	0	0	0	0	0	0	0
ENSRNA049436702	0	0	0	0	0	0	0	0	0	0	0	0	0	0	0	0	0	0
ENSRNA049436711	0	0	0	0	0	0	0	0	0	0	0	0	0	0	0	0	0	0
ENSRNA049436730	0	0	0	0	0	0	0	0	0	0	0	0	0	0	0	0	0	0
ENSRNA049436741	0	0	0	0	0	0	0	0	0	0	0	0	0	0	0	0	0	0
ENSRNA049436759	0	0	0	0	0	0	0	0	0	0	0	0	0	0	0	0	0	0
ENSRNA049436778	0	0	0	0	0	0	0	0	0	0	0	0	0	0	0	0	0	0
ENSRNA049436790	0	0	0	0	0	0	0	0	0	0	0	0	0	0	0	0	0	0
ENSRNA049436800	0	0	0	0	0	0	0.907234	0	0	0	0	0	0	0	0	0	0	0
ENSRNA049436826	0	0	0	0	0	0	0	0	0	0	0	0	0	0	0	0	0	0
ENSRNA049436837	0	0	0	0	0	0	0	0	0	0	0	0	0	0	0	0	0	0
ENSRNA049436848	0	0	0	0	0	0	0	0	0	0	0	0	0	0	0	0	0	0
ENSRNA049436870	0	0	0	0	0	0	0	0	0	0	0	0	0	0	0	0	0	0
ENSRNA049436894	0	0	0	0	0	0	0	0	0	0	0	0	0	0	0	0	0	0
ENSRNA049436903	0	0	0	0	0	0	0	0	0	0	0	0	0	0	0	0	0	0
ENSRNA049436913	0	0	0	0	0	0	0	0	0	0	0	0	0	0	0	0	0	0
ENSRNA049436981	0	0	0	0	0	0	0	0	0	0	0	0	0	0	0	0	0	0
ENSRNA049437126	0	0	0.873938	0	0	0	0	0	0	0	0	0	0	0	0	0	0	0
ENSRNA049437216	0	0	0	0	0	0	0	0	0	0	0	0	0	0	0	0	0	0
ENSRNA049437230	0	0	0	0	0	0	0	0	0	0	0	0	0	0	0	0	0	0
ENSRNA049437237	0	0	0	0	0	0	0	0	0	0	0	0	0	0	0	0	0	0
ENSRNA049437247	0	0	0	0	0	0	0	0	0	0	0	0	0	0	0	0	0	0
ENSRNA049437297	0	0	0	0	0	0	0	0	0	0	0	0	0	0	0	0	0	0
ENSRNA049437311	0	0	0	0	0	0	0	0	0	0	0	0	0	0	0	0	0	0
ENSRNA049437327	0	0	0	0	0	0	0	0	0	0	0	0	0	0	0	0	0	0
ENSRNA049437336	0	0	0	0	0	0	0	0	0	0	0	0	0	0	0	0	0	0
ENSRNA049437371	0	0	0	0	0	0	0	0	0	0	0	0	0	0	0	0	0	0
ENSRNA049437385	0	0	0	0	0	0	0	0	0	0	0	0	0	0	0	0	0	0
ENSRNA049437435	0	0	0	0	0	0	0	0	0	0.97072	1	0	0	0	0	0	0	0
ENSRNA049437439	0	0	0	0	0	0	0	0	0	0	0	0	0	0	0	0	0	0
ENSRNA049437449	0	0	0	0	0	0	0	0	0	0	0	0	0	0	0	0	0	0
ENSRNA049437458	0	0	0	0	0	0	0	0	0	0	0	0	0	0	0	0	0	0
ENSRNA049437470	0	0	0	0	0	0	0	0	0	0	0	0	0	0	0	0	0	0
ENSRNA049437503	0	0.860837	0	0	0	0	0	0	0	0	0	0.881479	0	0	0	0	0	0
ENSRNA049437710	0	0	0	0	0	0	0	0	0	0	0	0	0	0	0	0	0	0
ENSRNA049437759	0	0	0	0	0	0	0	0	0	0	0	0	0	0	0	0	0	0
ENSRNA049437771	0	0	0	0	0	0	0	0	0	0	0	0	0	0	0	0	0	0
ENSRNA049437792	0	0	0	0	0	0	0	0	0	0	0	0	0	0	0	0	0	0
ENSRNA049437838	0	0	0	0	0	0	0	0	0	0	0	0	0	0	0	0	0	0
ENSRNA049437887	0.749413	0	0	0	0	0	0	0	0	0	0	0	0	0.840917	0	0	0	0.887642
ENSRNA049437906	0	0	0	0	0	0	0	0	0	0	1	0	0	0	0	0	0	0
ENSRNA049437950	0	0	0	0	0	0	0	0	0	0	0	0	0	0	0	0	0	0
ENSRNA049437958	0	0	0	0	0	0	0	0	0	0	0	0	0	0	0	0	0	0
ENSRNA049437994	0	0	0	0	0	0	0	0	0	0	0	0	0	0	0	0	0	0
ENSRNA049438004	0	0	0	0	0	0	0	0	0	0	0	0	0	0	0	0	0	0
ENSRNA049438012	0	0	0	0	0	0	0	0	0	0	0	0	0	0	0	0	0	0
ENSRNA049438045	0	0	0	0	0	0	0	0	0	0	0	0	0	0	0	0	0	0
ENSRNA049438076	0	0	0	0	0	0	0	0.801414	0	0	0	0	0	0	0	0	0	0
ENSRNA049438185	0	0	0	0	0	0	0	0	0	0	0	0	0	0	0	0	0	0
ENSRNA049438279	0	0	0	0	0	0	0	0	0	0	0	0	0	0	0	0	0	0
ENSRNA049438317	0	0	0	0	0	0	0	0	0	0	0	0	0	0	0	0	0	0
ENSRNA049438323	0	0	0	0	0	0	0	0	0	0	0	0	0	0	0	0	0	0
ENSRNA049438334	0	0	0	0	0	0	0	0	0	0	0	0	0	0	0	0	0	0
ENSRNA049438365	0	0	0	0	0	0	0	0	0	0	0	0	0	0	0	0	0	0
ENSRNA049438388	0	0	0	0	0	0	0	0	0	0	0	0	0	0	0	0	0	0
ENSRNA049438483	0	0	0	0	0	0	0	0	0	0	0	0	0	0	0	0	0	0
ENSRNA049438540	0	0	0	0	0	0	0	0	0	0	0	0	0	0	0	0	0	0
ENSRNA049438559	0	0	0	0	0	0	0	0	0	0	0	0	0	0	0	0	0	0
ENSRNA049438622	0	0	0	0	0	0	0	0	0	0	0	0	0	0	0	0	0	0
ENSRNA049438633	0	0	0	0	0	0	0	0	0	0	0	0	0	0	0	0	0	0
ENSRNA049438651	0	0	0	0	0	0	0	0	0	0	0	0	0	0	0	0	0	0
ENSRNA049438696	0.749413	0	0	0	0	0	0	0	0	0.97072	0	0	0	0	0	0	0	0
ENSRNA049438725	0	0	0	0	0	0	0	0	0	0	0	0	0	0	0	0	0	0
ENSRNA049438761	0	0	0	0	0	0	0	0	0	0	0	0	0	0	0	0	0	0
ENSRNA049438816	0	0	0	0	0	0	0	0.801414	0.780789	0.97072	0	0	1.89797	0.840917	0.880094	0	0	0
ENSRNA049438889	0	0	0	0	0	0	0	0	0	0	0	0	0	0	0	0	0	0
ENSRNA049438909	0	0	0	0	0	0	0	0	0	0	0	0	0	0	0	0	0	0
ENSRNA049438923	0	0	0	0	0	0	0	0	0	0	0	0	0	0	0	0	0	0
ENSRNA049438946	0	0	0	0	0	0	0	0	0	0	0	0	0	0	0	0	0	0
ENSRNA049438968	0	0	0	0	0	0	0	0	0	0	0	0	0	0	0	0	0	0
ENSRNA049438995	0	0	0	0	0	0	0	0	0	0	0	0	0	0	0	0	0	0
ENSRNA049439085	0	0	0	0	0	0	0	0	0	0	0	0	0	0	0	0	0	0
ENSRNA049439102	0	0	0	0	0	0	0	0	0	0	0	0	0	0	0	0	0	0
ENSRNA049439119	0	0	0	0	0	0	0	0	0	0	0	0	0	0	0	0	0	0
ENSRNA049439149	0	0	0	0	0	0	0	0	0	0	0	0	0	0	0	0	0	0
ENSRNA049439175	0	0	0	0	0	0	0	0	0	0	0	0	0	0	0	0	0	0
ENSRNA049439281	0	0	0	0	0	0	0	0	0	0	0	0	0	0	0	0	0	0
ENSRNA049439316	0	0	0	0	0	0	0	0	0	0	0	0	0	0	0	0	0	0
ENSRNA049439337	0	0	0	0	0	0	0	0	0	0	0	0	0	0	0	0	0	0
ENSRNA049439378	0	0	0	0	0	0	0	0	0	0	0	0	0	0	0	0	0	0
ENSRNA049439393	0	0	0	0	0	0	0	0	0	0	0	0	0	0	0	0	0	0
ENSRNA049439410	0	0	0	0	0	0	0	0	0	0	0	0	0	0	0	0	0	0
ENSRNA049439425	0	0	0	0	0	0	0	0	0	0	0	0	0	0	0	0	0	0
ENSRNA049439480	0	0	0	0	0	0	0	0	0	0	0	0	0	0	0	0	0	0
ENSRNA049439499	0	0	0	0	0	0	0	0	0	0	0	0	0	0	0	0	0	0
ENSRNA049439600	0	0	0	0	0	0	0	0	0	0	0	0	0	0	0	0	0	0
ENSRNA049439621	0	0	0	0	0	0	0	0	0	0	0	0	0	0	0	0	0	0
ENSRNA049439644	0	0	0	0	0	0	0	0	0	0	0	0	0	0	0	0	0	0
ENSRNA049439662	0	0	0	0	0	0	0	0.801414	0	0	0	0	0	0	0	0	0	0
ENSRNA049439725	0	0	0	0	0	0	0	0	0	0	0	0	0	0	0	0	0	0
ENSRNA049439734	0	0	0	0	0	0	0	0	0	0	0	0	0	0	0	0	0	0
ENSRNA049439748	0	0	0	0	0	0	0	0	0	0	0	0	0	0	0	0	0	0
ENSRNA049439810	0	0	0	0	0	0	0	0	0	0	0	0	0	0	0	0	0	0
ENSRNA049439820	0	0	0	0	0	0	0	0	0	0	0	0	0	0	0	0	0	0
ENSRNA049439836	0	0	0	0	0	0	0	0	0	0	0	0	0	0	0	0	0	0
ENSRNA049439853	0	0	0	0	0	0	0	0	0	0	0	0	0	0	0	0	0	0
ENSRNA049439871	0	0	0	0	0	0	0	0	0	0	0	0	0	0	0	0	0	0
ENSRNA049439905	0	0	0	0	0	0	0	0	0	0	0	0	0	0	0	0	0	0
ENSRNA049439922	0	0	0	0	0	0	0	0	0	0	0	0	0	0	0	0	0	0
ENSRNA049439957	0	0	0	0	0	0	0	0	0	0	0	0	0	0	0	0	0	0
ENSRNA049439989	0	0	0	0	0	0	0	0	0	0	0	0	0	0	0	0	0	0
ENSRNA049440007	0	0	0	0	0	0	0	0	0	0	0	0	0	0	0	0	0	0
ENSRNA049440027	0	0	0	0	0	0	0	0	0	0	0	0	0	0	0	0	0	0
ENSRNA049440051	0	0	0	0	0	0	0	0	0	0	0	0	0	0	0	0	0	0
ENSRNA049440100	0	0	0	0	0	0	0	0	0	0	0	0	0	0	0	0	0	0
ENSRNA049440137	0	0	0	0	0	0	0	0	0	0	0	0	0	0	0	0	0	0
ENSRNA049440154	0	0	0	0	0	0	0	0	0	0	0	0	0	0	0	0	0	0
ENSRNA049440160	0	0	0	0	0	0	0	0	0	0	0	0	0	0	0	0	0	0
ENSRNA049440203	0	0	0	0	0	0	0	0	0	0	0	0	0	0	0	0	0	0
ENSRNA049440315	0	0	0	0	0	0	0	0	0	0	0	0	0	0	0	0	0	0
ENSRNA049440333	0	0	0	0	0	0	0	0	0	0	0	0	0	0	0	0	0	0
ENSRNA049440354	0	0	0	0	0	0	0	0	0	0	0	0	0	0	0	0	0	0
ENSRNA049440375	0	0	0	0	0	0	0	0	0	0	0	0	0	0	0	0	0	0
ENSRNA049440412	0	0	0	0	0	0	0	0	0	0	0	0	0	0	0	0	0	0
ENSRNA049440446	0	0	0	0	0	0	0	0	0	0	0	0	0	0	0	0	0	0
ENSRNA049440456	0	0	0	0	0	0	0	0	0	0	0	0	0	0	0	0	0	0
ENSRNA049440482	0	0	0	0	0	0	0	0	0	0	0	0	0	0	0	0	0	0
ENSRNA049440501	0	0	0	0	0	0	0	0	0	0	0	0	0	0	0	0	0	0
ENSRNA049440526	0	0	0	0	0	0	0	0	0	0	0	0	0	0	0	0	0	0
ENSRNA049440607	0	0	0	0	0	0	0	0	0	0	0	0	0	0	0	0	0	0
ENSRNA049440657	0	0	0	0	0	0	0	0	0	0	0	0	0	0	0	0	0	0
ENSRNA049440712	0	0	0	0	0	0	0	0	0	0	0	0	0	0	0	0	0	0
ENSRNA049440740	0	0	0	0	0	0	0	0	0	0	0	0	0	0	0	0	0	0
ENSRNA049440752	0	0	0	0	0	0	0	0	0	0	0	0	0	0	0	0	0	0
ENSRNA049440795	0	0	0	0	0	0	0	0	0	0	0	0	0	0	0	0	0	0
ENSRNA049440840	0.749413	0	0	0	0	0	0	0	0	0.97072	0	0	0	0	0	0	0	0
ENSRNA049440858	0	0	0	0	0	0	0	0	0	0	0	0	0	0	0	0	0	0
ENSRNA049440893	0	0	0	0	0	0	0	0	0	0	0	0	0	0	0	0	0	0
ENSRNA049440927	0	0	0	0	0	0	0	0	0	0	0	0	0	0	0	0	0	0
ENSRNA049440961	0	0	0	0	0	0	0	0	0	0	0	0	0	0	0	0	0	0
ENSRNA049440972	0	0	0	0	0	0	0	0	0	0	0	0	0	0	0	0	0	0
ENSRNA049440983	0	0	0	0	0	0	0	0	0	0	0	0	0	0	0	0	0	0
ENSRNA049440995	0	0	0	0	0	0	0	0	0	0	0	0	0	0	0	0	0	0
ENSRNA049441012	0	0	0	0	0	0	0	0	0	0	0	0	0	0	0	0	0	0
ENSRNA049441092	0	0	0	0	0	0	0	0	0	0	0	0	0	0	0	0	0	0
ENSRNA049441116	0	0	0.873938	0	0	0	0	0.801414	0	0	0	0	0	0	0	0	0	0
ENSRNA049441186	0	0	0	0	0	0	0	0	0	0	0	0	0	0	0	0	0	0
ENSRNA049441197	0	0	0	0	0	0	0	0	0	0	0	0	0	0	0	0	0	0
ENSRNA049441303	0.749413	0.860837	0.873938	0.839652	0.975103	0.812606	0.907234	0.801414	0.780789	0.97072	1	0.881479	0.948984	0.840917	0.880094	0.917704	0	0.887642
ENSRNA049441326	0	0	0	0	0	0	0	0	0	0	0	0	0	0	0	0	0	0
ENSRNA049441343	0	0	0	0	0	0	0	0	0	0	0	0	0	0	0	0	0	0
ENSRNA049441363	0	0	0	0	0	0	0	0	0	0.97072	0	0	0	0	0	0	0	0
ENSRNA049441396	0	0	0	0	0	0	0	0	0	0	0	0	0	0	0	0	0	0
ENSRNA049441434	0	0	0	0	0	0	0	0	0	0	0	0	0	0	0	0	0	0
ENSRNA049441457	0	0	0	0	0	0	0	0	0	0	0	0	0	0	0	0	0	0
ENSRNA049441543	0	0	0	0	0	0	0	0	0	0	0	0	0	0	0	0	0	0
ENSRNA049441553	0	0	0	0	0	0	0	0	0	0	0	0	0	0	0	0	0	0
ENSRNA049441576	0	0	0	0	0	0	0	0	0	0	0	0	0	0	0	0	0	0
ENSRNA049441641	0.749413	0.860837	0.873938	0.839652	0.975103	0.812606	0.907234	0.801414	0.780789	0.97072	1	0.881479	0.948984	0.840917	0.880094	0.917704	1.00705	0
ENSRNA049441685	0	0	0	0	0	0	0	0	0	0	0	0	0	0	0	0	0	0
ENSRNA049441701	0	0	0	0	0	0	0	0	0	0	0	0	0	0	0	0	0	0
ENSRNA049441709	0	0	0	0	0	0	0	0	0	0	0	0	0	0	0	0	0	0
ENSRNA049441727	0	0	0	0	0	0	0	0	0	0	0	0	0	0	0	0	0	0
ENSRNA049441737	0	0	0	0	0	0	0	0	0	0	0	0	0	0	0	0	0	0
ENSRNA049441783	0	0	0	0	0	0	0	0	0	0	0	0	0	0	0	0	0	0
ENSRNA049441802	0	0	0	0	0	0	0	0	0	0	0	0	0	0	0	0	0	0
ENSRNA049441818	0	0	0	0	0	0	0	0	0	0	0	0	0	0	0	0	0	0
ENSRNA049441830	0	0	0	0	0	0	0	0	0	0	0	0	0	0	0	0	0	0
ENSRNA049441844	0	0	0	0	0	0	0	0	0	0	0	0	0	0	0	0	0	0
ENSRNA049441854	0	0	0	0	0	0	0	0	0	0	0	0	0	0	0	0	0	0
ENSRNA049441875	0	0	0	0	0	0	0	0	0	0	0	0	0	0	0	0	0	0
ENSRNA049441886	0	0	0	0	0	0	0	0	0	0	0	0	0	0	0	0	0	0
ENSRNA049441914	0	0	0	0	0	0	0	0	0	0	0	0	0	0	0	0	0	0
ENSRNA049441927	0	0	0	0	0	0	0	0	0	0	0	0	0	0	0	0	0	0
ENSRNA049441948	0	0	0	0	0	0	0	0	0	0	0	0	0	0	0	0	0	0
ENSRNA049441960	0	0	0	0	0	0	0	0	0	0	0	0	0	0	0	0	0	0
ENSRNA049442003	0	0	0	0	0	0	0	0	0	0	0	0	0	0	0	0	0	0
ENSRNA049442020	0	0	0	0	0	0	0	0	0	0	0	0	0	0	0	0	0	0
ENSRNA049442069	0	0	0	0	0	0	0	0	0	0	0	0	0	0	0	0	0	0
ENSRNA049442102	0	0	0	0	0	0	0	0	0	0	0	0	0	0	0	0	0	0
ENSRNA049442132	0	0	0	0	0	0	0	0	0	0	0	0	0	0	0	0	0	0
ENSRNA049442209	0.749413	0.860837	0.873938	0.839652	0.975103	0.812606	0.907234	0.801414	0.780789	0.97072	1	0.881479	0.948984	0.840917	0.880094	0.917704	1.00705	0.887642
ENSRNA049442229	0	0	0	0	0	0	0	0	0	0	0	0	0	0	0	0	0	0
ENSRNA049442241	0	0	0	0	0	0	0	0	0	0	0	0	0	0	0	0	0	0
ENSRNA049442250	0	0	0	0	0	0	0	0	0	0	0	0	0	0	0	0	0	0
ENSRNA049442277	0	0	0	0	0	0	0	0	0	0	0	0	0	0	0	0	0	0
ENSRNA049442374	0	0	0	0	0	0	0	0	0	0	0	0	0	0	0	0	0	0
ENSRNA049442393	0	0	0	0	0	0	0	0	0	0	0	0	0	0	0	0	0	0
ENSRNA049442406	0	0	0	0	0	0	0	0	0	0	0	0	0	0	0	0	0	0
ENSRNA049442432	0	0	0	0	0	0	0	0	0	0	0	0	0	0	0	0	0	0
ENSRNA049442464	0	0	0	0	0	0	0	0	0	0	0	0	0	0	0	0	0	0
ENSRNA049442487	0	0	0	0	0	0	0	0	0	0	0	0	0	0	0	0	0	0
ENSRNA049442570	0	0	0	0	0	0	0	0	0	0	0	0	0	0	0	0	0	0
ENSRNA049442610	0	0	0	0	0	0	0	0	0	0	0	0	0	0	0	0	0	0
ENSRNA049442631	0	0	0	0	0	0	0	0	0	0	0	0	0	0	0	0	0	0
ENSRNA049442845	0	0	0	0	0	0	0	0	0	0	0	0	0	0	0	0	0	0
ENSRNA049442921	0	0	0	0	0	0	0	0	0	0	0	0	0	0	0	0	0	0
ENSRNA049442969	0	0	0	0	0	0	0	0	0	0	0	0	0	0	0	0	0	0
ENSRNA049443141	0	0	0	0	0	0	0	0	0	0	0	0	0	0	0	0	0	0
ENSRNA049443162	0	0	0	0	0	0	0	0	0	0	0	0	0	0	0	0	0	0
ENSRNA049443205	0	0	0	0	0	0	0	0	0	0	0	0	0	0	0	0	0	0
ENSRNA049443290	0.749413	0	0	0	0	0.812606	0	0.801414	0	0.97072	0	0	0.948984	0	0.880094	0	0	0
ENSRNA049443314	0	0	0	0	0	0	0	0	0	0	0	0	0	0.840917	1.76019	0	0	0
ENSRNA049443324	0	0	0	0	0	0	0	0	0	0	0	0	0	0.840917	1.76019	0	1.00705	0
ENSRNA049443338	0	0	0	0	0	0	0	0	0	0	0	0	0	0	0	0	0	0
ENSRNA049443349	0	0	0	0	0	0	0	0	0	0	0	0	0	0	0	0	0	0
ENSRNA049443363	0	0	0	0	0	0	0	0	0	0	0	0	0	0	0	0	0	0
ENSRNA049443384	0	0	0	0	0	0	0	0	0	0	0	0	0	0	0	0	0	0
ENSRNA049443404	0	0	0	0	0	0	0	0	0	0	0	0	0	0	0	0	0	0
ENSRNA049443410	0	0	0	0	0	0	0	0	0	0	0	0	0	0	0	0	0	0
ENSRNA049443432	0	0	0	0.839652	0	0	0	0	0	0	0	0	0	0.840917	0.880094	0	0	0.887642
ENSRNA049443449	0	0	0	0	0	0	0	0	0	0	0	0	0	0	0	0	0	0
ENSRNA049443482	0	0	0	0	0	0	0	0	0	0	0	0	0	0	0	0	0	0
ENSRNA049443492	0	0	0	0	0	0	0	0	0	0	0	0	0	0	0	0	0	0
ENSRNA049443512	0	0	0	0	0	0	0	0	0	0	0	0	0	0	0	0	0	0
ENSRNA049443530	0	0	0	0	0	0	0	0	0	0	0	0	0	0	0	0	0	0
ENSRNA049443545	0	0	0	0	0	0	0	0	0	0	0	0	0	0	0	0	0	0
ENSRNA049443605	0	0.860837	0	0	0	0	0.907234	0	0	0	1	0	0	0	0	0	0	0
ENSRNA049443625	0	0	0	0	0	0	0	0	0	0	0	0	0	0	0	0	0	0
ENSRNA049443648	0	0	0	0	0	0	0.907234	0	0	8.73648	4	4.40739	0.948984	2.52275	2.64028	1.83541	2.0141	0.887642
ENSRNA049443677	0	0	0	0	0	0	0	0	0	0	0	0	0	0	0	0	0	0
ENSRNA049443723	0	0	0	0	0	0	0	0	0	0	0	0	0	0	0	0	0	0
ENSRNA049443760	0	0	0	0	0	0	0	0.801414	0	0	0	0	0	0	0	0	0	0
ENSRNA049443782	0	0	0	0	0	0	0	0	0	0	0	0	0	0	0	0	0	0
ENSRNA049443811	0	0	0	0	0	0	0	0	0.780789	0	0	0	0	0	0	0	0	0
ENSRNA049443832	0	0	0	0	0	0	0	0	0	0	0	0	0	0	0	0	0	0
ENSRNA049443857	0	0	0	0	0	0	0	0	0	0	0	0	0	0	0	0	0	0
ENSRNA049443866	0	0	0	0	0	0	0	0	0	0	0	0	0	0	0	0	0	0
ENSRNA049443886	0	0	0	0	0	0	0	0	0	0	0	0	1.89797	0	0	0	0	0
ENSRNA049443913	0	0	0	0	0	0	0	0	0	0	0	0	0	0	0	0	0	0
ENSRNA049443930	0	0	0	0	0	0	0	0	0	0	0	0	0	0	0	0	0	0
ENSRNA049443965	0	0	0	0	0	0	0	0	0	0	0	0	0	0	0	0	0	0
ENSRNA049443978	0	0	0	0	0	0	0	0	0	0	0	0	0	0	0	0	0	0
ENSRNA049444000	0	0	0	0	0	0	0	0	0	0	0	0	0	0	0	0	0	0
ENSRNA049444026	0	0	0	0	0	0	0	0	0	0	0	0	0	0	0	0	0	0
ENSRNA049444083	0	0	0	0	0	0	0	0	0	0	0	0	0	0	0	0	0	0
ENSRNA049444096	0	0	0	0	0	0	0	0	0	0	0	0	0	0	0	0	0	0
ENSRNA049444133	0	0.860837	0	0.839652	0.975103	0.812606	0.907234	0.801414	0.780789	0.97072	1	0.881479	0.948984	0	0.880094	0.917704	1.00705	0.887642
ENSRNA049444180	0	0	0	0	0	0	0	0	0	0	0	0	0.948984	0	0	0	0	0
ENSRNA049444207	0	0	0	0	0	0	0	0	0	0	0	0	0	0	0	0	0	0
ENSRNA049444221	0	0	0	0	0	0	0	0	0	0	0	0	0	0	0	0	0	0
ENSRNA049444238	0	0	0	0	0	0	0	0	0	0	0	0	0	0	0	0	0	0
ENSRNA049444247	0	0	0	0	0	0	0	0	0	0	0	0	0	0	0	0	0	0
ENSRNA049444262	0	0	0	0	0	0	0	0	0	0	0	0	0	0	0	0	0	0
ENSRNA049444281	0	0	0	0	0	0	0	0	0	0	0	0	0	0	0	0	0	0
ENSRNA049444292	0	0	0	0	0	0	0	0	0	0	0	0	0	0	0	0	0	0
ENSRNA049444308	0	0	0	0	0	0	0	0	0	0	0	0	0	0	0	0	0	0
ENSRNA049444317	0	0	0	0	0	0	0	0	0	0	0	0	0	0	0	0	0	0
ENSRNA049444326	0	0	0	0	0	0	0	0	0	0	0	0	0	0	0	0	0	0
ENSRNA049444338	0	0	0	0	0	0	0	0	0	0	0	0	0	0	0	0	0	0
ENSRNA049444371	0	0	0	0	0	0	0	0.801414	0	0	0	0	0	0	0	0	0	0
ENSRNA049444423	0.749413	0	0	0	0	0	0	0	0	0	0	0	0	0	0	0	0	0
ENSRNA049444436	0	0	0	0	0	0	0	0	0	0	0	0	0	0	0	0	0	0
ENSRNA049444454	0	0	0	0	0	0	0	0	0	0	0	0	0	0	0	0	0	0
ENSRNA049444487	0	0	0	0	0	0	0	0	0	0	0	0	0	0	0	0	0	0
ENSRNA049444520	0	0	0	0	0	0	0	0	0	0	0	0	0	0	0	0	0	0
ENSRNA049444530	0	0	0	0	0	0	0.907234	0	0	0	0	0	0	0	0	0	0	0
ENSRNA049444531	0	0	0	0	0	0	0	0	0	0	0	0	0	0	0	0	0	0
ENSRNA049444549	0	0	0	0	0	0	0	0	0	0	0	0	0	0	0	0	0	0
ENSRNA049444569	0	0	0	0	0	0	0	0	0	0	0	0	0	0	0	0	0	0
ENSRNA049444575	0	0	0	0	0	0	0	0	0	0	0	0	0	0	0	0	0	0
ENSRNA049444623	0	0	0	0	0	0	0	0	0	0	0	0	0	0	0	0	0	0
ENSRNA049444630	0	0	0	0	0	0	0	0	0	0	0	0	0	0	0	0	0	0
ENSRNA049444655	0	0	0	0	0	0	0	0	0	0	0	0	0	0	0	0	0	0
ENSRNA049444672	0	0	0	0	0	0	0	0	0	0	0	0	0	0	0	0	0	0
ENSRNA049444675	0	0	0	0	0	0	0	0	0	0	0	0	0	0	0	0	0	0
ENSRNA049444679	0	0	0	0	0	0	0	0	0	0	0	0	0	0	0	0	0	0
ENSRNA049444681	0	0	0	0	0	0	0	0	0	0	0	0	0	0	0	0	0	0
ENSRNA049444683	0	0	0	0	0	0	0	0	0	0	0	0	0	0	0	0	0	0
ENSRNA049444686	0	0	0	0	0	0	0	0	0	0	0	0	0	0	0	0	0	0
ENSRNA049444690	0	0	0	0	0	0	0	0	0	0	0	0	0	0	0	0	0	0
ENSRNA049444718	0	0	0	0	0	0	0	0	0	0	0	0	0	0	0	0	0	0
ENSRNA049444744	0	0	0	0	0	0	0	0	0	0	0	0	0	0	0	0	0	0
ENSRNA049444770	0	0	0	0	0	0	0	0	0	0	0	0	0	0	0	0	0	0
ENSRNA049444779	0	0	0	0	0	0	0	0	0	0	0	0	0	0	0	0	0	0
ENSRNA049444790	0	0	0	0	0	0	0	0	0	0	0	0	0	0	0	0	0	0
ENSRNA049444797	0	0	0	0	0	0	0	0	0	0	0	0	0	0	0	0	0	0
ENSRNA049444865	0	0	0	0	0	0	0	0	0	0	0	0	0	0	0	0	0	0
ENSRNA049444873	0	0	0	0	0	0	0	0	0	0	0	0	0	0	0	0	0	0
ENSRNA049444889	0	0	0	0	0	0	0	0	0	0	0	0	0	0	0	0	0	0
ENSRNA049444896	0	0	0	0	0	0	0	0	0	0	0	0	0	0	0	0	0	0
ENSRNA049444913	0	0	0	0	0	0	0	0	0	0	0	0	0	0	0	0	0	0
ENSRNA049444944	0	0	0	0	0	0	0	0	0	0	0	0	0	0	0	0	0	0
ENSRNA049444983	0	0	0	0	0	0	0	0	0	0	0	0	0	0	0	0.917704	0	0
ENSRNA049445025	0	0	0	0	0	0	0	0	0	0	0	0	0	0	0	0	0	0
ENSRNA049445068	0	0	0	0	0	0	0	0	0	0	0	0	0	0	0	0	0	0
ENSRNA049445085	0	0	0	0	0	0	0	0	0	0	0	0	0	0	0	0	0	0
ENSRNA049445105	0	0	0	0	0	0	0	0	0	0	0	0	0	0	0	0	0	0
ENSRNA049445120	0	0	0	0	0	0	0	0	0	0	0	0	0	0	0	0	0	0
ENSRNA049445127	0	0	0	0	0	0	0	0	0	0	0	0	0	0	0	0	0	0
ENSRNA049445140	0	0	0	0	0	0	0	0	0	0	0	0	0	0	0	0	0	0
ENSRNA049445144	0	0	0	0	0	0	0	0	0	0	0	0	0	0	0	0	0	0
ENSRNA049445154	0	0	0	0	0	0	0	0	0	0	0	0	0	0	0	0	0	0
ENSRNA049445171	0	0	0	0	0	0	0	0	0	0	0	0	0	0	0	0	0	0
ENSRNA049445192	0	0	0	0	0	0	0	0	0	0	0	0	0	0	0	0	0	0
ENSRNA049445202	0	0	0	0	0	0	0	0	0	0	0	0	0	0	0	0	0	0
ENSRNA049445215	0	0	0	0	0	0	0	0	0	0	0	0	0	0	0	0	0	0
ENSRNA049445221	0	0	0	0	0	0	0	0	0	0	0	0	0	0	0	0	0	0
ENSRNA049445237	0	0	0	0	0	0	0	0	0	0	0	0	0	0	0	0	0	0
ENSRNA049445248	0	0	0	0	0	0	0	0	0	0	0	0	0	0	0	0	0	0
ENSRNA049445262	0	0	0	0	0	0	0	0	0	0	0	0	0	0	0	0	0	0
ENSRNA049445273	0	0	0	0	0	0	0	0	0	0	0	0	0	0	0	0	0	0
ENSRNA049445285	0	0	0	0	0	0	0	0	0	0	0	0	0	0	0	0	0	0
ENSRNA049445291	0	0	0	0	0	0	0	0	0	0	0	0	0	0	0	0	0	0
ENSRNA049445308	0	0	0	0	0	0	0	0	0	0	0	0	0	0	0	0	0	0
ENSRNA049445375	0	0	0	0	0	0	0	0	0	0	0	0	0	0	0	0	0	0
ENSRNA049445422	0	0	0	0	0	0	0	0	0	0	0	0	0	0	0	0	0	0
ENSRNA049445426	0	0	0	0	0	0	0	0	0	0	0	0	0	0	0	0	0	0
ENSRNA049445452	0	0	0	0	0	0	0	0	0	0	0	0	0	0	0	0	0	0
ENSRNA049445479	0	0	0	0	0	0	0	0	0	0	0	0	0	0	0	0	0	0
ENSRNA049445492	0	0	0	0	0	0	0	0	0	0	0	0	0	0	0	0	0	0
ENSRNA049445516	0.749413	0.860837	0.873938	0.839652	0.975103	0.812606	0.907234	0.801414	0.780789	0.97072	1	0.881479	0.948984	0.840917	0.880094	0.917704	1.00705	0.887642
ENSRNA049445574	0.749413	0.860837	0.873938	0.839652	0.975103	0.812606	0.907234	0.801414	0.780789	0.97072	1	0.881479	0	0.840917	0.880094	0.917704	1.00705	0.887642
ENSRNA049445607	0	0	0	0	0	0	0	0	0	0	0	0	0	0	0	0	0	0
ENSRNA049445620	0	0	0	0	0	0	0	0	0	0	0	0	0	0	0	0	0	0
ENSRNA049445649	1.49883	0	1.74788	0	0	0	0	0	0.780789	0	0	0	0	0	0	0	0	0
ENSRNA049445653	0	0	0	0	0	0	0	0	0	0	0	0	0	0	0	0	0	0
ENSRNA049445667	0	0	0	0	0	0	0	0	0	0	0	0	0	0	0	0	0	0
ENSRNA049445683	0	0	0	0	0	0	0	0	0	0	0	0	0	0	0	0	0	0
ENSRNA049445716	0	0	0	0	0	0	0	0	0	0	0	0	0	0	0	0	0	0
ENSRNA049445745	0	0	0	0	0	0	0	0	0	0	0	0	0	0	0	0	0	0
ENSRNA049445750	0	0	0	0	0	0	0	0	0	0	0	0	0	0	0	0	0	0
ENSRNA049445773	0	0	0	0	0	0	0	0.801414	0	0	0	0	0	0	0	0	0	0
ENSRNA049445784	0	0	0	0	0	0	0	0	0	0	0	0	0	0	0	0	0	0
ENSRNA049445794	0	0	0	0	0	0	0	0	0	0	0	0	0	0	0	0	0	0
ENSRNA049445798	0	0	0	0	0	0	0	0	0	0	0	0	0	0	0	0	0	0
ENSRNA049445878	0	0	0	0	0	0	0	0	0	0	0	0	0	0	0	0	0	0
ENSRNA049445883	0	0	0	0	0	0	0	0	0	0	0	0	0	0	0	0	0	0
ENSRNA049445889	0	0	0	0	0	0	0	0	0	0	0	0	0	0	0	0	0	0
ENSRNA049445901	0	0	0	0	0	0	0	0	0	0	0	0	0	0.840917	0	0	0	0
ENSRNA049445913	0	0	0	0	0	0	0	0	0	0	0	0	0	0	0	0	0	0
ENSRNA049445920	0	0	0	0	0	0	0	0	0	0	0	0	0	0	0	0	0	0
ENSRNA049445968	0	0	0	0	0	0	0	0	0	0	0	0	0	0	0	0.917704	0	0
ENSRNA049445975	0	0	0	0	0	0	0	0	0	0	0	0	0	0	0	0.917704	0	0
ENSRNA049445984	0	0	0	0	0	0	0	0	0	0	0	0	0	0	0	0	0	0
ENSRNA049446006	0	0	0	0	0	0	0	0	0	0	0	0	0	0	0	0	0	0
ENSRNA049446012	0	0	0	0	0	0	0	0	0	0	0	0	0	0	0	0	0	0
ENSRNA049446037	0	0	0	0	0	0	0	0	0	0	0	0	0	0	0	0	0	0
ENSRNA049446042	0	0	0	0	0	0	0	0	0	0	0	0	0	0	0	0	0	0
ENSRNA049446047	0	0	0	0	0	0	0	0	0	0	0	0	0	0	0	0	0	0
ENSRNA049446057	0	0	0	0	0	0	0	0	0	0	0	0	0	0	0	0	0	0
ENSRNA049446060	0	0	0	0	0	0	0	0	0	0	0	0	0	0	0	0	0	0
ENSRNA049446079	0	0	0	0	0	0	0	0	0	0	0	0	0	0	0	0	0	0
ENSRNA049446086	0	0	0	0	0	0	0	0	0	0	0	0	0	0	0	0	0	0
ENSRNA049446095	0	0	0	0	0	0	0	0	0	0	0	0	0	0	0	0	0	0
ENSRNA049446103	0	0	0	0	0	0	0	0	0	0	0	0	0	0	0	0	0	0
ENSRNA049446116	0	0	0	0	0	0	0	0	0	0	0	0	0	0	0	0	0	0
ENSRNA049446125	0	0	0	0	0	0	0	0	0	0	0	0	0	0	0	0	0	0
ENSRNA049446221	0	0	0	0	0	0	0	0	0	0	0	0	0	0	0	0	0	0
ENSRNA049446235	0	0	0	0	0	0	0	0	0	0	0	0	0	0	0	0	0	0
ENSRNA049446245	0	0	0	0	0	0	0	0	0	0	0	0	0	0	0	0	0	0
ENSRNA049446252	0	0	0	0	0	0	0	0	0	0	0	0	0	0	0	0	0	0
ENSRNA049446327	0	0	0	0	0.975103	0	0.907234	0	0	0	0	0	0.948984	0	0	0	0	0
ENSRNA049446376	5.24589	7.74754	5.24363	11.7551	6.82572	4.87564	12.7013	10.4184	5.46552	20.3851	13	11.4592	10.4388	9.25009	12.3213	11.9301	10.0705	11.5393
ENSRNA049446405	0.749413	0	0.873938	0	0.975103	0	0	0	0	0.97072	1	0	0	0.840917	0	0.917704	0	0
ENSRNA049446480	0	0	0	0.839652	0	0.812606	0	0	0	0	1	0	0	0.840917	0	0	1.00705	0.887642
ENSRNA049446497	0	0	0	0	0	0	0	0	0	0	0	0	0	0	0	0	0	0
ENSRNA049446505	0	0	0	0	0	0	0	0	0	0	0	0	0	0	0	0	0	0
ENSRNA049446549	0	0	0	0	0	0	0	0	0	0	0	0	0	0	0	0	0	0
ENSRNA049446568	0	0	0	0	0	0	0	0	0	0	0	0	0	0	0	0	0	0
ENSRNA049446584	0	0.860837	0	0	0	0	0	0	0	0	0	0	0	0	0	0	0	0
ENSRNA049446605	0	0	0	0	0	0	0	0	0	0	0	0	0	0	0	0	0	0
ENSRNA049446668	0	0	0	0	0	0	0	0	0	0	0	0	0	0	0	0	0	0
ENSRNA049446705	0	4.30419	0	2.51896	0.975103	2.43782	0	2.40424	0.780789	0	0	0	0	0	0	0	0	0
ENSRNA049446724	0	0	0	0	0	0	0	0	0	0	0	0	0	0	0	0	0	0
ENSRNA049446745	0	0	0	0	0	0	0	0	0	0	0	0	0	0	0	0	0	0
ENSRNA049446762	0	0	0	0	0	0	0	0	0	0	0	0	0	0	0	0	0	0
ENSRNA049446770	0	0	0	0	0.975103	0	0	0	0	0	0	0	0	0	0	0	0	0
ENSRNA049446788	0	0	0	0	0	0	0	0	0	0	0	0	0	0	0	0	0	0
ENSRNA049446796	0	0	0	0	0	0	0	0	0	0	0	0	0	0	0	0	0	0
ENSRNA049446803	0.749413	0.860837	0.873938	0.839652	0.975103	0.812606	0.907234	0.801414	0.780789	0	0	0.881479	0.948984	0.840917	0	0.917704	1.00705	0.887642
ENSRNA049446818	0	0	0	0	0	0	0	0	0	0	0	0	0	0	0	0	0	0
ENSRNA049446849	0	0.860837	0	0	0	0	0	0	0	0	0	0	0	0	0	0	0	0
ENSRNA049446882	0	0	0	0	0	0	0	0	0	0	0	0	0.948984	0	0	0.917704	0	0
ENSRNA049446889	0	0	0	0	0	0	0	0	0	0	0	0	0	0	0	0	0	0
ENSRNA049446906	0	0	0	0	0	0	0	0	0	0	0	0	0	0	0	0	0	0
ENSRNA049446990	0	0	0	0	0	0	0	0	0	0	0	0	0	0	0	0	0	0
ENSRNA049447005	0	0	0	0	0	0	0	0	0	0	0	0	0	0	0	0	0	0
ENSRNA049447047	0	0	0	0	0	0	0	0	0	0	0	0	0	0	0	0	0	0
ENSRNA049447075	0	0	0	0	0	0	0	0	0	0	0	0	0	0	0	0	0	0
ENSRNA049447175	0	0	0	0	0	0	0	0	0	0	0	0	0	0	0	0	0	0
ENSRNA049447191	0	0	0	0	0	0	0	0	0	0	0	0	0	0	0	0	0	0
ENSRNA049447204	0	0	0	0	0	0	0	0	0	0	0	0	0	0	0	0	0	0
ENSRNA049447215	0	0	0	0	0	0	0	0	0	0	0	0	0	0	0	0	0	0
ENSRNA049447221	0	0	0	0	0	0	0	0	0	0	0	0	0	0	0	0	0	0
ENSRNA049447259	0	0	0	0	0	0	0	0	0	0	0	0	0	0	0	0	0	0
ENSRNA049447277	0	0	0	0	0	0	0	0	0	0	0	0	0	0	0	0	0	0
ENSRNA049447285	0	0	0	0	0	0	0	0	0	0	0	0	0	0	0	0	0	0
ENSRNA049447299	0	0	0	0	0	0	0	0	0	0	0	0	0	0	0	0	0	0
ENSRNA049447315	0	0	0	0	0	0	0	0	0	0	0	0	0	0	0	0	0	0
ENSRNA049447343	0	0	0	0	0	0	0	0	0	0	0	0	0	0	0	0	0	0
ENSRNA049447447	0	0	0	0	0	0	0	0	0	0	0	0	0	0	0	0	0	0
ENSRNA049447474	0	0	0	0	0	0	0	0	0.780789	0.97072	0	0	0	0	0	0	0	0
ENSRNA049447495	0	0	0	0	0	0	0	0	0	0	0	0.881479	0	0	0	0	0	0
ENSRNA049447530	0	0	0	0	0	0	0	0	0	0	0	0	0	0	0	0	0	0
ENSRNA049447603	0	0	0	0	0	0	0	0	0	0	0	0	0	0	0	0	0	0
ENSRNA049447623	0	0	0	0	0	0	0	0	0	0	0	0	0	0	0	0	0	0
ENSRNA049447636	0	0	0	0	0	0	0	0	0	0	0	0	0	0	0	0	0	0
ENSRNA049447662	0	0	0	0	0	0	0	0	0	0	0	0	0	0	0	0	0	0
ENSRNA049447675	0	0	0	0	0	0	0	0.801414	0	0	0	0	0	0	0	0.917704	0	0
ENSRNA049447687	2.24824	0.860837	0	0	0	0	0	0.801414	0	0	0	0	0	0	0	0	0	0
ENSRNA049447721	0	0	0	0	0	0	0	0	0	0	0	0	0	0	0	0	0	0
ENSRNA049447736	0	0	0	0	0	0	0	0	0	0	0	0	0	0	0	0	0	0
ENSRNA049447747	0	0	0	0.839652	0	0	0	0	0	0.97072	1	1.76296	0	0	0	0.917704	1.00705	0
ENSRNA049447793	0	0	0	0	0	0	0	0	0	0	0	0	0	0	0	0	0	0
ENSRNA049447824	0	0	0	0	0	0	0	0	0	0	0	0	0	0	0	0	0	0
ENSRNA049447836	0	0	0	0	0	0	0	0	0	0	0	0	0	0	0	0	0	0
ENSRNA049447852	0	0	0	0	0	0	0	0	0	0	0	0	0	0	0	0	0	0
ENSRNA049447878	0	0	0	0	0	0	0	0	0	0	0	0	0	0	0	0	0	0
ENSRNA049447894	0	0	0	0	0	0	0	0	0	0	0	0	0	0	0	0	0	0
ENSRNA049447902	0	0	0	0	0	0	0	0	0	0	0	0	0	0	0	0	0	0
ENSRNA049447924	0	0.860837	0	0	0	0	0	0	0	0	0	0	0	0	0	0	0	0
ENSRNA049447964	0	0	0	0	0	0	0	0	0	0	0	0	0	0	0	0	0	0
ENSRNA049447973	0	0	0	0	0	0	0	0	0	0	0	0	0	0	0	0	0	0
ENSRNA049447985	0	0	0	0	0	0	0	0	0	0	0	0	0	0	0	0	0	0
ENSRNA049448016	0	0	0	0	0	0	0	0	0	0	0	0	0	0	0	0	0	0
ENSRNA049448025	0	0	0.873938	0	0	0	0	0	0	0	0	0	0	0	0	0	0	0
ENSRNA049448031	0	0	0	0	0	0	0	0	0	0	0	0	0	0	0	0	0	0
ENSRNA049448067	0	0	0	0	0	0	0	0	0	0	0	0	0	0	0	0	0	0
ENSRNA049448080	0	0	0	0	0	0	0	0	0	0	0	0	0	0	0	0	0	0
ENSRNA049448094	0	0	0	0	0	0	0	0	0	0	0	0	0	0	0	0	0	0
ENSRNA049448102	0	0	0	0	0	0	0	0	0	0	0	0	0	0	0	0	0	0
ENSRNA049448117	0	0	0	0	0	0	0	0	0	0	0	0	0	0	0	0	0	0
ENSRNA049448132	0	0	0	0	0	0	0	0	0	0	0	0	0	0	0	0	0	0
ENSRNA049448173	0	0	0	0	0	0	0	0	0	0	0	0	0	0	0	0	0	0
ENSRNA049448183	0	0	0	0	0	0	0	0	0	0	0	0	0	0	0	0	0	0
ENSRNA049448199	0	0	0	0	0	0	0	0	0	0	0	0	0	0	0	0	0	0
ENSRNA049448220	0	0	0	0	0	0	0	0	0	0	0	0	0	0	0	0	0	0
ENSRNA049448241	0	0	0	0	0.975103	0	0	0	0	0	0	0	0	0.840917	0	0	0	0
ENSRNA049448260	0.749413	0	0	0.839652	0	0.812606	0	0	0	0	0	0	0	0.840917	0	0	0	0.887642
ENSRNA049448274	0	0	0	0	0	0	0	0	0	0	0	0	0	0	0	0	0	0
ENSRNA049448306	0	2.58251	0	0	3.90041	0	1.81447	0	0	2.91216	0	0	2.84695	2.52275	2.64028	0	2.0141	0
ENSRNA049448322	0	0	0	0	0	0	0	0	0	0	0	0	0	0	0	0	0	0
ENSRNA049448333	0	0	0	0	0	0	0	0	0	0	0	0	0	0	0	0	0	0
ENSRNA049448347	0	0	0	0	0	0	0	0	0	0	0	0	0	0	0	0	0	0
ENSRNA049448366	0	0	0.873938	0	0	0	0	0	0	0	0	0	0	0	0	0	0	0
ENSRNA049448373	0	0	0	0	0	0	0.907234	0	0	0	0	0	0	0	0	0	0	0
ENSRNA049448390	0	0	0	0	0	0	0	0	0	0	0	0	0	0	0	0	0	0
ENSRNA049448402	0	0	0	0	0	0	0	0	0	0	0	0	0	0	0	0	0	0
ENSRNA049448414	0	0	0	0	0	0	0	0	0	0	0	0	0	0	0	0	0	0
ENSRNA049448422	0	0	0	0	0	0	0	0	0	0	0	0	0	0	0	0	0	0
ENSRNA049448431	0	0	0	0	0	0	0	0	0	0	1	0	0	0	0	0	1.00705	0
ENSRNA049448468	10.4918	4.30419	6.9915	10.0758	2.92531	8.93867	7.25787	12.0212	9.36947	4.8536	4	7.93331	5.69391	9.25009	7.92084	4.58852	6.0423	3.55057
ENSRNA049448479	11.2412	6.8867	9.61332	10.0758	1.95021	13.8143	8.16511	12.8226	13.2734	7.76576	2	3.52592	11.3878	7.56826	7.04075	9.17704	7.04935	8.87642
ENSRNA049448492	0	0	0	0	0	0	0	0	0	0	0	0	0	0	0	0	0	0
ENSRNA049448505	0	0	0	0	0	0	0	0	0	0	0	0	0	0	0	0	0	0
ENSRNA049448530	0	0	0	0	0	0	0	0	0	0	0	0	0	0	0	0	0	0
ENSRNA049448540	0	0	0	0	0	0	0	0	0	0	0	0	0	0	0	0	0	0
ENSRNA049448582	2.24824	0	0	0	0	0	0	0	0	0	0	0	0	0	0	0	0	0
ENSRNA049448604	0	0	0	0	0	0	0	0	0	0	0	0	0	0	0	0	0	0
ENSRNA049448615	0	0	0	0	0	0	0	0	0	0	0	0	0	0	0	0	0	0
ENSRNA049448620	0	0	0	0	0	0	0	0	0	0	0	0	0	0	0	0	0	0
ENSRNA049448636	0.749413	0.860837	0.873938	0.839652	0.975103	0.812606	0.907234	0.801414	0.780789	0.97072	1	0.881479	1.89797	0.840917	0.880094	0.917704	1.00705	0.887642
ENSRNA049448656	0	0	0	0	0	0	0	0	0	0	0	0	0	0	0	0	0	0
ENSRNA049448676	0.749413	0	0	0	0.975103	1.62521	0	0.801414	0	0	0	1.76296	0.948984	0.840917	0.880094	0	1.00705	0
ENSRNA049448685	0	0	0	0	0	0	0	0	0	0	0	0	0	0	0	0	0	0
ENSRNA049448694	0	0	0	0	0	0	0	0	0	0	0	0	0	0	0	0	0	0
ENSRNA049448705	0	0	0	0	0	0	0	0	0	0	0	0	0	0	0	0	0	0
ENSRNA049448721	0	0	0	0	0	0	0	0	0	0	0	0	0	0	0	0	0	0
ENSRNA049448736	0	0	0	0	0	0	0	0	0	0	0	0	0	0	0	0	0	0
ENSRNA049448772	0	0	0	0	0	0	0	0	0	0	0	0	0	0	0	0	0	0
ENSRNA049448779	0	0	0	0	0	0	0	0	0	0	0	0	0	0	0	0	0	0
ENSRNA049448797	0	0	0	0	0	0	0	0	0	0	0	0	0	0	0	0	0	0
ENSRNA049448808	0	0	0	0	0	0	0	0	0	0	0	0	0	0	0	0	0	0
ENSRNA049448818	0	0	0	0	0	0	0	0	0	0	0	0	0	0	0	0	0	0
ENSRNA049448836	0	0	0	0	0	0	0	0	0	0	0	0	0	0	0	0	0	0
ENSRNA049448849	0	0	0	0	0	0	0	0	0	0	0	0	0	0	0	0	0	0
ENSRNA049448860	0	0	0	0	0	0	0	0	0	0	0	0	0	0	0	0	0	0
ENSRNA049448871	0	0	0	0	0	0	0	0	0	0	0	0	0	0	0	0	0	0
ENSRNA049448899	0.749413	0.860837	0.873938	0.839652	0.975103	0.812606	0.907234	0.801414	0.780789	1.94144	1	0.881479	0.948984	0.840917	0.880094	0.917704	1.00705	0.887642
ENSRNA049448936	0	0	0	0	0	0	0	0	0	0	0	0	0	0	0	0	0	0
ENSRNA049448943	0	0	0	0	0	0	0	0	0	0	0	0	0	0	0	0	0	0
ENSRNA049448977	0	0	0	0	0	0	0	0	0	0	0	0	0	0	0	0	0	0
ENSRNA049449027	0	0	0	0.839652	0	0	0.907234	0	0	0	1	0	0	0	0	0	0	0
ENSRNA049449055	0	0	0	0	0	0	0	0	0	0	0	0	0	0	0	0	0	0
ENSRNA049449064	0	0	0	0	0	0	0	0	0	0	0	0	0	0	0	0	0	0
ENSRNA049449072	0.749413	0.860837	1.74788	0.839652	0.975103	0	0.907234	0.801414	0.780789	0.97072	1	0.881479	0.948984	0.840917	0.880094	1.83541	1.00705	1.77528
ENSRNA049449084	5.9953	8.60837	5.24363	12.5948	6.82572	4.06303	12.7013	11.2198	5.46552	18.4437	13	10.5777	10.4388	8.40917	11.4412	11.0124	11.0775	12.427
ENSRNA049449159	0	0	0	0	0	0	0	0	0	0	0	0	0	0	0	0	0	0
ENSRNA049449187	0	0	0	0	0	0	0	0	0	0	0	0	0	0	0	0	0	0
ENSRNA049449206	0	0	0	0	0	0	0	0	0	0	0	0	0	0	0	0	0	0
ENSRNA049449219	0	0	0	0	0	0	0	0	0	0	0	0	0	0	0	0	0	0
ENSRNA049449230	0	0	0	0	0	0	0	0	0	0	0	0	0	0	0	0	0	0
ENSRNA049449239	0	0	0	0	0	0	0	0	0	0	0	0	0	0	0	0	0	0
ENSRNA049449247	0	0	0	0	0	0	0	0	0	0	0	0	0	0	0	0	0	0
ENSRNA049449260	0	0	0	0	0	0	0	0	0.780789	0	0	0	0	0	0	0	0	0
ENSRNA049449288	0	0	0	0	0	0	0	0	0	0	0	0	0	0	0	0	0	0
ENSRNA049449294	0	0	0	0	0	0	0	0	0	0	0	0	0	0	0	0	0	0
ENSRNA049449303	0	0	0	0	0	0	0	0	0	0	0	0	0	0	0	0	0	0
ENSRNA049449320	0	0	0	0	0	0	0	0	0	0	0	0	0	0	0.880094	0	0	0
ENSRNA049449338	0	0	0	0	0	0	0	0	0	0	0	0	0	0	0	0	0	0
ENSRNA049449385	0.749413	0.860837	0	1.6793	0.975103	0.812606	0.907234	0	0	1.94144	5	3.52592	0.948984	2.52275	1.76019	1.83541	3.02115	0.887642
ENSRNA049449449	0	0	0	0	0.975103	0	0	0	0	0	0	0	0	0	0	0	0	0
ENSRNA049449463	0	0	0	0	0	0	0	0	0	0	0	0	0	0	0	0	0	0
ENSRNA049449473	0	0	0	0	0	0	0	0	0	0	0	0	0	0	0	0	0	0
ENSRNA049449632	0	0	0	0	0	0	0	0	0	0	0	0	0	0	0	0	0	0
ENSRNA049449647	0	0	0	0	0	0	0	0	0	0	0	0	0	0	0	0	0	0
ENSRNA049449711	0.749413	0.860837	0.873938	0.839652	0	0.812606	0.907234	0.801414	1.56158	0.97072	1	0.881479	0.948984	0.840917	0.880094	0.917704	1.00705	1.77528
ENSRNA049449755	0	0	0	0	0	0	0	0	0	0	0	0	0	0	0	0	0	0
ENSRNA049449801	5.9953	6.8867	5.24363	11.7551	5.85062	4.87564	11.794	11.2198	5.46552	16.5022	13	10.5777	12.3368	10.9319	12.3213	11.9301	12.0846	12.427
ENSRNA049449836	0.749413	0.860837	0.873938	0.839652	0.975103	0.812606	0.907234	0.801414	1.56158	0.97072	1	0.881479	0.948984	0.840917	0.880094	0.917704	1.00705	1.77528
ENSRNA049449891	0	0.860837	0	0	0	0.812606	0.907234	0	0.780789	0.97072	0	0	0	0	0	0	0	0
ENSRNA049449976	0.749413	0.860837	0.873938	0.839652	0.975103	0.812606	0.907234	0.801414	0.780789	0.97072	1	0	0.948984	0	0.880094	1.83541	1.00705	0.887642
ENSRNA049449989	0.749413	0.860837	1.74788	0.839652	0.975103	0.812606	0.907234	0.801414	2.34237	1.94144	1	0.881479	0.948984	0.840917	0.880094	0.917704	1.00705	0.887642
ENSRNA049450021	5.24589	7.74754	5.24363	12.5948	5.85062	4.87564	16.3302	11.2198	5.46552	19.4144	12	10.5777	10.4388	10.091	9.68103	11.9301	12.0846	12.427
ENSRNA049450119	5.24589	6.02586	6.11757	11.7551	7.80082	4.87564	11.794	10.4184	4.68474	18.4437	12	9.69627	12.3368	8.40917	11.4412	12.8479	10.0705	11.5393
ENSRNA049450306	5.9953	8.60837	4.36969	12.5948	6.82572	4.06303	9.97957	10.4184	4.68474	18.4437	12	8.81479	12.3368	10.9319	10.5611	12.8479	11.0775	11.5393
ENSRNA049450408	0.749413	0.860837	0.873938	0.839652	0.975103	0.812606	0.907234	0.801414	0.780789	1.94144	1	0.881479	0.948984	0.840917	0.880094	0.917704	1.00705	1.77528
ENSRNA049450437	5.9953	7.74754	5.24363	12.5948	6.82572	4.87564	14.5157	8.81555	4.68474	16.5022	13	9.69627	10.4388	8.40917	11.4412	10.0947	11.0775	8.87642
ENSRNA049450451	0	0	0	0	0	0	0	0	0	0	0	0	0	0	0	0	0	0
ENSRNA049450467	0	0	0	0	0	0	0	0	0	0	0	0	0	0	0	0	0	0
ENSRNA049450522	0.749413	0.860837	0.873938	0.839652	0.975103	0.812606	0.907234	0.801414	0.780789	0.97072	1	0.881479	0.948984	0.840917	0	0.917704	1.00705	0.887642
ENSRNA049450562	0.749413	0.860837	0.873938	0.839652	0.975103	0.812606	0.907234	0	0.780789	0.97072	1	0.881479	0.948984	0.840917	0.880094	0.917704	1.00705	0.887642
ENSRNA049450607	0.749413	0.860837	1.74788	0.839652	0.975103	0.812606	0.907234	0.801414	0.780789	0.97072	2	0.881479	1.89797	2.52275	0.880094	1.83541	2.0141	1.77528
ENSRNA049450623	3.74706	0.860837	0.873938	0.839652	0.975103	0.812606	0.907234	1.60283	0.780789	1.94144	1	0.881479	0.948984	0.840917	0.880094	0.917704	1.00705	0.887642
ENSRNA049450653	1.49883	0.860837	1.74788	2.51896	0.975103	0.812606	3.62894	0.801414	0.780789	0.97072	0	0.881479	0.948984	3.36367	0.880094	0.917704	0	1.77528
ENSRNA049450730	6.74472	7.74754	3.49575	11.7551	5.85062	2.43782	10.8868	8.01414	5.46552	17.473	14	9.69627	10.4388	7.56826	11.4412	11.0124	10.0705	9.76406
ENSRNA049450738	2.99765	0.860837	0.873938	1.6793	0.975103	0.812606	1.81447	0.801414	1.56158	0.97072	1	0.881479	1.89797	0.840917	0.880094	0.917704	1.00705	1.77528
ENSRNA049450780	0.749413	0.860837	0	0.839652	0.975103	0.812606	0.907234	0.801414	0.780789	0.97072	1	0.881479	0.948984	0.840917	0.880094	0.917704	1.00705	0.887642
ENSRNA049450847	5.9953	7.74754	8.73938	10.9155	6.82572	5.68824	13.6085	11.2198	5.46552	18.4437	11	14.9851	11.3878	12.6138	11.4412	11.9301	15.1057	13.3146
ENSRNA049450887	0.749413	0.860837	0	0.839652	0.975103	0	0	0	0.780789	0	0	0	0.948984	0.840917	0.880094	0.917704	1.00705	0.887642
ENSRNA049450901	0	0	0	0	0	0	0	0	0	0	0	0	0	0	0	0	0	0
ENSRNA049450964	6.74472	7.74754	6.11757	12.5948	8.77593	4.87564	14.5157	10.4184	4.68474	16.5022	13	8.81479	10.4388	9.25009	11.4412	11.9301	13.0916	10.6517
ENSRNA049451005	0	0	0	1.6793	0	0	0	0	0	0	0	0	0	0	0	0	0	0
ENSRNA049451027	0	0	0	0	0	0	0	0	0	0	0	0	0	0	0	0	0	0
ENSRNA049451036	0	0	0	0	0	0	0	0	0	0	0	0	0	0	0	0	0	0
ENSRNA049451048	0	0	0	0	0	0	0	0	0	0	0	0	0	0	0	0	0	0
ENSRNA049451068	0	0	0	0	0	0	0	0	0	0	0	0	0	0	0	0	0	0
ENSRNA049451089	0	0	0	0	0	0	0	0	0	0	0	0	0	0	0	0	0	0
ENSRNA049451108	0	0	0	0.839652	0	0	0	0	0	0	1	0	0.948984	0.840917	0	0	0	0
ENSRNA049451119	0	0	0	0	0	0	0	0.801414	0.780789	0	0	0	0	0	0	0	0	0
ENSRNA049451180	3.74706	4.30419	2.62181	5.87756	2.92531	2.43782	6.35064	4.80848	2.34237	9.7072	6	5.28887	6.64289	5.0455	6.16066	5.50622	6.0423	5.32585
ENSRNA049451206	0.749413	0.860837	0.873938	0	0.975103	0.812606	0	0.801414	0.780789	0.97072	0	0	0.948984	0.840917	0.880094	0.917704	0	0.887642
ENSRNA049459261	0	0	0	0	0	0	0	0	0	0	0	0	0	0	0	0	0	0
ENSRNA049459288	0	0	0	0	0	0	0	0	0	0	0	0	0	0	0	0	0	0
ENSRNA049459382	0	0	0	0	0	0	0	0	0	0	0	0	0	0	0	0	0	0
ENSRNA049459487	3.74706	3.44335	6.11757	5.87756	2.92531	0.812606	0.907234	2.40424	2.34237	0	1	0.881479	3.79594	0	1.76019	1.83541	0	2.66292
ENSRNA049459499	8.99295	6.8867	5.24363	7.55687	0.975103	1.62521	7.25787	1.60283	2.34237	3.88288	4	2.64444	0	5.0455	2.64028	6.42393	1.00705	5.32585
ENSRNA049459512	4.49648	4.30419	6.11757	5.87756	4.87551	4.06303	8.16511	4.00707	4.68474	2.91216	10	6.17035	4.74492	5.88642	2.64028	7.34163	3.02115	4.43821
ENSRNA049459525	5.24589	4.30419	1.74788	4.19826	2.92531	3.25042	4.53617	4.00707	4.68474	3.88288	5	4.40739	1.89797	2.52275	1.76019	2.75311	5.03525	2.66292
ENSRNA049459535	5.24589	1.72167	2.62181	1.6793	2.92531	2.43782	5.4434	2.40424	6.24631	1.94144	4	1.76296	1.89797	2.52275	3.52038	6.42393	4.0282	1.77528
ENSRNA049459548	1.49883	4.30419	4.36969	4.19826	1.95021	4.87564	2.7217	4.00707	3.12316	4.8536	4	2.64444	3.79594	3.36367	0.880094	2.75311	1.00705	2.66292
ENSRNA049459581	44.9648	94.6921	24.4703	424.024	53.6307	80.448	132.456	111.397	36.6971	253.358	96	203.622	373.9	97.5464	160.177	109.207	107.754	144.686
ENSRNA049459936	0	0	0	0	0	0	0	0.801414	0	0	0	0	0	0	0	0	1.00705	0
ENSRNA049460199	0	0	0	0	0	0	0	0	0	0	2	2.64444	0	0	3.52038	2.75311	0	0
ENSRNA049460215	0	0	0	0	0	0	0	0	0	0	0	0	0	0	0	0	0	0
ENSRNA049460237	2.24824	17.2167	16.6048	107.475	23.4025	12.1891	57.1557	69.723	19.5197	101.926	34	122.526	46.5002	37.0004	13.2014	52.3091	39.2749	31.9551
ENSRNA049460353	2.99765	3.44335	1.74788	4.19826	3.90041	3.25042	1.81447	4.80848	2.34237	2.91216	6	8.81479	0.948984	0.840917	0.880094	1.83541	1.00705	1.77528
ENSRNA049460383	0	0	0	0	0	0	0	0	0	0	0	0	0	0	0	0	0	0
ENSRNA049460399	0.749413	0.860837	0.873938	0.839652	0.975103	0.812606	0.907234	0.801414	0.780789	0.97072	1	0.881479	0.948984	0.840917	0.880094	0.917704	1.00705	0.887642
ENSRNA049460415	0.749413	0.860837	0.873938	0.839652	0.975103	0.812606	0.907234	0.801414	0.780789	0.97072	1	0.881479	0.948984	0.840917	0.880094	0.917704	1.00705	0.887642
ENSRNA049460653	0	0	0	0	0	0	0	0	0	0	0	0	0	0	0	0	0	0
ENSRNA049460671	11.2412	12.9126	13.983	14.2741	10.7261	12.1891	11.794	10.4184	10.931	12.6194	9	13.2222	10.4388	11.7728	12.3213	10.0947	15.1057	10.6517
ENSRNA049460688	0	0	0	0	0	0	0	0	0	0	0	0	0	0	0	0	0	0
ENSRNA049460699	2.24824	1.72167	1.74788	4.19826	1.95021	2.43782	2.7217	3.20566	2.34237	6.79504	2	3.52592	3.79594	2.52275	1.76019	2.75311	3.02115	2.66292
ENSRNA049460713	0	0	0	0	0	0	0	0	0	0	0	0	0	0	0	0	0	0
ENSRNA049460726	5.24589	3.44335	3.49575	3.35861	2.92531	4.06303	4.53617	2.40424	3.12316	2.91216	2	3.52592	3.79594	2.52275	4.40047	2.75311	3.02115	2.66292
ENSRNA049460737	7.49413	8.60837	8.73938	9.23617	8.77593	6.50085	10.8868	9.61697	7.0271	9.7072	4	5.28887	10.4388	5.88642	11.4412	6.42393	8.0564	6.21349
ENSRNA049460755	0	0	0	0	0	0	0	0	0	0	0	0	0	0	0	0	0	0
ENSRNA049460777	0	0	0	0	0	0	0	0	0	0	0	0	0	0	0	0	0	0
ENSRNA049460794	0	0	0	0	0	0	0	0	0	0	0	0	0	0	0	0	0	0
ENSRNA049460804	0	0	0	0	0	0	0	0	0	0	0	0	0	0	0	0	0	0
ENSRNA049460816	0	0	0	0	0	0	0	0	0	0	0	0	0	0	0	0	0	0
ENSRNA049460827	1.49883	1.72167	2.62181	4.19826	0.975103	3.25042	3.62894	3.20566	1.56158	5.82432	1	2.64444	2.84695	1.68183	1.76019	1.83541	2.0141	0.887642
ENSRNA049460848	0	0	0	0	0	0	0	0	0	0	0	0	0	0	0	0	0	0
ENSRNA049460855	0	0	0	0	0	0	0	0	0	0	0	0	0	0	0	0	0	0
ENSRNA049460869	0	0	0	0	0	0	0	0	0	0	0	0	0	0	0	0	0	0
ENSRNA049460880	673.722	1040.75	781.301	734.696	885.393	667.962	827.397	686.01	649.617	1097.88	857	978.441	963.219	841.758	1182.85	1114.09	1157.1	1110.44
ENSRNA049460889	405.432	637.02	478.044	434.1	499.253	405.49	544.34	431.161	376.34	663.002	514	581.776	580.778	475.959	722.557	669.006	688.822	678.158
ENSRNA049460904	850.584	1295.56	986.676	909.343	1015.08	825.608	1095.03	847.094	766.735	1355.13	1050	1190.88	1184.33	1049.46	1460.08	1416.02	1414.9	1370.52
ENSRNA049460923	0.749413	3.44335	1.74788	3.35861	0.975103	1.62521	3.62894	3.20566	0.780789	6.79504	2	4.40739	5.69391	4.20459	1.76019	3.67081	4.0282	3.55057
ENSRNA049460930	0	0	0	0	0	0	0	0	0	0	0	0	0	0	0	0	0	0
ENSRNA049460943	0	0	0	0	0	0	0	0	0	0	0	0	0	0	0	0	0	0
ENSRNA049460952	0	0	0	0	0	0	0	0	0	0	0	0	0	0	0	0	0	0
ENSRNA049460967	0	0	0	0	0	0	0	0	0	0	0	0	0	0	0	0	0	0
ENSRNA049460981	0	0	0	0	0	0	0	0	0	0	0	0	0	0	0	0	0	0
ENSRNA049460999	0	0	0	0	0	0	0	0	0	0	0	0	0	0	0	0	0	0
ENSRNA049461020	0	0	0	0	0	0	0	0	0	0	0	0	0	0	0	0	0	0
ENSRNA049461039	0	0	0	0	0	0	0	0	0	0	0	0	0	0	0	0	0	0
ENSRNA049461051	0	0	0	0	0	0	0	0	0	0	0	0	0	0	0	0	0	0
ENSRNA049461068	0	0	0	0	0	0	0	0	0	0	0	0	0	0	0	0	0	0
ENSRNA049461086	0	0	0	0	0	0	0	0	0	0	0	0	0	0	0	0	0	0
ENSRNA049461101	0	0	0	0	0	0	0	0	0	0	0	0	0	0	0	0	0	0
ENSRNA049461109	0	0	0	0	0	0	0	0	0	0	0	0	0	0	0	0	0	0
ENSRNA049461119	0	0	0	0	0	0	0	0	0	0	0	0	0	0	0	0	0	0
ENSRNA049461134	0	0	0	0	0	0	0	0	0	0	0	0	0	0	0	0	0	0
ENSRNA049461148	0	0	0	0	0	0	0	0	0	0	0	0	0	0	0	0	0	0
ENSRNA049461164	0	0	0	0	0	0	0	0	0	0	0	0	0	0	0	0	0	0
ENSRNA049461179	0	0	0	0	0	0	0	0	0	0	0	0	0	0	0	0	0	0
ENSRNA049461186	0	0	0	0	0	0	0	0	0	0	0	0	0	0	0	0	0	0
ENSRNA049461197	0	0	0	0.839652	0.975103	0	0	0.801414	0	0.97072	0	0	0	0	0.880094	0	0	0
ENSRNA049461211	0	0	0	0	0	0	0	0	0	0	0	0	0	0	0	0	0	0
ENSRNA049461223	0	0	0	0	0	0	0	0	0	0	0	0	0	0	0	0	0	0
ENSRNA049461235	0	0	0	0	0	0	0	0	0	0	0	0	0	0	0	0	0	0
ENSRNA049461247	0	0	0	0	0	0	0	0	0	0	0	0	0	0	0	0	0	0
ENSRNA049461260	0	0	0	0	0	0	0	0	0	0	0	0	0	0	0	0	0	0
ENSRNA049461275	0	0	0	0	0	0	0	0	0	0	0	0	0	0	0	0	0	0
ENSRNA049461284	0	0	0	0	0	0	0	0	0	0	0	0	0	0	0	0	0	0
ENSRNA049461295	0	0	0	0	0	0	0	0	0	0	0	0	0	0	0	0	0	0
ENSRNA049461305	0	0	0	0	0	0	0	0	0	0	0	0	0	0	0	0	0	0
ENSRNA049461321	0	0	0	0	0	0	0	0	0	0	0	0	0	0	0	0	0	0
ENSRNA049461336	0	0	0	0	0	0	0	0	0	0	0	0	0	0	0	0	0	0
ENSRNA049461346	0	0	0	0	0	0	0	0	0	0	0	0	0	0	0	0	0	0
ENSRNA049461358	0	0	0	0	0	0	0	0	0	0	0	0	0	0	0	0	0	0
ENSRNA049461366	0	0	0	0	0	0	0	0	0	0	0	0	0	0	0	0	0	0
ENSRNA049461381	0	0	0	0	0	0	0	0	0	0	0	0	0	0	0	0	0	0
ENSRNA049461387	0	0	0	0	0	0	0	0	0	0	0	0	0	0	0	0	0	0
ENSRNA049461409	0	0	0	0	0	0	0	0	0	0	0	0	0	0	0	0	0	0
ENSRNA049461419	0	0	0	0	0	0	0	0	0	0	0	0	0	0	0	0	0	0
ENSRNA049461435	0	0	0	0	0	0	0	0	0	0	0	0	0	0	0	0	0	0
ENSRNA049461445	0	0	0	0	0	0	0	0	0	0	0	0	0	0	0	0	0	0
ENSRNA049461458	0	0	0	0	0	0	0	0	0	0	0	0	0	0	0	0	0	0
ENSRNA049461476	0	0	0	0	0	0	0	0	0	0	0	0	0	0	0	0	0	0
ENSRNA049461485	0	0	0	0	0	0	0	0	0	0	0	0	0	0	0	0	0	0
ENSRNA049461498	0	0	0	0	0	0	0	0	0	0	0	0	0	0	0	0	0	0
ENSRNA049461511	0	0	0	0	0	0	0	0	0	0	0	0	0	0	0	0	0	0
ENSRNA049461530	0	0	0	0	0.975103	0	0	0	0	0	0	0	0	0	0	0	0	0
ENSRNA049461537	0	0	0	0	0	0	0	0	0	0	0	0	0	0	0	0	0	0
ENSRNA049461555	0	0	0	0	0	0	0	0	0	0	0	0	0	0	0	0	0	0
ENSRNA049461563	0	0	0	0	0	0	0	0	0	0	0	0	0	0	0	0	0	0
ENSRNA049461574	0	0	0	0	0	0	0	0	0	0	0	0	0	0	0	0	0	0
ENSRNA049461582	0	0	0	0	0	0	0	0	0	0	0	0	0	0	0	0	0	0
ENSRNA049461594	0	0	0	0	0	0	0	0	0	0	0	0	0	0	0	0	0	0
ENSRNA049461609	0	0	0	0	0	0	0	0	0	0	0	0	0	0	0	0	0	0
ENSRNA049461631	0	0	0	0	0	0	0	0	0	0	0	0	0	0	0	0	0	0
ENSRNA049461647	0	0	0	0	0	0	0	0	0	0	0	0	0	0	0	0	0	0
ENSRNA049461658	0	0	0	0	0	0	0	0	0	0	0	0	0	0	0	0	0	0
ENSRNA049461679	0	0	0	0	0	0	0	0	0	0	0	0	0	0	0	0	0	0
ENSRNA049461697	0	0	0	0	0	0	0	0	0	0	0	0	0	0	0	0	0	0
ENSRNA049461710	0	0	0	0	0	0	0	0	0	0	0	0	0	0	0	0	0	0
ENSRNA049461719	0	0	0	0	0	0	0	0	0	0	0	0	0	0	0	0	0	0
ENSRNA049461733	0	0	0	0	0	0	0	0	0	0	0	0	0	0	0	0	0	0
ENSRNA049461749	0	0	0	0	0	0	0	0	0	0	0	0	0	0	0	0	0	0
ENSRNA049461763	0	0	0	0	0	0	0	0	0	0	0	0	0	0	0	0	0	0
ENSRNA049461774	0	0	0	0	0	0	0	0	0	0	0	0	0	0	0	0	0	0
ENSRNA049461782	0	0	0	0	0	0	0	0	0	0	0	0	0	0	0	0	0	0
ENSRNA049461799	0	0	0	0	0	0	0	0	0	0	0	0	0	0	0	0	0	0
ENSRNA049461814	0	0	0	0	0	0	0	0	0	0	0	0	0	0	0	0	0	0
ENSRNA049461830	0	0	0	0	0	0	0	0	0	0	0	0	0	0	0.880094	0	0	0
ENSRNA049461847	0	0	0	0	0	0	0	0	0	0	0	0	0	0	0	0	0	0
ENSRNA049461867	0	0	0	0	0	0	0	0	0	0	0	0	0	0	0	0	0	0
ENSRNA049461877	0	0	0	0	0	0	0	0	0	0	0	0	0	0	0	0	0	0
ENSRNA049461887	0	0	0	0	0	0	0	0	0	0	0	0	0	0	0	0	0	0
ENSRNA049461900	0	0	0	0	0	0	0	0	0	0	0	0	0	0	0	0	0	0
ENSRNA049461920	0	0	0	0	0	0	0	0	0	0	0	0	0	0	0	0	0	0
ENSRNA049461930	0	0	0	0	0	0	0	0	0	0	0	0	0	0	0	0	0	0
ENSRNA049461942	0	0	0	0	0	0	0	0	0	0	0	0	0	0	0	0	0	0
ENSRNA049461958	0	0	0	0	0	0	0	0	0	0	0	0	0	0	0	0	0	0
ENSRNA049461969	0	0	0	0	0	0	0	0	0	0	0	0	0	0	0	0	0	0
ENSRNA049461984	0	0	0	0	0	0	0	0	0	0.97072	0	0	0.948984	0	0	0	0	0
ENSRNA049461995	0	0	0	0	0	0	0	0	0	0	0	0	0	0	0	0	0	0
ENSRNA049462000	0	0	0	0	0	0	0	0	0	0	0	0	0	0	0	0	0	0
ENSRNA049462011	0	0	0	0	0	0	0	0	0	0	0	0	0	0	0	0	0	0
ENSRNA049462023	0	0	0	0	0	0	0	0	0	0	0	0	0	0	0	0	0	0
ENSRNA049462032	0	0	0	1.6793	0	0.812606	0.907234	0	0	0.97072	1	0.881479	0.948984	0	0.880094	0	0	1.77528
ENSRNA049462051	0	0	0	0	0	0	0	0	0	0	0	0	0	0	0	0	0	0
ENSRNA049462062	0	0	0	0	0	0	0	0	0	0	0	0	0	0	0	0	0	0
ENSRNA049462076	0	0	0	0	0	0	0	0	0	0	0	0.881479	0	0	0	0	0	0
ENSRNA049462097	0	0	0	0	0	0	0	0	0	0	0	0	0	0	0	0	0	0
ENSRNA049462104	0	0	0	0	0	0	0	0	0	0	0	0	0	0	0	0	0	0
ENSRNA049462127	0	0	0	0	0	0	0	0	0	0	0	0	0	0	0	0	0	0
ENSRNA049462139	0	0	0	0	0	0	0	0	0	0	0	0	0	0	0	0	0	0
ENSRNA049462147	0	0	0	0	0	0	0	0	0	0	0	0	0	0	0	0	0	0
ENSRNA049462155	0	0	0	0	0	0	0	0	0	0	0	0	0	0	0	0	0	0
ENSRNA049462168	0	0	0	0	0	0	0	0	0	0	0	0	0	0	0	0	0	0
ENSRNA049462178	0	0	0	0	0	0	0	0	0	0	0	0	0	0	0	0	0	0
ENSRNA049462195	0	0	0	0	0	0	0	0	0	0	0	0	0	0	0	0	0	0
ENSRNA049462207	0	0	0	0	0	0	0	0	0	0	0	0	0	0	0	0	0	0
ENSRNA049462216	0	0	0	0	0	0	0	0	0	0	0	0	0	0	0	0	0	0
ENSRNA049462233	0	0	0	0	0	0	0	0	0	0	0	0	0	0	0	0	0	0
ENSRNA049462244	0	0	0	0	0	0	0	0	0	0	0	0	0	0	0	0	0	0
ENSRNA049462255	0	0	0	0	0	0	0	0	0	0	0	0	0	0	0	0	0	0
ENSRNA049462270	0	0	0	0	0	0	0	0	0	0	0	0	0	0	0	0	0	0
ENSRNA049462297	0	0	0	0	0	0	0	0	0	0	0	0	0	0	0	0	0	0
ENSRNA049462308	0	0	0	0	0	0	0	0	0	0	0	0	0	0	0	0	0	0
ENSRNA049462324	0	0	0	0	0	0	0	0	0	0	0	0	0	0	0	0	0	0
ENSRNA049462336	0	0	0	0	0	0	0	0	0	0	0	0	0	0	0	0	0	0
ENSRNA049462368	0	0	0	0	0	0	0	0	0	0	0	0	0	0	0	0	0	0
ENSRNA049462384	0	0	0	0	0	0	0	0	0	0	0	0	0	0	0	0	0	0
ENSRNA049462394	0	0	0	0	0	0	0	0	0	0	0	0	0	0	0	0	0	0
ENSRNA049462409	0	0	0	0	0	0	0	0	0	0	0	0	0	0	0	0	0	0
ENSRNA049462422	0	0	0	0	0	0	0	0	0	0	0	0	0	0	0	0	0	0
ENSRNA049462434	0	0	0	0	0	0	0	0	0	0	0	0	0	0	0	0	0	0
ENSRNA049462444	0	0	0	0	0	0	0	0	0	0	0	0	0	0	0	0	0	0
ENSRNA049462466	0	0	0	0	0	0	0	0	0	0	0	0	0	0	0	0	0	0
ENSRNA049462478	0	0	0	0	0	0	0	0	0	0	0	0	0	0	0	0	0	0
ENSRNA049462495	0	0	0	0	0	0	0	0	0	0	0	0	0	0	0	0	0	0
ENSRNA049462513	0	0	0	0	0	0	0	0	0	0	0	0	0	0	0	0	0	0
ENSRNA049462526	0	0	0	0	0	0	0	0	0	0	0	0	0	0	0	0	0	0
ENSRNA049462546	0	0	0	0	0	0	0	0	0	0	0	0	0	0	0	0	0	0
ENSRNA049462561	0	0	0	0	0	0	0	0	0	0	0	0	0	0	0	0	0	0
ENSRNA049462579	0	0	0	0	0	0	0	0	0	0	0	0	0	0	0	0	0	0
ENSRNA049462591	0	0	0	0	0	0	0	0	0	0	0	0	0	0	0	0	0	0
ENSRNA049462607	0	0	0	0	0	0	0	0	0	0	0	0	0	0	0	0	0	0
ENSRNA049462619	0	0	0	0	0	0	0	0	0	0	0	0	0	0	0	0	0	0
ENSRNA049462633	0	0	0	0	0	0	0	0	0	0	0	0	0	0	0	0	0	0
ENSRNA049462644	0	0	0	0	0	0	0	0	0	0	0	0	0	0	0	0	0	0
ENSRNA049462663	0	0	0	0	0	0	0	0	0	0	0	0	0	0	0	0	0	0
ENSRNA049462679	0	0	0	0	0	0	0	0	0	0	0	0	0	0	0	0	0	0
ENSRNA049462694	0	0	0	0	0	0	0	0	0	0	0	0	0	0	0	0	0	0
ENSRNA049462708	0	0	0	0	0	0	0	0	0	0	0	0	0	0	0	0	0	0
ENSRNA049462721	0	0	0	0	0	0	0	0	0	0	0	0	0	0	0	0	0	0
ENSRNA049462731	0	0	0	0	0	0	0	0	0	0	0	0	0	0	0	0	0	0
ENSRNA049462746	0	0	0	0	0	0	0	0	0	0	0	0	0	0	0	0	0	0
ENSRNA049462757	0	0	0	0	0	0	0	0	0	0	0	0	0	0	0	0	0	0
ENSRNA049462769	0	0	0	0	0	0	0	0	0	0	0	0	0	0	0	0	0	0
ENSRNA049462793	0	0	0	0	0	0	0	0	0	0	0	0	0	0	0	0	0	0
ENSRNA049462808	0	0	0	0	0	0	0	0	0	0	0	0	0	0	0	0	0	0
ENSRNA049462823	0	0	0	0	0	0	0	0	0	0	0	0	0	0	0	0	0	0
ENSRNA049462834	0	0	0	0	0	0	0	0	0	0	0	0	0	0	0	0	0	0
ENSRNA049462849	0	0	0	0	0	0	0	0	0	0	0	0	0	0	0	0	0	0
ENSRNA049462862	0	0	0	0	0	0	0	0	0	0	0	0	0	0	0	0	0	0
ENSRNA049462873	0	0	0	0	0	0	0	0	0	0	0	0	0	0	0	0	0	0
ENSRNA049462881	0	0	0	0	0	0	0	0	0	0	0	0	0	0	0	0	0	0
ENSRNA049462891	0	0	0	0	0	0	0	0	0	0	0	0	0	0	0	0	0	0
ENSRNA049462903	0	0	0	0	0	0	0	0	0	0	0	0	0	0	0	0	0	0
ENSRNA049462912	0	0	0	0	0	0	0	0	0	0	0	0	0	0	0	0	0	0
ENSRNA049462922	0	0	0	0	0	0	0	0	0	0	0	0	0	0	0	0	0	0
ENSRNA049462934	0	0	0	0	0	0	0	0	0	0	0	0	0	0	0	0	0	1.77528
ENSRNA049462943	0	0	0	0	0	0	0	0	0	0	0	0	0	0	0	0	0	0.887642
ENSRNA049462960	0	0	0	0	0	0	0	0	0	0	0	0	0	0	0	0	0	0
ENSRNA049462969	0	0	0	0	0	0	0	0	0	0	0	0	0	0	0	0	0	0
ENSRNA049462978	0	0	0	0	0	0	0	0	0	0	0	0	0	0	0	0	0	0
ENSRNA049462991	0	0	0	0	0	0	0	0	0	0	0	0	0	0	0	0	0	0
ENSRNA049463004	0	0	0	0	0	0	0	0	0	0	0	0	0	0	0	0	0	0
ENSRNA049463017	0	0	0	0	0	0	0	0	0	0	0	0	0	0	0	0	0	0
ENSRNA049463040	0	0	0	0	0	0	0	0	0	0	0	0	0	0	0	0	0	0
ENSRNA049463052	0	0	0	0	0	0	0	0	0	0	0	0	0	0	0	0	0	0
ENSRNA049463062	0	0	0	0	0	0	0	0	0	0	0	0	0	0	0	0	0	0
ENSRNA049463074	0	0	0	0	0	0	0	0	0	0	0	0	0	0	0	0	0	0
ENSRNA049463090	0	0	0	0	0	0	0	0	0	0	0	0	0	0	0	0	0	0
ENSRNA049463101	0	0	0	0	0	0	0	0	0	0	0	0	0	0	0	0	0	0
ENSRNA049463113	0	0	0	0	0	0	0	0	0	0	0	0	0	0	0	0	0	0
ENSRNA049463122	0	0	0	0	0	0	0	0	0	0	0	0	0	0	0	0	0	0
ENSRNA049463145	0	0	0	0	0	0	0	0	0	0	0	0	0	0	0	0	0	0
ENSRNA049463155	0	0	0	0	0	0	0	0	0	0	0	0	0	0	0	0	0	0
ENSRNA049463166	0	0	0	0	0	0	0	0	0	0	0	0	0	0.840917	0	0	0	0
ENSRNA049463179	0	0	0	0	0	0	0	0	0	0	0	0	0	0	0	0	0	0
ENSRNA049463190	0	0	0	0	0	0	0	0	0	0	0	0	0	0	0	0	0	0
ENSRNA049463207	0	0	0	0	0	0	0	0	0	0	0	0	0	0	0	0	0	0
ENSRNA049463217	0	0	0	0	0	0	0	0	0	0	0	0	0	0	0	0	0	0
ENSRNA049463230	0	0	0	0	0	0	0	0	0	0	0	0	0	0	0	0	0	0
ENSRNA049463242	0	0	0	0	0	0	0	0	0	0	0	0	0	0	0	0	0	0
ENSRNA049463253	0	0	0	0	0	0	0	0	0	0	0	0	0	0	0	0	0	0
ENSRNA049463262	0	0	0	0	0	0	0	0	0	0	0	0	0	0	0	0	0	0
ENSRNA049463271	0	0	0	0	0	0	0	0	0	0	0	0	0	0	0	0	0	0
ENSRNA049463287	0	0	0	0	0	0	0	0	0	0	0	0	0	0	0	0	0	0
ENSRNA049463302	0	0	0	0	0	0	0	0	0	0	0	0	0	0	0	0	0	0
ENSRNA049463323	0	0	0	0	0	0	0	0	0	0	0	0	0	0	0	0	0	0
ENSRNA049463337	0	0	0	0	0	0	0	0	0	0	0	0	0	0	0	0	0	0
ENSRNA049463343	0	0	0	0	0	0	0	0	0	0	0	0	0	0	0	0	0	0
ENSRNA049463359	0	0	0	0	0	0	0	0	0	0	0	0	0	0	0	0	0	0
ENSRNA049463371	0	0	0	0	0	0	0	0	0	0	0	0	0	0	0	0	0	0
ENSRNA049463383	0	0	0	0	0	0	0	0	0	0	0	0	0	0	0	0	0	0
ENSRNA049463393	0	0	0	0	0	0	0	0	0	0	0	0	0	0	0	0	0	0
ENSRNA049463404	0	0	0	0	0	0	0	0	0	0	0	0	0	0	0	0	0	0
ENSRNA049463419	0	0	0	0	0	0	0	0	0	0	0	0	0	0	0	0	0	0
ENSRNA049463429	0	0	0	0	0	0	0	0	0	0	0	0	0	0	0	0	0	0
ENSRNA049463442	0	0	0	0	0	0	0	0	0	0	0	0	0	0	0	0	0	0
ENSRNA049463455	0	0	0	0	0	0	0	0	0	0	0	0	0	0	0	0	0	0
ENSRNA049463466	0	0	0	0	0	0	0	0	0	0	0	0	0	0	0	0	0	0
ENSRNA049463480	0	0	0	0	0	0	0	0	0	0	0	0	0	0	0	0	0	0
ENSRNA049463497	0	0	0	0	0	0	0	0	0	0	0	0	0	0	0	0	0	0
ENSRNA049463510	0	0	0	0	0	0	0	0	0	0	0	0	0	0	0	0	0	0
ENSRNA049463520	0	0	0	0	0	0	0	0	0	0	0	0	0	0	0	0	0	0
ENSRNA049463527	0	0	0	0	0	0	0	0	0	0	0	0	0	0	0	0	0	0
ENSRNA049463547	0	0	0	0	0	0	0	0	0	0	0	0	0	0	0	0	0	0
ENSRNA049463560	0	0	0	0	0	0	0	0	0	0	0	0	0	0	0	0	0	0
ENSRNA049463579	0	0	0	0	0	0	0	0	0	0	0	0	0	0	0	0	0	0
ENSRNA049463596	0	0	0	0	0	0	0	0	0	0	0	0	0	0	0	0	0	0
ENSRNA049463606	0	0	0	0	0	0	0	0	0	0	0	0	0	0	0	0	0	0
ENSRNA049463618	0	0	0	0	0	0	0	0	0	0	0	0	0	0	0	0	0	0
ENSRNA049463627	0	0	0	0	0	0	0	0	0	0	0	0	0	0	0	0	0	0
ENSRNA049463638	0	0	0	0	0	0	0	0	0	0	0	0	0	0	0	0	0	0
ENSRNA049463653	0	0	0	0	0	0	0	0	0	0	0	0	0	0	0	0	0	0
ENSRNA049463661	0	0	0	0	0	0	0	0	0	0	0	0	0	0	0	0	0	0
ENSRNA049463673	0	0	0	0	0	0	0	0	0	0	0	0	0	0	0	0	0	0
ENSRNA049463684	0	0	0	0	0	0	0	0	0	0	0	0	0	0	0	0	0	0
ENSRNA049463691	0	0	0	0	0	0	0	0	0	0	0	0	0	0	0	0	0	0
ENSRNA049463709	0	0	0	0	0	0	0	0	0	0	0	0	0	0	0	0	0	0
ENSRNA049463722	0	0	0	0	0	0	0	0	0	0	0	0	0	0	0	0	0	0
ENSRNA049463739	0	0	0	0	0	0	0	0	0	0	0	0	0	0	0	0	0	0
ENSRNA049463748	0	0	0	0	0	0	0	0	0	0	0	0	0	0	0	0	0	0
ENSRNA049463763	0	0	0	0	0	0	0	0	0	0	0	0	0	0	0	0	0	0
ENSRNA049463771	0	0	0	0	0	0	0	0	0	0	0	0	0	0	0	0	0	0
ENSRNA049463788	0	0	0	0	0	0	0	0	0	0	0	0	0	0	0	0	0	0
ENSRNA049463800	0	0	0	0	0	0	0	0	0	0	0	0	0	0	0	0	0	0
ENSRNA049463809	0	0	0	0	0	0	0	0	0	0	0	0	0	0	0	0	0	0
ENSRNA049463830	0	0	0	0	0	0	0	0	0	0	0	0	0	0	0	0	0	0
ENSRNA049463843	0	0	0	0	0	0	0	0	0	0	0	0	0	0	0	0	0	0
ENSRNA049463855	0	0	0	0	0	0	0	0	0	0	0	0	0	0	0	0	0	0
ENSRNA049463867	0	0	0	0	1.95021	0	0	0	0	0	0	0	0	0	0	0	0	0
ENSRNA049463884	0	0	0	0	0	0	0	0	0	0	0	0	0	0	0	0	0	0
ENSRNA049463894	0	0	0	0.839652	0	0	0	1.60283	0	0	0	0.881479	0	0.840917	0.880094	0	0	0
ENSRNA049463908	0	0	0	0	0	0	0	0	0	0	0	0	0	0	0	0	0	0
ENSRNA049463915	0	0	0	0	0	0	0	0	0	0	0	0	0	0	0	0	0	0
ENSRNA049463923	0	0	0	0	0	0	0	0	0	0	0	0	0	0	0	0	0	0
ENSRNA049463932	0	0	0	0	0	0	0	0	0	0	0	0	0	0	0	0	0	0
ENSRNA049463941	0	0	0	0	0	0	0	0	0	0	0	0	0	0	0	0	0	0
ENSRNA049463948	0	0	0	0	0	0	0	0	0	0	0	0	0	0	0	0	0	0
ENSRNA049463954	0	0	0	0	0	0	0	0	0	0	0	0	0	0	0	0	0	0
ENSRNA049463965	0	0	0	0	0	0	0	0	0	0	0	0	0	0	0	0	0	0
ENSRNA049463972	0	0	0	0	0	0	0	0	0	0	0	0	0	0	0	0	0	0
ENSRNA049463978	0	0	0	0	0	0	0	0	0	0	0	0	0	0	0	0	0	0
ENSRNA049463997	0	0	0	0	0	0	0	0	0	0	0	0.881479	0	0	0	0	0	0
ENSRNA049464005	0	0	0	0	0	0	0	0	0	0	0	0	0	0	0	0	0	0
ENSRNA049464014	0	0	0	0	0	0	0	0	0	0	0	0	0	0	0	0	0	0
ENSRNA049464031	0	0	0	0.839652	0	0	0	0	0	0	0	0	0	0	0	0	0	0
ENSRNA049464050	0	0	0	0	0	0	0	0	0	0	0	0.881479	0	0	0	0	0	0
ENSRNA049464070	0	0	0	0	0	0	0	0	0	0	0	0	0	0	0	0	0	0
ENSRNA049464087	0	0	0	0	0	0	0	0	0	0	0	0	0	0	0	0	0	0
ENSRNA049464112	1.49883	0	0	0	0	1.62521	0	0	0	0	0	0	0	0	0	0	0	0
ENSRNA049464135	0	0	0	0.839652	0	0	0	0	0	0	0	0	0	0	0	0	1.00705	0
ENSRNA049464147	0	0	0	0.839652	0	0	0	0	0	0.97072	0	0	0	0.840917	0	0	1.00705	0
ENSRNA049464168	0	0	0	0	0	0	0	0	0	0	0	0	0	0	0	0	0	0
ENSRNA049464186	0	0	0	0	0	0	0	0	0	0	0	0	0	0	0	0	0	0
ENSRNA049464195	0	0	0	0	0	0	0	0	0	0	0	0	0	0.840917	0	0	1.00705	0
ENSRNA049464214	0	0	0	0	0	0	0	0	0	0	0	0	0	0	0	0	0	0
ENSRNA049464226	0	0	0	0	0	0	0	0	0	0	0	0	0	0	0	0	0	0
ENSRNA049464239	0	0	0	0	0	0	0	0	0	0	0	0	0	0	0	0	0	0
ENSRNA049464255	0	0	0	0	0	0	0	0	0	0	0	0	0	0	0	0	0	0
ENSRNA049464267	0	0	0	0	0	0	0	0	0	0	1	0	0	0	0	0	0	0
ENSRNA049464292	0	0	0	0	0	0	0	0	0	0	1	0	0	0	0	0	0	0
ENSRNA049464306	0	0	0	0	0	0	0	0	0	0	0	0	0	0	0	0	0	0
ENSRNA049464320	0	0	0	0	0	0	0	0	0	0	0	0	0	0	0	0	0	0
ENSRNA049464337	7.49413	8.60837	9.61332	7.55687	2.92531	6.50085	4.53617	6.41131	5.46552	11.6486	4	10.5777	7.59188	4.20459	5.28056	5.50622	10.0705	4.43821
ENSRNA049464350	7.49413	7.74754	12.2351	7.55687	4.87551	5.68824	4.53617	4.80848	4.68474	12.6194	4	10.5777	7.59188	5.0455	6.16066	3.67081	8.0564	5.32585
ENSRNA049464362	0	0	0	0	0	0.812606	0.907234	1.60283	0	2.91216	2	0	0	0.840917	0.880094	0	1.00705	0
ENSRNA049464376	0.749413	0	0.873938	0.839652	0	0.812606	0	0.801414	0	0	0	0.881479	0.948984	0	0	0	1.00705	0
ENSRNA049464390	0	0.860837	0	0	0	0	1.81447	0.801414	0	0.97072	0	0	0.948984	0	0	0.917704	0	0
ENSRNA049464406	0	0	0	0.839652	0	0	0	0.801414	0	0	0	0.881479	0.948984	0	0	0	1.00705	0
ENSRNA049464421	0	0	0	0	0	0	0	0	0	0	0	0	0	0	0	0	0	0
ENSRNA049464439	0	0	0	0	0	0	0	0	0	0	0	0	0	0	0	0	0	0
ENSRNA049464459	0	0	0	0	0	0	0	0	0	0	0	0	0	0	0	0	0	0
ENSRNA049464474	0	0	0	0	0	0	0	0	0	0	0	0	0	0	0	0	0	0
ENSRNA049464494	0	0	0	0	0	0	0	0	0	0	0	0	0	0	0.880094	0	0	0
ENSRNA049464512	0	0	0	0	0	0	0	0	0	0.97072	0	0	0	0	0	0	0	0
ENSRNA049464522	0	0	0	0	0	0	0	0	0	0	0	0	0	0	0	0	0	0
ENSRNA049464540	0	0	0	0	0	0	0	0	0	0	0	0	0	0	0	0	0	0
ENSRNA049464559	0	0	0	0	0	0	0	0	0	0	0	0	0	0	0	0	0	0
ENSRNA049464588	0	0	0	0	0	0	0	0	0	0	0	0	0	0	0	0	0	0
ENSRNA049464604	0	0	0	0	0	0	0	0	0	0	0	0	0	0	0	0	0	0
ENSRNA049464626	0	0	0	0	0	0	0	0	0	0	0	0	0	0	0	0	0	0
ENSRNA049464636	0	0	0	0	0	0	0	0	0	0	0	0	0	0	0.880094	0	0	0
ENSRNA049464650	0	0	0	0	0	0	0	0	0	0	0	0	0	0	0	0	0	0
ENSRNA049464671	0	0	0	0	0	0	0	0	0	0	0	0	0	0	0	0	0	0
ENSRNA049464685	0	0	0	0	0	0	0	0	0	0	0	0	0	0	0	0	0	0
ENSRNA049464702	0	0	0	0	0	0	0	0	0	0	0	0	0	0	0	0	0	0
ENSRNA049464710	0	0	0	0	0	0	0	0	0.780789	0	0	0	0	0	0	0.917704	0	0
ENSRNA049464722	0	0	0	0	0	0	0	0	0	0	0	0	0	0	0	0	0	0
ENSRNA049464747	0	0	0	0	0	0	0	0	0	0	0	0	0	0	0	0	2.0141	0
ENSRNA049464762	0	0	0	0	0	0	0	0	0	0	0	0	0	0	0	0	0	0
ENSRNA049464777	0	0	0	0	0	0	0	0	0	0	0	0	0	0	0	0	0	0
ENSRNA049464790	0	0	0	0	0	0	0	0	0	0	0	0	0	0	0	0	0	0
ENSRNA049464800	0	0	0	0	0	0	0	0	0	0	0	0	0	0	0	0	0	0
ENSRNA049464813	0	0	0	0	0	0	0	0	0	0	0	0	0	0	0	0	0	0
ENSRNA049464827	0	0	0	0	0	0	0	0	0	0	0	0	0	0	0	0	0	0
ENSRNA049464844	0	0	0	0	0	0	0	0	0	0	0	0	0	0	0	0	0	0
ENSRNA049464856	0	0	0	0	0	0	0	0	0	0	0	0	0	0	0	0	0	0
ENSRNA049464873	0	0	0	0.839652	0	0	0	0	0	0	0	0	0	0	0	0	0	0
ENSRNA049464885	0	0	0	0	0	0	0	0	0	0	0	0	0	0	0	0	0	0
ENSRNA049464898	0	0	0	0	0	0	0	0	0	0	0	0	0	0	0	0	0	0
ENSRNA049464909	0	0	0	0	0	0	0	0	0	0	0	0	0	0	0	0	0	0
ENSRNA049464920	0	0	0	0	0	0	0	0	0	0	0	0	0	0	0	0	0	0
ENSRNA049464932	0	0	0	0	0	0	0	0	0	0	0	0	0	0	0	0	0	0
ENSRNA049464947	0	0	0	0	0	0	0	0	0	0	0	1.76296	0	0	0	0	0	0
ENSRNA049464964	0	0	0	0	0	0	0	0	0	0	0	0	0	0	0	0	0	0
ENSRNA049464982	0	0	0	0	0	0	0	0	0	0	0	0	0	0	0	0	0	0
ENSRNA049464992	0	0	0	0	0	0	0	0	0	0	0	0	0	0	0	0	0	0
ENSRNA049465007	0	0	0	0	0	0	0	0	0	0	0	0	0	0	0	0	0	0
ENSRNA049465019	0	0	0	0	0	0	0	0	0	0	0	0	0	0	0	0	0	0
ENSRNA049465032	0	0	0	0	0	0	0	0	0	0	0	0	0	0	0	0	0	0
ENSRNA049465047	0	0	0	0	0	0	0	0	0	0	0	0	0	0	0	0	0	0
ENSRNA049465063	0	0	0	0	0	0	0	0	0	0	0	0	0	0	0	0	0	0
ENSRNA049465073	0	0	0	0	0	0	0	0	0	0	0	0	0	0	0	0	0	0
ENSRNA049465084	0	0	0	0	0	0	0	0	0	0	1	0	0	0	0	0	0	0
ENSRNA049465098	0	0	0	0	0	0	0	0	0	0	0	0	0	0	0	0	0	0
ENSRNA049465112	0	0	0	0	0	0	0	0	0	0	0	0	0	0	0	0	0	0
ENSRNA049465136	0	0	0	0	0	0	0	0	0	0	0	0	0	0	0	0	0	0
ENSRNA049465150	0	0	0	0	0	0	0	0	0	0	0	0	0	0	0	0	0	0
ENSRNA049465164	0	0	0	0	0	0	0	0	0	0	0	0.881479	0	0	0	0	0	0
ENSRNA049465179	0	0	0	0	0	0	0	0	0	0	0	0	0	0	0	0	0	0
ENSRNA049465193	0	0	0.873938	1.6793	0	0	0	0	0	0	0	0.881479	0	0	0	0	0	0
ENSRNA049465207	0	0	0	0	0	0	0	0	0	0	0	0	0	0	0	0	0	0
ENSRNA049465222	0	0	0	0	0	0	0	0	0	0	0	0	0	0	0	0	0	0
ENSRNA049465239	0	0	0	0	0	0	0	0	0	0	0	0	0	0	0	0	0	0
ENSRNA049465246	0	0	0	0	0	0	0	0	0	0	0	0	0	0	0.880094	0	0	0
ENSRNA049465261	0	0	0	0	0	0	0	0	0	0	0	0	0	0	0.880094	0	0	0
ENSRNA049465273	0	0	0	0	0	0	0	0	0	0	0	0	0	0	0.880094	0	0	0
ENSRNA049465288	0	0	0	0	0	0	0	0	0	0.97072	0	0	0	0	0.880094	0	0	0
ENSRNA049465305	0	0	0	0	0	0	0	0	0	0	0	0	0	0	0	0	0	0
ENSRNA049465316	0	0	0	0	0	0	0	0	0	0	0	0	0	0	0	0	0	0
ENSRNA049465328	0	0	0	0	0	0	0	0	0	0	0	0.881479	0	0	0	0	0	0
ENSRNA049465339	0	0	0	0	0	0	0	0	0	0	0	0	0	0	0	1.83541	0	0
ENSRNA049465351	0	0	0	0	0.975103	0	0	0	0	0	0	0.881479	0	0.840917	0	0	0	0
ENSRNA049465363	0	0	0	0	0	0	0	0	0	0	0	0.881479	0	0.840917	0	0	0	0
ENSRNA049465375	0	0	0	0	0	0	0	0	0	0	0	1.76296	0	0.840917	0	0	0	0
ENSRNA049465394	0	0	0	0	0	0	0	0	0	0	0	0.881479	0	0.840917	0	0	0	0
ENSRNA049465402	0	0	0	0	0	0	0	0	0	0	0	0	0	0	0	0	0	0
ENSRNA049465416	0	0	0	0	0	0	0	0	0	0	0	0	0	0	0	0	0	0
ENSRNA049465425	0	0	0	0	0	0	0	0	0	0	0	0	0	0	0	0	0	0
ENSRNA049465440	0	0	0	0	0	0	0	0	0	0	0	0	0	0	0	0	0	0
ENSRNA049465459	0	0	0	0	0	0	0	0	0	0	0	0	0	0	0	0	0	0
ENSRNA049465472	0	0	0	0	0	0	0	0	0	0	0	0	0	0	0	0	0	0
ENSRNA049465486	0	0	0	0	0	0	0	0	0	0	0	0	0	0	0	0	0	0
ENSRNA049465500	0	0	0	0	0	0	0	0	0	0	0	0	0	0	0	0	0	0
ENSRNA049465518	0	0	0	0	0	0	0	0	0	0	0	0	0	0	0	0	0	0
ENSRNA049465529	0	0	0	0.839652	0	0	0	0	0	0	0	0	0	0	0	0	0	0
ENSRNA049465537	0	0	0	0	0	0	0	0.801414	0	0	0	0.881479	0	0	0	0	0	0
ENSRNA049465551	0	0	0	0	0	0	0	0	0	0	0	0	0	0	0	0	0	0
ENSRNA049465568	0	0	0	0	0	0	0	0	0	0	0	0	0	0	0	0	0	0
ENSRNA049465578	0	0	0	0	0	0	0	0	0	0	0	0	0	0	0	0	0	0
ENSRNA049465588	0	0	0	0	0	0	0	0	0	0	0	0	0	0	0	0	0	0
ENSRNA049465599	0	0	0	0	0	0	0	0	0	0	0	0	0	0	0	0	0	0
ENSRNA049465613	0	0	0	0	0	0	0	0	0	0	0	0	0	0	0	0	0	0
ENSRNA049465626	0	0	0	0	0	0	0	0	0	0	0	0	0	0	0	0	0	0
ENSRNA049465644	0	0	0	0	0	0	0	0	0	0	0	0	0	0.840917	0	0	0	0
ENSRNA049465661	0	0	0	0	0	0	0	0	0	0	0	0	0	0	0	0	0	0
ENSRNA049465673	0	0	0	0	0	0	0	0	0	0	0	0.881479	0	0.840917	0	0	1.00705	0
ENSRNA049465683	0.749413	0	0	0	0	0	0.907234	0	0	0	0	0	0	0	0	0	0	0
ENSRNA049465696	0	0	0	0	0	0	0	0.801414	0	0	0	0	0	0.840917	0	0.917704	1.00705	0
ENSRNA049465705	0	0	0	0	0	0	0	0	0	0	0	0	0	0	0	0	0	0
ENSRNA049465717	0	0	0	0	0	0	0	0	0	0	0	0	0	0	0	0	0	0
ENSRNA049465729	0	0	0	0	0	0	0	0	0	0	0	0	0	0	0	0	0	0
ENSRNA049465741	0	0	0	0	0	0	0	0	0	0	0	0	0	0	0	0	0	0
ENSRNA049465758	0	0	0	0	0	0	0	0	0	0	0	0	0	0	0	0	0	0
ENSRNA049465777	0	0	0	0	0	0	0	0	0	0	0	0	0	0	0	0	0	0
ENSRNA049465790	0	0	0	0	0	0	0	0	0	0	0	0	0	0	0	0	0	0
ENSRNA049465804	0	0	0	0	0	0	0	0	0	0	0	0	0	0	0	0	0	0
ENSRNA049465815	0	0	0	0	0	0	0	0	0	0	0	0	0	0	0	0	0	0
ENSRNA049465831	0	0	0	0	0.975103	0	0	0	0	0	0	0	0	0	0	0	0	0
ENSRNA049465844	0	0	0	0	0	0	0	0	0	0	0	0	0	0	0	0	0	0
ENSRNA049465865	0	0	0	0	0	0	0	0	0	0	0	0	0	0	0	0	0	0
ENSRNA049465878	0	0	0	0	0	0	0	0	0	1.94144	0	0.881479	0	0	0	0	0	0
ENSRNA049465895	0	0.860837	0.873938	0	0	0	0	0.801414	0	0.97072	0	0.881479	0	0	0	0	0	0
ENSRNA049465908	0	0	0	0	0	0	0	0	0	0	0	0	0	0	0	0	0	0
ENSRNA049465920	0	0	0	0	0	0	0	0	0	0	0	0	0	0	0	0	0	0
ENSRNA049465936	0	0	0	0	0	0	0	0	0	0.97072	0	0	0	0	0	0	0	0
ENSRNA049465950	0	0	0	0.839652	0	0	0	0	0	0	0	0.881479	0	0.840917	0	0	0	0
ENSRNA049465965	0	0	0	0	0	0	0	0	0	0	0	0	0	0	0	0	0	0
ENSRNA049465985	0	0	0	0	0	0	0	0	0	0	1	0	0	0	0	0	0	0
ENSRNA049465995	0	0	0	0	0	0	0	0	0	0	0	0	0	0	0	0	0	0
ENSRNA049466009	0	0	0	0	0	0	0	0	0	0	0	0	0	0	0	0	0	0
ENSRNA049466023	0	0	0	0	0	0	0	0	0	0.97072	0	0	0	0	0	0	0	0
ENSRNA049466032	0	0	0	0	0	0	0	0	0	0	0	0	0	0	0	0	0	0
ENSRNA049466043	0	0	0	0	0.975103	0	0	0	0	0.97072	0	0	0	0	0	0.917704	0	0
ENSRNA049466056	0	0	0	0	0	0	0	0	0	0	0	0	0	0	0	0	0	0
ENSRNA049466066	0	0	0	0	0	0	0	0	0	0	1	0	0	0	0	0	0	0
ENSRNA049466079	0	0	0	0	0	0	0	0	0	0	0	0	0	0	0	0	0	0
ENSRNA049466092	0	0	0	0	0	0	0	0	0	0	0	0	0	0	0	0	0	0
ENSRNA049466109	0	0	0	0	0	0	0	0	0	0	0	0	0	0	0	0	0	0
ENSRNA049466122	0	0	1.74788	0	0	0	1.81447	0	0	0	0	0	0	0	0	0	0	0
ENSRNA049466133	0	0	0	0	0	0	0	0	0.780789	0	0	0	0	0	0	0.917704	0	0
ENSRNA049466149	0	0	0	0	0	0	0	0	0	0	0	0	0	0	0	0	0	0
ENSRNA049466164	0	0	0	0	0	0	0	0	0.780789	0	0	0	0	0	0	0.917704	0	0
ENSRNA049466177	0	0	0	0	0	0	0	0	0	0	0	0	0	0	0	0.917704	0	0
ENSRNA049466190	0	0	0	0.839652	0	0	1.81447	0.801414	0.780789	1.94144	0	0	0	0	0	0	0	0
ENSRNA049466203	0	0	0	0.839652	0	0	1.81447	0.801414	0.780789	1.94144	0	0	0	0	0	0	0	0
ENSRNA049466212	0	0	0	0	0	0	0	0	0	0	1	0.881479	0	0	0	0	0	0
ENSRNA049466228	0	0	0	0	0	0	0	0.801414	0	0	1	0	0	0.840917	0	0	0	0
ENSRNA049466238	0	0	0	0	0	0	0.907234	0	0	0	0	0.881479	0	0	0	0	0	0
ENSRNA049466257	0	0	0	0	0	0	0	0	0	0	1	0	0	0	0	0	0	0
ENSRNA049466274	0	0	0	0	0	0	0	0	0	0	0	0	0	0	0	0	0	0
ENSRNA049466290	0	0	0	0	0	0	0	0	0	0	0	0	0	0	0	0	0	0
ENSRNA049466307	0	0	0	0	0	0	0	0	0	0	0	0	0	0	0	0	0	0
ENSRNA049466313	0	0	0	0	0	0	0	0	0	0	0	0	0	0	0	0	0	0
ENSRNA049466332	0	0	0	0	0	0	0	0	0	0	0	0	0	0	0	0	0	0
ENSRNA049466340	0	0	0	0	0	0	0	0	0	0	0	0	0	0	0	0	0	0
ENSRNA049466346	0	0	0	0	0	0	0	0	0	0	0	0	0	0	0	0	0	0
ENSRNA049466351	0	0	0	0	0	0	0	0	0	0	0	0	0	0	0	0	0	0
ENSRNA049466361	0	0	0	0	0	0	0	0	0	0	0	0	0	0	0	0	0	0
ENSRNA049466372	0	0	0	0	0	0	0	0	0	0	0	0	0	0	0	0	0	0
ENSRNA049466384	0	0	0	0	0	0	0	0	0	0	0	0	0	0	0	0	0	0
ENSRNA049466391	0	0	0	0	0	0	0	0	0	0	0	0	0	0	0	0	0	0
ENSRNA049466402	0	0	0	0	0	0	0	0	0	0	0	0	0	0	0	0	0	0
ENSRNA049466415	0	0	0	0	0	0	0	0	0	0	0	0	0	0	0	0	0	0
ENSRNA049466421	0	0	0	0	0.975103	0	0	0	0	0.97072	0	0	0	0	0.880094	0.917704	0	0
ENSRNA049466439	0	0	0	0	0	0	0	0	0	0	0	0	0.948984	0	0	0	0	0
ENSRNA049466449	0	0	0	0	0	0	0	0	0	0	0	0	0	0	0	0	0	0
ENSRNA049466458	0	0.860837	0	0	0	0	0	0.801414	0	0	1	0	0	0	0.880094	0.917704	0	0
ENSRNA049466469	0	0	0	0	0	0	0	0	0	0	0	0	0	0	0	0	0	0
ENSRNA049466477	0	0	0	0	1.95021	0	1.81447	0	0	0	0	0	0	0	0	0	0	0
ENSRNA049466496	0	0	0	0	0	0	0	0	0	0	0	0	0	0	0	0	0	0
ENSRNA049466505	0	0	0.873938	0.839652	0	0	0	0	0	0.97072	0	0.881479	0	1.68183	0	0.917704	1.00705	0
ENSRNA049466517	0	0	0.873938	0	0	0	0	0	0	0.97072	0	0.881479	0	1.68183	0	0.917704	1.00705	0
ENSRNA049466535	0	0	0	0.839652	0	0	0	0	0	0.97072	0	0	0	1.68183	0	0	1.00705	0
ENSRNA049466549	0	0	0.873938	0.839652	0	0	0	0	0	0.97072	0	0.881479	0	1.68183	0	0.917704	1.00705	0
ENSRNA049466560	0	0	0	0.839652	0	0	0	0	0	0	1	0	0.948984	0	0	0.917704	0	0
ENSRNA049466573	0	0.860837	0	0	0	0	0	1.60283	0	0.97072	0	0.881479	0.948984	0	0	0.917704	0	0
ENSRNA049466585	0	0	0	0.839652	0	0	0	0.801414	0	0.97072	0	0.881479	0	0.840917	0	0	1.00705	0
ENSRNA049466602	0	0	0	0	0	0	0	0.801414	0	0.97072	0	0	0	0.840917	0	0	0	0
ENSRNA049466620	0	0	0	0.839652	0	0	0	0	0	0	0	0	0	0	0	0	0	0
ENSRNA049466635	0	0	0	0	0	0	0	0	0	0	0	0	0	0	0	0	0	0
ENSRNA049466651	0	0	0	0	0	0	0	0	0	0	0	0	0	0	0	0	0	0
ENSRNA049466660	0	0	0.873938	0.839652	0	0	0	0	0	0	1	0	0	0	0.880094	0	1.00705	0
ENSRNA049466672	0	0	0.873938	1.6793	0	0.812606	0.907234	0.801414	0	1.94144	1	0.881479	0	0.840917	0	0	0	0
ENSRNA049466679	0	0	0	0	0	0	0.907234	0.801414	0	1.94144	0	0.881479	0.948984	0	0	0.917704	0	0
ENSRNA049466688	0	0	0	0.839652	0	0	0.907234	0	0	0.97072	0	0.881479	0.948984	0	0	0.917704	1.00705	0
ENSRNA049466698	0	0	0.873938	0	0	0	0	0.801414	0	0.97072	0	0.881479	0	0	0	0	1.00705	0
ENSRNA049466713	0	0	0	0	0	0	0	0	0	0	0	0	0	0	0	0	0	0
ENSRNA049466719	0	0	0	0	0	0	0	0	0	0	0	0	0	0	0	0	0	0
ENSRNA049466727	0	0	0	0.839652	0	0	0	0	0	0.97072	0	0	0	0	0	0	0	0
ENSRNA049466736	0	0	0	0	0	0	0	0	0	0.97072	0	0	0	0	0	0	0	0
ENSRNA049466747	0	0	0	0.839652	0.975103	0	0	0	0	0.97072	1	0	0	0	0	0.917704	0	0
ENSRNA049466754	0	0.860837	0	0.839652	0	0	0	0.801414	0	0.97072	0	0	0	0.840917	0	0.917704	2.0141	0
ENSRNA049466762	0	0	0	0	0	0	0	0	0	0	0	0	0	0	0	0	0	0
ENSRNA049466774	0	0	0	0	0	0	0	0	0	0	0	0	0	0.840917	0	0	0	0
ENSRNA049466783	0	0	0	0	0	0	0	0	0	0	0	0.881479	0	0	0	0	0	0
ENSRNA049466791	0	0	0	0	0	0	0	0	0	0	0	0	0	0	0	0	0	0
ENSRNA049466800	0	0	0	0	1.95021	0	0	0	0	0	0	0	0	0	0	0	0	0
ENSRNA049466808	0	0.860837	0	0	0.975103	0	0.907234	0.801414	1.56158	0.97072	0	0.881479	0.948984	0	0	0.917704	1.00705	0
ENSRNA049466819	0	0	0	0	0	0	0	0.801414	0	0.97072	0	0.881479	0.948984	0	0	0.917704	1.00705	0
ENSRNA049466829	0	0	0	0	0	0	0	0.801414	0	0	0	0.881479	0	0.840917	0	0	0	0
ENSRNA049466847	0	0	0	0.839652	0	0	0	0.801414	0	0	1	0.881479	0	0	0	0	0	0
ENSRNA049466863	0	0	0	0	0	0	0	0	0	0	0	0	0	0	0	0	0	0
ENSRNA049466871	0	0	0	0.839652	0	0	0	0	0	0.97072	0	0	0	0.840917	0	0	1.00705	0
ENSRNA049466885	0	0	0	0	0	0	0	1.60283	0	1.94144	0	0	0	0	0	0	0	0
ENSRNA049466902	0	0	0	0	0.975103	0	0	0	0	0	0	0	0	0	0	0	0	0
ENSRNA049466915	0	0	0	0	0	0	0	0	0	0	0	0	0	0	0	0	0	0
ENSRNA049466929	0	0	0	0	0	0	0	0	0	0	2	0	0	0	0	0	0	0
ENSRNA049466944	0	0	0	0	0	0	0	0	0	0	0	0	0	0	0	0	0	0
ENSRNA049466958	0	0	1.74788	0	0	0	0	0	0	1.94144	2	0	0	0	0	0	0	0
ENSRNA049466974	0	0	0	0	0	0	0	0.801414	0	0	0	0	0	0	0	0	0	0
ENSRNA049466983	0	0	0	0	0	0	0	0.801414	0	0	0	0	0	0	0	0	0	0
ENSRNA049466999	0	0	0.873938	0	0	0	0	0	0	0.97072	0	0	0	0	0	0	0	0
ENSRNA049467016	0	0	1.74788	0	0	0	0	0	0	0.97072	1	0	0	0	0	0	0	0
ENSRNA049467028	0	0	0	0	0	0	0	0	0	2.91216	1	0	0	0	0	0	0	0
ENSRNA049467036	0	0	0.873938	0	0.975103	0	0	0	0	1.94144	1	0	0	0	0	0	0	0
ENSRNA049467049	0	0	0	0	0.975103	0	0	0	0	2.91216	1	0	0	0	0	0	0	0
ENSRNA049467067	0	0	0.873938	0	0.975103	0	0	0	0	0.97072	1	0	0	0	0	0	0	0
ENSRNA049467077	0	0	0.873938	0	0	0	0	0	0	1.94144	2	0.881479	0	0	0	0	0	0
ENSRNA049467088	0	0	0	0	0	0	0	0.801414	0	0	0	0	0	0.840917	0	0	1.00705	0
ENSRNA049467100	0	0	0	0	0	0	0	0	0	0	0	0	0	0	0	0	0	0
ENSRNA049467111	0	0	0	1.6793	0	0	0.907234	0.801414	0	0.97072	0	0.881479	0.948984	1.68183	0.880094	0.917704	1.00705	0.887642
ENSRNA049467125	0	0	0.873938	0.839652	0.975103	0	0.907234	0	0	0	0	0.881479	0	0.840917	0	0.917704	1.00705	0
ENSRNA049467135	0	0	0	0	0	0	0	0.801414	0	0.97072	1	0	0.948984	0.840917	0	0.917704	2.0141	0
ENSRNA049467147	0	0	0	0.839652	0	0.812606	0	0.801414	0	2.91216	1	0.881479	0.948984	0	0	0	1.00705	0
ENSRNA049467157	0	0	0	0.839652	0	0	0.907234	0	0	0.97072	0	0	0	0.840917	0	0	2.0141	0
ENSRNA049467169	0.749413	0.860837	0	0	0.975103	0	0.907234	0.801414	0	1.94144	0	0.881479	0	0	0.880094	0	1.00705	0
ENSRNA049467185	0	0	0	0.839652	0	0	0.907234	0.801414	0	1.94144	1	1.76296	1.89797	0.840917	0	0.917704	0	0
ENSRNA049467201	0	0	0	0	0	0.812606	0.907234	0.801414	0	1.94144	0	0.881479	0.948984	0	0	0.917704	1.00705	0
ENSRNA049467212	0	0	0	1.6793	0	0	0.907234	0.801414	0	1.94144	1	0.881479	1.89797	0	0	0.917704	2.0141	0
ENSRNA049467221	0.749413	0.860837	0.873938	0.839652	0	0	0	0	0	0	0	0	0	0.840917	0	0	0	0
ENSRNA049467232	0	0	0	10.9155	0.975103	0.812606	7.25787	14.4254	0	17.473	3	10.5777	6.64289	5.0455	3.52038	4.58852	6.0423	5.32585
ENSRNA049467239	0.749413	0	0	0	0	0	0	0.801414	0	2.91216	0	0	0.948984	1.68183	0	0.917704	0	0.887642
ENSRNA049467245	0	0	0	0	0.975103	0	0	0.801414	0	0.97072	1	0	0.948984	0	0	0.917704	1.00705	0
ENSRNA049467256	0	0.860837	0.873938	4.19826	0.975103	1.62521	1.81447	3.20566	1.56158	8.73648	1	5.28887	2.84695	1.68183	3.52038	3.67081	2.0141	1.77528
ENSRNA049467264	0	0.860837	0	0	0.975103	0	0	0	0	0.97072	0	0	0	0.840917	0	0	0	0
ENSRNA049467273	0	0	0.873938	0	0	0	0	0	0	0	0	0.881479	0	0	0	0	0	0
ENSRNA049467288	0	0	0	0.839652	0	0.812606	0	0	0	0	0	0	0.948984	0	0	0	1.00705	0
ENSRNA049467304	0	0.860837	0	0	0	0	0	0.801414	0	0.97072	0	0.881479	0	0	0	0	0	0
ENSRNA049467325	2.24824	3.44335	0.873938	15.9534	2.92531	2.43782	19.9591	12.8226	3.12316	30.0923	4	14.9851	15.1838	7.56826	4.40047	5.50622	5.03525	3.55057
ENSRNA049467339	0	0	0.873938	0	0	0	0.907234	0.801414	0	0.97072	0	0	0	0.840917	0	0.917704	0	0
ENSRNA049467354	0.749413	0.860837	0.873938	0.839652	0.975103	0.812606	0.907234	0.801414	0.780789	0.97072	1	0.881479	0.948984	0.840917	0.880094	0.917704	1.00705	0.887642
ENSRNA049467368	0	0	0	0.839652	0.975103	0	0.907234	0.801414	1.56158	0	0	1.76296	0.948984	0	0	0	1.00705	0.887642
ENSRNA049467379	0.749413	0	0	0.839652	0	0	0	0.801414	0	0.97072	0	0.881479	0	0	0	0	1.00705	0
ENSRNA049467390	0	0	0	0	0	0	0.907234	0.801414	0	0	1	0	0	0	0.880094	0	0	0
ENSRNA049467398	0	0	0	0	0	0	0	0.801414	0	0	0	0	0	0	0	0	0	0
ENSRNA049467413	0	0	0.873938	0	0	0.812606	0	0	0	0.97072	0	0.881479	0	0	0	0	1.00705	0
ENSRNA049467418	3.74706	6.8867	4.36969	46.1809	6.82572	8.93867	27.217	24.0424	5.46552	74.7455	7	55.5332	35.1124	15.9774	6.16066	18.3541	12.0846	8.87642
ENSRNA049467425	0	0	0.873938	0	0	0	0	0.801414	0	0	0	0.881479	0	0	0	0.917704	0	0
ENSRNA049467436	24.7306	39.5985	13.1091	168.77	37.0539	24.3782	152.415	112.999	34.3547	375.669	56	165.718	202.134	89.1372	37.844	48.6383	107.754	27.5169
ENSRNA049467448	0	0.860837	0	0.839652	0	0	0	0.801414	0	0	0	0	0	0.840917	0	0.917704	1.00705	0
ENSRNA049467460	3.74706	6.8867	3.49575	26.8689	5.85062	4.06303	20.8664	27.2481	3.12316	38.8288	4	39.6665	26.5716	17.6593	5.28056	13.7656	13.0916	6.21349
ENSRNA049467473	0	0	0	0	0	0	0.907234	0.801414	0.780789	0	1	0.881479	0.948984	0.840917	0	0	1.00705	0
ENSRNA049467483	13.4894	55.9544	29.7139	356.012	76.058	53.632	250.397	233.211	55.436	470.799	68	409.006	244.838	155.57	59.8464	130.314	121.853	62.1349
ENSRNA049467493	0	0	0	1.6793	0	0	0	0.801414	0	0	0	0	0	0	0	0	0	0
ENSRNA049467498	2.24824	9.46921	3.49575	43.6619	11.7012	5.68824	29.9387	23.241	5.46552	60.1847	9	44.0739	39.8573	16.8183	7.92084	11.9301	18.1269	15.0899
ENSRNA049467504	0	0.860837	0	0.839652	0	0	0.907234	0.801414	0	0	1	0.881479	0	0	0	0.917704	0	0
ENSRNA049467512	63.7001	0	0	0	0	0	541.619	0	117.899	0	0	0	0	0	0	0	0	0
ENSRNA049467516	0	0	0	0	0.975103	0	0.907234	0	0	0	0	0.881479	0	0	0	0.917704	1.00705	0
ENSRNA049467525	0	0	0	0	0	0	0	1.60283	0	0.97072	0	0.881479	0.948984	0.840917	0	0	0	0
ENSRNA049467531	0	0	0	0	0	0	0.907234	0	0	0	1	0.881479	0	0.840917	0	0	0	0
ENSRNA049467537	0	0.860837	0	0	0	0	0	0.801414	0	0	0	0	0	0.840917	0	0	0	0
ENSRNA049467547	0	0	0	0	0	0	0	0.801414	0	0.97072	0	0.881479	0	0	0	0	1.00705	0
ENSRNA049467552	0	0	0.873938	0.839652	0.975103	0	0	0.801414	0	0	0	0	0	0	0	0	1.00705	0
ENSRNA049467561	0	0	0	0	0.975103	0	0	0.801414	0	0.97072	0	0.881479	0	0	0.880094	0.917704	1.00705	0
ENSRNA049467575	0	0	0	0.839652	0	0	0	0.801414	0	0.97072	0	0	0	0.840917	0	0	0	0
ENSRNA049467586	0	0	0	0	0	0	0	0.801414	0	0.97072	0	0	0	0.840917	0	0	0	0
ENSRNA049467599	0	0	0	0	0	0	0	0.801414	0	0	1	0	0	0	0	0.917704	0	0
ENSRNA049467607	0	0	0	0.839652	0	0	0	0.801414	0	0	0	0.881479	0	0.840917	0	0	1.00705	0
ENSRNA049467618	0.749413	0	0	0.839652	0.975103	0	0.907234	0	0	0.97072	0	0.881479	0	0	0	0	0	0
ENSRNA049467632	0	0	0	0.839652	0	0.812606	0	1.60283	0	2.91216	2	0.881479	0.948984	1.68183	0.880094	0	1.00705	0
ENSRNA049467644	0	0	0	0	0.975103	0	0	0.801414	0	0.97072	1	0	0	0.840917	0	0	0	0
ENSRNA049467654	0	0	0	0.839652	0	0	0.907234	0.801414	0	0.97072	0	0.881479	0	0	0	0.917704	0	0
ENSRNA049467668	0	0	0	0.839652	0	0	0	0	0	0.97072	0	0	0	0.840917	0	0	1.00705	0
ENSRNA049467673	0	0	0	0.839652	0	0	0	0	0	0	0	0	0	0.840917	0	0.917704	0	0
ENSRNA049467687	0	0	0	0	0	0.812606	0.907234	0	0	0.97072	1	0.881479	0	1.68183	0	0	1.00705	0
ENSRNA049467699	0	0	1.74788	0.839652	0	1.62521	0	0	0	0.97072	0	0.881479	0	0	1.76019	0	1.00705	0
ENSRNA049467707	103.419	117.935	91.7635	316.549	150.166	75.5724	172.374	209.169	96.0371	299.953	91	215.962	265.716	130.342	183.06	117.466	144.008	124.27
ENSRNA049467758	0.749413	0.860837	0.873938	0.839652	0.975103	0.812606	0.907234	0.801414	0.780789	0.97072	1	0.881479	0.948984	0.840917	0.880094	0.917704	1.00705	0.887642
ENSRNA049467767	713.441	1495.27	1171.95	9815.53	1787.36	1660.97	4847.35	5762.17	1143.86	13904.6	1861	9837.3	6832.69	3294.71	1747.87	3737.81	3976.84	2008.73
ENSRNA049467780	0	0	0	0	0	0	0	0	0	0	0	0	0	0	0	0	0	0
ENSRNA049467786	1358.69	2946.65	2250.39	19925.8	3531.82	3002.58	8899.06	11987.5	2210.41	27880.1	3644	19812.1	13464.2	6841.7	3427.97	7644.47	8033.23	3849.7
ENSRNA049467792	8.24354	7.74754	4.36969	63.8136	12.6763	8.12606	49.8979	36.865	10.1503	83.4819	20	91.6738	29.4185	16.8183	11.4412	29.3665	20.141	15.0899
ENSRNA049467804	0	0	0	0	0	0	0	0	0	0	0	0	0	0	0	0	0	0
ENSRNA049467812	0	0	0	0	0	0	0	0	0	0	0	0	0	0	0	0	0	0
ENSRNA049467820	2.24824	2.58251	2.62181	2.51896	2.92531	8.12606	2.7217	2.40424	2.34237	66.009	3	2.64444	61.684	121.933	44.0047	16.5187	15.1057	12.427
ENSRNA049467833	47.213	173.028	168.67	919.419	404.668	342.92	1654.79	931.243	149.131	935.774	556	3969.3	2248.14	1398.45	494.613	356.069	1433.03	642.653
ENSRNA049467963	0	0	0	0	0	0	0	0	0	0	0	0	0	0	0	0	0	0
ENSRNA049467969	0	0	0	0	0	0	0	0	0	0	0	0	0	0	0	0	0	0
ENSRNA049467976	0	0	0	0	0	0	0	0	0	0	0	0	0	0	0	0	0	0
ENSRNA049467984	0.749413	0	0	0	0	0.812606	0	0	0	0	2	0	1.89797	0	0	0.917704	2.0141	1.77528
ENSRNA049468235	0	0	0	0	0	0	0	0	0	0	0	0	0	0	0	0	0	0
ENSRNA049468246	0	0	0	0	0	0	0	0	0	0.97072	0	1.76296	2.84695	0	0	0	0	0
ENSRNA049468449	0	0	0	0	0	0	0	0	0	0	0	0	0	0	0	0	0	0
ENSRNA049468457	0	0	0	0	0	0.812606	0	0	0	0	0	0	0	0	0	0	2.0141	0
ENSRNA049468465	0	0.860837	0	0.839652	0	0	0.907234	0.801414	0	0	1	0.881479	0	0	0	0	1.00705	0
ENSRNA049468472	5.9953	0	3.49575	0	0	21.1278	0	0	0	0	0	0	0	0	17.6019	0	39.2749	14.2023
ENSRNA049468484	2.99765	4.30419	4.36969	47.0205	9.75103	5.68824	17.2374	27.2481	7.80789	80.5698	4	38.7851	24.6736	18.5002	5.28056	11.9301	19.1339	7.10113
ENSRNA049468485	2.24824	1.72167	4.36969	20.1517	3.90041	7.31345	14.5157	8.81555	4.68474	25.2387	4	21.1555	18.0307	5.0455	5.28056	6.42393	13.0916	6.21349
ENSRNA049468496	47.9624	98.1354	72.5369	602.87	135.539	94.2623	429.122	375.062	90.5716	916.36	134	636.428	436.533	173.229	119.693	261.546	254.784	137.584
ENSRNA049468778	0.749413	0.860837	0.873938	0.839652	0.975103	0.812606	1.81447	0.801414	0.780789	0.97072	1	0.881479	0.948984	0.840917	0.880094	0.917704	1.00705	0.887642
ENSRNA049469001	0	0	0.873938	0	0	0	0	0	0	0	0	0	0	0	0	0	0	0
ENSRNA049469246	0	0	0	0	0	0	0	0	0	0	0	0	0	0	0	0	0	0
ENSRNA049469253	0	0	0	0	0	0	0	0	0	0	0	0	0	0	0	0	0	0
ENSRNA049469262	12.74	12.0517	14.8569	12.5948	10.7261	9.75127	12.7013	8.81555	10.1503	11.6486	8	11.4592	11.3878	11.7728	10.5611	11.0124	13.0916	8.87642
ENSRNA049469264	11.2412	13.7734	13.1091	13.4344	8.77593	12.1891	10.8868	10.4184	9.36947	12.6194	10	9.69627	11.3878	10.091	10.5611	7.34163	14.0987	10.6517
ENSRNA049469270	1.49883	0.860837	0.873938	3.35861	0.975103	1.62521	2.7217	2.40424	1.56158	4.8536	2	2.64444	2.84695	1.68183	0.880094	2.75311	2.0141	1.77528
ENSRNA049469273	6.74472	6.8867	6.11757	7.55687	5.85062	4.87564	8.16511	8.01414	3.90395	7.76576	4	4.40739	4.74492	5.88642	6.16066	4.58852	5.03525	4.43821
ENSRNA049469281	5.24589	5.16502	4.36969	5.03791	7.80082	4.87564	7.25787	5.6099	5.46552	5.82432	3	3.52592	5.69391	5.88642	7.04075	5.50622	5.03525	5.32585
ENSRNA049469288	1.49883	2.58251	4.36969	5.03791	0.975103	3.25042	1.81447	2.40424	2.34237	3.88288	2	4.40739	3.79594	2.52275	1.76019	1.83541	2.0141	0.887642
ENSRNA049469295	5.24589	10.33	12.2351	10.9155	4.87551	9.75127	6.35064	7.21272	5.46552	16.5022	3	8.81479	7.59188	5.0455	5.28056	4.58852	8.0564	4.43821
ENSRNA049469303	685.713	1047.64	786.544	746.451	878.568	676.901	840.099	682.805	656.644	1105.65	870	994.308	932.852	827.463	1171.4	1108.59	1134.94	1115.77
ENSRNA049469309	0	0	0	0	0	0	0	0	0	0	0	0	0	0	0	0	0	0
ENSRNA049469311	356.721	645.628	414.247	5534.15	724.501	555.01	2588.34	2564.52	536.402	7961.85	922	5302.1	4751.57	1544.77	1033.23	2176.79	2329.31	967.529
ENSRNA049469315	523.84	958.112	593.404	7954.02	1096.02	741.909	3585.39	3894.87	774.543	11574.9	1377	8012.64	7014.89	2284.77	1512	3064.21	3392.75	1434.43
ENSRNA049469325	24.7306	25.8251	31.4618	319.907	62.4066	28.4412	234.066	193.141	15.6158	797.932	56	612.628	332.145	48.7732	35.2038	143.162	174.22	15.0899
ENSRNA049469334	0	0	0	0	0	0	0	0	0	0	0	0	0	0	0	0	0	0
ENSRNA049469340	0	0	0	0	0	0	0	0	0	0	0	0	0	0	0	0	0	0
ENSRNA049469345	0	0	0	0	0	0	0	0	0	0	0	0	0	0	0	0	0	0
ENSRNA049469356	0	0	0	0	0	0	0	0	0	0	0	0	0	0	0	0	0	0
ENSRNA049469366	0	0	0	0	0	0	0	0	0	0	0	0	0	0	0	0	0	0
ENSRNA049469379	0	0	0	0	0	0	0	0	0	0	0	0	0	0	0	0	0	0
ENSRNA049469386	0	0	0	0	0	0	0	0	0	0	0	0	0	0	0	0	0	0
ENSRNA049469393	0	0	0	0	0	0	0	0	0	0	0	0	0	0	0	0	0	0
ENSRNA049469403	0	0	0	0	0	0	0	0	0	0	0	0	0	0	0	0	0	0
ENSRNA049469407	0	0	0	0	0	0	0	0	0	0	0	0	0	0	0	0	0	0
ENSRNA049469411	0	0	0	0	0	0	0	0	0	0	0	0	0	0	0	0	0	0
ENSRNA049469421	0	0	0	0	0	0	0	0	0	0	0	0	0	0	0	0	0	0
ENSRNA049469427	0	0	0	0	0	0	0	0	0	0	0	0.881479	0	0.840917	0	0	0	0
ENSRNA049469431	0	0	0	0	0	0	0	0	0	0	0	0	0	0	0	0	0	0
ENSRNA049469438	0	0	0	0	0	0	0	0	0	0	0	0	0	0	0	0	0	0
ENSRNA049469446	0	0	0	0	0	0	0	0	0	0	0	0	0	0	0	0	0	0
ENSRNA049469453	0	0	0	0	0	0	0	0	0	0	0	0	0	0	0	0	0	0
ENSRNA049469465	0	0	0	0	0	0	0	0	0	0	0	0	0	0	0	0	0	0
ENSRNA049469472	0	0	0	0	0	0	0	0	0	0	0	0	0	0	0	0	0	0
ENSRNA049469480	0	0	0	0	0	0	0	0	0	0	0	0	0	0	0	0	0	0
ENSRNA049469490	0	0	0	0	0	0	0	0	0	0	0	0	0	0	0	0	0	0
ENSRNA049469497	0	0	0	0	0	0	0	0	0	0	0	0	0	0	0	0	0	0
ENSRNA049469504	0	0	0	0	0	0	0	0	0	0	0	0	0	0	0	0	0	0
ENSRNA049469513	0	0	0	0.839652	0	0	0	0	0	0	0	0	0	0	0	0	0	0
ENSRNA049469522	0	0	0	0	0	0	0	0	0	0	0	0	0	0	0	0	0	0
ENSRNA049469529	0	0	0	0	0	0	0	0	0	0	0	0	0	0	0	0	0	0
ENSRNA049469537	0	0	0	0	0	0	0	0	0	0	0	0	0	0	0	0	0	0
ENSRNA049469544	0	0	0	0	0	0	0	0	0	0	0	0	0	0	0	0	0	0
ENSRNA049469553	0	0	0	0	0	0	0	0	0	0	0	0	0	0	0	0	0	0
ENSRNA049469565	0	0	0	0	0	0	0	0	0	0	0	0	0	0	0	0	0	0
ENSRNA049469572	0	0	0	0	0	0	0	0	0	0	0	0	0	0	0	0	0	0
ENSRNA049469578	0	0	0	0	0	0	0	0	0	0	0	0	0	0	0	0	0	0
ENSRNA049469584	0	0	0	0.839652	0	0	1.81447	0.801414	0.780789	0.97072	0	0	0	0	0	0	0	0
ENSRNA049469592	0	0	0	0	0	0	0	0	0	0	0	0	0	0	0	0	0	0
ENSRNA049469597	0	0	0	0	0	0	0	0	0	0	0	0	0	0	0	0	0	0
ENSRNA049469601	0	0	0	0	0	0	0	0	0	0	0	0	0	0	0	0	0	0
ENSRNA049469614	0	0	0	0	0	0	0	0	0	0	0	0	0	0.840917	0	0	0	0
ENSRNA049469624	0	0	0	0	0	0	0	0	0	0	0	0	0	0	0	0	0	0
ENSRNA049469628	0	0	0	0	0	0	0	0	0	0	0	0	0	0	0	0	0	0
ENSRNA049469637	0	0	0	0	0	0	0	1.60283	0	0	1	1.76296	0	0	0	0	0	0
ENSRNA049469644	0	0	0	0	0	0	0	0	0	0	0	0	0	0	0	0	0	0
ENSRNA049469663	5.9953	6.8867	10.4873	10.0758	3.90041	7.31345	6.35064	5.6099	6.24631	16.5022	6	13.2222	8.54086	4.20459	7.04075	4.58852	6.0423	4.43821
ENSRNA049469674	0	0	0	0	0	0	0	0	0	0	0	0	0	0	0	0	0	0
ENSRNA049469680	0	0	0	0	0	0	0	0	0	0	0	0	0	0	0	0	0	0
ENSRNA049469689	0	0	0	0	0	0	0	0	0	0	0	0	0	0	0	0	0	0
ENSRNA049469694	0	0	0	0	0	0	0	0	0	0	0	0	0	0	0	0	0	0
ENSRNA049469699	0	0	0	0	0	0	0	0	0	0.97072	0	0	0	0	0	0	0	0
ENSRNA049469703	0	0	0	0	0	0	0.907234	0	0	0	0	0	0	0	0	0	0	0
ENSRNA049469708	0	0	0	0	0	0	0	0	0	0	0	0	0	0	0	0	0	0
ENSRNA049469713	0	0	0	0	0	0	0	0	0	0	0	0	0	0	0	0	0	0
ENSRNA049469718	0	0	0	0	0	0	0	0	0	0	0	0	0	0	0	0	0	0
ENSRNA049469729	0	0	0.873938	0	0	0	0	0	0	0	0	0	0	0	0	0	0	0
ENSRNA049469735	0	0	0	0	0	0	0	0	0	0	0	0	0	0	0	0	0	0
ENSRNA049469746	0	0	0	0	0	0	0	0	0	0	0	0	0	0	0	0	0	0
ENSRNA049469753	0	0	0	0	0	0	0	0	0	0	0	0	0	0	0	0	0	0
ENSRNA049469757	0	0	0	0	0	0	0	0	0	0	0	0	0	0	0	0	0	0
ENSRNA049469762	0	0	0	0	0	0	0	0	0	0	0	0	0	0	0	0	0	0
ENSRNA049469767	0	0	0	0	0	0	0	0	0	0	0	0	0	0	0	0	0	0
ENSRNA049469776	0	0	0	0	0	0	0	0	0	0	0	0	0	0	0	0	0	0
ENSRNA049469784	0	0	0	0	0	0	0	0	0	0	0	0	0	0	0	0	0	0
ENSRNA049469792	0	0	0	0	0	0	0	0	0.780789	0	0	0	0	0	0	0	0	0
ENSRNA049469800	0	0	0	0	0	0	0	0	0.780789	0	0	0	0	0	0	0	0	0
ENSRNA049469809	0	0	0	0	0	0	0	0	0	0.97072	0	0	0	0	0	0	0	0
ENSRNA049469819	0	0	0	0	0	0	0	0	0	0.97072	0	0	0	0	0	0	0	0
ENSRNA049469827	0	0	0.873938	0	0.975103	0	0	0.801414	0	0.97072	1	0	0	0.840917	0	0	0	0
ENSRNA049469838	0	0	0	0	0	0	0.907234	0	0	0	0	0	0	0	0	0	0	0
ENSRNA049469846	0	0	0	0	0	0	0	3.20566	0	0	4	3.52592	0	0	0	0.917704	0	0
ENSRNA049469865	0	0	0	0	0	0	0	0	0	0	0	0	0	0	0	0	0	0
ENSRNA049469878	0	0	0	0	0	0	0	0	0	0	0	0	0	0	0	0	0	0
ENSRNA049469888	0	0	0	0.839652	0	0	0	0	0	0	0	0	0	0	0	0	0	0
ENSRNA049469897	0	0	0	0	0	0	0	0	0	0	0	0	0	0	0	0	0	0
ENSRNA049469908	0	0	0	0	0	0	0	0.801414	0	0	0	0	0	0	0	0	0	0
ENSRNA049469915	0	0	0	0	0	0	0	0	0	0	0	0	0	0	0	0	0	0
ENSRNA049469921	0	0	0	0	0	0	0	0	0	0	0	0	0	0	0	0	0	0
ENSRNA049469932	0	0	0	0	0	0	0	0	0	0	0	0	0	0	0	0	0	0
ENSRNA049469949	0	0	0	0	0	0	0	0	0	0	0	0	0	0	0	0	0	0
ENSRNA049469957	0	0	0	0	0	0	0	0	0	0	0	0	0	0	0	0	0	0
ENSRNA049469967	0	0	0	0	0	0	0	0	0	0	0	0	0	0	0	0	0	0
ENSRNA049469976	0	0	0.873938	0.839652	0	0	0	0	0	1.94144	0	0.881479	0	1.68183	0	0.917704	0	0
ENSRNA049469982	0	0	0	0	0	0	0	0	0	0	0	0	0	0	0	0	0	0
ENSRNA049469992	0	0	0	0	0	0	0	0	0	0	0	0	0	0	0	0	1.00705	0
ENSRNA049469999	0	0	0	0	0	0	0	0	0	0	0	0	0	0	0	0	0	0
ENSRNA049470009	1.49883	0	0	0	0	0	0	0	0	0	0	0	0	0	0	0	0	0
ENSRNA049470025	0	0	0	0	0	0	0	0	0	0	0	0	0	0	0	0	0	0
ENSRNA049470033	0	0	0	0	0	0	0	0.801414	0	0	0	0	0	0	0	0	0	0
ENSRNA049470043	0	0	0	0	0	0	0	0.801414	0	0	0	0	0	0	0	0	0	0
ENSRNA049470053	0	0	0	0	0	0	0	0.801414	0	0	0	0	0	0	0	0	0	0
ENSRNA049470064	0	0	0	0	0	0	0	0.801414	0	0	1	0	0	0	0	0	0	0
ENSRNA049470070	0	0	0	0	0	0	0	0	0	0	0	0	0	0	0	0	0	0
ENSRNA049470075	0	0	0	0	0	0	0	0	0	0	0	0	0	0	0	0	0	0
ENSRNA049470082	0	0	0	0	0	0	0	0	0.780789	0	0	0	0	0	0	0.917704	0	0
ENSRNA049470089	0	0	0	0	0	0	0	0	0	0	0	0	0	0	0	0	0	0
ENSRNA049470093	0	0	0	0	0	0	0	0	0	0	0	0	0	0	0	0	0	0
ENSRNA049470100	0	0	0	0	0	0	0	0	0	0	0	0	0	0	0	0	0	0
ENSRNA049470106	0	0	0	0	0	0	0	0	0	0	0	0	0	0	0	0	0	0
ENSRNA049470116	0	0	0	0	0	0	0	0	0.780789	0	0	0	0	0	0	0	0	0
ENSRNA049470125	0	0	0	0	0	0	0	0	0.780789	0	0	0	0	0	0	0	0	0
ENSRNA049470137	0	0	0	0	0	0	0	0	0	0	0	0	0	0	0	0	0	0
ENSRNA049470147	0	0	0	0	0	0	0	0	0	0	0	0	0	0	0	0	0	0
ENSRNA049470152	0	0	0	0	0	0	0	0	0	0	0	0	0	0	0	0	0	0
ENSRNA049470160	0	0	0.873938	0.839652	0	0	0	0	0	0.97072	0	0	0	1.68183	0	0.917704	1.00705	0
ENSRNA049470164	0	0	0	0.839652	0	0	0	0	0	0.97072	0	0.881479	0	0.840917	0	0	1.00705	0
ENSRNA049470177	0	1.72167	0	0	0	0	0	0	0	0	0	0	0	0	0	0	0	0
ENSRNA049470181	0	0	0	0	1.95021	0	0	0	0	0	0	0	0	0	0	0	0	0
ENSRNA049470192	0	0	0	0	0	0	0.907234	0.801414	0	0.97072	0	0.881479	0	0	0	0.917704	0	0
ENSRNA049470206	0	0	0	0	0	0	1.81447	0	0	0	0	0	0	0	0	0	0	0
ENSRNA049470210	0	0	0	0	0	0	0	0	0	0	0	0	0	0	0	0	0	0
ENSRNA049470221	0	0	0	0	0	0	0	0	0	0	0	0	0	0	0	0	0	0
ENSRNA049470226	0	0	0	0	0	0	0	0	0	0	0	0	0	0	0	0	0	0
ENSRNA049470233	0	0	0	0.839652	0	0	0	0	0	0.97072	0	0	0	0.840917	0	0	0	0
ENSRNA049470241	0	0	0	0	0	0	0	0	0	0	0	0	0	0	0	0	0	0
ENSRNA049470247	0	0	0	0	0	0	0	0	0	0	0	0	0	0	0	0	0	0
ENSRNA049470259	0	0	0	0	0	0	0	0	0	0	0	0	0	0	0	0	0	0
ENSRNA049470268	0	0	0	0.839652	0	0	0	0.801414	0	0	0	0	0	0	0	0	0	0
ENSRNA049470279	0	0.860837	0	0	0	0	0	0.801414	0	0	0	0	0	0	0	0.917704	0	0
ENSRNA049470289	0	0	0	0	0	0	0	0	0	0	0	0	0	0.840917	0	0	0	0
ENSRNA049470302	0	0	0	0	0.975103	0	0.907234	0	0	1.94144	0	0	0	0	0	0	0	0
ENSRNA049470310	0	0	0	0	0	0.812606	0	0	0	0.97072	0	0	0.948984	0.840917	0	0.917704	0	0
ENSRNA049470324	0	0	0	0	0	0	0	0.801414	0	0.97072	0	0	0	0.840917	0	0	0	0
ENSRNA049470330	0.749413	0.860837	0	0	0.975103	0	0	0	0	0	0	0	0	0	0	0.917704	0	0
ENSRNA049470342	0	0	0	0	0	0.812606	0	0	0	0.97072	0	0	0	0	0	0	0	0
ENSRNA049470352	0	0	0	0	0	0	0	0.801414	0	0.97072	0	0	0	0.840917	0	0	0	0
ENSRNA049470359	0	0	0	0	0	0	0	0.801414	0	0	0	0.881479	0	0	0	0	0	0
ENSRNA049470368	0	0	0	0.839652	0	0	0	0	0	0	0	0.881479	0	0.840917	0	0	0	0
ENSRNA049470379	0	0	0	0	0.975103	0	0	0	0	0	0	0	0	0.840917	0	0.917704	0	0
ENSRNA049470387	0	0	0	0	0	0	0	0.801414	0	0	0	0	0	0.840917	0	0.917704	0	0
ENSRNA049470391	0	0	0.873938	0.839652	0	0	0	0.801414	0	0	0	0.881479	0	0.840917	0	0	0	0
ENSRNA049470398	0	0	0	0.839652	0	0	0	0	0	0	0	0	0	0.840917	0	0.917704	1.00705	0
ENSRNA049470407	0	0	0	0	0	0	0.907234	0.801414	0	0.97072	0	0.881479	0.948984	0.840917	0	0	0	0
ENSRNA049470416	0	0	0.873938	0	0	0	0	0.801414	0	0.97072	0	0	0	0	0	0	0	0
ENSRNA049470429	50.9601	68.867	55.0581	157.855	75.0829	45.5059	92.5379	107.389	46.8474	153.374	41	110.185	119.572	69.7961	98.5705	66.0747	73.5146	62.1349
ENSRNA049470438	102.67	130.847	108.368	318.228	153.091	81.2606	179.632	221.992	102.283	319.367	89	225.659	273.308	134.547	196.261	125.725	151.057	126.045
ENSRNA049470445	1408.15	2564.43	1677.09	23250.8	3183.71	2282.61	8693.12	10905.6	2209.63	35771	4055	24682.3	20732.5	6670.16	4557.13	8954.95	10971.8	4408.92
ENSRNA049470551	0	0	0	0	0	0	0	0	0	0	0	0	0	0	0	0	0	0
ENSRNA049471169	0	0	0	0	0	0	0	0	0	0	0	0	0	0	0	0	0	0
ENSRNA049471176	0	0	0	0	0	0	0	0	0	0	0	0	0	0	0	0	0	0
ENSRNA049471183	0	0	0	0	0	0	0	0	0	0	0	0	0	0	0	0	0	0
ENSRNA049471189	0	0	0	0	0	0	0	0	0	0	0	0	0	0	0	0	0	0
ENSRNA049471199	0	0	0	0	0	0	0	0	0	0	0	0	0	0	0	0	0	0
ENSRNA049471211	13.4894	35.2943	21.8485	193.96	35.1037	31.6916	98.8885	110.595	21.8621	259.182	39	199.214	140.45	65.5916	38.7241	72.4986	93.6556	42.6068
ENSRNA049471224	0	0.860837	0	0.839652	0.975103	0.812606	0.907234	0.801414	0.780789	0.97072	1	0.881479	0.948984	0.840917	0.880094	0.917704	1.00705	0.887642
ENSRNA049471232	0	0	0	0	0	0	0	0	0	0	0	0	0	0	0	0	0	0
ENSRNA049471246	13.4894	11.1909	11.3612	92.3617	15.6016	15.4395	58.063	60.9074	16.3966	115.516	31	108.422	57.8881	35.3185	19.3621	44.9675	42.2961	25.7416
ENSRNA049471259	1.49883	14.6342	3.49575	68.0118	19.5021	14.6269	55.3413	60.106	12.4926	100.955	25	84.622	86.3576	31.1139	20.2422	43.1321	39.2749	31.9551
ENSRNA049471264	137.892	335.727	228.098	1937.08	394.917	270.598	1075.07	1137.21	250.633	2747.14	408	2190.47	1442.46	825.781	391.642	852.547	913.394	399.439
ENSRNA049471275	6908.84	14611	10774.8	93912.6	16666.5	16105.9	47741.4	55808.9	11180.9	133057	18160	101216	67163.4	31778.3	16804.5	36858.7	36868.1	19155.3
ENSRNA049471494	0	0	0	0	0	0	0	0	0	0	0	0	0	0	0	0	0	0
ENSRNA049471671	0	1.72167	0	0	0	0	0	1.60283	0	0	0	0	2.84695	0	0	0	0	0
ENSRNA049471679	0	0.860837	0	0	0	0.812606	0	0	0	0	0	0	0	0	0	0	0	0
ENSRNA049471744	11.9906	12.0517	17.4788	12.5948	7.80082	11.3765	10.8868	9.61697	10.1503	13.5901	9	10.5777	11.3878	13.4547	10.5611	8.25933	11.0775	8.87642
ENSRNA049471749	14.2388	16.3559	15.7309	10.0758	10.7261	13.8143	10.8868	10.4184	11.7118	12.6194	9	11.4592	13.2858	11.7728	11.4412	14.6833	15.1057	10.6517
ENSRNA049471754	2.24824	1.72167	1.74788	5.03791	1.95021	1.62521	2.7217	2.40424	2.34237	5.82432	3	4.40739	3.79594	1.68183	1.76019	2.75311	3.02115	1.77528
ENSRNA049471760	1.49883	1.72167	1.74788	5.03791	1.95021	2.43782	3.62894	3.20566	2.34237	4.8536	2	3.52592	3.79594	3.36367	2.64028	2.75311	3.02115	1.77528
ENSRNA049471765	1.49883	1.72167	1.74788	5.03791	0.975103	2.43782	3.62894	3.20566	2.34237	4.8536	2	3.52592	4.74492	1.68183	1.76019	2.75311	3.02115	1.77528
ENSRNA049471771	5.24589	5.16502	4.36969	5.87756	4.87551	5.68824	6.35064	6.41131	4.68474	5.82432	3	4.40739	5.69391	5.0455	7.04075	3.67081	4.0282	4.43821
ENSRNA049471780	4.49648	6.02586	5.24363	5.87756	5.85062	5.68824	5.4434	7.21272	3.90395	8.73648	2	4.40739	4.74492	3.36367	4.40047	4.58852	4.0282	5.32585
ENSRNA049471785	2.24824	3.44335	3.49575	3.35861	1.95021	2.43782	1.81447	3.20566	2.34237	4.8536	1	4.40739	3.79594	1.68183	2.64028	1.83541	2.0141	0.887642
ENSRNA049471795	1.49883	2.58251	3.49575	2.51896	0.975103	1.62521	1.81447	3.20566	2.34237	5.82432	2	2.64444	1.89797	1.68183	1.76019	0.917704	2.0141	1.77528
ENSRNA049471806	689.46	1050.22	775.183	738.054	878.568	681.776	829.212	690.819	662.109	1110.5	858	973.153	976.505	830.826	1162.6	1119.6	1130.92	1096.24
ENSRNA049471812	705.197	1024.4	780.427	736.375	873.692	689.903	847.357	686.01	648.055	1088.18	866	994.308	946.137	841.758	1192.53	1104.92	1129.91	1104.23
ENSRNA049471817	679.717	1020.09	781.301	744.771	866.866	686.652	823.768	690.017	655.863	1112.45	854	985.493	946.137	845.122	1193.41	1118.68	1126.89	1093.57
ENSRNA049471831	11.9906	28.4076	17.4788	264.49	36.0788	21.9404	117.94	119.411	21.8621	365.962	43	285.599	208.777	75.6826	36.9639	74.334	118.832	38.1686
ENSRNA049471842	0	0	0	0	0	0	0.907234	0.801414	0	0	2	1.76296	1.89797	0.840917	0	1.83541	0	0.887642
ENSRNA049471851	14.9883	35.2943	2.62181	225.866	27.3029	17.8773	96.1668	83.347	21.0813	322.279	27	229.184	120.521	48.7732	40.4843	83.511	105.74	40.8315
ENSRNA049471862	11.2412	11.1909	16.6048	11.7551	5.85062	7.31345	9.07234	8.01414	10.931	24.268	9	25.5629	13.2858	8.40917	6.16066	7.34163	16.1128	11.5393
ENSRNA049471874	9.74237	13.7734	20.9745	12.5948	5.85062	7.31345	9.97957	8.01414	8.58868	26.2094	6	23.7999	16.1327	6.72734	7.04075	6.42393	17.1198	6.21349
ENSRNA049471880	98.1731	128.265	105.747	307.313	141.39	73.1345	187.797	209.169	85.8868	309.66	90	214.199	260.022	127.819	176.019	122.972	157.1	129.596
ENSRNA049471888	100.421	121.378	94.3853	317.388	158.942	74.7598	181.447	206.765	92.9139	300.923	85	223.014	254.328	130.342	180.419	122.972	149.043	127.82
ENSRNA049471898	98.9225	129.126	99.6289	324.106	149.191	78.8228	182.354	210.772	81.2021	314.513	95	213.318	263.818	124.456	183.94	127.561	146.022	124.27
ENSRNA049472043	6.74472	5.16502	0.873938	4.19826	3.90041	1.62521	6.35064	6.41131	6.24631	0	4	0.881479	2.84695	2.52275	3.52038	1.83541	2.0141	1.77528
ENSRNA049472053	0	0	0	0	0	0	0	0	0	0	0	0	0	0	0	0	0	0
ENSRNA049472063	0	0	0	0	0	0	0	0	0	0	0	0	0	0	0	0	0	0
ENSRNA049472071	28.4777	39.5985	30.5878	17.6327	18.527	9.75127	19.0519	26.4467	21.8621	15.5315	14	14.9851	10.4388	2.52275	12.3213	10.0947	17.1198	13.3146
ENSRNA049472078	4.49648	6.02586	0.873938	5.87756	2.92531	1.62521	2.7217	0	0	0	0	0	0	0	0	0	0	0
ENSRNA049472094	20.9836	22.3818	17.4788	20.9913	24.3776	26.0034	19.0519	24.0424	18.7389	18.4437	25	21.1555	31.3165	22.7048	27.2829	34.8727	24.1692	23.9663
ENSRNA049472101	12.74	12.9126	7.86544	10.0758	9.75103	15.4395	9.07234	11.2198	8.58868	10.6779	12	14.1037	12.3368	10.091	10.5611	11.0124	10.0705	13.3146
ENSRNA049472111	0	0	0	0	0	0	0	0	0	0	0	0	0	0	0	0	0	0
ENSRNA049472121	0	1.72167	4.36969	0.839652	4.87551	0.812606	2.7217	2.40424	0	2.91216	2	0	0.948984	0	2.64028	3.67081	3.02115	0.887642
ENSRNA049472133	1.49883	0	6.11757	6.71722	0	4.06303	4.53617	3.20566	1.56158	2.91216	0	0	1.89797	0.840917	5.28056	1.83541	1.00705	5.32585
ENSRNA049472143	2.24824	1.72167	0.873938	1.6793	0.975103	0.812606	3.62894	2.40424	1.56158	1.94144	1	0.881479	0.948984	0	3.52038	0.917704	0	3.55057
ENSRNA049472152	7.49413	10.33	4.36969	6.71722	5.85062	10.5639	9.07234	12.8226	7.80789	4.8536	8	2.64444	13.2858	5.88642	10.5611	12.8479	10.0705	10.6517
ENSRNA049472165	24.7306	55.9544	35.8315	29.3878	22.4274	13.0017	39.9183	33.6594	16.3966	18.4437	15	8.81479	5.69391	8.40917	17.6019	6.42393	10.0705	9.76406
ENSRNA049472172	2.24824	0.860837	1.74788	0.839652	3.90041	0	2.7217	1.60283	2.34237	0	0	0	0	0	0	0	0	0
ENSRNA049472182	0	0	0	0	0	0	0	0	0	0	0	0	0	0	0	0	0	0
ENSRNA049472190	0	0.860837	3.49575	1.6793	1.95021	0	1.81447	0.801414	0	0	0	0	0	0	0.880094	0	0	3.55057
ENSRNA049472375	0	0	0	0	0	0	0	0	0	0	0	0	0	0	0	0	0	0
ENSRNA049472494	0	0	0	0	0	0	0	0	0	0	0	0	0	0	0	0	0	0
ENSRNA049472730	0	0	0	0	0	0	0	0	0	0	0	0	0	0	0	0	0	0
ENSRNA049472835	0.749413	0.860837	0.873938	0.839652	0	0.812606	0.907234	0.801414	0.780789	0.97072	1	0.881479	0.948984	0.840917	0.880094	0	1.00705	0.887642
ENSRNA049472839	0	0	0	0	0	0	1.81447	0	0	0	0	0	0	0	0	0	0	0
ENSRNA049472847	0	0	0	0	0	0	0	0	0	0	0	0	0	0	0	0	0	0
ENSRNA049472855	0	0	0	0	0	0	0	0	0	0	0	0	0	0	0	0	0	0
ENSRNA049472863	0	0	0	0	0.975103	0	0.907234	0	1.56158	0	0	0.881479	0	0.840917	0	0	0	0
ENSRNA049472910	0	0	0	0	0	0	0	0.801414	0	0.97072	0	0.881479	0	0	0.880094	0	0	0
ENSRNA049472917	15.7377	17.2167	18.3527	14.2741	11.7012	9.75127	10.8868	8.01414	11.7118	12.6194	9	10.5777	16.1327	10.9319	12.3213	6.42393	15.1057	14.2023
ENSRNA049472925	5.9953	4.30419	5.24363	5.87756	5.85062	4.87564	6.35064	7.21272	4.68474	7.76576	4	6.17035	3.79594	3.36367	7.04075	4.58852	2.0141	5.32585
ENSRNA049472930	1.49883	2.58251	3.49575	4.19826	1.95021	2.43782	2.7217	3.20566	1.56158	3.88288	1	2.64444	3.79594	1.68183	2.64028	1.83541	3.02115	0.887642
ENSRNA049472937	0	0	0	0	0	0	0	4.00707	0	1.94144	2	2.64444	0	0	1.76019	0	0	0
ENSRNA049472949	411.428	616.359	457.07	424.024	527.531	410.366	515.309	395.097	396.641	657.178	508	590.591	551.36	487.732	697.914	653.405	655.589	662.181
ENSRNA049472959	0	0.860837	0.873938	0.839652	0.975103	0.812606	0.907234	0.801414	0	0.97072	1	0.881479	0.948984	0.840917	0.880094	0.917704	1.00705	0.887642
ENSRNA049472969	0	0	0	0	0	0	0	0	0	0	0	0	0	0	0	0	0	0
ENSRNA049472978	7.49413	10.33	15.7309	8.39652	3.90041	3.25042	5.4434	4.00707	7.0271	15.5315	5	10.5777	7.59188	4.20459	4.40047	4.58852	5.03525	3.55057
ENSRNA049473058	0	0	0	0	0	0	0	0	0	0	0	0	0	0	0	0	0	0
ENSRNA049473066	0	0	0	0	0	0	0	0	0	0	0	0	0	0	0	0	0	0
ENSRNA049473433	0.749413	0	0.873938	0.839652	0	0.812606	1.81447	0	0	0	0	0.881479	0	0	0	0	0	0
ENSRNA049473450	11.2412	12.0517	13.1091	11.7551	9.75103	9.75127	11.794	11.2198	11.7118	11.6486	8	10.5777	14.2348	14.2956	13.2014	7.34163	10.0705	11.5393
ENSRNA049473460	1.49883	0.860837	1.74788	1.6793	0.975103	0.812606	1.81447	1.60283	1.56158	1.94144	1	1.76296	0.948984	1.68183	1.76019	1.83541	1.00705	1.77528
ENSRNA049473468	400.936	632.715	454.448	432.421	503.153	385.175	493.535	404.714	383.368	656.207	503	594.117	564.646	508.755	697.034	640.557	667.674	656.855
ENSRNA049473475	1.49883	2.58251	1.74788	2.51896	0.975103	1.62521	2.7217	3.20566	1.56158	5.82432	1	3.52592	1.89797	1.68183	0.880094	0.917704	1.00705	0.887642
ENSRNA049473488	7.49413	7.74754	8.73938	10.0758	0.975103	3.25042	5.4434	3.20566	6.24631	12.6194	6	8.81479	11.3878	5.0455	7.92084	5.50622	9.06345	5.32585
ENSRNA049473501	97.4237	111.048	87.3938	272.047	136.514	68.2589	168.746	193.141	84.3252	288.304	86	198.333	230.603	123.615	175.139	116.548	129.909	109.18
ENSRNA049473553	0	0	0	0	0	0	0	0	0	0	0	0	0	0	0	0	0	0
ENSRNA049473562	0.749413	0.860837	0.873938	0.839652	0.975103	0	0.907234	0	0	0.97072	0	0.881479	0	0.840917	0.880094	0.917704	1.00705	0
ENSRNA049473619	0	0	0	0	0	0	0	0	0	0	0	0	0	0	0	0	0	0
ENSRNA049473629	0	0.860837	0	0	0	0	0	0	0	0	0	0	0	0	0	0	0	0
ENSRNA049473636	0	0.860837	0	0	0	0	0	0	0	0	2	0	0	0	0	1.83541	0	0
ENSRNA049473646	0	0	0	0.839652	0.975103	0	0	0.801414	0	0	0	0	0	0	0	0	0	0
ENSRNA049473657	0	0	0	1.6793	0	0	0	0	0	0	0	0	0	0	0	0	0	0
ENSRNA049473666	0	0.860837	0	0	0	0	0	0	0	0	0	0	0	0	0	0.917704	0	0
ENSRNA049473916	38.9695	37.016	60.3017	52.0584	26.3278	40.6303	30.846	38.4679	32.0124	33.0045	37	42.311	48.3982	47.9323	36.0838	59.6507	46.3243	69.236
ENSRNA049473924	77.9389	86.9446	84.772	76.4083	109.212	88.5741	82.5583	103.382	83.5444	94.1599	90	106.659	114.827	81.569	93.2899	95.4412	115.811	134.922
ENSRNA049473934	13.4894	11.1909	13.1091	90.6824	15.6016	13.0017	69.857	65.7159	17.1774	112.604	28	101.37	56.9391	33.6367	19.3621	50.4737	37.2608	21.3034
ENSRNA049473938	174.613	388.238	274.417	2292.25	467.074	315.291	1218.42	1342.37	282.646	3202.41	482	2492.82	1695.84	943.509	462.929	981.025	1039.28	480.214
ENSRNA049474097	0	0	0	0	0	0	0	0	0	0	0	0	0	0	0	0	0	0
ENSRNA049474104	0	0.860837	0	2.51896	0.975103	1.62521	9.07234	1.60283	0	1.94144	0	3.52592	2.84695	0.840917	0	0	2.0141	1.77528
ENSRNA049474288	98.1731	194.549	131.091	1185.59	211.597	173.898	651.394	643.535	146.008	1506.56	244	1173.25	779.116	406.163	237.625	487.301	500.504	230.787
ENSRNA049474296	23.2318	23.2426	24.4703	308.992	45.8298	33.3168	258.562	225.197	41.3818	406.732	94	363.169	162.276	80.7281	34.3237	129.396	83.5851	63.0226
ENSRNA049474310	669.975	1554.67	1095.04	8922.98	1850.75	1342.43	5107.73	5499.3	1167.28	13145.5	2059	10332.7	6944.67	3688.26	1791.87	4064.51	4216.52	1858.72
ENSRNA049474412	2.99765	2.58251	0.873938	0	0	0	2.7217	0	0	0	2	0.881479	0.948984	1.68183	1.76019	0	0	0
ENSRNA049474418	2.24824	0	0.873938	1.6793	0	1.62521	0	1.60283	0	1.94144	0	0.881479	0.948984	0.840917	0.880094	0.917704	1.00705	0
ENSRNA049474480	0	0	0	0	0	0	0	0	0	0	0	0	0	0	0	0	0	0
ENSRNA049475201	0	0	0	0	0	0	0	0.801414	0	0	2	0	0	0	0.880094	1.83541	0	0
ENSRNA049475627	0	0	0	0	0	0	0	0	0	0	0	0	0	0	0	0	0	0
ENSRNA049476379	2.99765	6.8867	3.49575	5.87756	3.90041	4.06303	4.53617	3.20566	3.90395	2.91216	2	1.76296	1.89797	2.52275	1.76019	2.75311	2.0141	2.66292
ENSRNA049476383	0.749413	0.860837	0.873938	0.839652	0.975103	0.812606	0.907234	0.801414	0.780789	0.97072	1	0.881479	0.948984	0.840917	0.880094	0.917704	1.00705	0.887642
ENSRNA049476387	0	0	0	0	0	0	0	0	0	0	0	0	0	0	0	0	0	0
ENSRNA049476393	0.749413	0.860837	0.873938	0.839652	0.975103	0.812606	0.907234	0.801414	0.780789	0.97072	1	0.881479	0	0.840917	0.880094	0.917704	0	0
ENSRNA049476399	0.749413	0.860837	0.873938	0.839652	0.975103	0.812606	0.907234	0.801414	0.780789	0.97072	1	0.881479	0.948984	0.840917	0.880094	0.917704	0	0
ENSRNA049476405	0	0	0	0	0	0	0	0	0	0	0	0	0	0	0	0	0	0
ENSRNA049476410	0	0	0	0	0	0	0	0	0	0	0	0	0	0	0	0	0	0
ENSRNA049476418	0	0	0	0	0	0	0	0	0	0	0	0	0	0	0	0	0	0
ENSRNA049476423	0	0	0	0	0	0	0	0	0	0	0	0	0	0	0	0	0	0
ENSRNA049476428	11.9906	6.02586	12.2351	10.0758	5.85062	8.12606	8.16511	9.61697	7.0271	7.76576	6	9.69627	11.3878	5.0455	10.5611	12.8479	6.0423	4.43821
ENSRNA049476433	0.749413	0.860837	0.873938	0.839652	0.975103	0.812606	0.907234	0.801414	0.780789	0.97072	1	0.881479	0.948984	0.840917	0.880094	0.917704	1.00705	0.887642
ENSRNA049476442	0.749413	0.860837	0.873938	0.839652	0.975103	0.812606	0.907234	0.801414	0.780789	0.97072	1	0.881479	0.948984	0.840917	0.880094	0.917704	1.00705	0.887642
ENSRNA049476450	0	0	0	0	0	0	0	0	0	0	0	0	0	0	0	0	0	0
ENSRNA049476454	0.749413	0.860837	0.873938	0.839652	0	0.812606	0.907234	0.801414	0.780789	0.97072	1	0.881479	0.948984	0.840917	0.880094	0.917704	1.00705	0.887642
ENSRNA049476456	0.749413	0.860837	0.873938	0.839652	0.975103	0.812606	0.907234	0.801414	0.780789	0.97072	1	0.881479	0.948984	0.840917	0.880094	0.917704	1.00705	0.887642
ENSRNA049476461	0.749413	0.860837	0.873938	0.839652	0.975103	0.812606	0.907234	0.801414	0.780789	0.97072	1	0.881479	0.948984	0.840917	0.880094	0.917704	1.00705	0.887642
ENSRNA049476463	0.749413	0.860837	0.873938	0.839652	0.975103	0.812606	0.907234	0.801414	0.780789	0.97072	1	0.881479	0.948984	0.840917	0.880094	0.917704	1.00705	0.887642
ENSRNA049476464	8.24354	11.1909	14.8569	13.4344	6.82572	8.12606	6.35064	10.4184	10.1503	7.76576	6	7.93331	6.64289	10.091	16.7218	11.0124	5.03525	2.66292
ENSRNA049476694	0	0	0	0	0	0	0	0	0	0	0	0	0	0	0	0	0	0
ENSRNA049476726	0	0	0	0	0	0	0	0	0	0	0	0	0	0	0	0	0	0
ENSRNA049476731	0	0	0.873938	1.6793	0	0	0	0.801414	0	0	0	0	1.89797	0	0	0	0	0.887642
ENSRNA049476740	0.749413	1.72167	1.74788	16.793	4.87551	0.812606	11.794	4.80848	1.56158	2.91216	1	0.881479	0.948984	0.840917	0.880094	0.917704	1.00705	0.887642
ENSRNA049476833	0	0	0	0	0	0	2.7217	0	0	0	0	0	0	0	0	0	0	0
ENSRNA049477055	0	0	0	0.839652	0	0.812606	0	0	0	5.82432	0	1.76296	0	0	0	1.83541	0	0
ENSRNA049477061	0	0	0	0	0	0.812606	0	0	0	0	0	0	0	0	0	0	0	1.77528
ENSRNA049477068	0	0	0	0	0	0	0	0	0	1.94144	0	0	0	0	0.880094	0	0	0.887642
ENSRNA049477235	0	0	0	0	0	0	0	0	0	0	0	0	0	0	0	0	0	0
ENSRNA049477241	0	0	0	0	0	0	0	0	0	0	0	0	0	0	0	0	0	0
ENSRNA049477243	0	0	0	0	0	0	0	0	0	0	0	0	0	0	0	0	0	0
ENSRNA049477248	0	0	0	0	0	0	0	0	0	0	0	0	0	0	0	0	0	0
ENSRNA049477253	0	0	0	0	0	0	0	0	0	0	0	0	0	0	0	0	0	0
ENSRNA049477256	0	0	0	0	0	0	0	0	0	0	0	0	0	0	0	0	0	0
ENSRNA049477265	0	0	0	0	0	0	0	0	0	0	0	0	0	0	0	0	0	0
ENSRNA049477270	0	0	0	0	0	0	0	0	0	0	0	0	0	0	0	0	0	0
ENSRNA049477274	0	0	0	0	0	0	0	0	0	0	0	0	0	0	0	0	0	0
ENSRNA049477275	0	0	0	0	0	0	0	0	0	0	0	0	0	0	0	0	0	0
ENSRNA049477280	0	0	0	0	0	0	0	0	0	0	0	0	0	0	0	0	0	0
ENSRNA049477283	0	0	0	0	0	0	0	0	0	0	0	0	0	0	0	0	0	0
ENSRNA049477285	0	0	0	0	0	0	0	0	0	0	0	0	0	0	0	0	0	0
ENSRNA049477289	0	0	0	0	0	0	0	0	0	0	0	0	0	0	0	0	0	0
ENSRNA049477295	0	0	0	0	0	0	0	0	0	0	0	0	0	0	0	0	0	0
ENSRNA049477300	0	0	0	0	0	0	0	0	0	0	0	0	0	0	0	0	0	0
ENSRNA049477303	0	0	0	0	0	0	0	0	0	0	0	0	0	0	0	0	0	0
ENSRNA049477308	0	0	0	0	0	0	0	0	0	0	0	0	0	0	0	0	0	0
ENSRNA049477309	0	0	0	0	0	0	0	0	0	0	0	0	0	0	0	0	0	0
ENSRNA049477316	0	0	0	0	0	0	0	0	0	0	0	0	0	0	0	0	0	0
ENSRNA049477320	0	0	0	0	0	0	0	0	0	0	0	0	0	0	0	0	0	0
ENSRNA049477324	0	0	0	0	0	0	0	0	0	0	0	0	0	0	0	0	0	0
ENSRNA049477328	0	0	0	0	0	0	0	0	0	0	0	0	0	0	0	0	0	0
ENSRNA049477333	0	0	0	0	0	0	0	0	0	0	0	0	0	0	0	0	0	0
ENSRNA049477337	0	0	0	0	0	0	0	0	0	0	0	0	0	0	0	0	0	0
ENSRNA049477340	0	0	0	0	0	0	0	0	0	0	0	0	0	0	0	0	0	0
ENSRNA049477343	0	0	0	0	0	0	0	0	0	0	0	0	0	0	0	0	0	0
ENSRNA049477348	0	0	0	0	0	0	0	0	0	0	0	0	0	0	0	0	0	0
ENSRNA049477352	116.159	280.633	191.392	1579.39	311.058	271.41	986.163	941.661	184.266	2308.37	340	1634.26	1162.51	603.779	316.834	687.36	683.787	316
ENSRNA049477357	0	0	0	0	0	0	0	0	0	0	0	0	0	0	0	0	0	0
ENSRNA049477367	0	0	0	0	0	0	0	0	0	0	0	0	0	0	0	0	0	0
ENSRNA049477372	0	0	0	6.71722	0	0	2.7217	1.60283	0	2.91216	0	2.64444	2.84695	0	0	1.83541	3.02115	0
ENSRNA049477378	678.219	1608.04	1143.98	10262.2	2056.49	1534.2	4675.88	6182.11	1252.39	17889.4	2549	13186.9	8988.78	4493.86	2143.03	5062.05	5226.59	2440.13
ENSRNA049477382	0	0	0	0	0	0	49.8979	0	0	0	0	0	0	0	0	0	0	0
ENSRNA049477385	0	0	0	0	0	0	0	0	0	0	0	0	0	0	0	0	0	0
ENSRNA049477390	0	0	0	0	0	0	0	0	0	0	0	0	0	0	0	0	0	0
ENSRNA049477399	0	0	0	0	0	0	0	0	0	0	0	0	0	0	0	0	0	0
ENSRNA049477404	0	0	0	0	0	0	0	0	0	0	0	0	0	0	0	0	0	0
ENSRNA049477443	0	0	0	0	0	0	0	0	0	0	0	0	0	0	0	0	0	0
ENSRNA049477448	180.608	326.257	222.854	219.989	270.103	180.399	264.005	190.736	206.128	316.455	252	313.806	301.777	285.071	343.237	324.867	348.439	309.787
ENSRNA049477524	1.49883	1.72167	2.62181	0.839652	0.975103	1.62521	1.81447	1.60283	1.56158	1.94144	1	2.64444	0.948984	0.840917	1.76019	0.917704	2.0141	2.66292
ENSRNA049477530	3.74706	3.44335	4.36969	5.87756	5.85062	4.06303	5.4434	4.80848	4.68474	4.8536	3	3.52592	4.74492	2.52275	4.40047	3.67081	4.0282	6.21349
ENSRNA049477532	1.49883	4.30419	5.24363	5.87756	0.975103	2.43782	2.7217	2.40424	2.34237	5.82432	1	5.28887	2.84695	2.52275	2.64028	0.917704	3.02115	1.77528
ENSRNA049477541	2.24824	3.44335	1.74788	1.6793	0	0	1.81447	2.40424	0	1.94144	1	0	0.948984	0	0.880094	0	0	0
ENSRNA049477545	2.24824	4.30419	5.24363	3.35861	2.92531	3.25042	2.7217	3.20566	3.90395	4.8536	1	5.28887	2.84695	1.68183	3.52038	2.75311	6.0423	1.77528
ENSRNA049477652	2.24824	2.58251	1.74788	3.35861	1.95021	1.62521	1.81447	4.00707	3.12316	2.91216	8	4.40739	3.79594	4.20459	2.64028	4.58852	5.03525	3.55057
ENSRNA049477659	2.24824	1.72167	1.74788	3.35861	1.95021	1.62521	0.907234	2.40424	2.34237	2.91216	5	4.40739	3.79594	2.52275	2.64028	3.67081	4.0282	3.55057
ENSRNA049477664	0	0	0	0	0	0	0	0	0	0	0	0	0	0	0	0	0	0
ENSRNA049477674	0	0	0	0	0	0	0	0	0	0	0	0	0	0	0	0	0	0
ENSRNA049477677	0	0	0	0	0	0	0	0	0	0	0	0	0	0	0	0	0	0
ENSRNA049477682	0	0	0	0	0	0	0	0	0	0	0	0	0	0	0	0	0	0
ENSRNA049477685	0	0	0	0	0	0	0	0	0	0	0	0	0	0	0	0	0	0
ENSRNA049477688	0	0	0	0	0	0	0	0	0	0	0	0	0	0	0	0	0	0
ENSRNA049477691	0	0	0	0	0	0	0	0	0	0	0	0	0	0	0	0	0	0
ENSRNA049477692	0	0	0	0	0	0	0	0	0	0	0	0	0	0	0	0	0	0
ENSRNA049477894	12.74	12.9126	14.8569	92.3617	14.6265	13.8143	61.6919	69.723	15.6158	120.369	30	104.896	52.1941	32.7958	18.482	48.6383	37.2608	23.0787
ENSRNA049477955	0	0	0	0	0	0	0	0	0	0	0	0	0	0	0	0	0	0
ENSRNA049477960	0	0	0	0	0	0	0	0	0	0	0	0	0	0	0	0	0	0
ENSRNA049477965	0	0	0	0	0	0	0	0	0	0	0	0	0	0	0	0	0	0
ENSRNA049477971	2.99765	2.58251	2.62181	2.51896	2.92531	1.62521	2.7217	3.20566	2.34237	2.91216	9	5.28887	4.74492	3.36367	2.64028	3.67081	3.02115	4.43821
ENSRNA049477976	0	0	0	0	0	0	0	0	0	0	0	0	0	0	0	0	0	0
ENSRNA049477978	0	0	0	0	0	0	0.907234	0	0	0	0	0.881479	0	0	0	0	1.00705	0
ENSRNA049477983	0	0	0	0.839652	0.975103	0	0	0	1.56158	0	0	0	0	0	0	0.917704	0	0
ENSRNA049478000	0	0	0	0	0	0	0	0	0	0	0	0	0	0	0	0	0	0
ENSRNA049478004	2.24824	0.860837	2.62181	0.839652	1.95021	0.812606	0.907234	2.40424	0	0	1	0	1.89797	1.68183	2.64028	0.917704	2.0141	1.77528
ENSRNA049478008	0	0	2.62181	0	0	0	0.907234	0	0	0	0	0	0	0	0	0	0	0
ENSRNA049478014	0	0	0	0	0	0	0	0	0	0	0	0	0	0	0	0	0	0
ENSRNA049478016	0	0	0	0	0	0	0	0	0	0	0	0	0	0	0	0	0	0
ENSRNA049478018	0	0	0	0	0	0	0	0	0.780789	0	0	0	0	0	0	0	0	0
ENSRNA049478022	2.24824	0.860837	0	0	0	1.62521	0.907234	0	0	0	0	0.881479	2.84695	0	2.64028	2.75311	0	0
ENSRNA049478025	2.99765	1.72167	4.36969	1.6793	3.90041	3.25042	2.7217	4.80848	6.24631	2.91216	6	4.40739	3.79594	5.88642	3.52038	4.58852	3.02115	3.55057
ENSRNA049478028	0	0	0	0	0	0	1.81447	0	0	0	1	0	0	0	0	0	0	0
ENSRNA049478416	1.49883	0	0	1.6793	1.95021	0	0	1.60283	1.56158	0.97072	2	2.64444	0.948984	1.68183	1.76019	1.83541	1.00705	0.887642
ENSRNA049478507	0	0	0	0	0	0	0	0	0	0	0	0	0	0	0	0	0	0
ENSRNA049478511	0	0	0	0	0	0	0	0	0	0	0	0	0	0	0	0	0	0
ENSRNA049478516	1902.76	4082.09	2979.25	26111.5	4709.75	4457.14	13752.8	15586.7	3154.39	33634.5	4595	26166.7	17317.1	8330.97	4335.34	9373.43	9631.42	5000.97
ENSRNA049478567	0	0	0	0	0	0	0	0	0	0	0	0	0	0	0	0	0	0
ENSRNA049478569	0	0	0	0	0	0	0	0	0	0	0	0	0	0	0	0	0	0
ENSRNA049478578	2.24824	0	0	0	0	1.62521	1.81447	0	1.56158	0	0	0	0	0	0	0	0	0
ENSRNA049478581	0	0.860837	0	0	0	0.812606	2.7217	2.40424	0	4.8536	0	1.76296	1.89797	5.0455	3.52038	2.75311	1.00705	0.887642
ENSRNA049478755	0	0	0	0	0	0	0	0	0	0	0	0	0	0	0	0	0	0
ENSRNA049478760	0	0	0	1.6793	0.975103	0.812606	3.62894	1.60283	0.780789	1.94144	1	3.52592	1.89797	1.68183	0	0.917704	2.0141	0.887642
ENSRNA049478768	79.4378	203.158	119.73	1236.81	238.9	173.898	751.19	694.826	153.815	1736.62	261	1264.04	789.555	319.549	213.863	472.617	456.193	220.135
ENSRNA049478775	12.74	15.4951	13.983	89.0031	12.6763	17.0647	70.7643	65.7159	21.8621	109.691	36	108.422	50.2962	31.9549	20.2422	43.1321	40.282	26.6292
ENSRNA049478784	358.219	899.575	554.077	5276.37	1033.61	815.856	3198.91	3058.2	634.782	7675.49	1145	5466.05	3617.53	1673.43	985.705	2130.91	2121.85	1026.11
ENSRNA049478790	488.617	1242.19	808.393	7757.55	1475.33	1116.52	4168.74	4311.61	844.033	11311.8	1531	8137.81	5163.42	2628.71	1407.27	3304.65	3020.14	1400.7
ENSRNA049478795	3122.05	6484.69	4730.63	45234.6	7542.42	7374.4	22983.9	25189.2	5025.16	61779.5	8495	47864.3	31799.5	15459.4	7894.44	17351	17898.3	8923.46
ENSRNA049478802	1460.61	3793.71	2643.66	25956.2	4771.18	3759.93	12387.4	13775.5	2701.53	41710.9	5563	29585.1	19467.5	10053.2	5090.46	11689.7	11403.8	5434.14
ENSRNA049478805	3450.3	7730.32	5507.56	47819.9	9632.07	7362.21	25642.1	28403.7	5970.7	79438.9	11403	57920.2	39964.6	19775	9622.07	22397.5	22949.7	10795.5
ENSRNA049478808	1663.7	4398.02	2832.43	25967.9	5042.26	3870.44	14865.9	14816.5	3016.97	38331.8	5357	27548	18323.9	8598.38	4888.04	11207.9	10720	5092.4
ENSRNA049478811	3265.19	7361.88	5137.88	44719	8988.5	7055.05	24618.7	26842.6	5575.62	69725.9	10112	51228.9	34823.9	17000	8837.9	20066.5	20301.1	9674.41
ENSRNA049478817	3335.64	7628.74	5289.95	44831.5	9189.37	7077.8	25447.9	27070.2	5806.73	70105.4	10390	51192.8	34535.4	16992.4	8771.9	19625.1	20370.6	9646.89
ENSRNA049478889	0	0	0	0	0	0	0	0	0	0	0	0	0	0	0	0	0	0
ENSRNA049478896	0	0	0	0	0	0	0	0	0	0	0	0	0	0	0	1.83541	0	0
ENSRNA049478903	10.4918	9.46921	8.73938	83.9652	13.6514	11.3765	58.063	64.1131	14.0542	91.2477	27	94.3182	38.9084	26.0684	12.3213	36.7081	31.2185	17.7528
ENSRNA049478905	15.7377	15.4951	10.4873	89.8428	18.527	16.2521	68.0425	53.6947	18.7389	130.077	35	110.185	50.2962	36.1594	18.482	45.8852	29.2044	23.0787
ENSRNA049478911	73.4425	167.002	119.73	981.553	213.548	158.458	613.29	598.656	126.488	1448.31	221	1131.82	742.106	448.209	197.141	418.473	471.299	208.596
ENSRNA049478915	801.872	1669.16	1247.11	11295	1942.4	1947	5787.25	6638.91	1318.75	15725.7	2128	12147.7	8241.93	3567.17	2033.02	4418.74	4342.4	2273.25
ENSRNA049478925	939.014	2127.13	1415.78	12407.5	2576.22	1773.92	6610.11	7462.77	1609.21	15378.2	2341	11415.2	7436.24	3807.67	2011.89	4354.5	4708.96	2146.32
ENSRNA049479283	0.749413	0.860837	0.873938	0.839652	0.975103	0.812606	0.907234	0.801414	0.780789	0.97072	1	0.881479	0.948984	0.840917	0.880094	0.917704	1.00705	0.887642
ENSRNA049479294	1823.32	3826.42	2957.41	25565.7	4292.4	4492.9	9005.2	13975.9	2961.53	36533.1	4770	25091.3	17616	7646.46	4644.26	9783.64	10246.7	5359.58
ENSRNA049479302	295.269	540.606	305.004	3300.67	626.016	539.57	1426.17	1756.7	401.326	4086.73	547	3961.37	2360.12	1077.22	611.665	1371.97	1195.37	605.372
ENSRNA049479352	0.749413	0.860837	0.873938	2.51896	0.975103	0.812606	1.81447	0.801414	0.780789	2.91216	1	1.76296	0.948984	0.840917	0.880094	0.917704	2.0141	0.887642
ENSRNA049479359	1.49883	0	1.74788	1.6793	0	1.62521	3.62894	0	1.56158	2.91216	4	2.64444	0	5.0455	0	5.50622	4.0282	1.77528
ENSRNA049479447	0	0	0	0	0	0	0	0	0	0	0	0	0	0	0	0	0	0
ENSRNA049479453	2.99765	2.58251	1.74788	1.6793	1.95021	2.43782	1.81447	3.20566	3.12316	4.8536	7	3.52592	4.74492	4.20459	2.64028	5.50622	4.0282	3.55057
ENSRNA049479457	2.99765	2.58251	2.62181	3.35861	1.95021	2.43782	2.7217	2.40424	3.12316	4.8536	6	3.52592	4.74492	2.52275	2.64028	4.58852	4.0282	2.66292
ENSRNA049479563	3.74706	4.30419	5.24363	41.143	5.85062	8.93867	25.4026	24.0424	7.0271	37.8581	11	37.0221	21.8266	10.091	7.04075	13.7656	15.1057	11.5393
ENSRNA049479568	2204.02	4336.04	3295.62	31430.7	4852.11	4822	13215.7	17714.5	3207.48	41111	4753	30761	20950.7	10943.7	5288.48	10884	11592.1	5750.14
ENSRNA049479662	0	0	0	0	0	0	0	0	0	0	0	0	0	0	0	0	0	0
ENSRNA049479666	0	0	0	0	0	0	0	0	0	0	0	0	0	0	0	0	0	0
ENSRNA049479674	2.24824	5.16502	1.74788	5.03791	0	0	0.907234	1.60283	2.34237	3.88288	4	5.28887	2.84695	1.68183	4.40047	2.75311	0	5.32585
ENSRNA049479680	2.24824	0.860837	0.873938	2.51896	0.975103	0	2.7217	3.20566	2.34237	2.91216	6	3.52592	0	2.52275	1.76019	5.50622	2.0141	5.32585
ENSRNA049479686	9.74237	12.9126	9.61332	89.8428	16.5767	13.0017	69.857	66.5173	16.3966	121.34	35	96.0812	51.2452	31.9549	21.1223	42.2144	38.2679	29.2922
ENSRNA049479693	0	0	1.74788	1.6793	0	1.62521	0	7.21272	1.56158	0.97072	0	0.881479	0	0	0	0	0	0
ENSRNA049479764	0	0	0	0	0.975103	0	0	4.80848	0	0	0	0	0	0	0	1.83541	0	0
ENSRNA049479838	3.74706	11.1909	6.9915	60.455	11.7012	10.5639	32.6604	38.4679	7.0271	85.4234	15	62.585	44.6023	21.0229	9.68103	26.6134	27.1903	12.427
ENSRNA049479844	173.114	321.092	212.367	219.989	274.979	177.148	268.541	191.538	193.636	312.572	258	284.718	275.205	274.139	330.915	312.937	367.573	304.461
ENSRNA049479850	148.384	304.736	225.476	1921.96	363.713	296.601	1242	1187.7	238.922	2528.73	363	1968.34	1235.58	710.575	302.752	702.043	725.076	352.394
ENSRNA049479854	561.31	1040.75	768.192	7158.87	1210.1	1141.71	3849.39	4231.46	815.925	9198.55	1288	6762.71	4541.84	2240.2	1165.24	2469.54	2354.48	1283.53
ENSRNA049479859	185.854	389.098	277.912	2346.83	415.394	381.925	1160.35	1443.35	297.481	1881.26	277	1434.17	830.361	380.936	254.347	479.959	552.87	273.394
ENSRNA049479863	65.9483	173.889	110.116	953.005	212.572	170.647	653.208	568.202	109.31	1444.43	217	1069.23	701.3	360.754	197.141	415.72	416.918	189.955
ENSRNA049479869	105.667	253.086	174.788	1502.14	316.908	253.533	928.1	932.846	196.759	2250.13	349	1701.25	1133.09	633.211	285.15	659.829	712.991	286.708
ENSRNA049479898	0.749413	0	0	0	0	0	0	0	0	0	0	0	0	0.840917	0	0	0	0
ENSRNA049479910	0.749413	0.860837	0.873938	0.839652	0.975103	0.812606	0.907234	0.801414	0.780789	0.97072	1	0.881479	0.948984	0.840917	0.880094	0.917704	1.00705	0.887642
ENSRNA049479917	0.749413	0.860837	0.873938	0.839652	0.975103	0.812606	0.907234	0.801414	0.780789	0	1	0	0.948984	0	0.880094	0.917704	1.00705	0
ENSRNA049479924	0.749413	0.860837	0.873938	0.839652	0	0.812606	0.907234	0.801414	0.780789	0.97072	1	0.881479	0.948984	0	0.880094	0.917704	0	0.887642
ENSRNA049479928	0.749413	0.860837	0.873938	0.839652	0.975103	0.812606	0.907234	0	0.780789	0.97072	1	0.881479	0.948984	0.840917	0.880094	0.917704	1.00705	0
ENSRNA049479947	0	0	0	0	0	0	0	0	0	0	0	0	0	0	0	0	0	0
ENSRNA049479950	0	0	0	0	0	0	0	0	0	0	0	0	0	0	0	0	0	0
ENSRNA049480007	5.9953	14.6342	10.4873	73.0497	17.5519	14.6269	43.5472	47.2834	11.7118	104.838	20	86.3849	55.9901	26.0684	14.9616	33.0373	29.2044	15.0899
ENSRNA049480011	11.9906	13.7734	12.2351	103.277	15.6016	13.0017	61.6919	60.106	16.3966	118.428	32	101.37	51.2452	36.1594	20.2422	42.2144	37.2608	33.7304
ENSRNA049480014	552.317	1314.5	954.34	8854.13	1723.98	1299.36	3911.09	5171.52	1057.19	16637.2	2413	12026	8402.31	4252.52	1965.25	4832.63	4779.46	2322.96
ENSRNA049480018	192.599	433.862	295.391	2446.75	528.506	403.865	1486.05	1524.29	314.658	3669.32	587	2856.87	1845.77	1005.74	488.452	1081.05	1089.63	506.843
ENSRNA049480020	370.21	847.064	629.235	5027.84	953.651	830.483	2738.03	2923.56	626.974	7199.83	1053	5326.78	3697.24	1685.2	992.746	2131.83	2105.74	1063.39
ENSRNA049480092	0	0	0	0	0	0	0	0	0	0	0	0	0	0	0	0	0	0
ENSRNA049480163	353.723	779.919	634.479	5353.62	944.875	858.925	2152.87	2811.36	662.109	7810.42	1048	5784.26	3782.65	1910.56	924.979	2078.6	2256.8	1139.73
ENSRNA049480168	0	0	0	0	0	0	0	0	0	0	0	0	0	0	0	0	0	0
ENSRNA049480171	0	0	0	0	0	0	0	0	0	0	0	0	0	0	0	0	0	0
ENSRNA049480175	0	0	0	0	0	0	0	0	0	0	0	0	0	0	0	0	0	0
ENSRNA049480178	24.7306	52.5111	34.9575	370.287	77.0331	42.2555	212.293	201.155	49.1897	563.018	70	54.6517	257.175	110.16	51.0454	148.668	137.966	65.6855
ENSRNA049480183	3752.31	7807.79	5735.66	50995.4	8986.55	8085.43	26272.6	29764.5	5932.44	70714.1	9397	55267	35826.1	17387.6	8953.19	19660.9	20063.4	10320.6
ENSRNA049480216	0	0.860837	0.873938	0	0.975103	0	0.907234	0.801414	0	0.97072	0	0	0.948984	0.840917	0	0	0	0
ENSRNA049480284	0	0	0	0	0	0	0	0	0	0	0	0	0	0	0	0	0	0
ENSRNA049480295	0	0	12.2351	5.03791	3.90041	2.43782	6.35064	3.20566	0	0	0	0	0	0	0	0	0	0
ENSRNA049480366	0	0	0	4.19826	0	0	0	0	0	0	0	0	0	0	0	0	0	0
ENSRNA049480395	0.749413	0.860837	0.873938	0.839652	0.975103	0.812606	0.907234	0.801414	0.780789	0.97072	1	0.881479	0.948984	0.840917	0.880094	0.917704	0	0.887642
ENSRNA049480398	0	0	1.74788	2.51896	0	0	0	0	0	0	0	0	0	0	0	1.83541	0	0
ENSRNA049480404	0	0	0	0	0	0	0	0	0	0	0	0	0	0	0	0	0	0
ENSRNA049480406	0	0	0	0	0	0	0	0	0	0	0	0	0	0	0	0	0	0
ENSRNA049480411	0	0	0	0	0	0	0	0	0	0	0	0	0	0	0	0	0	0
ENSRNA049480413	0	0	0	0	0	0	0	0	0	0	0	22.9184	0	0	0	0	0	0
ENSRNA049480415	0	0	5.24363	3.35861	0.975103	0	2.7217	4.00707	0.780789	3.88288	8	3.52592	2.84695	2.52275	1.76019	4.58852	3.02115	2.66292
ENSRNA049480416	1.49883	0.860837	1.74788	5.87756	3.90041	1.62521	5.4434	3.20566	3.12316	44.6531	20	31.7332	28.4695	24.3866	9.68103	30.2842	26.1833	29.2922
ENSRNA049480422	0.749413	1.72167	0.873938	1.6793	0	1.62521	6.35064	0	1.56158	0	1	0.881479	0	0	0.880094	1.83541	2.0141	0.887642
ENSRNA049480480	0	0	0	0	0	0	0	0	0	0	0	0	0	0	0	0	0	0
ENSRNA049480517	0	0	0	0	0	0	0	0	0	0	0	0	0	0	0	0	0	0
ENSRNA049480789	11.9906	17.2167	11.3612	105.796	19.5021	12.1891	70.7643	73.7301	17.9582	121.34	32	98.7256	56.9391	32.7958	17.6019	40.379	35.2467	27.5169
ENSRNA049480793	0	0	0	0	0	0	0	0	0	0	0	0	0	0	0	0	0	0
ENSRNA049480796	0	0	0	0	0	0	0	0	0	0	0	0	0	0	0	0	0	0
ENSRNA049480800	0	0	0	0	0	0	0	0	0	0	0	0	0	0	0	0	0	0
ENSRNA049480805	0	0	0	0	0	0	0	0	0	0	0	0	0	0	0	0	0	0
ENSRNA049480827	0	0	0	0	0	0	0	0	0	0	0	0	0	0	0	0	0	0.887642
ENSRNA049480837	2.24824	4.30419	1.74788	2.51896	0.975103	1.62521	4.53617	1.60283	0.780789	5.82432	2	3.52592	3.79594	5.0455	9.68103	1.83541	1.00705	5.32585
ENSRNA049480844	10.4918	10.33	13.1091	8.39652	4.87551	8.12606	4.53617	8.81555	8.58868	22.3266	17	8.81479	6.64289	8.40917	11.4412	14.6833	15.1057	9.76406
ENSRNA049480848	0.749413	0	0	0.839652	0	0.812606	0	0.801414	0	0	0	0.881479	0	0	0	0	1.00705	0.887642
ENSRNA049480851	3.74706	0.860837	2.62181	4.19826	3.90041	4.06303	1.81447	2.40424	2.34237	3.88288	8	4.40739	7.59188	2.52275	6.16066	4.58852	3.02115	2.66292
ENSRNA049480858	8.99295	7.74754	6.9915	11.7551	2.92531	4.87564	5.4434	10.4184	1.56158	7.76576	4	7.05183	5.69391	6.72734	10.5611	8.25933	11.0775	7.10113
ENSRNA049480863	0.749413	1.72167	3.49575	0.839652	0.975103	1.62521	0	0.801414	1.56158	4.8536	3	0.881479	2.84695	2.52275	6.16066	2.75311	1.00705	3.55057
ENSRNA049480867	5.24589	3.44335	2.62181	3.35861	1.95021	5.68824	5.4434	4.00707	3.12316	4.8536	9	8.81479	5.69391	1.68183	8.80094	2.75311	7.04935	1.77528
ENSRNA049480871	5.9953	4.30419	3.49575	12.5948	1.95021	4.87564	7.25787	6.41131	3.12316	11.6486	9	4.40739	0.948984	8.40917	9.68103	7.34163	4.0282	6.21349
ENSRNA049480874	11.9906	5.16502	6.11757	5.03791	4.87551	4.06303	4.53617	11.2198	7.0271	12.6194	2	9.69627	3.79594	9.25009	11.4412	5.50622	2.0141	7.10113
ENSRNA049480879	4.49648	5.16502	5.24363	5.87756	1.95021	4.06303	6.35064	7.21272	2.34237	9.7072	11	7.93331	5.69391	5.88642	7.92084	9.17704	11.0775	5.32585
ENSRNA049480883	8.99295	8.60837	13.983	10.0758	7.80082	9.75127	4.53617	8.01414	10.1503	19.4144	23	17.6296	6.64289	13.4547	12.3213	18.3541	15.1057	16.8652
ENSRNA049480891	0.749413	0.860837	1.74788	1.6793	1.95021	0.812606	2.7217	2.40424	3.12316	3.88288	8	0	4.74492	0.840917	9.68103	1.83541	2.0141	5.32585
ENSRNA049480899	2.24824	0.860837	0.873938	1.6793	1.95021	1.62521	0.907234	3.20566	0.780789	2.91216	1	1.76296	2.84695	2.52275	2.64028	1.83541	4.0282	3.55057
ENSRNA049480904	5.24589	3.44335	7.86544	4.19826	2.92531	2.43782	7.25787	6.41131	2.34237	3.88288	4	5.28887	6.64289	1.68183	12.3213	11.0124	8.0564	5.32585
ENSRNA049480913	15.7377	12.9126	17.4788	17.6327	7.80082	17.0647	20.8664	25.6452	17.9582	16.5022	31	19.3925	24.6736	29.4321	25.5227	19.2718	16.1128	10.6517
ENSRNA049480918	2.24824	1.72167	1.74788	28.5482	4.87551	2.43782	21.7736	23.241	4.68474	30.0923	7	28.2073	10.4388	9.25009	3.52038	11.9301	6.0423	6.21349
ENSRNA049480922	0	0	0	0	0	0	0	0	0	0	0	0	0	0	0	0	0	0
ENSRNA049480928	48.7118	131.708	85.6459	688.515	147.241	110.514	465.411	435.168	89.7908	1079.44	161	742.205	515.299	280.866	146.976	326.703	303.122	143.798
ENSRNA049480989	0	0	0	0	0	0	0	0	0	0	0	0	0	0	0	0	0	0
ENSRNA049481110	0	0	0	0	0	0	0	0	0	0	0	0	0	0	0	0	0	0
ENSRNA049481119	1.49883	0	0	0	0	0	0	0	0	0	0	0	0	0	2.64028	1.83541	0	0
ENSRNA049481247	0	0	0	0	0	0	0	0	0	0	0	0	0	0	0	0	0	0
ENSRNA049481253	0	0	0	0	0	0	0.907234	0	0	0	0	0	0	0	0	0	0	0
ENSRNA049481287	0	0	0	0	0	0	0	0	0	0	0	0	0	0	0	0	0	0
ENSRNA049481293	0	0	0	0	0	0	0	0	0	0	0	0	0	0	0	0	0	0
ENSRNA049481296	0	0	0	0	0	0	0	0	0	0	0	0	0	0	0	0	0	0
ENSRNA049481301	1.49883	0.860837	1.74788	0	0	0	0	0	0	0	0	0	0	0	0	0.917704	0	0
ENSRNA049481304	0	0	0	0	0	0	0	0	0	0	0	0	0	0	0	0	0	0
ENSRNA049481307	0	0	0	0	0	0	0	0	0	0	0	0	0	0	0	0	0	0
ENSRNA049481312	0	0	0	0	0	0	0	0	0	0	0	0	0	0	0	0.917704	0	0
ENSRNA049481317	0	0	0	0	0	0	0	0	0	0	0	0	0	0	0	0	0	0
ENSRNA049481360	0	0	0	0	0	0	0	0	0	0	0	0	0	0	0	0	0	0
ENSRNA049481401	0	0	0	0	0	0	0	0	0	0	0	0	0	0	0	0	0	0
ENSRNA049481406	0	0	0	0	0	0	0	0	0	0	0	0	0	0.840917	0	0	0	0
ENSRNA049481412	0	0	0	0	0	0	0	0	0	0	0	0	0	0	0	0	0	0
ENSRNA049481476	0	0	0	0	0	0	0	0	0	0	0	0	0	0	0	0	0	0
ENSRNA049481625	0	0.860837	0.873938	0.839652	0	0	0.907234	0.801414	0	0.97072	1	0.881479	0.948984	0.840917	0.880094	0	1.00705	0.887642
ENSRNA049481628	0	0	1.74788	0	0	0	0	0	0	0	0	0	0	0	0	0	0	0
ENSRNA049481631	0	0	0	0	0	0	0	0	0	2.91216	0	0	0	0	0	0	0	0
ENSRNA049481777	0	0	0	0	0.975103	0	0.907234	0	0	0	0	0	0	0	0	0	0	0.887642
ENSRNA049481778	0	0	0	0	0	0	0	0	0	0	0	0	0	0	0	0	0	0
ENSRNA049481781	0	0	0	0	0	0	0	0	0	0	0	0	0	0	0	0	0	0
ENSRNA049481784	0	0	0	0	0	0	0	0	0	0	0	0	0	0	0	0	0	0
ENSRNA049481787	0	0.860837	0	0.839652	0	0	0	0	0	0	1	0	0	0	0	0	0	0
ENSRNA049481793	0.749413	0	0	0.839652	0	0	0	0	0	0.97072	0	0	0	0.840917	0	0	0	0
ENSRNA049481796	0.749413	0	0	0.839652	0	0	0	0	0	0.97072	0	0	0	0.840917	0	0	0	0
ENSRNA049481799	0	0	0	0.839652	0	0	0	0	0	0.97072	0	0	0	0.840917	0	0	0	0
ENSRNA049481847	0	0	0	0	0	0	0	0	0	0	0	0	0	0	0	0	0	0
ENSRNA049481906	0	0	0	0	0	0	0	0	0	0	0	0	0	0	0	0	0	0
ENSRNA049481912	0	0	0	0	0	0	0	0	0	0	0	0	0	0	0	0	0	0
ENSRNA049481973	5.9953	14.6342	9.61332	84.8049	15.6016	17.0647	40.8255	43.2763	13.2734	114.545	14	80.2146	50.2962	37.0004	17.6019	33.0373	39.2749	15.9775
ENSRNA049481976	206.838	481.208	351.323	3008.47	569.46	335.606	1322.75	1798.37	370.875	2579.2	393	1837.88	1062.86	660.12	303.632	669.006	817.724	313.337
ENSRNA049481980	750.162	1624.4	1192.93	10895.3	1828.32	1807.24	5369.92	6311.93	1239.89	15083.1	1964	11580	7936.36	3187.92	1970.53	4270.99	4215.51	2237.74
ENSRNA049482007	0	0	0	0	0	0	0	1.60283	0.780789	0	0	0	0	0	0	0	0	0
ENSRNA049482012	0	0	0	0	0	0	0	0.801414	0	0	2	0	0	0	0.880094	1.83541	0	0
ENSRNA049482018	0	0	0	0	0.975103	0.812606	0.907234	0	0.780789	0	1	0	0.948984	0	0	0	0	0
ENSRNA049482022	0	0	0	2.51896	0.975103	0	6.35064	1.60283	0	3.88288	0	10.5777	1.89797	1.68183	0	0.917704	0	0
ENSRNA049482025	0	0	0	0	0	0	0	0	0	0	0	0	0	0	0	0	0	0
ENSRNA049482040	11.9906	9.46921	7.86544	5.03791	3.90041	8.12606	8.16511	12.0212	3.90395	10.6779	6	7.93331	4.74492	5.88642	5.28056	8.25933	9.06345	8.87642
ENSRNA049482041	0	0	0	0	0	0.812606	0	0	0	0	0	0	0	0	0	0	0	0
ENSRNA049482043	6.74472	4.30419	7.86544	5.87756	2.92531	4.87564	6.35064	5.6099	5.46552	4.8536	7	5.28887	3.79594	1.68183	3.52038	2.75311	6.0423	5.32585
ENSRNA049482085	0	0	0	0	0	0	0	0	0	0	0	0	0	0	0	0	0	0
ENSRNA049482087	0	0	0	0	0	0	0	0	0	0	0	0	0	0	0	0	0	0
ENSRNA049482094	2.99765	3.44335	2.62181	1.6793	0.975103	1.62521	2.7217	2.40424	2.34237	2.91216	2	1.76296	0.948984	0.840917	0.880094	0.917704	2.0141	0.887642
ENSRNA049482097	3.74706	3.44335	3.49575	1.6793	1.95021	2.43782	2.7217	2.40424	2.34237	3.88288	3	1.76296	1.89797	1.68183	1.76019	0.917704	2.0141	0.887642
ENSRNA049482102	2.24824	1.72167	2.62181	0.839652	0.975103	1.62521	1.81447	3.20566	1.56158	2.91216	2	1.76296	0.948984	0.840917	0.880094	0.917704	2.0141	0
ENSRNA049482104	1.49883	0.860837	1.74788	0.839652	0	1.62521	0.907234	5.6099	0.780789	1.94144	2	0.881479	0	0.840917	0.880094	0.917704	1.00705	3.55057
ENSRNA049482107	5.24589	1.72167	0.873938	5.03791	0.975103	0.812606	3.62894	1.60283	3.12316	0.97072	3	2.64444	0.948984	1.68183	1.76019	1.83541	3.02115	0.887642
ENSRNA049482113	5.9953	0.860837	1.74788	4.19826	0.975103	0.812606	2.7217	2.40424	3.12316	0.97072	2	2.64444	0.948984	0.840917	0.880094	2.75311	3.02115	0.887642
ENSRNA049482116	4.49648	0.860837	0.873938	4.19826	0.975103	0.812606	2.7217	1.60283	2.34237	0.97072	2	0.881479	0.948984	1.68183	1.76019	1.83541	2.0141	0.887642
ENSRNA049482121	2.99765	0.860837	0.873938	2.51896	0.975103	0.812606	2.7217	0.801414	3.12316	0.97072	2	1.76296	0.948984	0.840917	0.880094	1.83541	2.0141	0.887642
ENSRNA049482125	0	0	0	0	0	0	0	0	0	0.97072	0	0	0	0	0	0	0	0
ENSRNA049482128	0	0	0	0	0	0	0	0	0	0.97072	0	0	0	0	0	0	0	0
ENSRNA049482132	0	0	0.873938	0	0	0.812606	0	0	0.780789	0	0	0	0	0	0	0	0	0
ENSRNA049482138	1.49883	1.72167	1.74788	1.6793	1.95021	0.812606	0	0	0.780789	1.94144	0	0.881479	1.89797	0.840917	0.880094	0	2.0141	0.887642
ENSRNA049482174	0	0	0	0	0	0	0	0	0	0	0	0	0	0	0	0	0	0
ENSRNA049482178	0	1.72167	6.11757	1.6793	0	1.62521	0	2.40424	0	2.91216	3	0	0	0	0	1.83541	0	0
ENSRNA049482182	0	0	0	0	0	0	0	0	0	1.94144	0	0	0	0	2.64028	0	0	0
ENSRNA049482185	0	0	0	0	0	0	0	0	0	0	0	0	0	0	1.76019	0	0	0
ENSRNA049482201	0.749413	1.72167	0.873938	0.839652	0.975103	0.812606	0.907234	0.801414	0.780789	1.94144	1	1.76296	0.948984	3.36367	2.64028	0.917704	1.00705	1.77528
ENSRNA049482203	0	0	0.873938	0.839652	0	0.812606	0.907234	0.801414	0	0.97072	1	0	0.948984	0	0.880094	0	1.00705	0.887642
ENSRNA049482206	0.749413	0.860837	0	0	0	0.812606	0.907234	0.801414	0	0.97072	0	0	0.948984	0.840917	0	0	0	0.887642
ENSRNA049482210	2.99765	2.58251	3.49575	4.19826	2.92531	2.43782	1.81447	4.00707	3.90395	4.8536	3	4.40739	2.84695	4.20459	2.64028	1.83541	4.0282	1.77528
ENSRNA049482214	1.49883	1.72167	0.873938	5.03791	0.975103	1.62521	2.7217	3.20566	1.56158	6.79504	2	3.52592	3.79594	2.52275	1.76019	1.83541	3.02115	2.66292
ENSRNA049482216	0.749413	1.72167	0.873938	1.6793	0.975103	1.62521	1.81447	0.801414	1.56158	0.97072	1	0.881479	0.948984	1.68183	0.880094	0	1.00705	0.887642
ENSRNA049482220	1.49883	1.72167	0.873938	1.6793	0.975103	2.43782	0.907234	0.801414	1.56158	0.97072	2	1.76296	0.948984	1.68183	0.880094	0.917704	2.0141	1.77528
ENSRNA049482224	2.99765	1.72167	1.74788	1.6793	0	1.62521	0.907234	2.40424	0	1.94144	0	1.76296	0.948984	0	0.880094	1.83541	1.00705	0
ENSRNA049482229	532.833	1098.43	727.116	8366.29	1405.12	781.727	4870.94	4058.36	886.196	11807.8	1505	8146.63	6430.32	2055.2	1413.43	2921.97	3118.83	1334.13
ENSRNA049482232	551.568	1131.14	734.982	8547.66	1435.35	768.725	5074.16	4132.09	912.743	12091.3	1562	8335.26	6546.09	2149.38	1419.59	2991.71	3217.52	1383.83
ENSRNA049482236	39.7189	86.0837	55.932	491.196	112.137	83.6984	232.252	271.679	60.1208	819.288	110	534.176	475.441	129.501	122.333	245.945	247.734	114.506
ENSRNA049482241	71.1942	152.368	90.8896	921.938	187.22	127.579	441.823	448.792	99.941	1391.04	221	892.938	862.627	213.593	191.86	419.391	512.588	188.18
ENSRNA049482245	0.749413	0.860837	0.873938	0.839652	0.975103	0.812606	0.907234	0.801414	0.780789	0.97072	1	0.881479	0.948984	0.840917	0.880094	0.917704	1.00705	0.887642
ENSRNA049482248	484.87	836.734	549.707	8463.69	1039.46	823.17	4281.24	3723.37	783.132	12667.9	1380	10430.5	6529.96	2221.7	1317.5	2752.19	2969.79	1236.48
ENSRNA049482250	4.49648	4.30419	4.36969	33.5861	7.80082	8.93867	21.7736	20.8368	7.80789	46.5946	12	34.3777	20.8777	11.7728	11.4412	17.4364	13.0916	10.6517
ENSRNA049482254	0	0	0	0	0	0	0	0	0	0	0	0	0	0	0	0	0	0
ENSRNA049482262	0	0	0	0	0	0	0	0	0	0	1	0	0	0	0	0	0	0
ENSRNA049482267	0	0	0	0	0	0	0	0	0	0	1	0	0	0	0	0	0	0
ENSRNA049482271	143.138	269.442	161.679	2424.08	321.784	247.845	1242.91	1065.08	238.141	3660.59	461	2743.16	2039.37	840.076	368.759	891.09	1076.54	411.866
ENSRNA049482337	0	0	0	0	0	0	0	0	1.56158	0	0	0	0	0	0	0	0	0
ENSRNA049482340	3.74706	12.9126	6.9915	66.3325	6.82572	5.68824	42.64	24.8438	5.46552	104.838	11	0	58.837	11.7728	5.28056	25.6957	30.2115	13.3146
ENSRNA049482344	0.749413	0.860837	0.873938	0.839652	0.975103	0.812606	0.907234	0.801414	0.780789	0.97072	1	0.881479	0.948984	0.840917	0.880094	0.917704	1.00705	0.887642
ENSRNA049482356	2243.74	4790.56	3614.61	32597.8	5689.73	5035.72	14782.5	19431.9	3563.52	45588.9	5987	32659.7	22057.2	10951.3	5561.31	12400.9	12933.5	6290.72
ENSRNA049482359	0.749413	1.72167	0.873938	6.71722	1.95021	1.62521	5.4434	4.00707	0.780789	18.4437	2	13.2222	7.59188	1.68183	1.76019	4.58852	3.02115	1.77528
ENSRNA049482367	9.74237	7.74754	6.9915	78.9273	11.7012	5.68824	54.434	52.0919	11.7118	108.721	22	93.4368	42.7043	21.8639	11.4412	28.4488	23.1621	15.0899
ENSRNA049482369	0.749413	0.860837	0.873938	0.839652	0.975103	0.812606	0.907234	0.801414	0.780789	0.97072	1	0.881479	0.948984	0.840917	0.880094	0.917704	1.00705	0.887642
ENSRNA049482376	487.118	1138.89	803.149	7630.76	1299.81	1134.4	4179.63	4257.11	845.595	10148.9	1320	7758.78	5187.15	2105.66	1290.22	2820.1	2741.19	1468.16
ENSRNA049482379	92.1778	160.116	145.948	1063	196.971	202.339	518.938	594.649	149.912	1418.22	234	1119.48	702.248	400.277	201.541	446.004	504.532	244.101
ENSRNA049482383	223.325	478.625	353.071	3146.18	597.738	478.625	1838.06	1771.93	404.449	4318.73	645	3184.78	2223.47	1105.81	564.14	1315.99	1329.31	630.226
ENSRNA049482385	206.838	466.574	337.34	2782.61	558.734	431.494	1606.71	1602.83	348.232	3933.36	605	2920.34	1972.94	1006.58	550.939	1156.31	1169.18	575.192
ENSRNA049482389	0.749413	0.860837	0.873938	0.839652	0.975103	0.812606	0.907234	0.801414	0.780789	0.97072	1	0.881479	0.948984	0.840917	0.880094	0.917704	1.00705	0.887642
ENSRNA049482394	56.9554	148.925	98.755	895.909	183.319	148.707	719.437	613.883	110.872	1253.2	189	1146.8	715.534	504.55	154.897	368.917	404.834	173.09
ENSRNA049482397	21.733	86.0837	16.6048	533.179	50.7053	94.2623	284.871	239.623	61.6824	635.822	48	419.584	269.512	171.547	84.489	127.561	108.761	34.618
ENSRNA049482401	10.4918	26.686	13.983	130.986	25.3527	20.3152	93.4451	77.7371	16.3966	160.169	33	141.918	101.541	44.5686	29.0431	54.1445	56.3948	28.4045
ENSRNA049482403	7.49413	2.58251	0.873938	115.032	9.75103	16.2521	1.81447	62.5103	4.68474	335.869	23	66.1109	179.358	26.0684	16.7218	41.2967	26.1833	15.9775
ENSRNA049482408	1529.55	3383.09	2090.46	20962.8	3291.95	2718.17	12066.2	12537.3	2040.2	22173.2	3428	20123.3	11810.1	6554.95	3007.28	5798.05	6868.08	3457.36
ENSRNA049482412	484.121	1186.23	885.299	8076.61	1511.41	1162.84	3749.6	4706.7	937.728	14552.1	2136	10641.2	7272.07	3708.45	1759.31	4092.04	4191.34	2070.87
ENSRNA049482415	29.9765	34.4335	28.84	180.525	29.2531	64.1959	68.0425	77.7371	31.2316	152.403	69	122.526	98.6944	74.0007	60.7265	72.4986	73.5146	64.7978
ENSRNA049482489	0.749413	0	0	0	1.95021	0	0	0	0	1.94144	6	0.881479	1.89797	0	1.76019	5.50622	7.04935	0.887642
ENSRNA049482505	0	0	0	0	0	0	0	0	0	0	0	0	0	0	0	0	0	0
ENSRNA049482518	0	0	0	0	0	0	0	0	0	0	0	0	0	0	0	0	0	0
ENSRNA049482520	0	0	0	0	0	0	0	0	0	0	2	0	0	2.52275	0	1.83541	0	1.77528
ENSRNA049482524	0	0	0	0	0	0	0	0	0	0	0	0	0.948984	0	0	0	0	0
ENSRNA049482530	0	0	0	0	0	0	0	0	0	0	0	0	0.948984	0	0	0	0	0
ENSRNA049482533	0	0	0	0	0	0	0	0	0	0	0	0	0	0	0	0	0	0
ENSRNA049482574	0	0	0	0	0	0	0	0	0	0	0	0	0	0	0	0	0	0
ENSRNA049482578	0	1.72167	7.86544	15.1137	0	0	21.7736	13.624	1.56158	1.94144	18	14.9851	5.69391	1.68183	1.76019	8.25933	5.03525	2.66292
ENSRNA049482588	0	0	0	0	0	0.812606	0	0	0	0	0	0	0	0	0	0	0	0
ENSRNA049482653	0	0	0	0	0	0	0	0	0	0	0	0	0	0	0	0	0	0
ENSRNA049482664	0	0	0	0.839652	0	0.812606	0.907234	0	0	0.97072	1	0.881479	1.89797	0.840917	1.76019	0.917704	1.00705	0.887642
ENSRNA049482668	0	0	0	0	0	0	0	0	0	0	0	0	0	0	0	0	0	0
ENSRNA049482671	0	0	0	0	0	0	0	0	0	0	0	0	0	0	0	0	0	0
ENSRNA049482676	0	0	0.873938	0.839652	0	0.812606	0	0	0	0.97072	1	0	0	1.68183	0.880094	0	1.00705	0
ENSRNA049482678	0	2.58251	0	0	0.975103	1.62521	0	3.20566	2.34237	0	0	0	0.948984	0	0	1.83541	1.00705	1.77528
ENSRNA049482680	0	0	0	0	0	0	0	0	0	0	0	0	0	0	0	0	0	0
ENSRNA049482686	0	0	0	0	0	0	0	0	0	0	0	0	0	0	0	0	0	0
ENSRNA049482689	0	0	0	0	0	0	0	0	0	0	0	0	0	0	0	0	0	0
ENSRNA049482694	0	0	0	0	0	0	0	0	0	0	0	0	0	0	0	0	0	0
ENSRNA049482788	0	0	0	0	0	0	0	0	0	0	0	0	0	0	0	0	0	0
ENSRNA049482795	0.749413	0	2.62181	1.6793	0	0	0	1.60283	0	7.76576	0	4.40739	1.89797	0	0	0	0	1.77528
ENSRNA049482814	0.749413	0.860837	0.873938	0.839652	0.975103	0.812606	0.907234	0.801414	0.780789	0.97072	1	0.881479	0.948984	0.840917	0.880094	0.917704	1.00705	0.887642
ENSRNA049482817	0.749413	0.860837	0.873938	0.839652	0.975103	0.812606	0.907234	0.801414	0.780789	1.94144	1	0.881479	0.948984	0.840917	0.880094	0.917704	1.00705	0.887642
ENSRNA049482820	0.749413	1.72167	1.74788	1.6793	0.975103	1.62521	0.907234	0.801414	0.780789	1.94144	1	1.76296	0.948984	0.840917	1.76019	0.917704	1.00705	0.887642
ENSRNA049482856	0	0	2.62181	5.87756	4.87551	0	4.53617	5.6099	2.34237	2.91216	4	3.52592	3.79594	2.52275	1.76019	1.83541	0	0
ENSRNA049482886	0	0	0	0	0	0	0	0	0	0	0	0	0	0	0	0	0	0
ENSRNA049482889	0	0	0	0	0	0	0	0	0	0	0	0	0	0	0	0	0	0
ENSRNA049482892	6.74472	4.30419	4.36969	29.3878	5.85062	8.12606	24.4953	20.8368	3.90395	36.8874	15	38.7851	19.9287	13.4547	8.80094	11.9301	14.0987	9.76406
ENSRNA049482893	1153.35	2451.66	1798.56	15793	2763.44	2659.66	8166.92	9322.05	1893.41	19447.4	2695	15159.7	9859	4567.02	2490.67	5480.53	5533.74	2871.52
ENSRNA049482918	0	0	0	0	0	0	0	0	0	0	0	0	0	0	0	0	0	0
ENSRNA049482923	0	0	0	0	0	0	0	0	0	0	0	0	0	0	0	0	0	0
ENSRNA049483037	0	0	0	0	0	0	0	0	0	0	0	0	0	0	0	0	0	0
ENSRNA049483056	0.749413	0.860837	0	0.839652	0.975103	0	0.907234	0.801414	0.780789	0.97072	1	0.881479	0.948984	0.840917	0.880094	0.917704	1.00705	0.887642
ENSRNA049483060	0.749413	0.860837	0.873938	0.839652	0.975103	0.812606	0.907234	0.801414	0.780789	0.97072	1	0.881479	0.948984	0.840917	0.880094	0.917704	0	0.887642
ENSRNA049483063	0.749413	0.860837	0.873938	0.839652	0.975103	0.812606	0.907234	0.801414	0.780789	0.97072	0	0.881479	0	0.840917	0.880094	0.917704	0	0.887642
ENSRNA049483068	0	0	0	0	0	0	0	0	0	0	0	0	0	0	0	0	0	0
ENSRNA049483072	0	0	0	0	0	0	0	0	0	0	0	0	0	0	0	0	0	0
ENSRNA049483097	0	0	0	0	0	0	0	0	0	0	0	0	0	0	0	0	0	0
ENSRNA049483109	0	0.860837	0	0	0	0	0	0	0.780789	0	0	0.881479	0.948984	0	0	0	0	0
ENSRNA049483112	1.49883	1.72167	0.873938	4.19826	2.92531	1.62521	3.62894	1.60283	1.56158	1.94144	2	0.881479	2.84695	1.68183	0.880094	0.917704	2.0141	1.77528
ENSRNA049483116	0	0	0	0	0	0	0	2.40424	0	0	0	0	0	0	0	0	0	0
ENSRNA049483121	1.49883	1.72167	1.74788	2.51896	1.95021	2.43782	2.7217	3.20566	1.56158	3.88288	1	2.64444	1.89797	1.68183	1.76019	1.83541	2.0141	1.77528
ENSRNA049483142	1.49883	1.72167	0.873938	1.6793	0.975103	2.43782	1.81447	1.60283	0.780789	2.91216	1	2.64444	1.89797	1.68183	0.880094	0.917704	2.0141	1.77528
ENSRNA049483145	34.473	34.4335	31.4618	31.0671	17.5519	21.1278	19.0519	21.6382	26.5468	25.2387	13	19.3925	26.5716	24.3866	30.8033	15.601	23.1621	16.8652
ENSRNA049483150	3.74706	2.58251	2.62181	4.19826	1.95021	2.43782	2.7217	3.20566	3.90395	3.88288	2	3.52592	2.84695	1.68183	2.64028	3.67081	3.02115	1.77528
ENSRNA049483155	0.749413	0.860837	0	1.6793	0.975103	0	2.7217	1.60283	0.780789	2.91216	2	7.05183	0.948984	0.840917	0.880094	3.67081	2.0141	0.887642
ENSRNA049483159	23.2318	22.3818	24.4703	20.9913	14.6265	17.0647	16.3302	12.8226	21.8621	16.5022	11	14.9851	15.1838	17.6593	21.1223	11.9301	17.1198	13.3146
ENSRNA049483162	1.49883	1.72167	0.873938	1.6793	0.975103	0.812606	0.907234	1.60283	0.780789	1.94144	1	1.76296	1.89797	1.68183	0.880094	0.917704	1.00705	1.77528
ENSRNA049483166	1.49883	1.72167	1.74788	5.87756	0.975103	2.43782	1.81447	3.20566	1.56158	5.82432	1	3.52592	4.74492	1.68183	3.52038	0.917704	2.0141	0.887642
ENSRNA049483172	0.749413	1.72167	1.74788	1.6793	0.975103	1.62521	0.907234	0.801414	0.780789	3.88288	1	0.881479	0.948984	0.840917	0.880094	0.917704	1.00705	0.887642
ENSRNA049483176	13.4894	15.4951	15.7309	12.5948	11.7012	11.3765	9.97957	8.81555	10.1503	13.5901	8	9.69627	16.1327	13.4547	11.4412	11.9301	17.1198	15.0899
ENSRNA049483178	1.49883	0.860837	0.873938	4.19826	0.975103	1.62521	1.81447	2.40424	1.56158	4.8536	1	2.64444	2.84695	0.840917	1.76019	2.75311	3.02115	1.77528
ENSRNA049483181	3.74706	5.16502	5.24363	5.87756	5.85062	5.68824	6.35064	6.41131	4.68474	6.79504	3	4.40739	4.74492	5.0455	5.28056	4.58852	2.0141	4.43821
ENSRNA049483187	404.683	614.638	462.313	426.543	510.954	384.363	495.35	399.104	388.833	652.324	519	587.946	548.513	488.573	715.516	644.228	655.589	650.641
ENSRNA049483191	6.74472	8.60837	12.2351	7.55687	3.90041	4.87564	4.53617	6.41131	7.80789	15.5315	3	11.4592	11.3878	4.20459	5.28056	6.42393	11.0775	4.43821
ENSRNA049483195	0	0.860837	0.873938	0.839652	0.975103	0.812606	0.907234	0.801414	0	0.97072	0	0.881479	0.948984	0.840917	0.880094	0.917704	1.00705	0
ENSRNA049483212	0	0	0	0	0	0	0	0	0	0	0	0	0	0	0	0	0	0
ENSRNA049483214	0	0	0	0	0	0	0	0	0	0	0	0	0	0	0	0	0	0
ENSRNA049483215	0	0	0	0	0	0	0	0	0	0	0	0	0	0	0	0	0	0
ENSRNA049483218	0	0	0	0	0	0	0	0	0	0	0	0	0	0	0	0	0	0
ENSRNA049483221	0	0	0	0	0	0	0	0	0	0	0	0	0	0	0	0	0	0
ENSRNA049483223	0	0	0	0	0	0	0	0	0	0	0	0	0	0	0	0	0	0
ENSRNA049483263	0	0	0	0	0	0	0	0	0	0	0	0	0	0	0	0	0	0
ENSRNA049483266	0	0	0	0	0	0	0	0	0	0	0	0	0	0	0	0	0	0
ENSRNA049483268	0	0	0	0	0	0	0	0	0	0	0	0	0	0	0	0	0	0
ENSRNA049483271	0	0	0	0	0	0	0	0	0	0	0	0	0	0	0	0	0	0
ENSRNA049483274	0	0	0	0	0	0	0	0	0	0	0	0	0	0	0	0	0	0
ENSRNA049483276	0	0	0	0	0	0	0	0	0	0	0	0	0	0	0	0	0	0
ENSRNA049483280	0	0	0	0	0	0	0	0	0	0	0	0	0	0	0	0	0	0
ENSRNA049483282	0	0	0	0	0	0	0	0	0	0	0	0	0	0	0	0	0	0
ENSRNA049483284	0	0	0	0	0	0	0	0	0	0	0	0	0	0	0	0	0	0
ENSRNA049483285	0	0	0	0	0	0	0	0	0	0	0	0	0	0	0	0	0	0
ENSRNA049483287	0	0	0	0	0	0	0	0	0	0	0	0	0	0	0	0	0	0
ENSRNA049483290	0	0	0	0	0	0	0	0	0	0	0	0	0	0	0	0	0	0
ENSRNA049483293	0	0	0	0	0	0	0	0	0	0	0	0	0	0	0	0	0	0
ENSRNA049483296	0	0	0	0	0	0	0	0	0	0	0	0	0	0	0	0	0	0
ENSRNA049483298	0	0	0	0	0	0	0	0	0	0	0	0	0	0	0	0	0	0
ENSRNA049483300	0	0	0	0	0	0	0	0	0	0	0	0	0	0	0	0	0	0
ENSRNA049483301	0	0	0	0	0	0	0	0	0	0	0	0	0	0	0	0	0	0
ENSRNA049483305	0	0	0	0	0	0	0	0	0	0	0	0	0	0	0	0	0	0
ENSRNA049483310	0	0	0	0	0	0	0	0	0	0	0	0	0	0	0	0	0	0
ENSRNA049483312	0	0	0	0	0	0	0	0	0	0	0	0	0	0	0	0	0	0
ENSRNA049483316	0	0	0	0	0	0	0	0	0	0	0	0	0	0	0	0	0	0
ENSRNA049483318	0	0	0	0	0	0	0	0	0	0	0	0	0	0	0	0	0	0
ENSRNA049483321	0	0	0	0	0	0	0	0	0	0	0	0	0	0	0	0	0	0
ENSRNA049483322	0	0	0	0	0	0	0	0	0	0	0	0	0	0	0	0	0	0
ENSRNA049483326	0	0	0	0	0	0	0	0	0	0	0	0	0	0	0	0	0	0
ENSRNA049483328	0	0	0	0	0	0	0	0	0	0	0	0	0	0	0	0	0	0
ENSRNA049483330	0	0	0	0	0	0	0	0	0	0	0	0	0	0	0	0	0	0
ENSRNA049483333	0	0	0	0	0	0	0	0	0	0	0	0	0	0	0	0	0	0
ENSRNA049483338	0	0	0	0	0	0	0	0	0	0	0	0	0	0	0	0	0	0
ENSRNA049483341	0	0	0	0	0	0	0	0	0	0	0	0	0	0	0	0	0	0
ENSRNA049483344	0	0	0	0	0	0	0	0	0	0	0	0	0	0	0	0	0	0
ENSRNA049483346	0	0	0	0	0	0	0	0	0	0	0	0	0	0	0	0	0	0
ENSRNA049483349	0	0	0	0	0	0	0	0	0	0	0	0	0	0	0	0	0	0
ENSRNA049483353	0	0	0	0	0	0	0	0	0	0	0	0	0	0	0	0	0	0
ENSRNA049483356	0	0	0	0	0	0	0	0	0	0	0	0	0	0	0	0	0	0
ENSRNA049483358	0	0	0	0	0	0	0	0	0	0	0	0	0	0	0	0	0	0
ENSRNA049483361	0	0	0	0	0	0	0	0	0	0	0	0	0	0	0	0	0	0
ENSRNA049483365	0	0	0	0	0	0	0	0	0	0	0	0	0	0	0	0	0	0
ENSRNA049483367	0	0	0	0	0	0	0	0	0	0	0	0	0	0	0	0	0	0
ENSRNA049483371	0	0	0	0	0	0	0	0	0	0	0	0	0	0	0	0	0	0
ENSRNA049483373	0	0	0	0	0	0	0	0	0	0	0	0	0	0	0	0	0	0
ENSRNA049483376	0	0	0	0	0	0	0	0	0	0	0	0	0	0	0	0	0	0
ENSRNA049483378	0	0	0	0	0	0	0	0	0	0	0	0	0	0	0	0	0	0
ENSRNA049483382	0	0	0	0	0	0	0	0	0	0	0	0	0	0	0	0	0	0
ENSRNA049483384	0	0	0	0	0	0	0	0	0	0	0	0	0	0	0	0	0	0
ENSRNA049483388	0	0	0	0	0	0	0	0	0	0	0	0	0	0	0	0	0	0
ENSRNA049483391	0	0	0	0	0	0	0	0	0	0	0	0	0	0	0	0	0	0
ENSRNA049483395	0	0	0	0	0	0	0	0	0	0	0	0	0	0	0	0	0	0
ENSRNA049483398	0	0	0	0	0	0	0	0	0	0	0	0	0	0	0	0	0	0
ENSRNA049483401	0	0	0	0	0	0	0	0	0	0	0	0	0	0	0	0	0	0
ENSRNA049483433	0	0	0	4.19826	0.975103	0	1.81447	0	0	0.97072	1	0	4.74492	0	0.880094	0	0	0
ENSRNA049483443	0.749413	0.860837	0	0	0	0	0.907234	0	0	0	0	0	0	0.840917	0.880094	0	0	0.887642
ENSRNA049483448	0	0.860837	4.36969	5.03791	0	0	0	0	0	1.94144	0	0.881479	0	0.840917	0.880094	0.917704	0	0
ENSRNA049483455	0	0	0	0	0	0	0	0	0	0	0	0	0	0	0	0	0	0
ENSRNA049483465	0	1.72167	0	1.6793	0	0	0	0	0	0	1	0.881479	0	0	0	1.83541	0	0
ENSRNA049483469	26.9789	49.0677	35.8315	228.385	53.6307	50.3816	144.25	137.042	46.8474	239.768	61	195.688	150.889	84.0917	80.9686	78.0048	127.895	56.8091
ENSRNA049483473	21.733	47.346	51.5623	161.213	49.7302	49.569	121.569	117.808	29.67	238.797	68	199.214	158.48	67.2734	131.134	89.0173	158.107	48.8203
ENSRNA049483476	59.2036	106.744	117.982	381.202	106.286	103.201	269.448	265.268	63.2439	547.486	158	438.976	366.308	169.024	302.752	229.426	363.545	126.045
ENSRNA049483482	1.49883	2.58251	3.49575	6.71722	1.95021	3.25042	0	0	1.56158	0	2	2.64444	3.79594	2.52275	2.64028	2.75311	2.0141	2.66292
ENSRNA049483495	4.49648	4.30419	5.24363	31.0671	5.85062	5.68824	19.9591	20.0353	7.80789	47.5653	11	35.2592	19.9287	10.091	7.04075	17.4364	13.0916	8.87642
ENSRNA049483501	92.1778	199.714	128.469	827.057	222.323	149.52	560.671	545.763	137.419	1223.11	228	982.849	665.238	341.412	215.623	409.296	402.82	198.832
ENSRNA049483503	197.845	470.017	347.827	2659.18	517.78	458.31	1534.13	1586	340.424	3890.65	576	2859.52	2035.57	890.532	559.74	1182	1133.94	562.765
ENSRNA049483506	542.575	600.864	407.255	183.884	740.103	0	0	0	466.131	0	1161	0	0	854.372	449.728	959	1108.76	990.608
ENSRNA049483509	4451.51	11586.9	6627.95	88485.1	13172.7	13772	39087.3	48942.3	7239.48	119591	12406	88147.9	55595.3	25015.6	10899.1	29085.7	29637.5	14107.3
ENSRNA049483528	0	0	0	0	0	0	0	0	0	0	0	0	0	0	0	0	0	0
ENSRNA049483557	0	0	0	0	0	0	0	0	0	0	0	0	0	0	0	0	0	0
ENSRNA049483560	0	0	0	0	0	0	0	0	0	0	0	0	0	0	0	0	0	0
ENSRNA049483561	0	0	0	0	0	0	0	0	0	0	0	0	0	0	0	0	0	0
ENSRNA049483562	0	0	0	0	0	0	0	0	0	0	0	0	0	0	0	0	0	0
ENSRNA049483565	0	0	0	0	0	0	0	0	0	0	0	0	0	0	0	0	0	0
ENSRNA049483577	0	0	0	0	0	0	0	0	0	0	0	0	0	0	0	0	0	0
ENSRNA049483579	0	0	0	7.55687	0	3.25042	2.7217	1.60283	2.34237	5.82432	2	6.17035	1.89797	2.52275	1.76019	0	4.0282	0
ENSRNA049483616	0	0	0	0.839652	0.975103	0.812606	1.81447	0.801414	0.780789	0.97072	0	0.881479	0	0.840917	0.880094	0.917704	0	0.887642
ENSRNA049483682	0	0	0.873938	0.839652	0	0	0.907234	0.801414	0	0.97072	0	0.881479	0.948984	0	0.880094	0.917704	1.00705	0.887642
ENSRNA049483685	0	0	0	0.839652	0	0.812606	0	0	0	0	0	0	0.948984	0	0	0.917704	0	0.887642
ENSRNA049483691	0	0	0	0	0	0	0	0	0	0	0	0	0	0	0	0	0	0
ENSRNA049483694	0	0	0	0.839652	0	0	0.907234	0.801414	0	1.94144	0	0.881479	0.948984	0.840917	0.880094	0.917704	1.00705	0
ENSRNA049483696	0	0	0	0	0	0	0	0	0	0	0	0	0	0	0	0	0	0
ENSRNA049483699	0	0	0	0	0	0	0	0	0	0	0	0	0	0	0	0	0	0
ENSRNA049483702	4.49648	0	8.73938	0	0	0	0	0	0	0	14	0	0	0	7.92084	0	0	11.5393
ENSRNA049483705	2.24824	6.8867	4.36969	47.8602	6.82572	8.12606	14.5157	31.2551	7.80789	70.8626	17	61.7035	33.2145	15.1365	7.92084	20.1895	41.289	7.98877
ENSRNA049483709	0	0	0	0	0	0	0	0	0	0	0	0	0	0	0	0	0	0
ENSRNA049483715	0	0	0.873938	0.839652	0.975103	0	0.907234	0.801414	0	0.97072	0	0.881479	0.948984	0.840917	0.880094	0.917704	1.00705	0.887642
ENSRNA049483718	0	0	0.873938	2.51896	0.975103	0	0.907234	0.801414	0	5.82432	0	7.05183	1.89797	0.840917	0.880094	0.917704	1.00705	0.887642
ENSRNA049483721	0	0	0.873938	0.839652	0.975103	0	0.907234	0.801414	0	1.94144	0	1.76296	0.948984	0.840917	0.880094	0.917704	1.00705	0.887642
ENSRNA049483724	0	0	0	0	0	0	0	0	0	0	0	0	0	0	0	0	0	0
ENSRNA049483726	102.67	203.158	136.334	1293.9	238.9	186.087	895.44	774.166	144.446	1670.61	251	1375.11	898.688	475.959	222.664	454.263	464.25	248.54
ENSRNA049483741	0	1.72167	0	0	0	0	0	0	0	0	0	0	0	0	0	0	0	0
ENSRNA049483745	0.749413	1.72167	1.74788	8.39652	0.975103	0.812606	5.4434	8.01414	0.780789	12.6194	1	8.81479	7.59188	0.840917	1.76019	3.67081	3.02115	0.887642
ENSRNA049483748	1.49883	0.860837	0.873938	4.19826	0.975103	0.812606	2.7217	0.801414	0.780789	4.8536	1	1.76296	1.89797	4.20459	0.880094	1.83541	1.00705	0.887642
ENSRNA049483753	0	0.860837	0	0.839652	0	0	0	0	0	0	0	0.881479	0	0	0	0.917704	0	0
ENSRNA049483757	0	0	0	0	0	0	0	0	0	0	2	0.881479	0	0.840917	0	0.917704	0	0
ENSRNA049483766	0	0	0	0	0	0	1.81447	0.801414	0	0	0	0	0.948984	0	0	0	0	0
ENSRNA049483769	0	0	0	0.839652	0.975103	0.812606	0.907234	0.801414	0.780789	0.97072	1	0.881479	0.948984	0.840917	0.880094	0.917704	1.00705	0.887642
ENSRNA049483774	0	0.860837	0	0.839652	0	0	1.81447	0.801414	0	0	1	1.76296	0	0.840917	0	0	1.00705	0
ENSRNA049483776	0	0	0	0	0	0	0	0	0	0.97072	0	0	0.948984	0.840917	0	0.917704	0	0
ENSRNA049483779	1.49883	1.72167	0.873938	0	1.95021	1.62521	9.07234	12.0212	3.90395	20.3851	4	24.6814	6.64289	5.0455	1.76019	9.17704	4.0282	2.66292
ENSRNA049483782	1.49883	4.30419	3.49575	53.7377	6.82572	4.06303	28.1243	37.6664	5.46552	56.3018	11	59.9406	24.6736	12.6138	5.28056	17.4364	14.0987	6.21349
ENSRNA049483786	0	0	0	32.7464	0	0	28.1243	14.4254	0	31.063	2	30.8518	2.84695	7.56826	0	10.0947	7.04935	0.887642
ENSRNA049483789	0	0	0	0	0.975103	0	0	0.801414	0	0.97072	0	0.881479	0.948984	0.840917	0	0.917704	0	0
ENSRNA049483792	1.49883	1.72167	1.74788	12.5948	0.975103	2.43782	11.794	7.21272	3.90395	33.0045	4	17.6296	15.1838	5.88642	1.76019	10.0947	2.0141	5.32585
ENSRNA049483795	0.749413	0.860837	0	3.35861	0	0.812606	0.907234	0.801414	0	2.91216	1	1.76296	1.89797	0.840917	0.880094	0	2.0141	0.887642
ENSRNA049483797	0	0	0	0	0	0.812606	0	0.801414	0	0.97072	0	0.881479	0	5.0455	0	0	0	0
ENSRNA049483800	0.749413	0.860837	0	0.839652	0	0	0.907234	0	0	0.97072	0	0.881479	0	0.840917	0.880094	0	0	0.887642
[truncated: 41,051 more rows]
