# Supplementary material for: Inhibition of the Glycogen Synthase Kinase 3 Family by the Bikinin Alleviates the Long-Term Effects of Salinity in Barley
Source: Int J Mol Sci. 2022 Oct 1;23(19):11644. doi: 10.3390/ijms231911644 (PMC9569769; doi:10.3390/ijms231911644)
Supplement: Supplementary file 1 [file ijms-23-11644-s001.zip › Table S7.xlsx]

## Sheet: 9a
Subtier number	HSD Tukeya test for the DWF4; MS 0,00000, df = 24,000
	Genotype	Condition	Treatment	{1}	{2}	{3}	{4}	{5}	{6}	{7}	{8}	{9}	{10}	{11}	{12}
1	Golden Promise	Optimal	NT		0.999822	0.515246	0.613917	0.923599	0.449709	0.019108	0.812608	0.340172	0.717432	0.394391	0.874547
2	Golden Promise	NaCl	NT	0.999822		0.171316	0.226677	0.549868	0.140054	0.00362865	0.387837	0.0951255	0.299327	0.116315	0.465543
3	Golden Promise	NaCl	CK	0.515246	0.171316		1	0.999638	1	0.822801	0.999995	1	1	1	0.999945
4	Golden Promise	NaCl	BK10	0.613917	0.226677	1		0.99996	1	0.73796	1	0.999998	1	1	0.999997
5	Golden Promise	NaCl	BK50	0.923599	0.549868	0.999638	0.99996		0.9988	0.368668	1	0.993155	0.999998	0.997	1
6	Golden Promise	NaCl	BK100	0.449709	0.140054	1	1	0.9988		0.871916	0.999964	1	0.999999	1	0.999747
7	Haruna Nijo	Optimal	NT	0.019108	0.00362865	0.822801	0.73796	0.368668	0.871916		0.527901	0.938998	0.635886	0.908409	0.44596
8	Haruna Nijo	NaCl	NT	0.812608	0.387837	0.999995	1	1	0.999964	0.527901		0.99946	1	0.999848	1
9	Haruna Nijo	NaCl	CK	0.340172	0.0951255	1	0.999998	0.993155	1	0.938998	0.99946		0.999946	1	0.997819
10	Haruna Nijo	NaCl	BK10	0.717432	0.299327	1	1	0.999998	0.999999	0.635886	1	0.999946		0.999991	1
11	Haruna Nijo	NaCl	BK50	0.394391	0.116315	1	1	0.997	1	0.908409	0.999848	1	0.999991		0.999216
12	Haruna Nijo	NaCl	BK100	0.874547	0.465543	0.999945	0.999997	1	0.999747	0.44596	1	0.997819	1	0.999216

## Sheet: 9b
Subtier number	HSD Tukeya test for the BRI1; MS 0,00005, df = 24,000
	Genotype	Condition	Treatment	{1}	{2}	{3}	{4}	{5}	{6}	{7}	{8}	{9}	{10}	{11}	{12}
1	Golden Promise	Optimal	NT		0.379089	0.738275	0.462744	0.320049	0.999625	0.999981	0.264946	0.376925	0.437656	0.160474	0.390999
2	Golden Promise	NaCl	NT	0.379089		0.999971	1	1	0.833546	0.146237	1	1	1	0.999993	1
3	Golden Promise	NaCl	CK	0.738275	0.999971		0.999998	0.999838	0.988658	0.393534	0.99931	0.999969	0.999996	0.991107	0.99998
4	Golden Promise	NaCl	BK10	0.462744	1	0.999998		1	0.895581	0.191335	1	1	1	0.999912	1
5	Golden Promise	NaCl	BK50	0.320049	1	0.999838	1		0.775189	0.117567	1	1	1	0.999999	1
6	Golden Promise	NaCl	BK100	0.999625	0.833546	0.988658	0.895581	0.775189		0.964653	0.70724	0.831643	0.879193	0.529535	0.843736
7	Haruna Nijo	Optimal	NT	0.999981	0.146237	0.393534	0.191335	0.117567	0.964653		0.0929636	0.145144	0.177173	0.0512128	0.152316
8	Haruna Nijo	NaCl	NT	0.264946	1	0.99931	1	1	0.70724	0.0929636		1	1	1	1
9	Haruna Nijo	NaCl	CK	0.376925	1	0.999969	1	1	0.831643	0.145144	1		1	0.999993	1
10	Haruna Nijo	NaCl	BK10	0.437656	1	0.999996	1	1	0.879193	0.177173	1	1		0.999954	1
11	Haruna Nijo	NaCl	BK50	0.160474	0.999993	0.991107	0.999912	0.999999	0.529535	0.0512128	1	0.999993	0.999954		0.999989
12	Haruna Nijo	NaCl	BK100	0.390999	1	0.99998	1	1	0.843736	0.152316	1	1	1	0.999989

## Sheet: 9c
Subtier number	HSD Tukeya test for the BAK1; MS 0,00000, df = 18,000
	Genotype	Condition	Treatment	{1}	{2}	{3}	{4}	{5}	{6}	{7}	{8}	{9}	{10}	{11}	{12}
1	Golden Promise	Optimal	NT		0.977351	0.981778	0.996513	0.99999	0.999901	0.000159355	0.585854	0.109466	0.628827	0.995567	0.2606
2	Golden Promise	NaCl	NT	0.977351		1	1	0.999901	0.999908	0.000159146	0.153574	0.0197079	0.171602	0.66063	0.0488082
3	Golden Promise	NaCl	CK	0.981778	1		1	0.999981	0.999984	0.000158972	0.12163	0.0105288	0.137933	0.641941	0.0294978
4	Golden Promise	NaCl	BK10	0.996513	1	1		0.999999	1	0.000159336	0.230078	0.0334479	0.254842	0.797046	0.0809496
5	Golden Promise	NaCl	BK50	0.99999	0.999901	0.999981	0.999999		1	0.000160153	0.419924	0.0799721	0.455968	0.951278	0.181249
6	Golden Promise	NaCl	BK100	0.999901	0.999908	0.999984	1	1		0.000159027	0.273783	0.0313601	0.304615	0.891838	0.0842612
7	Haruna Nijo	Optimal	NT	0.000159355	0.000159146	0.000158972	0.000159336	0.000160153	0.000159027		0.000713955	0.000970041	0.000636826	0.000207455	0.000434699
8	Haruna Nijo	NaCl	NT	0.585854	0.153574	0.12163	0.230078	0.419924	0.273783	0.000713955		0.99947	1	0.992652	1
9	Haruna Nijo	NaCl	CK	0.109466	0.0197079	0.0105288	0.0334479	0.0799721	0.0313601	0.000970041	0.99947		0.998844	0.714838	0.999991
10	Haruna Nijo	NaCl	BK10	0.628827	0.171602	0.137933	0.254842	0.455968	0.304615	0.000636826	1	0.998844		0.995578	0.999999
11	Haruna Nijo	NaCl	BK50	0.995567	0.66063	0.641941	0.797046	0.951278	0.891838	0.000207455	0.992652	0.714838	0.995578		0.923971
12	Haruna Nijo	NaCl	BK100	0.2606	0.0488082	0.0294978	0.0809496	0.181249	0.0842612	0.000434699	1	0.999991	0.999999	0.923971

## Sheet: 9d
Subtier number	HSD Tukeya test for the BSU1; MS 0,00015, df = 24,000
	Genotype	Condition	Treatment	{1}	{2}	{3}	{4}	{5}	{6}	{7}	{8}	{9}	{10}	{11}	{12}
1	Golden Promise	Optimal	NT		0.981202	0.468992	0.904733	0.906228	0.770443	0.992454	0.359696	0.38318	0.792679	0.278073	0.182658
2	Golden Promise	NaCl	NT	0.981202		0.989815	1	1	0.999942	1	0.967639	0.974403	0.99997	0.930056	0.836395
3	Golden Promise	NaCl	CK	0.468992	0.989815		0.99955	0.999526	0.999995	0.97599	1	1	0.99999	1	0.999966
4	Golden Promise	NaCl	BK10	0.904733	1	0.99955		1	1	0.999997	0.996834	0.997854	1	0.988658	0.954549
5	Golden Promise	NaCl	BK50	0.906228	1	0.999526	1		1	0.999997	0.996715	0.997768	1	0.988326	0.953615
6	Golden Promise	NaCl	BK100	0.770443	0.999942	0.999995	1	1		0.999621	0.999878	0.999935	1	0.999074	0.991936
7	Haruna Nijo	Optimal	NT	0.992454	1	0.97599	0.999997	0.999997	0.999621		0.938033	0.948888	0.999773	0.88322	0.765424
8	Haruna Nijo	NaCl	NT	0.359696	0.967639	1	0.996834	0.996715	0.999878	0.938033		1	0.999787	1	0.999999
9	Haruna Nijo	NaCl	CK	0.38318	0.974403	1	0.997854	0.997768	0.999935	0.948888	1		0.999882	1	0.999998
10	Haruna Nijo	NaCl	BK10	0.792679	0.99997	0.99999	1	1	1	0.999773	0.999787	0.999882		0.99859	0.989225
11	Haruna Nijo	NaCl	BK50	0.278073	0.930056	1	0.988658	0.988326	0.999074	0.88322	1	1	0.99859		1
12	Haruna Nijo	NaCl	BK100	0.182658	0.836395	0.999966	0.954549	0.953615	0.991936	0.765424	0.999999	0.999998	0.989225	1

## Sheet: 9e
Subtier number	HSD Tukeya test for the GSK1.1; MS 0,00224, df = 24,000
	Genotype	Condition	Treatment	{1}	{2}	{3}	{4}	{5}	{6}	{7}	{8}	{9}	{10}	{11}	{12}
1	Golden Promise	Optimal	NT		0.228682	0.80907	0.63886	0.886852	0.998589	0.957648	0.0422517	0.043897	0.0818933	0.0417884	0.0727946
2	Golden Promise	NaCl	NT	0.228682		0.994681	0.99972	0.982381	0.727135	0.939227	0.999056	0.999218	0.999988	0.999005	0.999968
3	Golden Promise	NaCl	CK	0.80907	0.994681		1	1	0.998566	0.999999	0.750847	0.760769	0.898954	0.747961	0.877076
4	Golden Promise	NaCl	BK10	0.63886	0.99972	1		0.999997	0.984989	0.999838	0.892077	0.898584	0.972712	0.890159	0.963234
5	Golden Promise	NaCl	BK50	0.886852	0.982381	1	0.999997		0.999799	1	0.647385	0.658299	0.825198	0.644231	0.796342
6	Golden Promise	NaCl	BK100	0.998589	0.727135	0.998566	0.984989	0.999799		0.999996	0.24453	0.251844	0.396943	0.242452	0.365861
7	Haruna Nijo	Optimal	NT	0.957648	0.939227	0.999999	0.999838	1	0.999996		0.497111	0.507904	0.691624	0.494015	0.656729
8	Haruna Nijo	NaCl	NT	0.0422517	0.999056	0.750847	0.892077	0.647385	0.24453	0.497111		1	1	1	1
9	Haruna Nijo	NaCl	CK	0.043897	0.999218	0.760769	0.898584	0.658299	0.251844	0.507904	1		1	1	1
10	Haruna Nijo	NaCl	BK10	0.0818933	0.999988	0.898954	0.972712	0.825198	0.396943	0.691624	1	1		1	1
11	Haruna Nijo	NaCl	BK50	0.0417884	0.999005	0.747961	0.890159	0.644231	0.242452	0.494015	1	1	1		1
12	Haruna Nijo	NaCl	BK100	0.0727946	0.999968	0.877076	0.963234	0.796342	0.365861	0.656729	1	1	1	1

## Sheet: 9f
Subtier number	HSD Tukeya test for the GSK1.2; MS 0,00110, df = 24,000
	Genotype	Condition	Treatment	{1}	{2}	{3}	{4}	{5}	{6}	{7}	{8}	{9}	{10}	{11}	{12}
1	Golden Promise	Optimal	NT		0.0237848	0.0047032	0.00872784	0.0718229	0.144818	0.598499	0.0225932	0.0134212	0.0564176	0.0257637	0.0478578
2	Golden Promise	NaCl	NT	0.0237848		0.999852	0.999999	0.999994	0.998991	0.804524	1	1	1	1	1
3	Golden Promise	NaCl	CK	0.0047032	0.999852		1	0.983061	0.90727	0.386731	0.999893	0.999998	0.992145	0.999763	0.995671
4	Golden Promise	NaCl	BK10	0.00872784	0.999999	1		0.997667	0.971608	0.543182	0.999999	1	0.999266	0.999997	0.999701
5	Golden Promise	NaCl	BK50	0.0718229	0.999994	0.983061	0.997667		1	0.972859	0.99999	0.999681	1	0.999997	1
6	Golden Promise	NaCl	BK100	0.144818	0.998991	0.90727	0.971608	1		0.997837	0.998726	0.991068	0.999997	0.999311	0.999988
7	Haruna Nijo	Optimal	NT	0.598499	0.804524	0.386731	0.543182	0.972859	0.997837		0.792601	0.659975	0.951605	0.822474	0.932194
8	Haruna Nijo	NaCl	NT	0.0225932	1	0.999893	0.999999	0.99999	0.998726	0.792601		1	0.999999	1	1
9	Haruna Nijo	NaCl	CK	0.0134212	1	0.999998	1	0.999681	0.991068	0.659975	1		0.999934	1	0.999981
10	Haruna Nijo	NaCl	BK10	0.0564176	1	0.992145	0.999266	1	0.999997	0.951605	0.999999	0.999934		1	1
11	Haruna Nijo	NaCl	BK50	0.0257637	1	0.999763	0.999997	0.999997	0.999311	0.822474	1	1	1		1
12	Haruna Nijo	NaCl	BK100	0.0478578	1	0.995671	0.999701	1	0.999988	0.932194	1	0.999981	1	1

## Sheet: 9g
Subtier number	HSD Tukeya test for the GSK1.3; MS 0,00037, df = 24,000
	Genotype	Condition	Treatment	{1}	{2}	{3}	{4}	{5}	{6}	{7}	{8}	{9}	{10}	{11}	{12}
1	Golden Promise	Optimal	NT		0.696567	0.315512	0.23765	0.93327	0.932192	1	0.211222	0.372065	0.425165	0.139133	0.518797
2	Golden Promise	NaCl	NT	0.696567		0.999932	0.99935	0.999993	0.999994	0.685999	0.998663	0.99999	0.999999	0.990758	1
3	Golden Promise	NaCl	CK	0.315512	0.999932		1	0.987758	0.988066	0.306938	1	1	1	0.999997	1
4	Golden Promise	NaCl	BK10	0.23765	0.99935	1		0.966086	0.966752	0.230703	1	1	1	1	0.99999
5	Golden Promise	NaCl	BK50	0.93327	0.999993	0.987758	0.966086		1	0.928293	0.952569	0.994458	0.997511	0.882326	0.999498
6	Golden Promise	NaCl	BK100	0.932192	0.999994	0.988066	0.966752	1		0.927164	0.953414	0.994622	0.997596	0.883844	0.99952
7	Haruna Nijo	Optimal	NT	1	0.685999	0.306938	0.230703	0.928293	0.927164		0.204865	0.36273	0.415163	0.134584	0.50804
8	Haruna Nijo	NaCl	NT	0.211222	0.998663	1	1	0.952569	0.953414	0.204865		1	0.999998	1	0.999966
9	Haruna Nijo	NaCl	CK	0.372065	0.99999	1	1	0.994458	0.994622	0.36273	1		1	0.999977	1
10	Haruna Nijo	NaCl	BK10	0.425165	0.999999	1	1	0.997511	0.997596	0.415163	0.999998	1		0.999895	1
11	Haruna Nijo	NaCl	BK50	0.139133	0.990758	0.999997	1	0.882326	0.883844	0.134584	1	0.999977	0.999895		0.999264
12	Haruna Nijo	NaCl	BK100	0.518797	1	1	0.99999	0.999498	0.99952	0.50804	0.999966	1	1	0.999264

## Sheet: 9h
Subtier number	HSD Tukeya test for the GSK2.1; MS 0,00232, df = 24,000
	Genotype	Condition	Treatment	{1}	{2}	{3}	{4}	{5}	{6}	{7}	{8}	{9}	{10}	{11}	{12}
1	Golden Promise	Optimal	NT		0.164814	0.146041	0.0938624	0.587479	0.910436	0.999068	0.191837	0.153617	0.254077	0.0967875	0.264067
2	Golden Promise	NaCl	NT	0.164814		1	1	0.999093	0.937015	0.0282516	1	1	1	1	1
3	Golden Promise	NaCl	CK	0.146041	1		1	0.99826	0.918007	0.0244361	1	1	1	1	1
4	Golden Promise	NaCl	BK10	0.0938624	1	1		0.988995	0.8262	0.0146025	1	1	0.999989	1	0.999984
5	Golden Promise	NaCl	BK50	0.587479	0.999093	0.99826	0.988995		0.99996	0.164039	0.999648	0.998661	0.999965	0.990093	0.999976
6	Golden Promise	NaCl	BK100	0.910436	0.937015	0.918007	0.8262	0.99996		0.439941	0.956802	0.926299	0.982079	0.83357	0.984483
7	Haruna Nijo	Optimal	NT	0.999068	0.0282516	0.0244361	0.0146025	0.164039	0.439941		0.033996	0.0259581	0.0484839	0.0151225	0.0509737
8	Haruna Nijo	NaCl	NT	0.191837	1	1	1	0.999648	0.956802	0.033996		1	1	1	1
9	Haruna Nijo	NaCl	CK	0.153617	1	1	1	0.998661	0.926299	0.0259581	1		1	1	1
10	Haruna Nijo	NaCl	BK10	0.254077	1	1	0.999989	0.999965	0.982079	0.0484839	1	1		0.999992	1
11	Haruna Nijo	NaCl	BK50	0.0967875	1	1	1	0.990093	0.83357	0.0151225	1	1	0.999992		0.999988
12	Haruna Nijo	NaCl	BK100	0.264067	1	1	0.999984	0.999976	0.984483	0.0509737	1	1	1	0.999988

## Sheet: 9i
Subtier number	HSD Tukeya test for the GSK2.2; MS 0,00011, df = 24,000
	Genotype	Condition	Treatment	{1}	{2}	{3}	{4}	{5}	{6}	{7}	{8}	{9}	{10}	{11}	{12}
1	Golden Promise	Optimal	NT		0.213252	0.0992715	0.102645	0.953757	0.980103	0.998236	0.00448244	0.00574131	0.00421334	0.0120982	0.0120222
2	Golden Promise	NaCl	NT	0.213252		0.999999	1	0.933286	0.878869	0.033719	0.806541	0.85637	0.792865	0.959062	0.958514
3	Golden Promise	NaCl	CK	0.0992715	0.999999		1	0.75819	0.66343	0.0134488	0.955285	0.973758	0.949463	0.997278	0.997212
4	Golden Promise	NaCl	BK10	0.102645	1	1		0.767542	0.673746	0.01398	0.951625	0.971248	0.94549	0.996849	0.996774
5	Golden Promise	NaCl	BK50	0.953757	0.933286	0.75819	0.767542		1	0.496028	0.100688	0.123576	0.0955321	0.222876	0.221827
6	Golden Promise	NaCl	BK100	0.980103	0.878869	0.66343	0.673746	1		0.595544	0.0727172	0.0900584	0.0688528	0.167627	0.166786
7	Haruna Nijo	Optimal	NT	0.998236	0.033719	0.0134488	0.01398	0.496028	0.595544		0.000576999	0.000714672	0.000548452	0.00144632	0.00143429
8	Haruna Nijo	NaCl	NT	0.00448244	0.806541	0.955285	0.951625	0.100688	0.0727172	0.000576999		1	1	0.999999	0.999999
9	Haruna Nijo	NaCl	CK	0.00574131	0.85637	0.973758	0.971248	0.123576	0.0900584	0.000714672	1		1	1	1
10	Haruna Nijo	NaCl	BK10	0.00421334	0.792865	0.949463	0.94549	0.0955321	0.0688528	0.000548452	1	1		0.999998	0.999998
11	Haruna Nijo	NaCl	BK50	0.0120982	0.959062	0.997278	0.996849	0.222876	0.167627	0.00144632	0.999999	1	0.999998		1
12	Haruna Nijo	NaCl	BK100	0.0120222	0.958514	0.997212	0.996774	0.221827	0.166786	0.00143429	0.999999	1	0.999998	1

## Sheet: 9j
Subtier number	HSD Tukeya test for the GSK3.1; MS 0,00022, df = 24,000
	Genotype	Condition	Treatment	{1}	{2}	{3}	{4}	{5}	{6}	{7}	{8}	{9}	{10}	{11}	{12}
1	Golden Promise	Optimal	NT		0.00473451	0.00533419	0.00674132	0.208682	0.330346	0.993211	0.00573398	0.00327669	0.00620201	0.00649708	0.00297967
2	Golden Promise	NaCl	NT	0.00473451		1	1	0.824551	0.667036	0.0544302	1	1	1	1	1
3	Golden Promise	NaCl	CK	0.00533419	1		1	0.847753	0.696961	0.0603983	1	1	1	1	1
4	Golden Promise	NaCl	BK10	0.00674132	1	1		0.890029	0.755967	0.0745806	1	1	1	1	1
5	Golden Promise	NaCl	BK50	0.208682	0.824551	0.847753	0.890029		1	0.798141	0.861563	0.740388	0.875826	0.883872	0.716414
6	Golden Promise	NaCl	BK100	0.330346	0.667036	0.696961	0.755967	1		0.917214	0.715523	0.568824	0.735392	0.746936	0.543142
7	Haruna Nijo	Optimal	NT	0.993211	0.0544302	0.0603983	0.0745806	0.798141	0.917214		0.064477	0.038768	0.069217	0.0721629	0.0354338
8	Haruna Nijo	NaCl	NT	0.00573398	1	1	1	0.861563	0.715523	0.064477		1	1	1	1
9	Haruna Nijo	NaCl	CK	0.00327669	1	1	1	0.740388	0.568824	0.038768	1		1	1	1
10	Haruna Nijo	NaCl	BK10	0.00620201	1	1	1	0.875826	0.735392	0.069217	1	1		1	1
11	Haruna Nijo	NaCl	BK50	0.00649708	1	1	1	0.883872	0.746936	0.0721629	1	1	1		1
12	Haruna Nijo	NaCl	BK100	0.00297967	1	1	1	0.716414	0.543142	0.0354338	1	1	1	1

[truncated: 2 more sheets: 9k, 9l]
